# Supplementary material for: Genomic locus of lncRNA-Gm26793 forms an inter-chromosomal interaction with Cubn to ensure proper stem cell differentiation in vitro and in vivo
Source: Cell Discov. 2025 Jun 3;11:53. doi: 10.1038/s41421-025-00805-0 (PMC12134126; doi:10.1038/s41421-025-00805-0)
Supplement: Supplementary file 2 — Supplementary Table 1 [file 41421_2025_805_MOESM2_ESM.xlsx]

## Sheet: E6.5
gene_name	gene_id	E6.5_1AP	E6.5_2A	E6.5_3P	E6.5_4A	E6.5_5A	E6.5_6A	E6.5_6P	E6.5_7A	E6.5_8A	E6.5_3A	E6.5_4P	E6.5_2P	E6.5_5P	E6.5_7P	E6.5_8P	E6.5_6EP	E6.5_7EA	E6.5_7EP	E6.5_8EA	E6.5_8EP	E6.5_1EAP	E6.5_2EA	E6.5_3EP	E6.5_3EA	E6.5_4EA	E6.5_4EP	E6.5_6EA	E6.5_5EA	E6.5_5EP	E6.5_2EP
G1
Gm32856	ENSMUSG00000110605	30.5786	24.3835	21.0402	23.4512	14.5734	21.8326	4.75736	10.3855	8.42771	10.0599	12.6476	30.4631	25.5795	10.7396	30.7895	19.5372	0	0.722732	0	50.0747	0	0	62.6931	0	0	0	0	2.88905	65.0857	0
A730017L22Rik	ENSMUSG00000085566	2.70175	4.40824	0.365976	3.13591	0	5.83795	0.312315	1.1884	0.588498	0	1.40924	0.866611	0	1.47836	0.965562	1.86315	8.91415	0	7.271	11.0373	0	0	19.8168	0	0	0	0	0	29.2506	0
Gm5535	ENSMUSG00000074758	2.73367	4.05145	0.493847	0.516765	2.32079	8.77487	0	4.34561	13.9407	2.29693	1.44471	36.5096	2.46694	13.7844	4.06473	0	0	10.2139	6.27795	9.47702	2.60067	0	6.31073	0	0	0	0	26.8539	47.8502	0
Gm33180	ENSMUSG00000111852	2.13351	0	4.40702	4.91262	3.24112	2.22133	4.58898	13.5485	5.31347	6.57081	0.330885	13.0124	0	0	4.8055	2.29041	0	0	0	0	0	0	6.53303	0	0	0	0	42.0046	44.5938	0
Gm47648	ENSMUSG00000113995	0	0	0	0	0	0	0	0	2.79002	6.22374	0	0	0	0	0	0	0	0	34.4446	0	0	0	23.5147	0	0	0	0	13.9358	52.7061	26.4981
1700018A04Rik	ENSMUSG00000038408	0	0	4.21691	2.52741	8.62657	4.56183	0.770748	4.82119	0	0.38638	0	15.2907	0	0.661181	0	12.9607	0	7.09856	21.8171	0	0	0	0	0	0	0	0	9.69724	24.1656	0
2700038G22Rik	ENSMUSG00000097180	12.8025	8.15752	18.8512	25.1205	29.5057	26.7042	18.7802	20.4464	16.6617	0.690517	23.2648	32.6418	14.3239	11.9032	72.5333	0	20.5423	3.69272	60.354	24.558	0	0	0	0	0	0	38.1336	23.4752	52.5391	0
Airn	ENSMUSG00000078247	1.30176	3.11917	1.24748	6.32404	4.69001	1.79343	3.15741	6.06297	7.86289	2.33275	17.8139	0	2.03809	10.6826	0	11.2783	0	51.3087	28.1057	15.8962	1.51448	0	22.2653	60.3374	16.1851	6.26055	61.1402	19.1963	58.6002	0
Gm32950	ENSMUSG00000103827	0	0	0	6.62453	0	0	0	0	0	0	0	0	0	7.11225	0	0	0	45.0037	39.8703	0	0	0	59.921	0	0	0	43.8062	0	46.8465	0
Gm17066	ENSMUSG00000091509	9.84801	12.9479	10.1131	31.6162	11.1606	16.2863	11.4971	10.796	10.2102	13.7686	29.3673	13.4589	5.28707	8.10455	7.23408	5.63587	17.92	15.186	12.814	34.3055	7.61247	0	17.349	0	0	0	73.2987	17.508	17.9831	0
Gm37696	ENSMUSG00000103473	0.87343	2.44273	1.86035	5.36866	5.21012	5.48013	1.27285	1.18311	3.17388	2.15651	3.94394	0	5.44236	7.31544	3.9479	21.6374	20.1537	19.194	53.4135	69.2998	1.19911	4.1079	20.4633	8.94384	11.2982	18.6115	48.9789	36.2173	15.0648	13.691
Gm43581	ENSMUSG00000105199	1.26434	6.39378	3.85167	8.14567	4.16572	1.4205	3.63232	1.18055	1.26964	2.29047	5.9039	0	15.6089	9.8006	0	78.5742	34.5221	34.1027	125.739	39.0863	0	0	1.30493	22.1638	26.4834	14.818	112.652	61.0589	51.0765	8.6246
Gm30709	ENSMUSG00000113453	1.10368	3.1194	0	1.69436	2.59749	4.8716	1.76956	1.53333	4.77742	0	0.608	8.46868	0	2.20758	0	40.9982	0	0	37.6346	35.1265	0	0	0	0	0	0	0	23.5072	24.1482	0
Gm46328	ENSMUSG00000112053	0	0	0	0	0	0	0	0	1.2793	0	0	0	0	0	2.92429	14.0658	0	0	14.1556	14.7751	0	0	0	0	0	0	0	20.4431	6.82681	0
Gm16208	ENSMUSG00000085464	0	6.63389	0	0	4.42748	0	0	0	0	0	0	0	0	0	0	26.9945	0	0	33.3443	39.9671	0	0	0	0	0	0	0	0	46.2619	0
B230354K17Rik	ENSMUSG00000097119	12.0463	5.98551	18.4351	17.4449	13.1354	16.511	9.45248	8.54697	7.95219	10.2924	10.9476	13.5308	27.7758	6.62502	6.92127	18.8757	0	1.45736	26.683	51.9561	0.695795	0	7.15196	5.44626	11.0187	0	0	6.75597	3.56929	0
Gm49504	ENSMUSG00000116389	9.93125	10.9862	4.74961	12.8862	6.29237	15.8058	8.97436	14.4431	4.65484	6.88	11.917	30.2266	26.8989	7.13704	8.67034	77.0309	0	0	20.6647	54.0461	0	0	0	0	0	0	0	8.10316	8.13486	0
Gm32401	ENSMUSG00000114585	0	16.0009	0.670038	0.988206	4.428	6.8249	0.42485	0	20.6516	8.96684	10.759	7.28285	0	3.50042	0	0	7.73925	3.98356	21.8638	4.64967	0	0	0	0	0	0	0	15.7492	1.32225	0
Gm15788	ENSMUSG00000087439	3.20112	4.85768	7.36139	2.49248	12.1939	12.666	19.3507	5.29051	5.7315	0	1.34106	62.707	13.5899	6.54291	27.8176	9.67427	24.8286	0	108.942	14.2513	0	0	0	0	0	0	0	0	0	0
Gm29154	ENSMUSG00000099722	0	0.792044	4.39505	2.16025	1.07273	2.68831	6.8016	5.57098	1.00488	0	1.54085	16.3329	15.3041	17.2374	6.24316	18.5819	20.9346	0	71.9262	10.8238	0	0	0	0	0	0	0	8.44356	0	0
Gm41071	ENSMUSG00000114864	0	7.48208	0	0	5.17889	15.904	13.7075	6.28076	13.3428	6.51731	9.09512	13.9625	0	0	0	0	0	0	53.9799	37.8174	0	0	0	0	0	0	0	0	0	0
Gm20043	ENSMUSG00000113410	0	2.02971	0	2.55803	2.65696	1.04773	0	5.85395	3.81952	7.79861	6.99016	1.44401	1.04531	1.73594	3.31108	13.7961	6.58742	8.08263	25.8828	16.4348	0	0	0	0	0	0	0	1.92113	0	0
4930414N06Rik	ENSMUSG00000118204	0	4.54215	0	4.01342	6.13861	4.41864	3.92966	1.82435	5.65172	3.21813	4.15164	1.25544	0	4.14672	9.24859	4.3925	0	0.561274	67.7036	0	0	0	0	0	0	0	0	8.55041	0	0
Gm44140	ENSMUSG00000107702	0	10.0036	1.63599	3.56608	2.07396	1.50285	1.66429	0	2.24416	9.32411	16.1195	8.84291	0	18.6582	4.74257	0	0	3.65019	43.9292	0	0	0	0	0	0	0	0	0	0	0
Etaa1os	ENSMUSG00000086468	0	2.45213	11.9485	0	6.1311	4.94416	0	0.661704	2.45732	9.62539	7.06907	0	6.17797	6.0553	0	6.39369	0	0	25.9546	10.2682	0	0	0	0	0	0	0	0	0	0
4930558J18Rik	ENSMUSG00000097519	1.88652	3.7904	5.05122	1.14986	3.44108	4.37157	14.3716	5.17198	3.37864	6.54791	5.54746	0	2.42663	2.43303	0	46.4142	0	13.8448	57.3923	1.71196	0	0	0	0	0	0	0	20.4022	0	0
2900093K20Rik	ENSMUSG00000099632	5.54543	16.0224	7.14779	22.1797	6.71479	4.68351	5.83534	1.61502	0	5.91161	8.0909	0	0	4.97503	0	27.2105	0	0	44.753	0	0	0	0	0	0	0	0	0	0	0
Gm32885	ENSMUSG00000116295	8.86396	7.97399	5.64773	0	0	0	0	0	11.8781	0	0	8.66799	17.197	0	13.8544	29.7457	0	35.9746	13.3808	13.1261	0	0	0	0	0	24.974	0	18.08	12.1387	0
Gm17096	ENSMUSG00000090397	0.181953	13.5195	0.216689	7.84923	3.85936	16.6796	11.7639	0.432441	15.7938	7.44803	9.00026	57.2084	9.86116	23.1977	6.59832	149.225	0	112.615	33.4544	0	0	0	0	0	0	118.087	0	0	25.4771	0
Morrbid	ENSMUSG00000074813	1.86994	9.48483	9.94246	10.0411	10.5474	7.40155	2.90059	17.1714	10.2572	7.85458	11.0388	35.0427	42.4305	15.0215	19.9149	45.1979	17.9703	64.5957	82.5858	21.7417	5.30378	0	8.70742	2.49543	0	71.8572	0	17.1403	52.7292	2.91037
Gm26608	ENSMUSG00000097673	0	5.07716	1.75302	0.912583	2.45161	0.494687	0	6.57084	2.79443	0	4.38583	2.35385	0	6.58789	0.804228	0	12.5586	63.0456	46.5477	7.07598	0	0	13.1495	0	0	0	0	0	10.8754	0
Lncenc1	ENSMUSG00000078952	0.897514	0	0	2.56099	3.0482	8.34448	4.78561	4.87971	5.06817	2.25624	0	17.5769	39.5812	2.54593	13.708	0	0	98.953	23.2978	52.4838	7.03329	0	0	0	0	0	0	21.6512	9.9991	0
E230016M11Rik	ENSMUSG00000087231	0.446238	1.249	0.364213	0	5.27329	4.4359	0.625615	11.8575	4.71276	0	1.60286	11.5388	5.79235	1.52578	15.7168	13.0496	0	48.4775	9.23683	4.12904	0	0	0	0	1.16046	0	0	22.5864	15.0166	0
4930417O22Rik	ENSMUSG00000071818	0	3.60827	0	0.632381	8.92911	7.13231	0	6.29138	3.71406	5.8503	3.8551	1.37321	0	1.63443	7.10792	0	0	72.8572	21.7307	0	0	0	0	0	0	0	0	16.16	0	0
2810001G20Rik	ENSMUSG00000087497	23.0315	2.01286	22.4109	9.30514	23.213	10.3805	4.80515	20.2725	17.2129	8.25466	25.4581	25.4178	12.0817	22.508	32.8073	0	12.0338	80.6481	31.9187	0	0	0	0	0	0	0	0	50.2636	0	0
Gm10873	ENSMUSG00000114345	0.661931	0	1.48072	5.83395	0	2.11332	1.10558	1.57514	2.69858	2.99149	7.4577	1.91541	4.40337	3.543	1.2985	4.42625	1.73608	15.0871	0	23.0129	0	0	42.41	0	0	0	2.98091	2.8172	16.1245	0
4930500H12Rik	ENSMUSG00000116976	0.740044	4.15548	7.5844	2.95555	5.98785	10.3184	7.72504	12.6845	1.05135	0	10.287	12.0727	0	0	2.15218	13.8952	13.9761	30.8501	16.8354	18.3885	0	0	56.8863	0	0	0	0	7.3705	0	0
D130062J10Rik	ENSMUSG00000114598	0.200159	2.98561	1.06682	1.52108	1.29043	2.70019	2.66876	1.49066	1.33849	8.82959	1.22195	0.950191	4.86855	4.71894	6.94365	0.628888	1.72492	4.70625	15.654	4.34909	0	0	37.5597	0	0	0	0.821326	13.4461	0.254993	0
1700110I01Rik	ENSMUSG00000079407	0.211442	1.78068	0.71093	2.38976	4.61474	0.753539	1.24176	2.04907	3.0994	3.15461	1.33623	7.27997	2.55542	2.22942	7.24927	0	0	14.21	10.8635	4.55303	0	0	41.8744	0.873768	0	0	0	3.14771	8.39119	0
4932411K12Rik	ENSMUSG00000100733	1.00202	5.60989	7.75306	4.9802	3.71936	2.6462	3.27813	6.78396	10.2202	0	6.62533	6.59812	8.68582	10.0349	7.69107	0	0	2.43266	35.0068	0	0	0	77.1397	0	0	0	0	0	0	0
Gm26782	ENSMUSG00000097431	8.06689	4.8977	14.9231	13.16	17.7374	11.0763	0	31.2963	8.70325	16.5937	13.1799	0.878409	5.26911	19.9844	1.71657	5.27513	8.91307	9.27357	81.9538	57.2794	0	0	161.955	0	0	17.2821	2.48337	0	23.6938	0
Gm50021	ENSMUSG00000117441	0.763391	2.13045	5.26546	0.678951	3.51114	3.29876	1.39927	3.09409	0	10.7313	3.70869	10.2941	0	4.57249	0	45.8337	0	17.789	9.19339	6.83379	0	0	59.7202	0	0	0	0	39.1193	11.5579	47.7529
Gm15555	ENSMUSG00000087214	0	3.08404	0	7.31635	5.6613	10.3913	0	0	4.83111	0	0	10.609	0	1.20816	0	22.1274	0	0	0	29.7343	0	0	95.5812	0	0	0	0	91.2769	78.5568	0
Gm42664	ENSMUSG00000106099	3.14078	2.02891	1.62615	8.33561	4.7674	2.94661	20.1101	6.05845	10.4386	0	11.1011	17.7246	14.8432	7.40733	13.62	0	11.1156	0	13.7645	0.246644	6.30241	0	56.5386	0	1.14767	0	0	8.54366	0	0
BC002059	ENSMUSG00000060149	9.70593	10.3197	19.9779	18.8447	16.3584	10.0202	22.7505	18.2439	11.4645	4.16035	31.8092	36.9968	18.6139	15.9274	1.52306	1.75823	12.0258	10.5906	40.8819	0	0	0	46.991	0	0	0	4.18298	30.4567	0	11.9018
1700056N10Rik	ENSMUSG00000084792	4.85601	5.42929	0	13.4459	2.62116	6.39573	0	5.89248	8.75785	5.38605	0	8.09434	11.8584	8.61383	0	42.4937	21.2544	0	37.726	0	0	0	42.4152	0	0	0	0	0	5.78347	0
A730063M14Rik	ENSMUSG00000112639	2.70337	3.00575	3.10121	6.26015	10.6338	10.5126	13.3089	3.63341	12.8878	7.88712	1.75536	9.44793	0	9.14554	2.68268	23.7196	0	0	0	0.665432	1.58988	0	33.0078	0	0	0	0	8.14432	0	0
AI662270	ENSMUSG00000087107	1.30757	3.78697	0	0.017201	6.40685	1.9744	1.25158	3.35454	3.32375	0	2.73023	5.82335	0	0	4.78634	49.2705	33.9901	69.3596	87.3202	18.1395	32.6759	183.016	7.37515	49.4117	87.0629	39.4996	37.093	61.775	32.5777	12.2272
Gm21982	ENSMUSG00000094365	1.44282	0	0	0	0.283635	0.082312	4.0557	0	0	0	2.01333	13.5824	2.31826	0	2.10826	3.52929	0	3.53254	6.81372	31.8523	13.2367	30.5959	8.85846	29.0971	11.4147	0	16.1242	30.3374	21.2761	1.43567
Gm38404	ENSMUSG00000107153	1.44407	0.708141	1.19675	7.95332	1.66647	1.13201	3.22043	0.48446	4.15328	2.11522	2.24701	18.6117	10.4204	1.99537	8.52353	32.2431	0	14.8615	30.7878	0	0	0	0	0	0	0	0	32.7497	5.93915	0
Gm15283	ENSMUSG00000087700	0	5.69478	1.93842	8.99605	3.91737	1.45178	0.979285	16.0671	0.244828	7.47489	0	0.273869	3.2778	7.91125	14.7206	23.7808	27.0917	55.966	51.7061	0	2.65229	0	31.1118	0	0	0	0	63.3425	25.8522	0
6430590A07Rik	ENSMUSG00000097583	10.4311	0.253772	2.61897	6.5811	2.59443	5.90809	4.51264	22.9032	7.25649	19.6129	14.8592	6.02416	0.902478	1.15394	21.3084	4.50239	0	0	7.7553	0	4.41114	0	5.80074	0	0	0	0	58.834	0	0
Gm17251	ENSMUSG00000090952	5.39808	5.58439	5.27439	12.1539	0	4.60795	7.19242	3.22738	0	0	7.37884	0	4.87621	1.75347	10.7649	0	0	0	0	0	0	0	0	0	0	0	0	39.1665	0	0
Gm10451	ENSMUSG00000073000	2.72102	0	3.40186	7.98691	5.01662	8.52967	7.16412	3.07573	0.962977	11.2959	19.9762	14.6979	8.71412	6.53894	8.03242	6.03966	0	0	0	0	0	0	22.965	0	0	0	0	47.2504	13.9397	0
5031425E22Rik	ENSMUSG00000073147	7.6139	4.7212	8.6531	21.1423	6.14905	14.5817	3.81195	7.85428	16.0087	24.1858	19.0912	24.4343	26.416	1.12126	2.63922	0	22.726	7.51832	22.3066	4.2798	0	0	0	0	2.42822	0	9.81539	51.4855	8.14638	0
4930428N03Rik	ENSMUSG00000089887	0	5.12721	0.630084	0	13.8597	0.41007	2.57058	7.04277	1.07582	1.6549	2.34274	3.10751	4.14174	3.50721	4.98271	0	13.4387	0	10.6346	1.41255	0	0	10.8078	0	0	0	0	83.4214	13.4038	0
Gm13663	ENSMUSG00000086641	5.91624	8.65694	0	7.18098	2.58234	0	1.00519	6.01603	2.91274	14.9112	6.7214	0	17.2106	7.80942	12.6564	0	20.6572	0	6.68802	21.4234	0	0	0	0	0	0	0	55.9643	0	0
1700052H01Rik	ENSMUSG00000105297	4.25509	3.77367	0	0	9.83252	2.07407	0	0	5.82762	18.4387	3.62116	5.12941	0	10.5759	0	0	0	0	0	61.9795	0	0	0	0	0	0	0	39.2696	12.0085	0
Gm49978	ENSMUSG00000117529	0	2.61856	1.89707	3.23661	17.9675	13.9668	4.89615	2.92162	3.23258	12.1046	0	1.26658	2.66243	6.90402	0	0	0	0	10.8707	17.808	0	0	0	0	0	0	0	23.3902	0	0
Gm31763	ENSMUSG00000112925	0.162461	8.13204	0.324915	2.14395	12.0298	3.48734	8.36719	0	7.33013	13.9614	13.5131	9.49543	3.77593	7.21325	0.590617	0	0	34.9518	0	15.766	0	0	0	0	24.5552	0	0	34.8742	4.14687	0
Atcayos	ENSMUSG00000085779	0	1.70305	4.94265	4.34941	4.28745	3.78466	0	4.94382	3.15153	9.41228	9.2499	6.33735	5.49431	2.14514	1.21068	6.59422	9.25918	18.097	16.4832	32.8118	0	0	0	0	7.87878	0	0	8.6927	0	0
G2
Gm12735	ENSMUSG00000086049	0	0	43.665	20.589	24.6988	13.4613	14.6168	25.68	30.7799	48.3283	24.6748	29.1421	36.954	0	3.98133	149.464	253.044	182.316	79.549	75.2169	28.0626	210.823	366.286	0	189.574	0	8.80244	55.7909	188.953	94.8222
Gm16169	ENSMUSG00000089907	0	7.79735	5.75837	0.84491	0	8.58112	2.37949	2.04952	2.49376	1.10868	5.78571	12.3677	0	6.46824	0	38.5718	89.4516	2.21972	0	0	0	0	79.5175	0	0	0	0	0	0	0
Gm48004	ENSMUSG00000114595	0.572888	0.789078	0.830131	0.772115	0.89738	0	1.73566	6.60869	3.6935	0	0.532663	1.70353	3.3241	1.05601	0	32.8264	26.9232	0	7.89006	11.4613	0	0	55.0578	0	0	0	0	0	23.9665	0
4930412C18Rik	ENSMUSG00000085558	0.199762	4.55899	5.3369	4.87292	6.82097	0.592119	6.81532	3.73238	3.85525	0	21.0234	11.136	3.95136	1.54852	5.68964	0	35.9422	0	4.20715	10.252	0	0	22.3122	0	0	0	0	0	46.7226	0
Snhg20	ENSMUSG00000086859	59.5559	56.7482	48.9167	52.1702	35.6866	52.4953	66.9472	35.2621	100.801	60.8723	96.3335	43.0984	42.1002	75.1459	44.6662	48.5764	183.546	130.92	102.096	139.413	81.0032	0	30.0333	168.127	194.628	0	0	99.1641	79.0226	2.73195
Hnf1aos1	ENSMUSG00000086054	0	3.69131	0	0	3.14114	1.67228	4.70682	0	5.63082	0	3.0083	0	0	0	4.41981	12.5723	108.127	6.25228	15.3245	22.7609	0	0	0	181.135	14.2775	6.15224	0	0	32.0144	0
A930005H10Rik	ENSMUSG00000054426	5.29084	1.24613	0	3.11593	2.62182	3.18011	5.90362	1.61555	16.3496	0	0	4.4584	7.23968	18.0697	7.15002	18.5332	41.28	116.133	8.15799	38.8955	0	0	0	141.598	0	0	0	0	62.4239	0
B430010I23Rik	ENSMUSG00000084960	1.09907	0	0	7.70128	4.6762	3.67839	1.58323	5.4715	13.7672	2.84782	0	5.64471	5.29588	3.83797	4.14311	9.55657	50.4352	39.7104	22.9566	3.753	0	0	0	36.4681	0	1.2717	0	3.73257	22.7107	0
Gm42917	ENSMUSG00000104985	0	0	3.32374	0	3.01225	0	0.901011	0	0.572414	9.4315	0	0	0	1.13481	0	0	31.9007	41.0284	0	6.05902	0	0	22.3941	28.472	0	2.63092	0	8.68122	8.63857	2.90639
Platr13	ENSMUSG00000086475	1.90458	0.379752	3.60161	0	1.38419	3.98486	5.55499	0.682219	3.36162	3.64136	6.77809	4.24757	6.89187	9.36016	5.83205	41.8391	21.7737	67.5014	13.4872	67.6933	0	0	0	0	3.86925	10.8421	0	0	8.70843	0
Gm46440	ENSMUSG00000114516	1.36085	0	0	1.87352	3.45678	4.18921	0	0	10.3572	9.70662	8.8638	7.60403	0	2.4052	5.47902	43.3506	59.0864	31.0182	43.9564	66.8017	0	0	3.6734	4.75453	9.76198	0	57.7413	0	3.61917	21.0399
H19	ENSMUSG00000000031	7.64687	5.70314	4.95236	5.16904	5.92952	2.97153	11.0453	20.4159	8.52076	2.35044	10.494	8.53629	28.2436	17.0799	96.0705	915.693	1150.41	799.251	1258	1134.47	41.2223	0	277.546	217.834	208.154	292.553	396.627	284.643	589.82	305.456
Gm45606	ENSMUSG00000109715	0.497463	0.728844	0	2.36082	1.03951	0	4.03332	1.1142	0	0	2.74636	1.83845	0	2.7352	0	20.4337	22.037	8.38494	25.0312	29.1706	5.1936	0	0	0	0	0.231223	1.94103	9.60093	5.80097	0
Gm31356	ENSMUSG00000118099	0	0.38394	0	1.6325	0	0	3.38032	0	0.761767	0	1.50738	6.08618	0	0	0	4.91453	26.783	34.9738	4.40712	2.46855	0	0	9.77343	0	0	2.59615	0	0	15.6692	5.19656
Gm43774	ENSMUSG00000104631	1.1127	10.39	2.97031	5.85165	6.53313	1.42759	4.55711	19.7961	10.9027	0	4.76721	43.2548	0	3.78627	5.47347	27.7835	95.2789	98.7919	14.7343	9.09867	0	0	36.9714	0	0	2.07738	0.265712	7.73808	34.1122	0
4930502E09Rik	ENSMUSG00000086799	0	0	13.3079	7.22252	3.56178	0	0	0	4.94679	7.3739	3.00445	0	0	4.26652	0	0	43.2045	6.23834	36.911	14.0266	0	0	12.3565	0	0	0	0	0	0	0
1700034H15Rik	ENSMUSG00000055833	0.979408	1.21329	2.14171	0	0.296616	0	0	0	0.845215	0	0.460501	3.59612	3.30916	4.36235	7.73881	1.56923	23.4272	21.7801	13.2259	9.29958	0	0	0	0	0	0	0	1.88729	0	0
4833422M21Rik	ENSMUSG00000097619	1.95833	4.08241	0	1.56598	5.15149	1.96237	0	0	6.72151	4.21972	6.50534	6.44334	7.06252	11.0246	5.21083	0	39.2406	32.8079	42.6771	21.7951	0	0	14.0658	0.992909	0	0	0	0	3.87091	0
Gm13855	ENSMUSG00000087613	0	0	0	2.13192	5.27512	0	0	5.15989	0	6.87385	4.7627	0	0	12.6626	0	19.1332	84.2213	0	0	8.24578	0	0	0	0	0	0	0	82.0415	42.729	48.2947
BB218582	ENSMUSG00000085218	0	0	0	2.58804	2.04739	0	0.18535	0	0	0	0	0	6.33538	7.59857	0	11.8698	62.1331	0	0	0	0	0	0	0	0	0	0	78.268	8.59873	0
Lhx1os	ENSMUSG00000087211	0	0	0	0	0	0	3.26056	0	0	5.01941	0	0	0	0	6.22083	99.7207	165.27	13.8398	30.1836	36.4192	103.575	0	0	110.425	15.9969	110.846	57.0167	277.331	0	117.917
Gm15718	ENSMUSG00000085663	0.621833	8.67314	2.22409	10.0419	3.16389	3.91075	6.48219	3.09542	3.73303	0	2.19853	3.01933	14.3822	6.28089	3.49726	34.5327	34.6412	7.87866	15.483	4.67634	0	0	0	0	0	0	0	48.1816	27.8051	0
Gm47847	ENSMUSG00000113524	0	7.38268	0	0	0	0.686264	0	11.0144	0	0	0	1.06239	0	0	0	45.1179	84.7087	0	9.56392	0	0	0	0	0	0	0	0	56.0273	0	0
Gm15407	ENSMUSG00000087647	0	4.22806	0	5.93598	1.11109	0	1.86092	0	0	4.62886	0	0	6.4898	9.37697	4.12458	30.2813	34.6753	6.46275	0	4.1032	0	0	0	0	0	0	0	22.0888	0	0
Gm5577	ENSMUSG00000084950	5.73361	2.21981	2.61899	15.8523	4.7954	2.14686	5.68096	11.1448	7.3208	0	1.77192	0	14.6221	4.42072	5.56213	0	33.1977	2.37319	0	0	0	0	0	0	0	0	0	0	0	0
2410018L13Rik	ENSMUSG00000073164	16.1964	26.8095	9.55791	35.1997	9.45831	16.8413	9.47356	22.5552	27.4838	6.13729	24.6061	9.75121	27.6416	7.2796	13.191	0	59.4109	12.2599	35.0949	37.9131	0	0	0	0	0	12.7874	48.8316	0	21.1343	0
Gm41654	ENSMUSG00000117433	0	2.22177	0	0	0.50216	0	1.44368	0.60004	8.67686	7.6236	1.97336	15.6396	0	3.16797	0	6.47688	46.6028	4.61071	5.45228	46.0073	0	0	0	0	0	0	0	0	0	0
4930481B07Rik	ENSMUSG00000085956	0	0	1.0586	0	0	9.62175	3.94865	22.0738	1.2421	1.39366	10.7654	44.423	13.7927	7.264	26.9446	0.91153	91.652	0	0	15.4818	0	0	0	0	0	0	0	0	22.7601	0
Gm48265	ENSMUSG00000114945	1.62411	13.7377	3.55749	4.56565	7.04541	5.33468	1.65043	7.00315	14.198	8.38404	7.81878	8.23568	5.42374	0	0	0	92.3962	14.6268	22.5363	30.4907	0	0	0	0	0	0	0	0	21.8775	21.0971
1810062O18Rik	ENSMUSG00000084925	0	0	8.67132	0	0	2.17356	0	0	0	0	0	15.0074	3.43944	0	8.64808	0	93.8839	0	0	30.6894	0	0	9.55527	0	0	0	0	0	18.3987	0
AI838599	ENSMUSG00000085180	9.46093	4.13526	10.0874	1.72483	10.576	7.24374	6.2795	22.2628	8.97206	6.87191	1.5191	11.9294	10.927	7.3073	1.51377	12.2463	213.165	0.57622	19.1097	20.9505	0	0	5.88695	0	12.8293	0	0	13.7339	5.58374	0
AA386476	ENSMUSG00000074357	1.38179	3.45901	1.35399	2.23072	2.07848	1.47337	1.93172	1.16079	0	3.79531	0	0	5.55843	5.84952	6.94475	25.0653	64.9394	9.01781	7.16305	10.8077	0	0	0	0	0	0	0	0	0	0
Gm43111	ENSMUSG00000106472	0	4.46998	2.21339	0	6.8697	0	1.55574	2.12897	1.54386	5.02265	4.56933	0	0	3.89459	1.41494	34.5034	58.5638	24.2529	0	24.0168	0	0	0	0	0	0	0	0	3.18448	0
Gm16196	ENSMUSG00000086154	1.07955	0.365386	5.71557	6.31027	0.991796	3.63195	3.13847	1.68057	4.63624	3.87018	0	0	0	3.98111	4.8234	29.9934	88.8591	2.29533	5.16215	5.74454	0	0	0	0	0	0	3.61113	9.48902	36.1403	0
Gm35040	ENSMUSG00000108616	0	0.484291	0.251453	0.362627	1.94809	0	0.216508	2.08226	0.268759	0	0	0	0	1.28853	2.99679	8.62391	29.9749	6.8918	9.06892	4.92992	0	0	6.77533	0	0	0	0	0	6.10144	0
Gm14023	ENSMUSG00000085498	1.0016	0	2.95738	3.71173	1.89288	2.15903	0	3.72764	5.05892	0	7.70288	0	3.13582	1.16149	0.576045	24.1502	37.003	0	13.5658	6.37167	0	0	0	0	0	0	0	6.67954	0	0
Gnasas1	ENSMUSG00000086537	7.56697	8.41593	2.12877	1.78368	7.98263	8.72695	3.00919	8.06235	8.38521	6.44097	3.72907	14.4028	3.02303	8.53549	6.72758	29.8906	51.9692	4.58395	16.7422	29.0033	4.7163	0	0	4.47736	6.85861	0	0	15.828	28.7217	0
9530082P21Rik	ENSMUSG00000097006	0	13.4295	0	4.29854	5.7144	5.88011	0	6.921	0	1.0522	19.4431	0	2.19067	10.3517	0	34.5582	17.8356	0	0	13.9095	0	0	7.40351	0	0	0	0	0	3.03927	0
Gm2788	ENSMUSG00000085995	0	1.34736	7.02495	5.9162	16.0223	11.6583	14.311	4.11498	9.9286	3.15658	3.44809	1.67294	12.6951	3.10069	8.65016	54.7403	15.5545	0	1.36811	5.74955	0	0	5.6951	0	0	0	0	0	0	0
Gm12295	ENSMUSG00000085162	0.503965	0.436048	2.03505	0.608599	2.25707	0	2.30286	0	3.48253	0	2.69312	3.31259	4.53539	6.08816	16.3489	41.2012	17.0792	0	9.20365	1.93018	0	0	0	0	0	0	0	7.31766	17.5534	0
1700123M08Rik	ENSMUSG00000085614	8.05809	6.95983	12.7231	13.447	11.7327	4.66583	3.49911	0	0	8.77604	0	3.79398	0	0	9.40077	56.6035	34.8098	16.3351	0	0	0	0	0	0	0	0	0	26.4515	0	0
Gm19705	ENSMUSG00000097113	4.7544	8.1546	6.76164	6.18128	25.7995	9.64406	12.2007	20.7225	11.4763	46.5715	20.5357	10.1361	0	0	22.1329	51.2665	59.8633	32.4252	21.2127	0	0	0	0	0	0	0	0	0	13.3358	0
0610005C13Rik	ENSMUSG00000109644	0	0	0	0	3.57807	8.32618	0	1.04935	0	0	4.22608	0	0	0	1.75135	175.986	101.398	77.7722	10.5661	34.1967	0	0	2.24504	21.5373	0	17.4889	0	0	35.643	0
Gm50332	ENSMUSG00000118114	0	0.821806	4.42915	1.11592	0	4.87312	0	10.1932	2.26837	0	0	0	0	2.19653	0	42.4007	23.7401	37.0959	17.7468	0	0	0	0	0	0	0	0	4.00899	0	0
Gm26805	ENSMUSG00000097268	0	7.25957	1.57905	6.06612	1.46962	5.75814	2.34812	0	2.58302	8.37812	6.58808	10.5016	9.75596	3.39746	8.03846	28.2208	26.1873	5.50849	41.9608	1.90315	0	0	18.634	0	0	0	0	5.39425	0	0
4930532G15Rik	ENSMUSG00000097261	0.292926	0	0	14.9558	2.27927	0	4.11109	0	0	2.57256	2.95837	1.0622	0	6.63258	0	32.2092	26.9226	20.5543	33.6521	11.7672	0	0	0	5.47346	0	0	0	0	0	0
C330004P14Rik	ENSMUSG00000112227	8.73399	15.6399	0	12.66	5.52842	6.72346	9.50786	0	3.72352	26.9619	0	0	0	0	0	60.0818	21.8837	52.662	59.7732	13.1774	0	0	0	0	0	0	0	0	0	0
Gm12940	ENSMUSG00000085334	39.2431	28.6959	15.4928	68.3376	43.4959	45.3368	67.5394	44.9395	51.2522	72.5378	68.2036	35.3563	13.8645	61.8035	48.6745	91.8956	123.431	26.0212	150.778	122.156	12.9227	0	38.888	65.5269	57.7288	7.55388	40.7939	86.9906	96.2412	2.3096
G3
Gm20429	ENSMUSG00000092591	9.68215	15.3436	0	0	0	5.96596	3.71115	9.51516	13.9197	29.3587	11.6036	30.3369	20.7493	6.19897	5.18331	25.8154	0	0	35.9569	0	0	0	0	0	0	0	0	0	0	25.6259
Gm48677	ENSMUSG00000110824	0	1.35067	1.85252	5.89667	6.34648	1.92895	4.9041	4.85659	0	3.03413	0	33.2488	16.099	2.69724	7.60075	0	0	0	0	0	0	0	0	0	0	0	0	0	0	78.7215
Gm30600	ENSMUSG00000114297	5.7974	5.70166	10.5448	2.27228	4.43651	0	0	7.53628	8.46174	3.75887	4.90303	3.39368	0	10.802	6.96732	0	0	0	0	0	0	0	0	0	0	0	0	0	0	39.1273
Gm12914	ENSMUSG00000087608	3.42177	1.29086	0	0	2.36461	6.79125	9.35114	0	13.0174	6.15523	3.89282	0	0	4.93262	0	0	0	0	0	0	0	0	0	0	0	0	0	0	0	75.4907
Gm14167	ENSMUSG00000087433	2.92619	5.95859	0	0	8.21179	0	4.15823	11.5637	8.15751	30.4826	2.85942	0	8.2468	16.9381	0	0	0	0	0	10.4547	0	0	0	0	0	0	0	0	0	100.332
2810429I04Rik	ENSMUSG00000097709	6.93177	15.6288	13.1428	5.51733	22.3404	12.5853	11.5957	13.4665	16.768	20.6718	33.9526	32.8304	22.0698	32.3318	33.2048	2.52183	34.0889	2.20359	17.1454	33.6477	0	43.7742	0	0	12.6513	0	0	0	18.8436	9.144
Gm16152	ENSMUSG00000087131	10.1451	2.6138	14.5638	6.70738	22.2539	9.08393	0	18.1144	5.62073	22.0159	7.4597	13.9392	20.3051	8.02851	7.73152	0	0	0	3.02433	0	0	340.322	0	0	0	0	0	15.1977	0	0
E430024I08Rik	ENSMUSG00000112964	21.4317	17.8008	22.4662	39.0606	14.9744	14.9188	15.6722	13.9583	11.5493	2.00285	18.6203	46.5382	11.915	38.1809	17.1147	73.548	0	3.47121	0	4.74653	11.3284	448.935	0	0	0	0	0	0	0	59.8559
Snhg15	ENSMUSG00000085156	123.898	100.148	86.9605	165.209	86.305	175.7	116.654	72.9352	119.554	123.257	161.689	70.3694	146.362	92.5661	76.1754	6.77894	23.9234	108.96	79.034	96.1033	124.858	0	0	88.9605	472.417	0	9.67037	67.3749	0	0
Gm2694	ENSMUSG00000097248	11.4759	15.6397	19.7576	40.8464	21.7512	18.4494	12.3663	17.7487	18.5089	32.4894	9.21597	20.6096	4.59911	10.878	9.65258	0	4.64579	3.19442	5.79632	0	0	0	0	0	98.1427	0	13.8146	8.21051	3.44611	0
A230072C01Rik	ENSMUSG00000086877	0	5.25926	0.93619	0	9.55338	11.6769	0	1.82501	7.74765	7.82965	9.63105	0	0	7.95638	3.72034	0	0	0	0	0	0	0	0	0	68.787	0	14.6018	0	0	0
2510046G10Rik	ENSMUSG00000066175	5.2997	0.375614	1.27836	3.64621	5.99636	9.64645	6.3961	1.4212	2.90876	0.244119	15.7651	11.1403	2.80205	1.99371	10.5839	0	0	0	0	0	0	0	0	0	26.924	0	0	0	0	0
Sp3os	ENSMUSG00000063714	18.2719	18.0675	7.31478	9.95058	15.0515	18.0103	6.68633	12.289	7.16847	3.02082	0.96538	0	0	9.35911	12.4041	0	0	0	0	0	0	0	0	0	35.0988	0	0	0	10.2122	0
Gm47272	ENSMUSG00000114891	7.26812	0	0	0	0	0	0	8.12147	0	0	0	0	34.3174	9.06833	0	0	0	0	0	0	0	0	0	0	74.9977	190.735	0	0	0	52.733
Gm39469	ENSMUSG00000110834	19.3188	1.49911	12.9814	36.4316	13.9465	25.991	22.6885	3.93453	24.9343	8.61274	11.5146	6.90282	0	35.2005	39.0795	0	0	11.4865	0	0	0	0	21.3422	0	0	0	0	62.5329	21.7797	0
Platr27	ENSMUSG00000087547	3.16998	20.8223	27.4509	7.68257	10.6748	0	9.09314	0	12.9463	32.6596	30.7821	6.05438	0	10.7342	0	0	0	14.2402	0	0	0	0	0	0	10.6255	0	0	27.3662	0	0
Gm13830	ENSMUSG00000086368	3.19575	5.37287	0.700898	2.82973	3.90683	7.63292	0	1.28435	1.56585	15.3573	12.6228	8.38471	0	0	0	0	1.45494	15.734	0	0	0	0	0	0	0	0	0	19.751	0	0
Gm44786	ENSMUSG00000109503	0	4.57901	0	2.5607	5.71275	2.45533	3.14498	4.583	12.8378	8.04919	8.67144	0	0	3.41231	3.22175	0	0	0	0	0	0	0	0	0	0	0	0	16.5306	8.08333	0
Gm10552	ENSMUSG00000073628	0	2.72734	0.71219	1.53205	5.71458	2.22247	1.73461	1.92358	7.26304	9.22886	5.16294	2.71551	7.88232	7.48044	1.72439	0	6.21254	0	0	1.17287	0	0	0	0	0	0	0	13.7453	0	0
Gm14817	ENSMUSG00000085669	2.78258	3.86924	0	9.55309	5.99463	0	4.46203	10.4818	12.1569	19.9636	3.75051	11.706	11.03	1.60559	0	0	0	7.55784	0	0	0	0	0	0	0	0	0	15.8283	13.2033	0
2610035F20Rik	ENSMUSG00000085555	5.80684	3.42789	4.34335	17.653	8.86867	24.4473	5.59134	13.9322	5.86622	7.21182	13.8037	13.9387	7.73222	0	0	0	0	14.6299	0	0	0	0	0	0	0	0	0	0	0	0
Bvht	ENSMUSG00000098098	22.8242	12.2162	7.44147	12.9352	11.1244	21.2593	7.89516	0	5.40178	5.13778	17.741	13.3819	14.4783	6.46868	0	0	0	33.2212	9.63951	0	0	0	0	0	0	0	0	0	6.50392	0
2310040G24Rik	ENSMUSG00000101655	6.66857	8.69571	3.25929	17.9977	10.7414	9.36125	10.7333	0	24.0532	0	5.07293	14.4498	17.681	0	12.3123	9.72895	0	27.4008	0	0	0	0	0	0	0	0	0	0	0	0
1300002E11Rik	ENSMUSG00000097290	44.3146	77.5054	31.1798	50.0309	10.7991	72.2388	37.5922	11.6766	34.1963	3.79807	41.7731	0.371544	36.1054	32.5219	8.22267	108.13	36.902	137.043	25.3244	21.9857	46.979	0	0	0	0	0	19.1483	0	0	0
Gm15706	ENSMUSG00000086013	6.33853	9.37387	17.1662	10.5258	0	0	2.33374	10.643	0	0	7.86767	15.3291	2.66635	9.37953	7.2419	0	0	40.0655	0	0	0	0	0	0	0	0	0	0	0	0
1810044D09Rik	ENSMUSG00000100680	14.7643	23.9757	16.0034	11.7472	0	4.25107	16.2017	8.18897	7.482	0	0	0	16.8305	12.1327	3.25378	0	0	45.1232	0	0	0	0	0	0	0	0	0	0	0	0
Oip5os1	ENSMUSG00000085438	30.7082	31.7428	34.3179	35.4111	21.9306	29.1687	34.0223	33.7898	16.1311	28.7797	21.9692	25.5591	14.973	11.7802	27.6008	27.3749	5.73837	60.673	10.2782	2.62462	3.86146	0	12.3741	0	17.6049	3.59735	0.780003	11.6281	5.59878	37.2175
Gm49755	ENSMUSG00000116546	2.22196	7.88003	0	3.40433	12.388	1.99932	0	0	6.99647	0	4.57802	3.14407	3.8676	7.50046	1.31529	0	0	19.2415	0	0	0	0	0	0	0	0	0	0	14.5168	0
Map2k3os	ENSMUSG00000042549	4.39065	14.9498	0	7.74947	6.56511	7.67251	0	0	3.83891	0	8.7996	0	3.04353	3.0966	9.20162	0	0	40.669	0	2.52278	0	0	0	0	0	0	0	0	7.9605	0
Gm21814	ENSMUSG00000096299	22.5123	48.9551	41.7533	41.1306	24.5833	43.7775	27.3998	32.2409	28.3378	39.69	12.8648	10.5211	59.5662	25.2261	9.21186	76.1333	0	15.7644	64.139	8.83282	0	0	1.00538	301.288	0	0	0	49.1285	0	0
Platr14	ENSMUSG00000086454	54.386	48.9319	32.7177	63.4948	41.3309	54.8153	24.0922	47.9807	37.4277	32.4791	30.0607	43.0639	47.7593	58.2858	0	143.792	34.599	74.1356	41.6789	0	17.8528	0	0	282.757	51.3662	0	0	47.5169	0	0
5430416N02Rik	ENSMUSG00000097772	39.4536	43.38	37.2254	19.9507	42.489	37.1485	36.0349	38.5294	82.7647	28.8882	36.3723	30.2535	8.76532	47.0592	22.6957	38.9102	0	45.8174	24.4594	34.6377	6.14769	0	18.408	129.644	0	10.6451	0	29.6422	29.6639	0
Snhg16	ENSMUSG00000020812	22.9786	17.6969	27.8851	30.4189	34.0973	23.1164	32.2437	35.0188	32.821	21.9315	31.2061	29.9759	1.7722	38.537	37.9902	31.3579	0	6.26622	40.5306	19.6458	0	0	0	62.6977	14.2008	0	27.9154	0	11.2674	0
Mir670hg	ENSMUSG00000075020	2.72475	13.6763	1.86628	7.01882	8.21299	9.61897	1.5533	3.54258	5.42366	11.0923	17.6548	3.50001	0	5.96992	0	0	0	0	0	0	0	0	0	0	0	16.2452	0	0	0	0
Gm43803	ENSMUSG00000104968	3.70768	6.85212	5.18884	14.0283	6.51074	6.96464	1.86637	1.54696	0.260271	0	15.9929	1.59384	5.16361	17.8745	0.568208	0	0	1.06348	0	1.97773	0	0	0	0	0	0	0	1.73656	0	0
Gm16028	ENSMUSG00000090252	0	13.9954	4.13345	4.04303	7.24063	9.10068	8.03662	6.63225	10.0096	4.0507	5.61274	28.3251	14.4518	21.0347	10.0756	0	0	14.2855	0	8.36008	0	0	0	0	1.49324	10.5563	0	4.54102	0	0
Gm17210	ENSMUSG00000090459	6.39583	3.94208	8.77963	0	10.2521	3.3148	0	6.53053	1.76474	10.3026	7.11296	23.3263	0	9.5727	0	0	0	0	0	0	0	0	0	0	0	0	0	0	0	0
Gm38560	ENSMUSG00000112375	2.4517	12.8635	7.39992	0	2.50977	5.13845	3.50184	7.76907	3.36545	8.17273	2.07394	9.24636	0	12.4332	0	2.9588	0	9.12422	7.79915	0	0	0	0	0	0	0	0	3.11771	0	0
Gm45509	ENSMUSG00000109781	5.89541	8.90168	1.04223	3.67942	3.59827	7.92992	2.88831	10.6892	11.9819	10.6986	6.46182	2.87932	14.0047	22.0885	5.95641	7.527	0	1.65035	11.6365	0	0	0	0	0	0	2.454	0.205084	2.89514	13.3558	0.347168
Gm12953	ENSMUSG00000087299	6.58208	6.64069	11.8157	7.80075	7.17318	12.2102	8.52486	11.9987	13.1215	23.3602	25.5156	13.0322	12.9131	33.3453	27.9157	0	0	0	0	10.9196	11.1814	0	0	15.8575	0	0	0	14.5511	21.2556	0
1700007L15Rik	ENSMUSG00000097318	15.6304	18.2855	9.78148	3.06116	19.1915	1.76557	7.62142	30.8472	24.5342	26.4547	3.71095	6.68901	13.8816	29.8988	26.9346	0	0	0	0	0	0	0	0	0	18.7249	0	0	21.4795	0	0
Gm32585	ENSMUSG00000105039	12.172	14.9171	12.7621	8.76223	28.9781	14.39	4.63953	8.90484	13.705	28.2632	11.1204	7.61341	41.3536	10.8146	0	19.434	0	0	6.78348	0	21.6223	0	0	0	26.7985	0	0	0	0	0
4930516B21Rik	ENSMUSG00000097504	9.89412	3.69422	9.09391	8.55752	16.0096	8.90665	11.2896	9.82913	24.3202	16.7272	14.5826	8.57085	17.288	5.76682	7.92684	0	0	8.25868	0	0	4.91344	0	0	0	22.1376	0	0	0	0	0
Gm12688	ENSMUSG00000086096	7.9291	7.31929	5.66451	11.4189	20.2415	17.1152	0	5.02422	3.53888	12.7235	10.7687	10.3069	6.97996	3.89422	0	0	0	0	0	0	17.1642	0	0	0	0	0	0	0	0	0
R74862	ENSMUSG00000059277	0.317347	2.52312	4.37722	4.06869	5.33474	4.027	12.1892	5.06285	4.43013	5.17566	6.25562	6.99725	7.00116	11.4011	0	0	0	0	0	0	18.4227	0	0	0	0	0	0	0	0	0
Gm28037	ENSMUSG00000098371	57.5711	81.2306	84.2487	108.35	130.518	109.577	58.5547	51.4666	92.78	67.5131	12.3761	11.3633	43.448	11.7906	142.84	0.63326	0	0	0	0	0	27.6872	5.03092	0	7.06746	0	0.648481	50.7429	0.711544	5.8528
2900041M22Rik	ENSMUSG00000054418	8.92639	10.7833	0	1.02163	11.5293	8.35368	3.29806	0.822588	8.13461	5.07212	0.973695	0	6.60738	2.32588	6.28262	0	0	0	0	0	0	0	0	0	0	0	0	0	0	0
3110045C21Rik	ENSMUSG00000097503	16.4598	8.46076	9.62185	0	6.88406	4.66831	12.0274	9.51014	2.35456	18.2984	0	6.06702	25.6142	5.77771	5.83123	0	0	0	0	0	0	0	0	0	0	0	0	0	0	0
Gm5165	ENSMUSG00000116802	17.5946	18.1254	29.7023	15.9621	18.3589	15.0074	30.5267	11.5504	7.56707	11.5372	7.01475	20.6776	32.4854	19.7209	28.2736	31.6913	8.40433	0	0	10.1905	0	0	0	4.34058	0	0	0	0	0	0
Gt(ROSA)26Sor	ENSMUSG00000086429	73.9254	41.7477	96.9539	30.5147	69.6181	41.1767	49.894	20.8131	53.5945	44.4607	81.8837	26.4517	51.7403	29.9208	6.49613	26.4585	0	0	0	29.3813	0	0	0	0	0	43.5107	0	0	0	32.7856
Gm40864	ENSMUSG00000113123	12.9916	5.37838	11.56	4.23915	3.09187	5.16756	4.32975	0	3.95701	3.46148	5.57159	6.28428	7.43774	5.39684	4.77882	0	0	0	3.90323	0	0	0	0	0	0	0	0	0	0	0
Gm27000	ENSMUSG00000097961	35.9674	11.9171	6.32612	23.8624	22.8756	30.6326	17.6328	35.444	22.3024	16.644	22.6057	11.1747	14.6556	23.0032	12.4865	4.72197	31.649	7.1794	23.9332	24.7179	0	0	0	2.16248	25.4628	0	0	7.43813	0	14.1198
2610307P16Rik	ENSMUSG00000085936	8.84678	8.15675	4.33896	10.2633	5.33402	18.5491	3.35209	8.75737	13.9373	23.2809	9.32944	7.36753	2.81663	20.5033	8.51197	0	24.0853	0	1.09868	5.05877	1.51375	0	5.65606	0	25.7821	0	0	15.7387	0	0
Gm50340	ENSMUSG00000118100	9.88035	10.4136	14.6482	5.45915	19.9906	0	12.1888	24.8504	21.9958	70.0319	14.2787	0	0	16.211	0	0	42.9945	0	0	0	0	0	0	0	0	0	0	0	0	0
Gm43560	ENSMUSG00000106057	7.03527	0	20.8989	9.60971	1.20783	10.3886	9.21085	8.75559	17.3286	14.8138	8.94093	19.4699	0	1.74221	2.17544	0	0	0	0	6.90296	0	0	23.35	0	0	0	0	0	0	0
Gm26644	ENSMUSG00000097683	11.438	9.67593	5.51002	19.1731	1.74931	2.16234	5.99715	4.72173	7.65511	19.9981	2.6238	8.00347	9.70274	0	0	0	0	0	0	0	0	0	0	0	0	0	0	0	0	0
Platr10	ENSMUSG00000099370	31.8813	27.2673	21.9613	29.9476	22.9468	31.7215	14.5252	30.2142	26.291	38.6041	21.4063	37.864	0	5.05523	9.07561	0	0	0	0	0	0	0	0	4.07142	10.6781	0	0	0	1.11437	0
Snhg14	ENSMUSG00000100826	129.284	106.662	150.599	203.447	138.299	146.225	89.4185	136.763	147.062	159.942	112.825	239.781	182.249	112.994	119.577	17.1071	64.358	41.131	55.8429	48.1403	67.7343	0	114.909	10.1898	76.0173	82.0389	17.8393	26.4322	110.413	17.9988
Otx2os1	ENSMUSG00000098682	28.7454	10.3606	31.2398	22.4536	11.3115	28.6995	0	19.92	19.8126	32.328	3.11506	24.2022	0	5.09544	4.28446	27.5335	0	4.724	18.137	0	0	0	0	0	0	0	0	20.5369	11.3325	0
2810002D19Rik	ENSMUSG00000045464	4.28557	10.5696	19.2844	23.8425	10.1833	25.3345	11.1928	26.5559	15.5816	11.692	3.21979	4.48017	11.0234	13.9407	24.4233	0	0	0	24.9012	0	0	0	0	0	0	0	39.3047	0	0	0
2010320M18Rik	ENSMUSG00000100691	17.9207	9.19876	4.13851	15.4369	9.17013	25.2659	18.1953	17.0514	15.6419	19.1905	17.8797	14.3214	11.6334	16.72	9.09757	36.4634	0	4.20924	0	11.6527	15.1661	0	0	0	0	0	0	3.68609	0	0
Platr3	ENSMUSG00000084762	14.5431	12.2196	20.8552	31.2474	41.2791	59.9562	33.2433	59.3123	18.6885	7.00084	33.4381	43.937	31.7896	40.3293	27.972	69.4098	0	0	0	0	0	0	0	14.2868	0	0	0	0	13.4609	0
Gm15859	ENSMUSG00000086944	2.29175	2.24169	1.10411	9.75473	6.1498	2.22169	3.14283	12.3765	2.95411	5.96706	8.15312	0	0	13.1409	19.5888	29.4791	0	0	0	15.0742	0	0	0	0	0	0	0	0	0	0
Dancr	ENSMUSG00000106943	103.346	73.8802	138.319	114.579	155.657	96.8866	144.36	192.012	121.995	131.888	220.549	117.974	133.446	130.141	171.74	236.78	0	14.6454	91.7004	249.355	29.96	0	16.2133	26.2371	166.506	0	1.66499	11.9954	71.5963	60.4392
1110002L01Rik	ENSMUSG00000071456	11.8389	9.02238	6.68638	0	1.30922	1.59625	2.65368	4.60073	10.3317	8.19883	7.16521	4.31975	2.95864	4.7244	2.37472	45.1925	0	0	0	0	0	0	0	0	0	0	0	0	0	0
Gm47349	ENSMUSG00000114330	0	0	11.0867	0	0	14.7031	0	24.7401	0	0	6.96898	9.03839	24.2232	17.3764	14.7739	49.7579	0	0	0	0	0	0	0	0	0	0	0	0	0	0
2500004C02Rik	ENSMUSG00000073236	5.81013	0.721611	4.49465	2.9457	8.30657	4.05188	5.55791	3.26281	17.1695	15.4052	4.68317	0	6.36025	0	5.02333	27.0235	0	0	0	0	0	0	0	0	0	0	0	0	34.1358	0
Gm20939	ENSMUSG00000095193	2.91997	4.0605	1.20561	3.32768	6.84543	11.6859	3.03685	0	9.52352	5.95053	7.18989	8.74092	0	18.8114	20.2482	9.97236	0	0	0	14.7809	0	0	1.99083	0	0	0	0	0	39.7083	0
Gm26901	ENSMUSG00000097797	3.94466	1.28773	4.44784	4.38286	9.26661	6.37348	2.93573	7.17324	17.828	18.5218	14.9033	17.849	14.3348	9.39319	2.70825	15.4135	0	7.05161	5.82207	24.1494	0	0	0	0	0	0	0	4.54023	0.395717	0
Gm9946	ENSMUSG00000054488	2.89148	5.73482	0	15.2721	2.00352	8.38999	1.59085	15.1335	4.38829	5.97169	13.4276	7.3813	13.0303	16.398	4.36052	0	0	1.63695	11.1026	34.1928	0	0	0	0	0	0	0	2.53243	0	0
2810402E24Rik	ENSMUSG00000099966	3.74373	1.76079	1.26742	11.8773	4.65097	3.28936	2.52273	0.84767	4.48551	4.43403	9.50571	0	4.36117	5.06858	0.690187	1.65697	0	0	10.0777	9.52423	0	0	0	0	0	0	0	0	0	0
Gm17300	ENSMUSG00000091021	73.0629	54.9911	201.144	103.762	91.2925	92.0909	100.389	84.3549	77.7113	77.2024	146.998	122.678	93.0033	169.908	66.0544	120.406	7.74089	139.523	40.0681	104.441	0	0	12.5619	5.61432	38.2242	151.092	57.8141	81.4168	39.0457	22.3093
Snhg5	ENSMUSG00000097195	211.223	93.5396	212.35	165.93	202.807	214.86	297.782	203.973	195.856	149.646	344.743	145.586	183.18	224.46	191.725	91.3508	95.2546	101.325	70.2359	203.866	25.2765	0	48.0245	30.8366	212.086	102.501	5.4902	266.603	119.593	11.3419
Gm16233	ENSMUSG00000085773	18.2499	5.56392	13.6743	7.8985	6.65627	8.1608	7.42902	17.2032	9.53177	0	10.6773	8.67193	14.5129	6.42065	0	5.6672	0	4.53752	0	28.3074	0	0	0	0	0	0	0	19.3586	0	0
Gm30146	ENSMUSG00000108415	14.2301	9.81684	1.42276	11.749	7.7993	3.18666	22.2823	8.60605	29.6172	19.7002	20.9078	0	19.2589	0	48.3995	0	0	0	0	55.3059	0	0	0	0	0	0	0	33.3787	0	0
Gm12158	ENSMUSG00000085784	7.75717	5.30357	6.39033	2.42783	0	6.1023	2.4307	0	0	2.24564	0	17.8162	6.34442	0	12.5671	0	0	0	0	52.7673	0	0	0	0	0	0	0	0	0	0
Zfp335os	ENSMUSG00000085436	3.8789	8.91583	22.4944	17.9535	3.42786	7.44877	5.19339	14.7742	0	0	6.02059	6.48041	2.63126	6.04116	9.41894	0	0	0	0	19.6337	0	0	0	0	0	0	0	0	0	0
2810408I11Rik	ENSMUSG00000087213	80.4352	67.6452	66.3033	52.5567	39.5665	71.4901	49.1335	121.58	74.6924	87.7431	66.4249	56.8702	93.8057	85.3709	93.0079	0	0	10.5771	7.39278	93.0499	2.02143	0	0	73.6384	0	0	0	0	10.0552	0
Trmt61b	ENSMUSG00000085492	22.3768	31.658	14.5392	0.601377	2.5722	17.3599	25.5819	36.7195	27.0727	2.5278	4.50313	0	8.92286	10.695	36.1816	0	0	0	0	27.7716	0	0	0	0	3.9053	0	0	0	12.8405	0
2610306M01Rik	ENSMUSG00000100164	6.63983	6.22234	7.9018	16.0495	4.6357	8.0635	0	17.3001	2.46485	0	10.7295	12.9083	4.12655	11.3642	25.3623	0	0	0	22.3753	0	0	0	0	0	0	0	0	0	0	0
1110019D14Rik	ENSMUSG00000097616	2.01193	9.46086	7.88966	9.50095	14.1018	8.60288	4.44184	11.2935	0	0	8.67884	9.25548	16.3949	0	14.0574	0	0	0	30.6348	3.53238	0	0	0	0	0	0	0	0	0	0
Lrrc75aos2	ENSMUSG00000085762	2.39158	5.93459	3.435	11.9546	10.2851	10.9889	2.45696	1.58351	3.33445	4.52563	18.4871	22.5543	17.9549	11.2477	27.5668	0	7.37317	0	25.6635	7.19515	12.7938	0	0	0	1.79734	0	0	0	21.5936	0
3110056K07Rik	ENSMUSG00000085622	2.43445	7.28987	10.7056	15.2459	0.973475	5.22212	6.36902	8.34528	2.70077	20.0556	19.2116	0	17.7132	0	16.6201	0	0	0	10.1209	0	2.4729	0	6.22412	0	0	0	0	0	6.90869	0
Gm36855	ENSMUSG00000111110	0	2.98005	1.33092	8.69921	0.494193	4.19675	2.62686	7.80714	0	2.8319	7.32083	17.1355	38.8167	17.1331	15.9818	0	0	0	4.97353	0	0	0	0	3.14455	0	0	0	0	0	0
Gm49708	ENSMUSG00000116656	5.69266	6.14381	11.2093	1.27895	2.26041	11.788	2.17089	2.13903	24.3219	0.823816	23.915	4.67812	25.9733	7.88429	23.9356	0.966696	0.445116	4.58516	0.450215	0.269155	0.626112	0	13.9997	0.198888	0	0	2.02915	0.917947	1.82239	1.61736
B230312C02Rik	ENSMUSG00000084843	0	0	38.1038	69.0469	0	0	0	0	35.8	0	0	45.8467	49.9389	0	82.5239	0	0	0	0	0	0	0	0	0	0	0	0	0	39.8811	0
AI506816	ENSMUSG00000105987	37.5711	30.295	26.7838	41.2079	23.1879	20.7791	55.532	36.7832	34.3724	23.8609	31.503	57.6681	81.3121	21.3374	71.5746	39.1921	33.6102	38.9626	18.4388	50.0095	2.02619	2.63963	6.61124	8.59837	0.657471	68.2909	23.4844	50.5708	36.5515	0
2900076A07Rik	ENSMUSG00000097277	3.89776	0	2.95703	7.83385	0	0	14.016	4.93346	3.66735	11.2623	0	28.3489	11.797	0	0	0	0	9.57507	0	0	0	0	0	0	0	0	0	0	0	0
Pvt1	ENSMUSG00000097039	7.97447	9.03458	6.18504	13.5476	10.3297	4.89945	11.9778	13.0206	9.81194	20.7469	7.95854	56.7328	13.0664	12.3989	10.0268	6.53687	13.7065	26.9551	0	10.8119	1.20689	0	0	0	0.929297	0	19.5217	2.62972	0	0
Platr22	ENSMUSG00000097448	7.05835	6.96516	2.95948	15.1312	10.1442	7.86648	10.1229	9.02458	13.9125	11.0095	7.7798	29.17	0.832902	0.390168	0	0	0	16.9126	4.72239	2.33086	2.7845	0	0	0	0.148894	0	0	0	0	0
Gm32036	ENSMUSG00000113313	2.07162	0	3.54653	5.91933	4.38908	6.95396	0	5.78096	0.915481	0	3.30994	24.0039	9.71784	1.00722	2.57727	0	0	4.33972	3.77001	9.29841	0	0	0	0	0	0	0	0	15.1147	0

## Sheet: E7.0
gene_name	gene_id	E7.0_5EA	E7.0_5EP	E7.0_6EA	E7.0_6EP	E7.0_7EA	E7.0_7EP	E7.0_8EA	E7.0_8EP	E7.0_9EA	E7.0_9EP	E7.0_10EA	E7.0_10EP	E7.0_11EA	E7.0_11EP	E7.0_4M	E7.0_5M	E7.0_6M	E7.0_7M	E7.0_8M	E7.0_9M	E7.0_10M	E7.0_11M	E7.0_1EAP	E7.0_2EA	E7.0_2EP	E7.0_3EA	E7.0_3EP	E7.0_2M	E7.0_3M	E7.0_4EA	E7.0_4EP	E7.0_1A	E7.0_1P	E7.0_2P	E7.0_3P	E7.0_4P	E7.0_5P	E7.0_6P	E7.0_6R	E7.0_7P	E7.0_8P	E7.0_9P	E7.0_10P	E7.0_11P	E7.0_2A	E7.0_4A	E7.0_4L	E7.0_5A
G1
Gm36279	ENSMUSG00000117393	2.91478	0	4.47448	0	0	0	0	0	0	0	0	0	0	5.75934	1.31625	0	4.27895	0	2.21691	1.5454	0	0	0	7.61053	13.8433	0	0	9.83772	0	7.5664	0	0	0	0	0	0	0	0.933185	0	0.602822	0	0	0	0.593144	0	0	0	0
Gm26671	ENSMUSG00000097339	1.17195	0	0	0	0	0	0	0	0	2.55628	0	0	0	10.6072	0	0	3.88092	0	25.3717	3.43202	14.4243	0	0	0	0	0	0	41.8817	0	39.7858	0	0	0	0	0	0	0	0.288408	0	0	0	0	0	0.764346	0	0	0	0
D330023K18Rik	ENSMUSG00000087269	0	8.74349	12.2249	33.1412	0	7.59701	5.3537	5.04833	7.17341	5.5077	10.1721	2.44737	8.79543	12.0999	6.14537	3.36795	4.09017	0	6.7039	10.1688	8.43284	0	0	0	51.2602	0	0	72.8683	0	0	0	4.20893	4.97784	3.87396	5.22278	9.62499	5.18436	3.67255	5.36842	0.733651	4.76411	0	2.19994	7.17526	4.81272	4.56235	2.89095	8.16629
Gm42890	ENSMUSG00000105852	0.311883	0	0	8.04051	0	1.16398	0.12313	0.496739	0	0	1.17618	1.75058	7.53942	1.33298	5.2332	0	0	0	1.61952	1.59719	0	4.43912	0	0	14.3648	12.8189	0	29.7762	0	2.45238	0	0.012668	0.173894	0.057186	0.154275	0.039485	0.049831	0.068343	0.999159	0.10212	0.230955	0	0.039341	0.206186	2.85361	0	0.263424	0.015673
1300002E11Rik	ENSMUSG00000097290	17.361	24.4151	46.316	49.1239	7.62403	2.27311	78.087	26.2446	43.4884	57.3479	43.7178	62.7087	69.1177	22.5735	45.4911	13.7833	59.2988	38.7194	47.1331	72.4481	18.1288	73.4197	0	2.34548	55.9827	51.5563	0	97.5311	0	0	0	19.7282	23.472	22.888	20.2757	36.8592	53.0058	6.59627	54.254	30.8953	20.8347	18.3342	23.0657	25.409	34.713	3.89863	8.32466	66.6589
Gm33619	ENSMUSG00000111005	5.64846	4.79723	0	0	0	0	3.72596	0	0	0	34.9711	14.7157	23.0159	4.56685	0	0	3.55183	4.6732	1.28627	9.45205	0	0	0	0	0	0	8.86626	91.878	0	0	0	0	0	0	0	0	0	0	0	0	0	0	0	0	0	0	0	0
Gm41821	ENSMUSG00000117837	13.1899	6.14677	15.3979	0	2.09893	0	0	0	0	6.11783	34.8395	4.27768	0	4.49643	0	0	10.6518	4.06911	14.3986	2.91611	0	0	5.42507	0	0	0	0	38.7757	0	0	0	0	0	0	0.038856	0	0	0	0	0	0	0	0	0	0	0	0	0
C86187	ENSMUSG00000110001	3.01681	3.74426	0	4.67525	0	0.406219	2.09605	0	0.415732	1.20359	6.16504	1.43085	0	3.42249	0	6.38043	1.86019	2.0195	2.94542	0.626707	0.986275	8.72428	0	0	0	1.87441	0	7.6294	0	0.517877	7.87849	0.285861	0.237589	0	0	0	0	0	0	0	0	0	0	0	0	0	0	0
Gm19277	ENSMUSG00000115924	3.81849	12.324	12.3443	0.832485	0	0	1.17552	0	0	0	1.42077	0	0	9.18105	0	0	8.14682	3.93205	12.2115	0	0	2.17493	52.4071	0	0	0	0	39.7699	0	0	32.8596	0	0	0	0	0	0	0	0	0	0	0	0	0	0	0	0	0
A830082K12Rik	ENSMUSG00000087143	0	0	4.71498	6.90027	8.91157	0.490199	1.62519	3.78829	0.912824	0	12.7123	0	1.32412	0.705035	27.2228	0.829712	3.089	0	2.76592	2.64103	0	6.3808	0	0	0	4.28961	0	20.05	0	0	0	0	0	0	0	0	0	0.164377	1.12762	0	0	0	0	0	0	0	1.66752	1.21493
Gm10636	ENSMUSG00000105602	1.01975	2.61782	2.33678	12.4946	0.917644	2.58372	4.90558	4.15518	7.70647	0.543238	3.54813	0	8.37813	2.44658	3.06065	23.8992	2.42295	8.08271	2.51075	2.14945	0	4.15786	0	2.07431	18.1704	0	0	57.4676	21.8586	4.0171	0	0	0	0	0.393134	0	0	0	0	0	0	0	0	0	0.551037	0	0	0
AU019990	ENSMUSG00000074783	0	0	2.06129	0	3.40558	3.33954	1.45466	11.2282	0.14729	7.62988	6.6863	0.999921	4.23016	4.32917	5.23619	4.54395	1.03147	7.7114	3.25211	0.508659	0	2.57287	0	0	0	0	0.907702	22.3725	1.64906	0	0	0.557013	0	0	0	0	0	0	1.29562	0	0	0	0	0	0.885947	0	0	0
AA672651	ENSMUSG00000084895	0	60.3034	0	0	7.03733	7.11865	0	3.9916	0	12.3274	1.89418	0	9.97253	8.31689	0	0	0	0	9.42822	0	0	5.9193	0	0	0	0	0	63.7275	0	0	0	0	0	0	0	0	0	0	0	0	0	0	0	0	0	0	0	0
Mirt1	ENSMUSG00000097636	0	16.6671	3.66771	3.34275	0.68791	0.855413	1.53915	10.0991	0	1.69449	0	2.95132	10.2298	5.87132	0	0	7.03917	0	2.05578	0	0	11.5459	0	0	0	0	0	22.464	0	0	10.5487	0	0	0	0.483571	0	0	0.073615	0	0	0	0.180297	0	0	0.505946	0	1.54006	0
1700028E10Rik	ENSMUSG00000097321	1.38987	0.364171	11.4997	9.33976	0.463868	0.130301	4.92923	1.57113	0.204773	9.66237	13.404	6.25399	4.19709	4.80603	0.623003	0	1.17414	6.38199	6.56884	1.0662	0	0.262149	0	0	0	0	0	25.0386	0	5.79405	29.1454	0	0	0	0	0.260173	0	1.32623	0.067282	0	0	1.32191	0.677038	0	0	0	0	0.463897
Gm16677	ENSMUSG00000097511	2.97826	0	0	24.5655	8.45222	6.00009	2.49627	1.84482	0	0.209301	7.33966	0	9.97012	5.41379	1.06946	0	0.401306	0.419469	4.56875	6.62386	0	3.42144	0	0.888345	0	0	2.74962	40.2288	0	0.387152	4.55194	0	0	0	0	0	0	0	0	0	0	0	0	0	3.43993	0	0	1.68279
A730045E13Rik	ENSMUSG00000053979	0	0	0	24.7753	9.16395	0	0.569281	9.28011	11.5289	5.76286	10.814	0	12.4561	3.00001	0	0	16.8865	0	0	0	0	10.8018	94.0511	0	0	0	0	105.309	0	14.5941	0	0	0	0	0	0	0	0	0.708667	0	0	0	0.839181	0	0	0	0	0
Gm34284	ENSMUSG00000116371	0	0	0	5.87492	10.0085	0	4.4408	4.66681	4.03144	2.94715	1.59379	9.03974	0	3.34834	0	8.87422	0	0	0	0	0	0	0	0	0	0	0	54.4242	0	0	0	0	0	0	0	0	0	1.31095	0	0	0	0	0	0	0	0	0	0
AW046200	ENSMUSG00000110419	6.77194	0	0	21.1956	0.660126	0.607414	0	11.1638	4.32005	2.61668	2.23522	8.38692	1.187	1.63596	0	17.4478	0	0.63039	0.922301	0	0	2.97625	0	0	0	0	1.80195	52.9816	0	0	6.77328	0	0.970287	0	0	0.001657	1.02159	0.620679	0	0	0	0	0.929255	0	0	0	0	0
Gm46355	ENSMUSG00000113584	0	2.86216	0	0	4.64595	0.984784	0	0	4.20585	1.06307	0	6.27386	7.70148	6.5939	0	0	0	0	0	3.34558	0	12.9068	28.6141	0	0	15.9388	0	34.3382	0	0	0	0	0	0	0	0	0	0	0	0	0	0	0	0	0	0	0	0
Gm5532	ENSMUSG00000073535	1.33432	5.14959	1.13962	8.33022	0	5.10107	0	0	0	10.2845	9.14744	4.71525	35.674	15.0284	0	0	7.20934	0	0	5.13065	0	2.33383	45.8397	0	0	0	1.92022	50.0433	0	0	0	0	0	0	0	0	0	0	0	0	0	0	0.979493	3.87548	0	0.323486	0	0
Platr9	ENSMUSG00000085824	0	0	0	0	0	14.5929	0	0	3.1808	0	0	4.57785	9.61992	0	0	6.46423	9.65409	0	0	10.2796	0	0	13.4616	0	0	0	0	37.3823	0	0	20.4853	0	0	0	0	0	0	0	0	0	0	0	0	0	0	0	0	0
Gm13855	ENSMUSG00000087613	0	0	8.6104	0	0	0	0	3.93527	0	0	0	0	0	0	29.5299	8.38057	10.5422	0	6.02605	0	0	0	0	4.51595	13.6788	0	0	46.0961	12.8876	0	0	0	0	0	0	0	0	0	0	0	0	0	0	0	0	0	0	0
Gm32926	ENSMUSG00000111474	0	11.3895	0	4.71022	0	0	1.25478	7.47268	0	0	0	0	0	0	3.29104	0	0	3.4016	2.31224	0	0	4.88105	0	34.2512	2.9229	0	0	57.2196	0	16.9958	0	0	0	0	0	0	0	0	0	0	0	0	0	0	0	0	0	0
Lncenc1	ENSMUSG00000078952	0	1.16044	8.28126	0	12.4237	6.51746	0	5.34367	0	0	10.0257	1.10656	9.27612	0.436449	10.5553	1.56778	0	0	0.779544	1.39218	3.04381	0	0	18.7091	0	1.38787	3.03497	42.8962	0	45.887	0	0	0.442211	0.38182	0	0.98612	0	0	0	0	1.34898	0	0.865063	0	0	1.13806	1.42758	0
Gm52988	ENSMUSG00000118094	0	3.53091	6.68006	0	7.33434	0.489047	12.5671	6.63762	1.11109	0	8.68612	8.45746	15.1373	0	7.4512	0	0	9.11575	0.658944	5.3335	0	0	0	2.20464	0	0	0	64.8843	0	0	0	0	0	0	0.542433	0	0	0	0	0	0.737942	0	0	0	2.77877	0	0.349283	0
Gm12050	ENSMUSG00000085856	0	7.09127	8.15641	0	2.22803	0	16.072	6.72309	0	0	0	10.0311	9.85125	0	0	0	0	0	6.95347	6.02077	0	0	0	0	0	0	0	40.245	0	0	0	0	0	0	0	0	0	0	0.382906	0	0	0	0	0	0	0	0	0
Gm15261	ENSMUSG00000087201	4.19215	9.85815	0	0.663606	1.91001	19.621	1.23417	4.01945	1.19796	2.63361	2.87628	11.0296	5.8393	0.555489	0	1.77663	0	0	0	0	1.06276	0.777153	0	2.97144	2.43462	3.68005	0	16.5366	0	0	0	0.971875	0.498229	0	0.118249	0	0	1.41245	0	0	0	0	0	0	0.11547	0.928372	0	0
A830008E24Rik	ENSMUSG00000100627	0.712523	1.78182	0	0	1.23382	0.971896	1.53104	0.84537	1.06965	0.174137	20.4431	12.9195	6.94594	6.8925	0	4.8252	0	3.21339	6.56894	1.07722	0	0	0	15.0115	6.15224	32.7217	0.770289	63.8602	0	13.0552	4.9333	0	0	0	0	0	0	0	0	0	0	0	0	0	0	0	0	0
Gm16028	ENSMUSG00000090252	0	1.61676	5.93383	46.9863	12.6616	11.1261	9.58254	1.92036	6.52029	4.4057	9.79232	2.09118	0	4.00932	0	6.14077	0.86136	0	1.76639	0	0	2.7794	0	15.7941	18.569	0	0	42.9352	0	17.7548	26.1318	0	0	0	0	0	0	0	0	0	0	0	0	0	0	0	0	0
Gm28065	ENSMUSG00000102121	0	8.21845	2.24683	7.10733	7.58084	0	0	2.45305	2.05286	3.31677	2.93449	0	7.56088	2.48775	0	22.332	0	19.6196	0	0	15.2162	0	0	0	0	26.2599	0	99.3429	0	9.4726	30.8202	0	0	0	0	0	0	0	0	0	0	0	0	0	0	0	0	0
4930578M01Rik	ENSMUSG00000097587	0	0	9.72683	0	7.2428	0.720266	0	1.80499	7.93561	10.4381	2.6591	9.38842	0	1.84476	0.343461	2.47881	2.33131	3.52299	5.10375	0.489995	4.46418	7.66547	0	0	0	3.85245	0	25.4237	0	0	0	0	1.211	0.073386	0.210919	0	0	0	0	0.322042	0.222202	0.337517	0	0.700325	0.864266	0	0	0.609761
Gm34354	ENSMUSG00000114854	1.45184	2.70525	4.14427	0	1.17264	0	0	0.619927	0	1.27081	1.34098	0.737277	0.852614	0.152944	10.0613	3.81121	4.01016	1.94117	0.6477	0.867879	11.9986	0.656373	0	3.542	9.30562	2.4159	0	22.0068	0	0	0	0	0	0	0	0	0	0.067524	0	0.141931	0	0	0	0	5.69915	0	0	0
Gm29154	ENSMUSG00000099722	10.3808	0	4.97323	5.77121	7.57695	0	0.515717	0	0.860338	0.779283	3.99348	0.916234	1.67762	2.2365	2.35073	11.9019	0	0.99137	3.01968	0	0	5.32108	220.359	0	0	4.77187	0	85.6021	0	0	0	0	0	0	0	0	0	0	0	0	0	0	0.157936	0	0.964098	0	0	1.05928
Gm31831	ENSMUSG00000105157	6.71594	0	6.10634	6.29945	9.38676	0	0	1.17203	0	0	0	7.28001	4.45895	6.2861	2.87953	0	0	0	5.86686	0	2.09922	4.5206	0	4.91209	0	17.2916	0	88.392	0	3.78383	0	0	0	0	0	0	0	0	0	0	0	0	0	3.44204	2.63267	0	0	0
Gm20043	ENSMUSG00000113410	1.89902	4.09246	0	1.87737	1.01499	0.132627	3.85217	2.53261	0	0.790473	1.36112	1.71758	3.31259	1.66938	3.92776	16.857	0.95851	0.669713	0	2.88497	2.32253	1.18205	9.72881	0	0	0	0	12.5135	0	0	0	0	0	0.488732	0.280423	0	0.873837	0.385716	0	0	0.413279	0	0	0	0	0	0	0
Gm9946	ENSMUSG00000054488	0	0	9.39123	36.2746	2.49783	18.0958	0.829182	11.0366	3.09532	9.97854	2.90994	0	8.83077	20.6147	0	12.2364	17.9027	1.50151	4.69686	8.35085	6.57153	0.587101	44.9174	0	0	0	0	37.213	0	19.3363	2.03111	0	0	0	0	0	0	2.44936	0	0	0	0	0	0	0	0	0	0
Gm5092	ENSMUSG00000102080	0	0.013245	2.60243	14.4868	1.46314	2.13726	0.040198	2.36183	0	2.16562	0	2.74676	3.46898	4.13229	4.22555	2.30265	2.68714	2.76569	0.433938	6.93192	1.95486	2.08703	26.0062	0	0	0	0.279098	16.264	0.063931	7.27355	11.1008	0	0	0	0	0	0	0	0	0	0	0	0	0	0	0	0	0
D330037F02Rik	ENSMUSG00000111398	3.34727	0.2662	15.2655	14.5176	5.57164	0.91605	11.6055	1.48837	0.289673	0.163472	1.80038	0.877657	6.2138	7.95179	3.85633	0.687668	2.08948	8.36543	3.93173	2.57087	0	6.63987	9.27681	0	0	0	0	19.9182	3.54743	0	2.52374	0	0	0	0	0	0	0	0	0	0	0	0	0	0	0	0	0
Gm29023	ENSMUSG00000101820	1.29229	1.54609	1.55086	1.09072	3.7233	0.96641	1.92837	1.30305	1.6478	1.42534	2.58621	1.5309	4.04028	1.67768	1.175	1.41073	2.7223	0.961165	1.26473	1.64797	1.44417	2.2279	4.36563	5.11621	0	0	11.0757	10.6226	0	0.610817	2.01555	0	0	0	0	0	0	0	0	0	0	0	0	0	0	0	0	0
1700030N03Rik	ENSMUSG00000100969	2.76035	0.234772	4.41951	2.74384	2.01473	0	0	9.25416	0.147332	4.18658	5.0038	3.82721	1.45804	9.06476	0	5.41153	0	3.28584	4.04144	1.21595	3.93159	2.76392	18.6555	0	0	0	2.3873	41.8165	5.65307	0	0	0	0	0	0	0	0	0.104476	0	0	0	0	0.352925	0.649658	0	0	0	0
Platr30	ENSMUSG00000097851	0	0.792357	0	5.08047	0.442305	3.67886	0.73024	0.828295	3.17555	0	0.784992	0.353307	4.22457	0.355109	4.12956	6.06184	0.202998	1.44233	4.6144	0.957281	2.01803	1.32346	20.4777	5.86079	0	0	0	44.9523	0	0	1.74634	1.27501	0.23766	0	0	0	0.212231	0	0	0	0.063293	0	0	0.139384	0	0	0	0
Dleu2	ENSMUSG00000097589	17.7406	21.8732	15.7231	43.5522	19.0444	34.5556	16.6052	40.0491	40.5159	16.0742	61.2459	44.5946	35.1287	29.9756	19.4259	23.7067	30.8055	31.3969	29.3867	30.7963	37.4003	27.7027	40.8695	54.8841	29.7481	23.8048	13.6216	193.801	6.90994	29.74	15.5736	8.77213	14.2514	8.28655	5.33392	12.0841	7.38802	10.5418	7.44465	6.65906	13.6532	8.27883	12.3383	15.6282	7.89315	4.96975	31.9523	1.99384
4930405D01Rik	ENSMUSG00000116689	0.739887	2.4606	1.81005	9.33281	1.11856	0	0	3.75266	0	0.684992	5.22232	8.72586	2.03919	5.34247	0	0	1.21376	0.760455	3.27228	1.23253	8.22169	0	0	6.81157	0	0	0	20.3238	0	0	9.96636	0	0	0.322634	0	0	0	0	0	0	0	0	0	0	0	0	0	0
Gm20618	ENSMUSG00000093675	3.72357	1.93398	0.692579	14.5944	0	4.64561	4.21195	2.20508	0	0	0	1.19861	1.66385	0	1.50321	3.8547	2.28348	7.4158	2.64556	6.873	11.502	0	0	5.82154	0	0	0	23.0982	0	0	0	0	0	0.318852	0	0	0	0	0	0	0	0	0	0	0	0	0	0
4930528G23Rik	ENSMUSG00000084909	0	8.07717	0	0.599288	1.85864	3.33583	0	0	3.67103	1.29507	3.50224	0.494767	0	3.27544	17.6567	5.99442	0	4.25106	3.31471	0.943235	4.07055	1.73976	0	0	0	0	0	58.459	52.991	5.67872	0	0	0	0	0	0	0	0	0	0	0	0	0	0	0	0	0	0
Gm4265	ENSMUSG00000108504	0	7.5944	3.90497	2.68459	2.7881	2.58823	0	0	0	0	0	0	0	0	19.2679	7.50933	0	0	2.62446	8.70047	4.32533	0	0	0	0	0	0	35.363	0	5.06338	0	0	0	0	0	0	0	0	0	0	0	0	0	0	0	0.710731	0	0
Gm43391	ENSMUSG00000106004	2.48954	0.732027	2.70592	9.62154	6.01587	1.62315	5.7813	11.2586	1.27585	0.390115	1.70817	0	2.18045	1.31692	23.8712	2.46024	0	2.9979	5.13567	1.38696	2.7328	0	0	0	13.0568	0	0	25.306	0	0	8.19073	0.337813	1.02311	0	0	0	0	0	0	0	0	0	0	0.728401	0	0.213826	0	0
Gm43154	ENSMUSG00000086804	3.44303	6.85933	2.49677	14.5441	3.93969	3.90268	0.308658	7.84791	0	1.75459	3.24814	0	8.86196	11.5243	8.69655	0	4.74926	1.07821	10.1091	0.945872	14.4695	0	0	0	0	0	3.29591	75.2095	0	4.27196	0	0	0.819362	0	0	0	0	0	0	0	0	0	0	0	0	0	0	0.124918
Gm38404	ENSMUSG00000107153	2.27955	0.890131	0	6.61325	5.03173	9.65154	13.3588	0	0	3.40243	2.16729	0	5.72549	0.540738	2.47801	18.598	0.763253	0	9.04144	6.21139	5.0972	4.77977	0	20.9829	24.6685	0	1.31624	44.8391	0	0	0	0	0	0	0	0	0	0	0	0	0	0	0	0	0	0	0	0
2310001H17Rik	ENSMUSG00000097354	0.981204	3.8756	5.22521	17.0872	0.863437	0	0	1.16226	0.361947	1.98199	2.82492	4.4773	0	2.5869	0.364836	0	0.941995	0.668365	3.29586	3.21811	0	1.73465	0	0	4.16763	0	0	39.9401	0	14.0877	27.1175	0	2.88661	1.09799	0.795576	0	0	0	0.199309	0	0	0	0	0	0	0	0	0
Gm45650	ENSMUSG00000109992	7.02089	0	5.82293	0	0	0	0	0	5.11114	3.44883	7.35826	6.20451	0	3.42243	0	5.08865	2.08897	4.07358	5.81717	0	0	0	0	0	54.9397	0	0	82.9268	0	9.34585	0	0.472558	0.459141	0	0	0	0	0	0	0	0	0	0	0	0	0	0	0
4930594M22Rik	ENSMUSG00000075463	0	0	9.398	3.95164	3.77775	0	0	7.12516	0	6.37026	6.85382	5.2523	2.69872	0	0.126132	26.2659	0.287829	9.46936	4.02518	7.52246	0	0	0	0	7.10703	0	0	31.1536	0	1.02304	0	0.754281	0.158249	0.240555	0.269524	0.020375	0.245336	0.378844	0	0	0.230527	0	0.025764	0	0	0.412448	0.524684	0
Gm47664	ENSMUSG00000113183	5.74837	3.92631	4.96813	14.2269	3.33064	8.58742	0	1.18352	3.38855	9.35301	2.97763	25.1754	8.13584	4.51468	8.59704	7.22993	5.67078	12.0183	2.35225	12.5326	0	1.13454	0	0	116.299	24.4328	0	60.5389	0	0	3.36361	1.51949	10.9798	0	0	0	1.39819	3.01132	0.058579	0	2.70883	0	0.740786	4.81925	1.28569	0.771133	0.060403	0
Gm20628	ENSMUSG00000093656	16.175	1.10127	2.93394	28.7106	3.12715	4.6803	1.46302	4.85191	7.54362	5.72752	2.16575	1.37268	0	6.65515	6.49329	2.84977	0.437691	5.66687	6.66493	2.80066	14.8065	9.58595	0.564047	6.85085	21.7187	10.1662	6.56884	33.0124	10.7673	27.4591	10.0831	1.47796	3.20124	3.55341	2.11003	2.2235	1.05915	1.85777	0.692014	1.13047	1.82413	1.54644	2.83714	1.62981	3.13644	2.61814	2.3721	1.56181
Gm42664	ENSMUSG00000106099	3.47302	0	5.47564	8.886	4.25944	2.98357	0.952381	2.7804	6.36141	6.14184	3.31318	0	2.35279	2.07426	0	16.5686	0	7.17818	2.16706	6.69875	2.30231	6.42527	8.53467	0.196028	0	0	0	72.5457	3.2731	0	8.73153	0	0	0.738224	0.231848	0.048952	0.148329	0.167422	0.406898	0	0.025195	0.622102	0	0.097096	0.0985	1.20565	0	2.2929
Gm34680	ENSMUSG00000116957	0	0	0	35.7985	0	0	0	0	0	0	0	0	10.984	0	0	0	0	0	7.74467	2.10069	0	4.47603	0	16.2782	0	11.3078	0	41.0271	0	0	9.2448	0	0	0	0	0	0	0	0	0.155107	0	0	0	0	0	0	0	0
1700027F09Rik	ENSMUSG00000100911	2.69258	0	0	11.0405	0	0	0	0	0	0	0	0	6.67048	1.58839	0	0	5.29206	4.26156	0	15.8372	20.0303	6.94297	124.24	3.73667	0	49.1314	0	47.6518	0	0	45.946	0	0.583283	0	0	0	0	0	0	0	2.76737	0	4.1225	0	0	0	0	0
E230032D23Rik	ENSMUSG00000109251	0	0	5.41434	0	0	0	4.88759	4.7647	0	0	7.47206	0	2.41395	4.0107	0	0	3.81159	1.52544	12.8769	0	4.3003	7.69129	0	0	0	0	0	10.1863	0	6.68311	0	0	0	1.4202	0	0	0	0	0	0	0	0	0	0	0	0	0	0
Gm33056	ENSMUSG00000110917	1.35036	0	0	0	0	0	0	1.22927	1.73791	3.04537	9.48863	0	0	0	2.16975	0	6.01849	5.06639	2.62107	0	6.446	5.12281	5.44896	0	0	0	0	31.3571	0	4.86827	0	0	0	0	0	0	0	0	0	0	0	0	0	0	0	0	0	0
Gm40761	ENSMUSG00000112246	0	0	0	0	0	0	0	0	7.46053	0	9.06494	0	9.29047	0	0	0	8.22045	5.54561	4.24751	0	12.152	5.43804	0	0	0	0	0	85.8176	0	0	0	0	0	0	0	0	0	0.836127	0	0	0	0	0	0	1.65415	0	0	0
Gm50196	ENSMUSG00000117956	4.02963	3.40648	0	0	3.3593	2.68606	0	3.41009	5.6744	1.75362	6.13281	6.86011	0	0	2.98333	0	5.37728	1.17091	3.31642	2.62141	1.71377	12.2818	0	0	0	0	0	53.6229	14.1462	1.59394	5.139	0	1.02592	0	0	0	0	0.310493	0	0	0	0	0	0	0	0.476547	0	0
Gm5427	ENSMUSG00000112647	7.94655	0	0	0	0	1.15266	0.268241	0	0	3.92816	0.3173	5.01062	0	0	0.932435	0	0	0.678342	0.121653	5.3176	0.782713	0.971293	0	1.74261	15.1913	0	0	44.1708	4.7784	0	0	0	0	0	0	0	0	0	0	0	0	0	0	0	0	0	0	0
Gm13912	ENSMUSG00000086758	1.19444	0	0	0	0.519892	1.27178	0.850405	0	0	0.661488	0	0.696234	0	1.03066	11.8348	0	0	8.77592	0.569093	5.22156	0	2.40126	0	0	0	0	0	41.3388	0	0	0	0	0	0	0	0	0	0	0	0	0	0	0	0	0	0	0	0
Gm40477	ENSMUSG00000113940	4.42787	0	0	0	0	5.57211	2.0791	19.8064	0	1.42135	6.98008	12.7861	14.4386	1.56588	2.01046	0	2.79066	3.3355	14.2577	10.3076	12.6787	8.45264	0	0	0	0	0	39.2191	0	0	0	0	0	0	0	0	0	0	0	0	0	0	0	0	0	0	0	0
Gm13270	ENSMUSG00000086358	0.290986	1.70707	6.82033	10.5348	4.14328	0	1.58341	0	7.04104	1.66925	9.68929	2.6222	16.9612	7.62803	0	0.172614	0	1.33071	5.63223	0.298126	0.702401	1.3708	0	0	0	0	0	15.4227	5.40495	0	0	0	1.75764	0.013548	0.027263	0	0	0	2.79194	0	0	0.060383	0	0	0	0	0	0
4930598N05Rik	ENSMUSG00000109160	0	0	0	0	17.4522	0	0	0	4.9668	2.85367	0	1.18276	8.36495	0	7.15793	16.0255	0	0	0	1.81677	25.961	3.7742	0	0	0	0	0	83.1179	0	0	0	0	0	0	0	0	0	0	4.35036	0	0	0	0	0	0	0	0	0
Gm37650	ENSMUSG00000103736	20.8607	0	1.05434	0	11.666	0	0	0	0	3.46401	0	0	11.3316	5.5145	5.25653	0	14.36	0	3.28176	3.8959	23.1482	0	0	45.4084	0	0	0	107.853	106.023	0	0.533116	0	4.27819	2.28881	0	0.115689	0	0	7.77993	0	0	0	0	0	0	0	0	0
Gm49494	ENSMUSG00000116518	0	0	0	0	4.30349	0	0	0	4.69611	5.74978	26.1583	0	0.786814	9.24507	0	10.6454	6.36865	3.9948	0	9.55445	0	1.77022	0	0	0	0	0	68.2692	16.5052	0	0	0	1.416	0	4.16749	0	0	0.996242	0	0	0	0	1.87056	0	0	0	0	0
Gm41277	ENSMUSG00000115492	0	2.41066	0	0	0	0	0	0	0	5.6708	0	0	0	3.57775	2.05324	15.4588	2.45254	5.25179	0	7.13303	0	2.83353	0	0	0	0	0	17.7746	0	0	0	0	1.91822	0	0	0	0	0.210507	0	0	0.588908	0	0	0	0	1.00197	0	0
A730011C13Rik	ENSMUSG00000084846	0	0	0	7.24408	2.27556	1.38394	0.47895	7.48391	0	4.99769	0	4.33821	0	3.5285	8.86592	32.3777	4.04611	0	0	0.985703	7.13269	0	0	0	0	0	38.4723	80.8502	7.16208	5.84339	0	1.12909	1.86852	0	0	0	0.450048	0.205324	0	3.29193	0	0	0.311427	0.626956	0	4.63878	0	0.169293
Gm42439	ENSMUSG00000106395	2.2642	0	0	12.4202	3.59274	0.643003	4.52972	1.06681	0	3.0784	5.19886	4.57937	1.10545	1.99068	7.15778	9.08888	4.06116	8.77103	3.43641	0.574578	17.1479	5.37262	0	0	0	0	0	21.9014	0	0.154243	0	0.00712	2.06016	2.38709	0	0.155354	1.32075	1.57452	0.125981	1.50714	1.92261	0.599702	4.68127	0	0	0.727593	2.98111	0
Gm7596	ENSMUSG00000107036	15.5889	0	0	0	0	0	0	0	0	1.24961	0	0	6.67286	5.6074	0	0	0	0	0	0	0	0	0	0	0	13.815	0	109.449	24.2205	0	0	0	0	0	0	0	0	0	0	0	0	0	0	0	0	0.638824	0	0
Gm49907	ENSMUSG00000117179	0	0	0	0	0	0	0	0	0	1.1179	0	0	0	0	0	0	0	0	0	0	0	0	0	0	0	81.4423	0	145.475	0	0	0	0	0	0	0	0	0	0	0	0	0	0	0	0	0	0	0	0
Gm38414	ENSMUSG00000109704	1.94518	0	0	0	0	1.13463	0	0	0.770496	0	0	0	0	11.2377	3.34723	3.20088	0.772791	3.80806	4.88195	0	2.71163	0	0	0	5.36175	46.8361	0	51.9378	0	0	0	0	0	0	0	0	0	1.36631	0	0	0	0	0	0	4.44343	0	0	2.26634
9530062K07Rik	ENSMUSG00000108030	8.78694	0	0	7.27751	0	0	0	0.780587	11.6297	5.79556	4.71474	0	2.81464	14.9187	0	13.424	5.66461	2.70316	0	0	0	0	0	0	0	10.044	0	12.3842	0	0	0	0.734296	0	0	0.262644	0	3.63716	0.771733	0	0.436239	0	0	0	0	1.07834	0	0	0
Gm36823	ENSMUSG00000105516	0	0	0	0	0.04151	0	0.341988	0	0	0	1.1194	1.05311	3.16408	5.78743	4.12829	17.2123	6.59191	0	0	0	2.0162	0	0	9.18656	0	7.60943	0	23.9834	6.40405	0	0	0.115863	0	0	0	0	0	0.877204	0	4.3543	0	0	0	0	0	0	0	0
G530011O06Rik	ENSMUSG00000072844	16.7299	9.43468	15.0455	19.9158	3.40124	5.23026	18.3061	11.8588	25.951	9.21705	17.7328	16.9637	19.6037	25.9506	1.75237	0.863129	2.04304	9.29021	9.9627	3.97517	2.24233	9.51656	23.6638	17.9149	24.4755	8.97981	0	46.4899	14.0965	7.52143	0	15.0585	12.291	10.2637	14.9505	5.79888	11.3296	8.47273	9.73106	10.1807	11.931	13.0371	16.1293	9.25407	16.7348	8.17673	14.0082	12.1643
Crnde	ENSMUSG00000031736	13.5057	0	8.70379	0	7.23421	0	0	0	1.62727	0.288154	0.567224	0	0	2.5941	12.3302	12.1431	25.5198	0	9.84203	12.2283	2.22744	2.74251	0	38.0464	0	0	0	45.0616	0	0	0	5.50364	4.52531	3.56624	6.87799	7.83259	16.7879	7.70397	0.534386	33.3321	15.8824	11.2688	11.2813	7.10669	3.1834	0	5.79302	3.2789
D430020J02Rik	ENSMUSG00000112980	8.16766	6.96822	0	0.900707	0	0	12.398	2.30067	0	0	0	0	0	2.77585	2.06934	0	0	0	0.974168	0	0	0	18.1922	0	0	0	0	26.7485	0	0	0	1.68727	2.6506	1.30335	4.36233	4.96349	2.9575	5.98662	2.52675	6.42018	0.647076	1.334	4.04902	2.68409	9.87566	0.577787	0.271358	0.743404
1810041H14Rik	ENSMUSG00000102112	10.2834	0	22.4665	0	12.1539	5.44884	0	7.92834	0	0	2.56285	10.9436	0	27.141	3.85179	0	6.69125	16.4097	11.3794	0	0	0	8.74124	0	0	0	0	82.9027	0	0	42.5923	6.00108	3.1746	3.47598	11.3306	1.36968	29.8882	9.9057	13.6766	11.1028	3.94191	9.0182	6.36986	13.7015	0	4.3373	6.84466	20.3423
4933415A04Rik	ENSMUSG00000045877	2.30257	4.62714	17.3701	7.25326	14.2997	5.75142	2.22737	13.2594	6.81916	4.23627	9.39019	9.80178	7.0846	0	1.81971	4.64782	8.52589	7.73116	6.59659	7.76434	11.3486	3.98033	5.98539	9.27506	0	4.89104	0	59.2559	0	0	0	6.79787	12.9528	11.1035	20.3439	10.2358	7.9886	8.11396	6.62075	6.38933	9.84064	9.3199	8.75327	6.34216	10.377	7.14565	10.9992	7.19857
1700113A16Rik	ENSMUSG00000096935	0	0	6.71012	1.4891	0	0	4.25065	0	0	5.78736	11.5426	46.1586	0	0	0	0	0.591483	3.98606	5.37255	9.14	0	4.55628	0	0	0	0	0	42.4317	0	0	0	0.770797	4.53521	5.28704	10.7122	7.76049	1.66461	5.03266	13.0969	1.61841	4.13506	4.1924	1.68394	7.66427	4.3516	16.0107	41.2771	1.75067
Gm50218	ENSMUSG00000117899	0	0.617094	0	0	3.43449	0	0	0	0	0	0	0	28.0271	0	5.13654	0	22.3774	3.30656	0	0	0	2.59624	0	0	0	0	0	77.6113	0	0	0	6.16923	11.7916	7.13708	1.02746	2.84298	5.22666	2.32888	0	4.20249	5.60006	1.18513	5.44681	3.51257	4.964	15.6365	8.36086	2.58828
Gm45051	ENSMUSG00000108435	7.04288	3.11791	8.1571	0	0	1.28379	6.34578	0	0	0.893875	7.48883	0	23.3157	0	2.96629	0	0	6.35387	6.1245	0	0	0	0	0	0	0	0	57.4545	0	0	0	11.1412	4.53562	9.70223	8.29526	12.7052	11.031	6.98053	7.03348	5.55562	2.76457	4.06517	6.89085	9.18139	7.59825	4.61044	5.71482	4.93188
Gm17134	ENSMUSG00000090860	2.38076	4.72921	11.0168	4.21811	2.17479	2.73618	2.71294	5.75339	4.13884	1.30835	3.13223	7.60368	3.41501	8.43942	0	2.61781	5.9018	10.6304	5.5616	4.2938	75.967	7.25029	7.22473	9.71619	7.99292	272.336	1.67972	285.191	0	2.57373	46.0569	26.803	9.58531	11.8112	36.8892	59.4251	32.1348	21.3643	52.5281	27.2391	41.1894	37.6174	20.3922	16.6486	39.8333	34.1377	80.6122	33.2973
Gm45733	ENSMUSG00000110620	1.76624	5.2981	3.49557	6.38194	7.84785	6.19606	3.25135	5.64304	2.28636	5.57268	3.76883	2.08479	1.26723	5.91054	3.43706	2.31551	16.9517	2.47047	9.39822	6.57533	1.08768	6.57452	0	9.44412	9.07477	12.4945	5.40817	70.2836	24.7311	3.66095	8.3475	10.3623	8.27501	17.3835	6.66299	10.8589	6.70217	8.17695	16.8721	6.46237	9.2633	8.87979	10.5197	22.4234	10.7452	12.0404	11.6233	11.3328
Gm44206	ENSMUSG00000107429	0.650483	1.37824	5.81354	11.4474	1.71722	1.06517	0.135439	1.74327	0.120149	0.863461	3.25139	0.608454	0.268872	1.31009	5.1433	2.5487	11.0684	8.70857	12.4587	8.65542	6.84029	2.5672	0	4.25182	4.33575	7.6421	6.25843	48.2992	25.1357	2.59716	1.46442	9.73267	6.17782	4.95481	4.80648	5.978	6.84642	5.50776	8.67327	7.29853	6.74098	7.92181	6.3539	7.86293	6.43471	5.00228	7.88344	6.77168
Gm5914	ENSMUSG00000098120	5.10361	3.42547	4.78856	2.16548	3.18386	0	14.394	19.5963	9.33956	0.213557	12.6962	20.9913	3.11196	2.88251	0	16.1504	15.9106	13.4092	24.6641	0	10.8813	0.25453	0	0	0	0	0	77.2917	0	0	13.9103	15.7874	12.7819	23.4406	11.024	18.7747	8.16779	14.1586	9.92318	7.10029	6.75772	6.46767	7.75971	17.4169	6.88733	12.9666	18.9101	12.9165
Gm16233	ENSMUSG00000085773	4.17728	0	5.86977	19.4029	0	5.24655	7.87891	4.87148	9.21299	7.90605	11.5749	7.4883	0	6.7374	0	0	0	0	0	6.9321	4.83874	0	0	0	0	0	0	81.1487	81.6966	1.14738	0	21.0778	7.58281	3.46496	11.0767	9.1569	3.57777	4.16818	15.3953	8.87462	3.20266	7.58	3.05439	10.1836	3.49015	5.01097	6.814	18.7256
Gm10138	ENSMUSG00000100954	0	0.030528	0	0	3.97674	0	0.56773	0.652364	2.55812	3.97469	2.16116	0	1.67425	5.13933	0.598446	2.11671	0.425574	0	0	1.24599	0	0	0	4.02367	0	3.82135	0	26.6217	0	0	0	2.78114	4.36226	4.17221	3.86173	6.14339	1.36922	1.5882	4.80821	0.371217	2.42465	2.16143	2.17816	2.54568	5.1442	2.88662	0.067601	2.1525
Gm20274	ENSMUSG00000108551	1.1877	32.1502	2.7453	0	16.8196	4.56532	20.3254	0	0	7.39873	12.7447	10.519	0	6.7799	0	50.0744	0.933083	18.602	8.3255	11.9731	24.9505	26.4439	0	0	9.77069	0	4.60275	221.788	0	0	0	1.26803	2.64754	12.0314	6.04599	0.904994	6.28816	4.65726	20.0325	10.415	4.68583	2.16329	4.17376	6.7081	12.3749	2.87092	16.1048	8.55811
2810002D19Rik	ENSMUSG00000045464	0	13.8523	4.82508	6.7859	0	1.09952	0.85425	8.67082	5.82489	9.71306	10.4064	19.4971	1.73426	5.49779	7.16476	16.6983	27.7115	17.037	14.0256	25.4358	1.6983	2.77883	0	0	8.32933	0	4.39217	93.0303	0	0	0	22.57	10.4764	1.38433	2.7681	4.37206	15.349	11.4007	17.1413	9.48555	14.4173	12.6562	14.0414	6.58219	18.2197	13.2877	8.78318	4.33475
D330050I16Rik	ENSMUSG00000117959	4.84648	0	0.566527	0	0.405105	0	0	0	2.79866	1.48079	0	0	4.15235	10.7478	2.36656	0	1.26382	0	0	0.560252	0	0	0	0	0	0	45.3263	57.1604	7.35902	0	34.254	2.32974	0.964279	3.16173	5.87509	8.33851	3.63607	3.3521	12.4455	1.49902	3.02175	2.24716	4.09368	0	0.114771	3.96611	1.84521	0
Gm30146	ENSMUSG00000108415	0	9.51877	6.91504	0.542327	0	3.90993	0	19.6745	6.07055	0	0	4.70048	13.129	0	27.0631	21.7775	9.64523	13.4541	8.70914	3.80326	12.2561	12.4081	1.23955	18.3513	0	0	0	48.4503	0	0	0	9.17556	9.35351	7.24162	13.7419	6.97118	31.7268	10.8884	19.3268	13.8011	14.0875	9.01708	6.45959	28.528	5.90096	13.0298	13.9149	12.7968
2810001G20Rik	ENSMUSG00000087497	17.463	32.0988	5.71856	18.058	26.6704	3.40298	24.1218	15.711	0	6.93285	10.6635	3.12144	10.9257	4.32161	14.3192	2.71142	13.5007	24.7544	43.9121	14.5851	27.8836	34.2612	0	55.368	0	11.3687	0	81.0561	0	9.3964	0	41.7735	20.1615	9.12194	19.92	40.8945	22.789	25.6015	27.1111	31.6257	27.2578	20.4808	21.2421	23.1109	77.1878	24.921	42.0571	18.4901
G2
BC051226	ENSMUSG00000092564	10.9155	10.6263	2.5821	12.7732	9.16378	4.57206	13.7939	0	0	17.3191	19.6748	0	7.52058	23.1871	2.41958	6.807	0	9.37678	9.42341	0	48.7396	3.19677	0	0	0	0	0	0	0	22.3551	0	10.5036	6.25279	4.3297	2.19737	13.2411	8.09192	5.45066	15.3321	13.1516	1.1565	3.26878	5.56719	15.8909	4.89076	9.17779	3.96472	10.3119
1700102H20Rik	ENSMUSG00000116852	4.77133	0	0	0	9.56402	0	15.2404	0	15.1473	0	17.5677	10.2962	5.33706	0	0	12.1088	6.1541	13.6367	0	4.4679	28.1417	0	0	0	0	0	0	0	0	0	0	7.5813	2.34707	7.69539	7.78699	0.071188	0.502415	2.27727	10.81	0	1.00547	4.08925	8.37064	0	8.16383	12.6347	3.94993	4.03
Gm36423	ENSMUSG00000114138	0	0	4.39107	0.068898	0.096566	0	0	0.233983	0.146726	0	3.34513	2.37739	0.402606	0	0	0	1.49171	0.855968	0	9.58553	16.8235	2.73201	0	0	0	0	0	0	0	0	0	1.56802	2.28496	1.70685	0.94066	2.4193	1.86652	2.46359	0.691211	0.63775	1.0259	0.06207	0.543763	2.52188	0.375598	4.23174	3.36522	1.1073
Gm49797	ENSMUSG00000116858	11.842	3.00118	16.4206	5.00497	10.2162	5.10148	20.9713	13.1	2.58296	19.2699	4.21382	24.702	12.4038	11.3607	4.12569	1.77576	53.1624	11.1212	7.89966	14.1137	36.7027	5.19197	0	11.2462	0	0	0	0	5.05561	15.2379	21.0812	6.94368	16.0447	12.3369	10.4714	10.0963	8.06074	5.82255	12.4367	11.8037	8.90864	6.86178	13.6248	4.02102	23.0111	6.0976	20.5696	11.9927
Tmem147os	ENSMUSG00000097320	1.46216	0.028813	0	17.8746	0	2.24636	2.53424	6.03639	7.60182	0	0	1.70338	4.35071	2.73796	14.8889	18.1299	2.35075	8.03311	0	6.39809	7.00463	0	0	0	0.403938	0	0	0	0	0	0.025204	4.92862	0.417575	4.75296	1.79693	3.41644	5.63718	2.35079	3.75865	3.57365	8.06553	14.2578	1.00175	7.54078	7.20054	2.81119	3.52428	8.0846
1700007L15Rik	ENSMUSG00000097318	12.0366	12.8112	17.0335	23.5636	14.199	5.49376	17.6256	0	6.64878	3.64015	21.1109	10.483	6.22426	14.8895	12.6413	0	0	19.8571	12.6204	21.7105	78.2128	18.1106	0	0	0	0	0	10.8877	0	22.9932	0	18.0015	11.5123	13.3601	12.2909	15.3859	34.8607	13.6005	23.0124	21.8126	11.301	23.744	11.6345	12.4793	11.3028	20.206	23.77	21.4981
Gm12758	ENSMUSG00000085105	0	0	11.4255	0	0	0	6.26555	0	0	10.133	14.9381	8.04908	1.7393	12.9508	26.0777	0	0.60965	8.36152	10.7463	3.74039	0	1.21267	0	0	0	0	0	0	0	0	0	3.07659	6.19614	7.83011	0.066184	0	0.581919	1.14611	3.46245	3.91751	0.034918	2.29123	0	0.242517	0	1.62127	2.26988	0
Gm15412	ENSMUSG00000085751	0	0	6.92487	0	0	0.451152	0.749717	0	0	0.478268	0	0	4.44188	0	0.917939	1.92995	10.1278	7.29253	8.59772	4.39248	6.86664	0	0	0	0	2.72644	0	0	0	0	0	2.10341	0.138405	0.103168	1.29127	0.919011	0.941468	3.58662	3.6956	8.09503	4.52259	7.67124	0	1.21971	0	1.37102	0	0
1700008J07Rik	ENSMUSG00000101225	0.580997	4.94832	5.06308	0	0	1.19875	0.556072	0	5.36143	3.32156	4.75738	5.7369	4.3	1.38987	24.2756	8.76798	2.99926	3.41027	2.13366	0	7.76992	3.20591	0	0	0	0	0	0	0	13.8736	0	5.4122	5.58033	2.80592	2.24992	0.063135	4.13785	3.8223	4.41782	1.78238	1.54062	4.17491	0.354441	6.03499	2.22687	1.56917	0.998433	0.300222
Gm16892	ENSMUSG00000097876	0	0	0	0	0	0	4.72192	0	0	2.37944	2.00695	0	0	1.7695	5.5538	4.57081	8.15469	0	4.3396	0	1.75158	0	0	0	0	0	0	0	0	0	0	0.573624	1.2073	2.3475	0	1.41046	0.365229	0.803909	0	1.81722	0.517554	0	0	2.4281	0	0	0	0
9230114K14Rik	ENSMUSG00000097145	7.12839	0	0.817922	12.561	4.09869	6.05552	2.99413	8.37489	1.72629	3.74514	11.9103	17.155	11.5139	5.22294	9.69542	10.6275	14.1042	4.03269	11.7118	3.36146	26.8126	0	0	0	0	0	0	26.6767	0	0	0	4.66467	2.56456	1.77751	0.389215	1.66996	3.42735	1.90253	13.4348	7.80548	0.192467	5.63569	3.85912	2.0367	3.65393	1.40194	6.83034	1.15013
Gm26782	ENSMUSG00000097431	8.59204	2.99538	8.06546	12.5019	17.8494	15.2194	12.8832	15.3483	4.65245	10.7786	24.1857	35.2719	1.31561	9.22761	2.68189	68.2949	37.5434	16.6089	11.5096	7.373	7.614	8.63793	0	24.4621	0	19.4109	0	5.11822	0	2.56847	13.1911	22.7473	11.8627	11.393	12.3635	10.662	16.159	17.7515	14.4452	7.23949	8.29756	10.3405	9.41369	22.9907	14.7401	12.0866	19.1517	13.7323
Gm16062	ENSMUSG00000087249	2.94825	0.324622	1.70915	1.92145	1.06101	0.22606	8.07066	1.42595	0.97228	4.69374	1.02684	35.9024	14.9372	3.28629	3.43392	1.34576	1.48143	10.0076	12.6919	3.80985	20.9736	5.23581	0	3.38153	2.34439	4.58343	0	0	0	0.111685	9.84716	5.05848	5.13371	6.56464	4.21776	0.268637	6.04644	3.81102	4.90558	9.47295	1.37868	2.58588	7.05358	9.48671	11.156	8.17114	1.76034	5.22448
Gm16740	ENSMUSG00000097167	0	0	0	0	0	0.729234	0	0	0	8.30321	0	5.47881	13.2088	3.77729	0	6.24185	0.607221	4.86304	6.14406	0	15.5266	0	0	0	0	0	0	0	0	0	0	6.15373	4.67167	0.546676	7.63209	2.77722	3.90025	4.35628	8.5333	1.93179	1.80034	2.16558	2.0821	0	0.21154	4.84867	0.816352	5.70508
Gm9828	ENSMUSG00000048603	1.02294	0.28999	4.7478	5.78863	2.27661	1.07534	0	0	0.525022	2.31504	0	5.50511	0	2.49046	26.7356	21.1159	1.89074	2.40736	6.89066	1.54868	12.0066	8.87526	0	0	0	0	0	0	11.3344	0	0	2.32229	1.58894	4.71531	5.43034	2.87795	9.41407	7.67223	4.41572	10.1022	4.82896	6.89994	7.40974	0.166898	15.498	2.29859	7.42485	2.86162
1500015A07Rik	ENSMUSG00000098702	0.699084	0.603298	6.0102	0	10.076	4.82532	0	0.642439	7.05394	0	0	1.69231	0	4.08916	0.698995	16.0193	9.48557	3.04468	5.25692	10.0797	24.8093	0	0	0	0	0	0	0	0	0	5.5553	8.17774	6.79964	4.27513	13.6747	13.5349	10.8083	4.31111	6.11298	8.14669	11.9385	2.38197	5.65501	1.55994	8.3252	3.11262	3.41161	11.2885
Gm48689	ENSMUSG00000112669	0	0	0	0	1.60949	0	0	0	0	0	0	0	0	18.2612	28.7646	8.13058	4.6149	2.92488	10.6844	10.4499	9.62368	11.7576	0	0	0	0	0	0	0	0	0	1.29343	3.60218	3.43573	0.296345	0	2.05571	7.11927	12.6081	0	1.19689	4.12311	4.8452	0	0	2.95979	1.55584	6.72911
Gm42067	ENSMUSG00000110156	4.90391	9.25085	3.20867	21.7642	5.28587	9.03551	10.5335	22.1202	32.5092	33.7332	12.2478	28.3861	22.4328	41.4205	46.3777	21.0728	14.4278	16.0665	21.9674	29.6594	9.45416	15.3665	0	26.0229	0	34.7128	0	0	0	3.97852	22.492	15.5819	12.3998	18.6414	13.8834	20.6847	16.6544	13.7263	8.20928	10.4886	15.358	11.1325	30.2556	23.052	8.17164	15.193	21.2719	19.2769
Lyzl4os	ENSMUSG00000084995	0	0	0	5.92172	0	0	2.15515	0	0	0.50641	0	0	0	5.643	0	14.0689	1.43023	0	8.28146	7.70778	6.59797	0	0	0	0	11.4154	0	0	0	0	0	0	0	0	0	0	0	0	0	0	0	0	0	0	0	0	0	0
Gm50477	ENSMUSG00000118444	0	0	0	20.6777	0	0	5.22567	0	0	8.00833	0	0	0	0	10.6423	0	0	0	10.8946	8.75944	24.3829	7.01596	0	24.0236	0	64.9592	0	0	0	0	0	0	0	0	0	0	0	1.17843	0	0	2.52205	0	0	0	0	0	0	0
Gm12953	ENSMUSG00000087299	0	0	11.3928	15.1707	17.6424	6.27141	11.4795	18.3154	11.37	13.9934	8.82809	6.84967	6.97452	7.83993	3.34006	0	25.6346	20.4763	20.0758	14.5599	14.4645	9.15683	0	9.57112	5.46991	0	5.82016	0	17.4396	0	0	5.19281	3.35842	7.25025	2.92415	5.78634	2.6168	3.65501	4.43427	5.85445	6.40866	6.90545	11.1811	9.90148	2.88274	3.70065	3.22668	3.66044
4930578E11Rik	ENSMUSG00000117618	0	0	6.42916	3.60079	0	0	0.523157	1.80535	0	3.75242	0	0	1.51017	5.51158	1.95662	0	0.553381	11.6363	5.95112	2.67239	1.44125	1.33252	0	0	0	0	0	0	0	0	0	0	0	0	0	0	0	0	0	0	0	0	0	0	0	0	0.610451	0
Gm13662	ENSMUSG00000084794	0	0	0	10.0839	0	0	0	8.08965	0	0	0	0	4.28359	7.65796	0	0	0	6.5287	7.20871	10.0873	37.9968	0	0	0	0	0	0	0	0	0	0	0	0	0	0	0	0	0	0	0	0	0	0	0	0	0	0	0
Platr16	ENSMUSG00000085101	0	0	0	4.89793	0	0	2.48333	1.6382	0	0	0.876927	0	2.46859	0	7.00931	0	3.44401	1.59787	6.71577	5.43431	0	0	0	0	0	0	0	0	0	0	0	0	0	0	0	0	0	0	3.4873	0	0	0	2.14416	0	0	0	0	0
Gm47644	ENSMUSG00000112734	0	0	0.901346	12.1246	0	0	0	0	0	0	0	0	2.63073	0	0	0	4.37203	11.2776	3.88894	2.12005	25.0651	0	0	0	0	0	0	3.26782	0	0	0	0.12422	0.675105	0	0	0.126258	0.02892	0	0.914032	0.487777	1.22363	0.065972	1.17151	0	0	0	0	0
Gm44709	ENSMUSG00000109168	0	0	0	4.69363	0	0	0	0	0	3.01262	0	0	0	0	0	0	5.74413	11.7614	11.6435	9.90964	22.7624	0	0	0	0	0	0	0	0	0	0	0	0	0	0.759573	2.87219	0	0	6.30192	1.29788	0.056608	0	0.657258	0	0	0.241966	0.928162	0
Gm14582	ENSMUSG00000086704	0	10.5266	5.76111	14.2927	1.70889	4.49134	0.967507	0	4.25743	2.11857	21.5037	6.31049	5.16499	5.2337	0	11.3727	1.88012	9.83236	17.1206	3.57921	41.9571	3.3952	0	0	3.77744	0	0	0	0	1.32064	0	4.45286	0	0	1.68026	1.36146	2.31546	2.7522	1.7508	0.811575	0.504461	0.816617	1.75252	1.75673	0	0	0.691629	0.734339
5430405H02Rik	ENSMUSG00000085741	1.28437	28.1574	14.7565	41.7095	13.7407	18.9223	7.62422	6.39906	4.07143	7.53741	15.3845	5.34645	19.7301	13.0897	2.11024	45.9126	36.8239	36.7957	19.4212	26.6784	37.7281	50.8937	0.524069	4.02366	52.7824	43.3981	0	2.17515	0.800141	7.26406	3.07135	12.2267	10.0967	8.60838	10.6964	11.7936	11.9518	9.35869	13.5403	12.7437	11.1573	8.58195	7.57199	5.01155	7.52735	8.29976	8.90288	27.3922
Lrrc55os	ENSMUSG00000085135	0	0	0	0	0	7.41174	0	9.43273	0	0	0	0	0	0	14.1968	9.13353	0	25.9374	47.8014	6.11397	18.8644	0	0	0	0	0	0	0	0	0	0	0	10.4206	3.62096	4.30884	5.65078	6.15066	5.55811	0	9.97622	5.13258	5.7653	1.68315	7.87379	0	0	0	0
Gm45889	ENSMUSG00000109936	0.646348	1.23839	2.58116	13.2092	1.79145	12.7293	2.70064	6.06218	0	3.57378	0	0.609905	0	0	3.79731	29.2133	11.0502	4.16828	25.646	33.7634	19.9666	8.06105	0	0	0.231775	0	0	0	0	4.35592	4.48023	0	0.14495	0.212524	0	2.83406	3.48498	15.8411	2.2104	30.3526	32.2838	28.102	39.7146	58.3586	0	0	0	0
Gm39090	ENSMUSG00000108801	0.788717	0	0	0	0	0.761026	0	0	0	0	0	0	0	0	5.67811	0	13.8609	0	6.61146	0	10.5626	5.49502	0	0	0	0	0	0	0	0	0	2.70976	0.531197	0	0	3.64074	3.25366	2.97486	0	3.09873	1.99313	3.39773	4.7958	1.75076	0	3.11884	0	0
3110004A20Rik	ENSMUSG00000085588	0	0	0	16.2926	0	0	0	0	0	10.7503	0	3.11009	0	0	0	0	0	6.26932	22.0928	10.2994	11.8109	13.6534	0	0	0	0	0	0	0	0	0	0	0	0	0	4.14577	0	0	0	0	1.29722	7.95641	5.80899	7.4194	0	0	0	0
Evx1os	ENSMUSG00000086126	0	7.90163	0.15907	0	1.31707	0	2.98929	4.81412	7.86165	15.3108	0.857081	7.50062	0	0	5.05369	7.50992	0	12.6678	28.4051	12.8665	29.9539	19.7582	0	0	0	0	0	13.8784	0	0	7.18438	0	0	0	0.427597	1.0009	6.36994	9.88554	0	20.1903	23.3075	26.3324	36.7714	32.1511	1.24995	0	0	0
6030442K20Rik	ENSMUSG00000097760	5.46239	0	0	0	2.48674	0	0	0	0	8.15034	4.87605	2.43452	0	0	5.40863	8.73114	12.5575	11.0593	10.5889	1.32355	4.19556	3.34517	0	0	0	0	0	0	0	0	0	0	2.0042	2.00668	1.69597	0	1.78487	0.733608	1.9337	0.116823	2.6683	2.45624	0	2.28198	3.69517	1.38176	0	0
Gm33460	ENSMUSG00000110692	10.8866	1.15989	0	0	29.0628	0	2.57471	43.9186	0	0	4.71011	8.11535	11.3574	8.67009	55.7869	47.261	38.0543	94.6626	5.91973	25.5559	9.90733	11.5206	0	0	0	0	0	12.5418	5.62262	0	0	13.923	14.775	16.3501	10.3632	22.9016	19.4248	13.2779	15.2935	14.8447	12.3106	16.5751	9.38165	43.7308	0.288047	5.16473	7.714	8.628
Gm42997	ENSMUSG00000105789	0	0	0	0	6.01354	0	3.60793	0	0	2.84938	0	6.64627	0	0	12.3572	0	7.50983	0.536916	5.21565	1.84272	0	6.35683	0	0	0	0	0	0	0	0	0	0.228353	0.136879	3.46603	0.124386	0.167102	0.353588	1.82962	0.253418	0.588809	1.85747	0.115117	0.401613	6.88503	2.39816	0.166764	0.399357	4.51734
Gm2694	ENSMUSG00000097248	8.19109	19.7256	78.4109	0	27.9155	5.03714	11.2456	2.37992	1.98053	17.7212	0	0	4.65061	6.51396	30.1246	41.3568	94.5908	69.3538	101.472	61.9208	88.3353	20.9892	0	101.847	3.37903	0	0	0	66.545	25.8643	0	12.425	83.153	42.6463	39.7156	11.2922	31.825	27.4782	53.6027	9.90734	20.5815	32.4521	10.5518	30.8672	22.7319	38.0981	24.9488	26.1359
3110045C21Rik	ENSMUSG00000097503	1.84714	15.7439	9.95157	0	0	0	0	2.71193	0	11.4051	28.7224	13.3678	0	0	7.03218	15.4284	13.0838	23.3155	12.0924	30.3861	8.58287	8.12127	0	4.747	0	0	1.65894	0	0	30.8397	0	7.89831	8.51759	8.71505	8.06594	5.89384	14.8457	14.1736	2.06786	12.5619	18.1963	18.8221	21.6352	17.626	3.03301	8.31492	0.644664	3.86297
Gm45379	ENSMUSG00000110034	0	0	0	0	0	13.1496	9.61632	12.3009	0	0	0	0	0	0	12.6728	0	0	0	7.84082	15.7068	12.3711	2.01821	0	0	0	0	0	0	0	0	10.3116	0.039079	0	3.76359	0	0	0	0	0	0	0	0	0	0	0	0	0	0
4930478M13Rik	ENSMUSG00000116311	0	0	0	2.84278	11.6654	7.34886	2.76679	0	0	0	0	0	0	0	0.335852	4.61991	8.96884	0	5.51158	0.315171	11.564	0	3.50241	0	0	3.14884	0	0	9.61342	0	0	1.96377	2.1045	0.148041	0	0	1.85895	0.205378	0	0	1.4387	0	0	0	0.338487	0	0	0
Gm35625	ENSMUSG00000110026	0	0	0	0	0	0	0	0	0	2.96959	0	0	0	0	13.811	0	26.3965	0	4.9278	0	0	8.39887	0	0	0	0	0	0	0	0	0	0	0	0	0	0	0	0	0	0	0	0	0	0	0	0	0	0
A730060N03Rik	ENSMUSG00000092375	0	0	7.75724	0	0	0.683494	0	0	0	0	0	0	0	0	2.10812	8.81029	1.4363	0	2.25258	0	5.35091	1.83186	0	0	9.12634	0	0	0	0	0	0	0	0	0	0	0	0	0	0	0	0.498318	0	0	0	0	0	0	0
Gm16321	ENSMUSG00000085592	0	0.480384	0	0	0	0	3.0718	0	0	0	0	0	0	0	0	1.31467	0	3.27674	6.87642	0	15.209	3.59127	0	0	0	2.63272	0	0	0	0	0	0	0	0	0	0	0	0	0	0	0	0	0	0	0	1.17147	0	0
Gm39469	ENSMUSG00000110834	0	16.9334	5.05994	7.21149	0	0	9.61387	15.5421	0	3.24534	0	12.1257	0	0	14.9075	17.3323	19.8558	28.1541	13.1389	11.1455	17.3561	17.0292	0	0	0	41.9175	0	0	27.7231	0	0	10.7326	5.57594	13.4371	12.5979	9.58765	8.98054	9.06676	10.0245	4.976	8.51286	2.24284	15.1357	9.815	1.40351	0	8.87439	4.24148
Lhx1os	ENSMUSG00000087211	78.3467	64.094	123.01	14.9541	75.1188	40.8612	41.1648	37.689	36.889	37.8818	21.827	10.275	30.9565	8.22296	152.925	88.2338	130.471	156.968	84.48	119.95	50.7562	51.8302	0	53.7684	0	79.8404	0	64.5805	130.473	144.739	29.2684	0.448572	42.8561	21.6003	15.6439	13.2592	18.0026	29.099	0	15.3503	17.2765	18.8102	9.1289	18.9504	13.4109	6.03517	0.410971	3.95171
Gm15328	ENSMUSG00000086095	1.57495	5.59387	0.723457	0	9.19627	2.07184	0	0	10.0012	1.33525	3.17784	0.805938	11.9802	6.1002	5.56891	8.17252	1.59833	0.267192	3.99052	0	19.6529	2.16387	0	7.49374	0	0	0	0	5.22137	0	0	0	0	0	1.57282	0	0	0.128519	0	0	0.212444	0	0	0	0	0	0	0
4933438K21Rik	ENSMUSG00000093617	3.14512	3.7167	5.05418	9.05552	16.0055	6.42188	11.5979	3.60673	11.0378	12.0263	8.33989	7.39383	9.5518	7.41654	15.6603	23.9764	16.4722	5.61643	10.0115	1.05892	15.0343	6.89126	17.9601	3.19736	6.5996	16.083	1.61073	0	6.92536	18.7462	6.28061	0	0.075415	0.733792	0.073845	0	0.297814	0.124386	0	0	0	0	0	0	0	1.3178	1.76389	0.162179
Gm6639	ENSMUSG00000105662	0.725744	0	1.15241	0.67413	0	2.68382	0.433562	0	2.1457	0.3704	0.655596	1.2932	0	0	10.1401	3.91454	3.27654	2.12202	1.13995	1.23321	1.11016	0.350686	4.81108	5.00421	0	0	0	0	2.43313	0	0	0	0	0	0	0	0	0	0	0	0.333579	0	0	0	0	0	0	0
Gm33570	ENSMUSG00000109039	8.8084	1.22076	0	2.28173	4.82034	5.19541	3.97522	3.00883	0	0.397686	0	9.54334	5.53661	2.72885	16.4749	0.407258	3.6885	1.52842	0	1.74583	6.06885	0	0	0	0	16.1515	0	0	0	0	0	0	0	0	0	0	0	0	0	0	0	0	0	0	0	0	0	1.7679
A430035B10Rik	ENSMUSG00000087305	6.41306	6.43499	0.94142	0	9.46213	0.454918	8.2133	6.70318	1.12791	7.35378	0	5.39619	3.45647	4.12183	2.60469	2.77733	7.6063	5.49895	3.94415	0	7.15207	0.63307	0	2.42619	1.13757	0	0	0	0	0	0	0	0.480539	0	0	0	0.091335	0.532296	0.652011	0	0.040676	0	0	0	0	0	0	1.55748
Mir99ahg	ENSMUSG00000090386	4.5087	0.802291	0.792252	13.0726	10.4508	2.83516	0.652809	5.92796	0	5.32963	8.08573	0.837831	2.44695	4.48499	6.39545	12.4597	4.71408	13.0703	8.92939	4.56201	5.06139	3.4217	0	22.7376	4.87484	0	0	8.26595	0	14.2313	2.50432	0.228705	0	1.22556	0.300182	0.488996	0.249763	0.024247	0.171175	0	0.023985	0.089098	0.03219	0	0	0	0.229384	0
Gm6455	ENSMUSG00000091422	6.29873	2.03682	3.38141	1.67538	1.99871	0	3.13566	3.88462	0	3.35381	1.19126	2.15649	3.39793	3.63214	16.8996	1.26979	3.82152	2.3334	4.92411	2.0164	6.41014	4.1856	3.21555	2.76912	3.0765	0	0.626267	12.0114	6.85318	0.754439	9.39503	0	0	0	0.231042	0	0	0.120206	0	0	0	0	0	0	0	0	0	0.036067
Gm9866	ENSMUSG00000094002	1.13858	0	1.82946	6.68288	0	2.0149	0	1.26956	1.62181	2.44326	11.6708	2.53492	3.79026	1.34429	0.198682	4.36131	14.7976	0.520068	5.304	3.50007	19.1117	8.14669	0	0.232748	10.8656	0	0	6.16072	0.896733	0	15.967	0	0	0	0	0	0	0	0	0	0.663333	0	0	0	0	0	0	0.677603
4930500H12Rik	ENSMUSG00000116976	2.00692	5.83461	5.66829	23.4475	6.59637	1.79549	1.0477	8.39046	0	0	2.44773	1.64763	2.4115	4.63098	0	8.68164	8.89186	2.32563	8.45603	1.3617	21.3708	7.33774	0	4.00371	0	0	0	0	27.0446	0	0	0	0	0	0.382697	0	0.610194	0	0	0	1.46341	0.557252	1.54949	0	0	0	1.45259	0
Gm15600	ENSMUSG00000085969	14.5062	0	0	0	9.33463	0	0.695941	0	0	0	0	0	1.26491	0	25.6165	1.82101	4.88219	0	0	6.08073	17.4542	1.10375	0	0	4.56721	0	0	0	0	0	0	0.071957	0	0	0	0	4.20792	0	0	0	0	0	0	0	0	0	3.02483	0
Gm31135	ENSMUSG00000109127	0.497517	0	0	0	1.31817	0	1.41988	0	0	0.230829	1.29072	0	0	1.79812	0	0	2.42948	6.53256	0	4.5998	8.05149	2.74254	0	5.40396	7.97169	10.9821	0	0	0	0	0	0	1.24581	0.559325	1.30399	0	0.041646	0	0	0	0	0	0	0	0	0	0	0
1700010L04Rik	ENSMUSG00000030636	1.60762	0	0	0	4.47282	0	0.831972	2.49824	0	0	0	0	2.08467	4.9732	3.68666	14.8247	9.02951	4.38621	1.7597	0.795811	1.3304	0.572612	0	4.22976	3.62333	0	0	0	9.11391	0	0	0	0	0	0	0	0	0	0	0	0	0	0	0	0	0	0	0
Gm35021	ENSMUSG00000109714	1.77457	0.200045	9.37266	1.82521	1.8649	3.47334	0	1.8913	0	4.62326	0.965935	4.57509	0	1.94367	2.47926	0	0.718496	4.60491	4.67015	1.55149	18.3275	0	0	0	31.2804	11.7469	0	0	0	0	0	0	0	0	0	0.097255	0	0	0	0.208236	0.035039	0	0	0	0	0	0	0
Gm2447	ENSMUSG00000102785	0	0	0.934515	0	1.48618	0	0	0	0	1.15522	20.1397	0	0	0	0	0	0.591007	5.05093	12.4727	4.07573	13.708	0	0	0	0	0	0	0	1.45686	0	0	0	0	0	0	0	1.30487	0	0	0	0	0	0	0	0	0	0	0
Gm28447	ENSMUSG00000101792	0	0	0	0	0.707501	0	0	0	0	1.27324	4.19322	6.38098	0.795236	1.14583	0	0	0.375197	3.16521	1.13158	6.39088	7.29907	8.57155	0	0	0	0	0	0	0	0	0	0	0	0.077156	0	0	0	0	0	0	0	0	0	0	0.637431	0	0	0
Gm13299	ENSMUSG00000087577	0	0	3.12625	0	2.25765	2.75605	0	1.30597	0	2.56845	3.18746	2.52033	2.31496	1.76	0	1.69831	3.50761	1.78876	2.48877	0	7.29522	4.42289	0	2.98341	2.6225	4.7385	0	4.06279	5.38292	0	0	0.407846	0	0.13045	0	0	0	0	0	0	0	0	0	0	0	0	0	0.689816
Gm16759	ENSMUSG00000086539	0	3.65178	2.33575	0	0	2.78291	0	0.525456	8.0239	0	0.291545	0.672709	8.51979	4.58782	10.9361	2.61415	10.9572	2.88569	0	2.32196	64.5486	0	0	0	37.1616	0	0	7.12559	0	37.7439	31.971	0.049683	0	0.077384	0	0	0.135139	0	0.1127	0	0	0	0.151898	0	0.310109	0.432762	0	0.060153
4933430N04Rik	ENSMUSG00000108848	0	5.82848	0	0	0.94838	0	1.82463	2.0395	2.73974	0	2.3077	0	0	3.42836	13.7401	1.08265	1.48358	8.69373	0.380424	5.31332	14.6134	0	0	0	5.88767	0	0	0	0	0	0	0	0	0	0	0	0	0.398819	0	0	0	0	0	0	0	0	0.028211	2.51587
Gm43149	ENSMUSG00000105229	0	3.77122	0	0	0	0	0	0	0	0.427499	2.74425	0	4.3245	0	14.7228	0	0.881076	9.20561	5.58121	11.2444	8.92099	0	0	7.61545	1.10547	0	0	0	0	0	0	0	0	0.053011	0.117225	0	2.62139	0.594907	0.220804	1.86526	1.89381	0	0.312481	0	0	0	10.1738	0
Gm38398	ENSMUSG00000111774	0	0	0	0	0	0	1.74703	0	0	0	4.25137	0	2.50508	0	3.50605	0	0	14.3192	0	5.81439	19.6059	0	0	0	0	53.5442	0	0	0	0	0	0	0	0	0.877713	0	0	0	0	0	0	0	0	0	0	0	0	0
Gm32401	ENSMUSG00000114585	2.32283	4.25795	0	0	11.4656	0.979199	5.60396	0	0.411295	0	5.05572	0	1.4837	0	19.6501	0	12.682	8.29833	3.93965	7.53958	2.14167	2.53986	0	0	0	7.25199	0	0	3.3354	0	3.05276	0	0	0	0	0	0.232443	0	0.579808	0	0.750474	0	0	0	0	0	0	0
1700020G17Rik	ENSMUSG00000101801	0	0	0	0	0	0	0	0	0	7.5857	1.77387	0	0	1.00773	3.08678	11.2944	0	0	0	4.66288	15.9939	0	0	0	0	0	0	0	0	0	1.87853	0	0	0	0	0	0	0	0	0	0	0	0	0	0	0	0	0
Gm29670	ENSMUSG00000100302	0	0	0	0	0	2.00882	0	0	0	2.87734	0.811886	0	0	0	3.14852	10.4973	0	0	2.86689	1.96625	10.359	0	9.71678	1.2957	0	0	0	0	0	0	0	0	0	0	0	0	0	0	0	0	0	0	0	0	0	0	0	0
7420701I03Rik	ENSMUSG00000113620	4.55001	0	0	0	5.11548	8.61452	0	7.9512	0	10.7278	15.3343	0	10.8448	0	2.38406	22.6449	4.49447	3.77679	6.86843	6.15322	4.31389	0	0	17.3499	0	0	0	0	0	0	0	0	0	0	0	0	0	0	0	0	0	0	0	0	0	0	0	0
AY512915	ENSMUSG00000068180	0	0	0	0	0	0	2.99702	4.9224	0	1.3284	0	0	2.66077	0	6.50845	16.2735	0	16.1931	1.35335	5.65077	1.68751	0	0	0	11.3368	0	0	0	0	0	0	0	0	0	0	0	0	0	0	0	0	0	0	0	0	0	0	0
Gm31497	ENSMUSG00000110813	0	0	0	0	0	0	0	0	0	0	0	0	0	0	6.96274	7.19232	0	3.95149	1.15769	5.22598	2.83932	0	0	0	0	0	0	0	0	0	0	0	0	0	0	0	0	0	0	0	0	0	0	0	0	0	0	0
Gm28421	ENSMUSG00000100784	0	0	0	0.296821	0	0	4.19918	0	0	0	0	0	0	0	9.94735	0.772948	0	10.1443	2.53726	3.31537	18.5646	0	0	0	0	0	0	0	0	0	0	0	0	0	0	0	0	0	0	0	0	0	0	0	0	0	0	0
Gm49796	ENSMUSG00000116970	0	0	0	0	0	0	0	0	0	0	0	0	6.14328	0	3.63142	0	0	1.4833	5.86421	13.1855	6.75514	0	0	0	0	0	0	0	0	0	0	0	0	0	0	0	0	0	0	0	0	0	0	0	0	0	0	0
Gm49257	ENSMUSG00000115414	0	31.1006	0.549717	0	0.873585	0	0	0	0	0	0.694537	0	0	0	21.2748	0	2.69499	0.646304	1.1664	0	10.6499	2.44009	0	0	5.5397	0	0	2.82627	0	0	0	0.141086	0	0	1.7806	0	0	0.763438	0	0	0	0	0.190078	0	0	3.10296	0	0.121022
Gm13663	ENSMUSG00000086641	0	3.40354	0	0	0	0	0	0	3.02314	9.23629	18.45	0	0	0	14.8309	0	0	4.59612	1.57326	4.421	21.8748	0	0	0	0	0	0	0	0	0	0	2.12906	0	0	0	0	1.31891	1.23441	0	0	0	0	0	0	3.94452	0	0	0.759012
Gm10484	ENSMUSG00000105864	1.97802	0.934379	0	0.907433	0.14972	0	0.431651	0.959451	0	0	3.87767	0	0	0	0.899193	0	4.97683	1.38285	2.06903	2.89395	15.3056	0	0	0	0	0	0	0	0	0	0	0.101799	0.384398	0	2.22002	0.272881	0.068123	0.150792	0.31009	0	0	0	0	0	0	0	0	0
Gm12069	ENSMUSG00000086439	0	0	0	0	0	0	0.972741	0	0	7.79967	0	15.2596	0	0	0	0	8.36848	0	1.34247	5.50173	24.8142	10.8909	0	0	0	0	0	0	0	0	0	0	0	0	0	0	2.90123	0	0	0	0	0	0	0	0	4.08102	0	0
Gm16081	ENSMUSG00000086633	0	0	0	0	0	0	6.37691	0	0	0	0	11.921	0	0	0	0	0	3.56948	7.60009	2.89042	9.52794	6.11536	0	0	0	0	0	0	0	0	0	0	0	0	0	0	0	0	0	0	0	0	0	0	0	0	0	0
Gm40552	ENSMUSG00000112598	0	0	0	0	0	0	0	0	3.1074	0	0	3.171	0	0	0	0	0	10.0643	5.44121	2.50831	8.16543	2.45794	0	0	0	0	0	0	0	0	0	0	0	0	0	0	0	0	0	0	0	0	0	0	0	0	0	0
Gm30292	ENSMUSG00000104109	1.87398	2.83875	0	0	0	0	0	0	0	0.765643	0	0	0	0	0	3.77818	0	6.62472	6.12368	2.66771	2.17237	1.44583	2.10323	0.77015	0	0	0	0	0	0	0.80129	0	0	0	0	0	0	0	0.271334	0	0	0	0	0	0	0	0	0
1700055D18Rik	ENSMUSG00000070997	3.67156	0.898856	0	0	0	0	0	0.036306	0.153168	0	0	0	0	0.340341	0.316156	19.0466	0.467331	0.536602	2.3396	1.78956	6.70241	2.57212	0.041711	5.42151	4.33003	0	0	0	0	0	3.32793	0.616705	1.90295	2.11069	0.946015	0	0.566297	1.68209	0.019625	0	0.324805	0	0	0.002781	4.35279	0	0	0
Gm31698	ENSMUSG00000111669	0	0	0	0	0	0.561825	0.307638	0	0	0	0	0	0	4.24967	0	7.6652	0	6.30679	0	1.20789	3.37543	7.26964	0	0	0	0	0	0	0	0	0	0	0	0	0	0	0	0	0	0	0	0	0	0	0	0	0	0
Gm36346	ENSMUSG00000114457	0	0	8.67427	0	2.03754	1.24349	0	0	0	0	0	0	0	9.36274	0	8.57293	2.29847	8.71177	3.18411	2.94695	1.26209	5.1521	0	0	0	0	0	0	3.21701	0	0	0	0.456441	0	0	0	0	0	0	0	0	0	0	0	0	0	0	0
Gm21154	ENSMUSG00000115050	0	0.587897	0	0	3.07596	1.52305	2.39566	5.77078	0	0	0	0	0	6.68547	0	9.87713	0	6.94123	2.28351	0	13.7379	0	0	23.5545	0	0	0	2.64693	0	0	11.1705	0	0	0	0	0	0	0	0	0	0	0	0	0	0	0	0	0
Gm11413	ENSMUSG00000086321	0	0.299372	0	0	3.21826	1.43229	0	0	0	0	0	0	0	1.50016	11.425	2.32951	0	3.71786	2.7467	0	0.994081	3.41567	0	0	0	0	0	0	0	0	0	0	0	0	0	0	0.600203	0.37117	0	0	0	0	0	0	0	0	0	1.69461
Gm48281	ENSMUSG00000112713	0	0	0	0	0	0	0	0	0	0	0	0	0	0	2.36493	0.548262	0	18.7214	9.0936	0	0	3.26291	0	0	0	0	0	0	0	0	0	0	0	0	0	0	0	0	0	0	0	0	0	0	0	0	0	0
Gm15594	ENSMUSG00000084947	1.09719	8.14199	0	0	1.64022	0	0.571948	1.37449	8.18336	0	0	0	0.876914	0.652475	4.9248	3.56	0	3.95605	4.23534	2.8915	17.6631	0.504105	0	0	0	0	0	0	0	0	0	0	0	0	0	0	1.82102	0	0	0	0	0	0	0	0	0	0	0
Gm5087	ENSMUSG00000051729	0	4.50793	0	14.7443	5.98529	1.42719	0	4.14371	0	2.73296	2.59227	0	2.98697	1.29529	2.94681	4.53371	0.612958	2.86518	16.9227	10.7835	2.35152	3.52159	0	0	0	0	0	0	0	2.87569	0	0	0	0	0	0	0	0	0	0	0	0	0	0	0	0	0	0
Kirrel3os	ENSMUSG00000053889	0	0.71915	1.01883	11.8881	0	5.02194	1.17158	11.8321	1.70417	1.20061	0.579961	0	0	6.6873	10.3709	1.75563	0	1.89558	1.76217	0.592449	12.9106	1.84715	0	0	0	0	0	0	0	0	0	0	0	0	0	0	0	0	0	0	0	0	0	0	0	0	0	0
Gm40264	ENSMUSG00000114430	0	2.26609	0	0	0	0	1.78578	0	0	11.5523	2.48887	0	11.5464	1.73353	13.1748	7.41777	1.08758	10.3897	11.4423	1.56662	7.42688	6.87697	0	0	0	0	0	0	7.3506	0	0	0	0	0	0	0	0	0	0	0	0	0	0	0	0	0	0	0
Gm44271	ENSMUSG00000108027	0	0	0	14.312	0.512712	5.18349	0	0	0	0	0	0	2.61439	0	0	2.85988	6.50977	0	0	3.63447	10.2856	2.58005	0	0	0	0.452356	0	6.4896	0.381137	0	0	0	0.004508	0	0	0	0	0.00438	0	0	0	0	0	0	0	0.157789	0.684873	0
Gm28523	ENSMUSG00000100707	4.64702	0	0	8.35886	4.39077	8.7776	0	0	0	6.43444	0	4.02418	8.98392	3.86603	0	24.6481	0	4.67255	2.79366	0	6.40207	1.89307	0	0	0	0	0	9.76004	0	0	0	0.39224	1.68118	0	2.92935	0	0	0	0	0	0	0	1.42747	0	0	0.249683	1.65549	0
5930403N24Rik	ENSMUSG00000046463	0	0.006396	0	0.469733	0.830646	0	0	1.24415	3.08248	0.363509	9.33956	0	0	0	0	7.95037	3.23393	6.03104	2.04566	0.505325	7.13443	3.82504	3.95229	0	0	0	0	8.65938	0	0	0	3.66776	3.45648	5.11611	0	0.309908	1.8009	0.927356	0	4.56296	0	0.041024	0.040604	0	0	4.78587	3.70035	4.40231
Gm36388	ENSMUSG00000103961	0	0	0	0	1.67818	0	0	0	1.7924	0	0	0	0	0	0	16.048	7.59007	11.8177	0	0	0	2.49213	0	0	0	0	0	0	0	0	0	0	0	0	0	0	0	0	2.14352	0	0	0	0	0	0	0	0	0
Gm47849	ENSMUSG00000114276	0	0	0	0	1.71886	0	0	13.5935	0.419489	0	0	0	0	0	0	3.2232	10.5143	0	2.55387	11.2442	27.1207	2.04503	0	0	0	0	0	0	0	0	0	0	0	0	0	0	0	0	0	0	0	0	1.66472	0	0	0	0	0
Gm3728	ENSMUSG00000118150	8.44042	0	0	4.03385	0.709141	0.788597	1.44948	2.53102	1.08651	2.38775	7.64257	8.23031	7.41491	5.29995	17.1161	3.71726	0	1.01435	0.297498	11.3972	0	3.82967	0	0	8.93854	0	0	12.3509	0	0	5.50079	0	0	0	0	0	0	0	0	0	0	0	0	0.011827	0	0	0	0
B230323A14Rik	ENSMUSG00000097623	2.24704	0	0	1.40676	1.05939	3.5745	3.44523	4.42119	2.65293	2.74918	2.84756	1.87455	3.99704	3.85764	15.9979	0	0.943836	5.33846	0	2.33808	0	2.02733	0	0	2.3452	0	0	6.85731	0	4.05214	0	0	0	0	0	0	0	0	0	0	0	0	0	0	0	0	0	0
Gm29521	ENSMUSG00000100807	3.05486	0	7.75233	1.95595	0.622503	2.21126	0	5.32571	0	0.669052	0	2.14223	8.54259	5.41966	10.9744	0	0	0	11.0188	0.679897	7.36756	4.20387	0	0	0	0	0	0	0	0	0	0	0	0	0	0	0	0	0	0	0	0	0	0	0	0	0	0
1700052H01Rik	ENSMUSG00000105297	10.0012	0	2.59114	6.21812	7.98282	3.46469	5.96881	2.62508	0	4.25953	0	0	2.89346	0	21.2744	0	0	4.77503	10.5507	11.1853	9.57556	2.887	0	0	0	0	0	0	0	0	0	0	0	0	0	0	0	0	0	0	0	0	0	0	0	1.86551	0	0
Gm50489	ENSMUSG00000118427	16.4327	0	0	3.08303	2.77902	2.87868	2.42864	4.71753	0.235347	3.54551	2.3461	1.9339	3.59692	5.80359	1.36921	0	0.79433	2.52765	1.50242	2.72699	11.5568	1.14962	0	1.8519	0	0	0	2.26473	2.52614	0	0	0	0	0	0	0	0.041363	0	0	0	0	0	0.07466	0	0.239952	0.126854	0	0.200767
4932411K12Rik	ENSMUSG00000100733	1.86166	1.50437	1.12502	5.24981	2.14603	1.95654	23.9192	7.15823	1.04365	8.46892	0	1.78359	4.58235	0.963171	7.25787	3.42519	3.76856	1.21082	5.56459	0.012387	3.7384	7.04451	0	0	0	0	0	10.5094	0	0	0	0	0	0	0	0	0	0	0.042282	0	0	0	0	5.77901	0	0	0	0.157841
Gm16025	ENSMUSG00000089652	0.756294	0.313675	3.6591	0.043773	0.82172	0.817944	0.960522	0.7302	0	1.02988	0.594222	2.60301	2.88757	0.162541	0.468672	2.7801	1.9031	2.70715	3.84012	3.69445	10.0268	1.54427	0	0	0	0	0	6.54493	0	21.7972	0.329605	0	0.042962	0	0.013198	0	0	0	0	0	0	0	0	0.077467	0	0	0.018691	0
Gm43409	ENSMUSG00000104606	2.89223	0.411937	0.962758	2.85891	9.84655	2.57218	0.818715	1.31527	0.546773	2.44108	4.99322	4.63533	7.95571	0.883928	8.53988	1.91618	5.5893	4.1067	7.83465	4.04918	2.24898	2.59555	0	0	12.2583	0	4.45865	0.974473	1.03507	0.226888	0	0.05554	0.07122	0.153588	0	0.079798	0.059921	0	0.420011	0.206398	0.037745	0.1047	0.215314	0.447757	0.049436	0.130247	0.227057	0.036285
B130024G19Rik	ENSMUSG00000100005	2.47741	0	2.18487	0.325748	9.60528	6.07205	6.42435	2.0126	0.125707	2.36796	0.599577	0.352181	0.385141	0	2.49421	7.17531	0.537351	0.160488	2.17139	5.07902	2.73775	2.68853	0	1.3638	2.96623	0	1.09904	3.88133	1.92724	0	5.18389	0.087987	0.020029	0.836414	0	0	0	0	0.355241	0	0	0	0	2.39267	0.257813	0	0	0
Gm26826	ENSMUSG00000097635	2.84498	6.15265	0	2.61144	6.21062	5.23741	2.5009	14.067	0	0	0	5.19203	12.2233	4.829	10.4216	17.3048	0	0	10.2959	3.27086	2.88862	12.1602	0	0	0	0	0	0	0	8.86075	0	0	0.710046	0	0	0	2.66093	0	0	0	0	0	0	0.11244	0	0	1.0438	0
F730035P03Rik	ENSMUSG00000053360	0	3.0139	0	0	1.05025	0	1.00434	2.24734	0	3.47342	0	0	0	0	21.3242	0	0	0	9.41412	0	3.50166	14.4807	0	0	0	0	0	0	0	48.5875	0	0	0	0	0	0	0	0	0	0	0	0	0	0	0	0	0	0
Gm16838	ENSMUSG00000085689	0	8.54503	0	10.2297	3.75664	4.93493	0.935645	4.53844	0	7.63717	7.71073	0	5.89515	0	13.5533	20.2564	0	0	8.72838	0	10.4331	0	0	3.89262	0	0	0	0	0	5.42001	0	0	0	0	0	0	0	0	0	0	0	0	0	1.56141	0	0	0	0
4930444A19Rik	ENSMUSG00000101674	2.63642	0	4.32639	3.68934	0	0	9.54637	6.20548	0	0.218376	0	9.56596	0	3.76252	17.1617	3.51619	0	1.67098	4.02074	0	0.77336	3.5081	0	0	0	0	0	0	2.89885	23.8465	0	0	0.668032	0	0	0	0	0	0	0	0	0	0	0	0	0	0	0
Gm30382	ENSMUSG00000106515	10.4014	0	3.34303	6.24772	3.85597	1.01693	0.798423	0.299977	0	0.272858	0.442475	3.51468	0	0.32464	9.97576	2.94559	0	0.11771	3.62332	7.27137	2.28249	4.11572	14.2241	0	0	0	1.78219	0	2.63349	4.90265	0	0	0	0	0	2.15007	0.724929	0	0	0	0	0	0	0	0.374333	0	0	0.326375
Gm30835	ENSMUSG00000105068	0	0	0	4.24385	0	0	0	0	0	0	3.5478	0	0	0	6.93064	0	0	13.6607	4.61573	0	9.45113	0	0	0	0	0	0	0	0	1.12233	0	0	0	0	0	0	0	0	0	0	0	0	0	0.838545	0	0	0	0
Gm16230	ENSMUSG00000087163	2.53252	0	0	0	0	3.447	0	0	2.5382	0	0	0	0	10.282	8.07759	2.58226	0	9.12058	10.8899	0	3.47693	0	0	0	0	0	0	0	0	9.33705	0	0	0	0	0	0	0	0	0	0	0	0	0	0	0	0	0	0
Gm33819	ENSMUSG00000103912	4.61293	0	0	14.6373	3.19353	0	0.813166	0	0.724131	0	0	3.92797	0	0	22.862	0	0	8.57813	2.778	0	9.32552	0	0	0	0	0	0	0	0	2.98889	0	0	0	0	0	0	0	0	0	0	0	0	0	0	0	0	0	0
4930432L08Rik	ENSMUSG00000087037	0	8.58978	0	1.7404	2.08165	0	2.96381	7.00139	0.402823	8.82419	5.97843	10.8961	8.98499	0.846781	18.2233	8.4662	0.656414	5.82862	0	0.548764	3.60954	3.71234	0	0	0	0	0	0	0	0	0	0.236721	0	0	0.532841	0	0	0	0	0	0	0	0	0	0.214717	0.293377	0	0
Gm34589	ENSMUSG00000115816	0	8.57833	0	4.63094	4.45667	0	2.36419	4.8805	1.06002	6.17145	8.28099	7.15589	2.28448	0	0	0	4.32816	4.92875	8.40813	0	15.4202	4.97933	0	1.56968	0	0	0	0	0	0	4.36552	0.026246	0	0	0.30804	0	0.522067	0	0	0	0.223043	0	0	0	3.40777	0	0	0
4930567K20Rik	ENSMUSG00000112730	0	0	0	0.425743	0.052785	0	0	0	0	0.400824	0	0	1.22527	0	9.38125	0	2.86269	0.909181	0	0.656463	3.26431	12.7726	0	0	0	0	0	0	0	0	0	0	0	0	0	0	0	0	0	0	0	0	0	0	0	0	0	0
Gm34684	ENSMUSG00000117341	0	0	0	15.378	6.1741	0	0	1.66084	0	4.24528	0	0	4.67664	0	5.07447	0	11.1412	3.56179	2.8563	8.27707	16.5571	0	0	0	0	0	0	0	0	0	0	0	0	0	0	0	0	1.13091	0	0	0.49103	0	0	0	0	0	0	0
4930414N06Rik	ENSMUSG00000118204	0	11.0523	6.21539	1.82298	0	9.11981	0	6.96217	0	0.802948	5.81518	0	20.8452	0	15.1483	32.3816	1.38818	3.17606	6.02834	10.4847	13.6051	5.16225	0	0	0	0	0	0	0	0	0	0	0	0	0.078117	0	1.17155	0.430471	0.411259	0	0.557724	0	0	0	4.8645	0	0	1.05258
1700120C14Rik	ENSMUSG00000100599	1.30744	3.74023	17.6199	17.6481	6.63722	3.46843	9.4242	4.65042	6.23754	9.76314	15.1528	14.9468	5.5602	5.87702	7.06269	4.34187	9.90891	12.0768	5.03394	5.9594	7.3345	15.9746	2.40848	3.48296	0	7.11565	1.14578	1.6678	3.70914	0.356118	0	2.09204	1.87908	4.68566	2.64698	5.22041	2.29127	2.53453	10.4504	2.67504	8.4653	3.95608	6.44897	2.71055	6.55324	2.69163	0.703502	0.464588
Gm43532	ENSMUSG00000106598	0	0	0	1.08615	0.136448	0	1.74864	0	0	0	4.11634	4.50377	2.61434	0	6.96793	4.27963	0.528469	3.97851	3.27564	1.17523	6.68742	0.308358	0	0	0	0	0	0	0	0	0	0	0.240297	0.019754	0	0	0	0	0	0	0.106498	0	0	0	0	0	0	0.24587
2810403D21Rik	ENSMUSG00000086629	15.1487	2.92241	10.0212	16.9654	7.33375	16.122	14.6421	4.54697	0	6.58486	14.6878	22.3222	9.97048	5.47182	21.3401	3.845	14.5773	12.6754	17.6387	5.66684	17.7822	10.7111	0	0	0	0	0	0	0	1.19037	0	3.42419	6.99956	4.68683	4.26541	1.18436	1.97808	2.01675	0.27932	2.10603	11.255	1.85624	6.35874	0.254708	5.41909	8.15427	7.02939	1.8003
Zim2	ENSMUSG00000108113	0	0	4.27048	0	1.7614	17.9544	0.733229	0	0	0.763867	0	2.56255	0	5.61619	10.1256	0	0.918907	2.41401	5.92449	0.925989	2.4491	1.41669	3.97657	0	0	0	0	0	0	6.63008	0	0	0	0	0	0	0	0	0	0	0	0	0	0	0	0	0	0
Gm40660	ENSMUSG00000114098	2.66898	1.3419	4.20181	0	7.99624	2.57098	0.270884	2.78333	6.5499	17.3586	1.25862	7.64528	2.81361	2.59303	8.7857	0	2.93278	0.824137	3.26464	1.31054	24.2663	4.35921	0	0	0	0	0	0	0	0	26.9131	0	0	0	0	0	0	0	0	0	0	0	0	0	0	0	0	0
Gm43024	ENSMUSG00000105472	1.66929	0.182068	1.04115	0.513333	2.76171	1.98331	1.19578	0	2.18642	0	1.33746	3.00405	0.294379	5.04577	4.62667	4.96981	4.56578	2.13075	0.174038	2.60893	10.1403	3.60775	0	0	14.5304	0	0	0	0	2.73327	0.450171	0	0	0	0	0	0	0.387659	1.80547	0	1.54886	0	2.40584	2.26139	0.76227	0	0	0.036052
G3
EU599041	ENSMUSG00000074887	2.50599	0	0	0	0	1.28242	0.675601	10.9488	1.01433	4.22947	27.1339	0	3.38128	8.3922	0	0	2.38992	0	1.99245	5.8193	4.10964	1.98719	0	44.2997	89.5993	0	15.936	0	2.25845	0	8.58522	0.459393	3.92159	0	0	1.00653	0	5.02836	1.10369	0	0	0.69553	0.651151	0	1.62314	0	1.2759	0
Gm26520	ENSMUSG00000097429	0	0	0	28.5878	0	0	0	0	0	8.16283	1.40968	0	26.7303	7.10098	0	0	0	0	6.94929	0	0	0	0	23.4872	0	2.29693	0	10.6986	28.1913	24.3402	0	2.43956	1.72215	0	0	0	0	0	0	0	0	0	0	0	0	0	0	0.660994
Gm11342	ENSMUSG00000084788	4.30601	0	8.01403	8.7068	1.25078	1.22939	12.06	9.65395	10.4208	0	0	0	4.25514	1.93728	4.21669	0.761015	11.4382	0	0	0	13.2492	0	0	21.1628	29.7287	16.3253	0	0	0	0	0	0	0.617939	0	0	0	0	0	0	0	0.489389	0	0	0	0	0	0	0
Gm43581	ENSMUSG00000105199	6.58998	18.7067	25.3109	8.98979	44.4507	11.9348	57.8086	25.6455	104.347	49.8398	123.274	101.494	42.7814	33.9159	6.42934	25.8321	10.5949	10.4103	3.16863	2.35758	15.8568	8.21426	0	21.3874	7.93375	51.2176	0	4.98306	51.4666	14.1737	6.68531	5.93323	15.0007	14.81	5.86252	6.84451	4.30855	2.37647	4.21202	2.17228	6.60512	5.99857	3.70752	1.4501	0.022279	7.91745	7.37387	5.49247
4930430E12Rik	ENSMUSG00000085295	7.46884	8.88528	0	0	0	0	5.02073	0	4.55742	3.98088	19.8112	0	1.68794	5.518	14.5345	0	0.930436	0	0	0	10.9169	0	0	18.6414	42.5505	0	0	0	12.8509	0	0	0	1.60024	0	0	0	0	0	0	0	0	0	0	0.598374	0	4.74776	0	3.10611
Gm17751	ENSMUSG00000100553	0	1.39177	0	9.79949	1.9692	1.37581	6.64412	0	0	4.0963	10.8194	0	5.46488	4.56545	0	0	0	0	3.39456	0	0	0	0	4.90653	0	0	0	0	0	5.46788	11.6714	0	0	0	0.521543	0	0	0	0	0	0	0	0	0	0.090109	0	0	0
Gm45820	ENSMUSG00000110433	0	0	0	0	5.63452	4.50207	4.75726	9.90534	0	8.41659	22.3017	0	16.5307	2.80455	0	0	0	0	4.96441	0	0	0	78.7929	0	0	0	0	0	0	0	27.1596	0	1.86436	0	0	3.11395	0	0	0	0	0	0	0	0	10.9867	0	0	0
5730419F03Rik	ENSMUSG00000099364	0	4.29411	0	4.29437	3.55923	7.09037	0.746633	4.99242	7.83577	10.8978	15.0977	0	12.0047	10.5417	3.24258	0	0	0	0	0	0	0	0	0	0	26.6617	0	0	0	0	0	0	0	0	0	0	1.23818	0	0	0	0	0	0	0	3.41166	0	0	0
Gm40040	ENSMUSG00000105260	0	6.77277	0	0	15.0907	1.15375	0	4.14943	1.15025	0	23.6233	0	12.4578	3.48369	0	0	0	0	0	0	0	0	0	0	70.3157	0	0	0	0	0	0	0	0	0	0	0	0	1.37124	0	0	0	0	0	0	6.32007	0	0	0
Platr15	ENSMUSG00000086563	0.256926	1.81695	0.469255	22.0603	5.10187	10.4673	6.54674	15.531	13.4859	36.9691	10.8731	39.6621	66.3146	70.0734	0	0	0	0	3.08977	1.18533	0.353461	0	0	0	5.1321	0	0	0	2.41509	0	14.3616	1.17469	0.573362	0.234512	0.918959	0.669845	1.98578	1.23005	3.54764	0.472512	0.931059	1.44399	2.95375	0.84441	0.716491	0.441256	0.516866	0.282822
Platr13	ENSMUSG00000086475	0.754844	10.8067	0.54981	27.1272	3.92973	10.2038	8.7894	42.3212	26.6961	67.8647	47.0346	86.9635	77.7082	98.7243	3.36186	1.79726	0	5.91798	2.97477	0.794292	0	1.10661	2.71008	0	1.63662	0	2.85778	0	0.989709	0.357972	9.63171	2.31813	1.46599	2.55663	1.08909	2.45768	2.47081	1.80724	4.54996	2.43589	3.73965	3.06769	4.20076	6.41085	1.28705	0.242598	1.95151	0.282245
0610005C13Rik	ENSMUSG00000109644	9.07338	0	27.617	0	19.234	10.1552	119.897	52.8964	127.702	80.546	110.526	170.435	102.649	168.198	0	0	0	1.13737	0	4.33755	0.823237	0	0	0	0	0	0	0	0	0	0	1.21609	1.77235	0.995961	0.619089	0.107652	0.676707	1.431	1.58083	0	1.51859	2.51151	0.305273	14.5598	6.6407	0.06718	0	0.995187
2410003L11Rik	ENSMUSG00000085860	23.9924	2.03823	14.0373	0	27.7599	50.7277	10.204	23.4845	20.6564	41.4833	13.9736	26.9374	33.7363	44.1777	38.1295	20.0649	0	13.4627	20.1863	23.5127	0	15.1486	0	10.4531	0	18.3574	0	0	0	28.4296	0	9.93245	7.67833	12.8458	14.8813	0.81054	13.0001	7.4294	9.51678	1.67881	4.40235	5.40123	8.29531	4.8701	10.7562	5.29836	7.05605	3.16129
Gm43113	ENSMUSG00000105062	2.11996	0.256591	14.2267	0	3.20964	5.10362	0	2.96091	3.90527	2.35759	0	8.26983	5.82911	0	0	0	0	0.968036	0.670536	2.14288	0	1.44948	0	0	0	0	0	0	0	0	0.863418	0.583577	0	0	0	0	0.037115	0	0	0	0	0.226981	0.052451	0.044938	0	2.0294	0	0.044726
Gm13580	ENSMUSG00000087283	0	4.93333	0	0	0	0	2.12318	13.2093	13.0864	2.59827	0	14.7512	9.57965	20.8705	0	0	0	0	0	4.51921	0	0	0	0	0	0	0	0	0	0	0	0	1.92462	0	0	0	0	0	0	0	0	0	0	0	0	0	0	0
Gm13261	ENSMUSG00000086748	0	12.6715	2.68154	0	0	11.9098	4.28299	13.8353	2.61636	8.29383	8.68867	21.0538	40.1519	16.2123	0	0	0	0	0	8.8701	0	0	0	0	0	0	0	0	0	0	0	0	0	0	0	0	0	0	0	0.453414	0	1.55798	0	0	0	0	0	0
Gm11789	ENSMUSG00000084983	8.70633	0	0	0	0	0	19.5333	0	3.09777	5.29066	39.9393	2.64713	0	17.2247	0	0	0	0	0	2.09309	0	0	0	0	0	0	0	0	0	0	0	0	0	0	0	0	0	0.228387	0	0	0	0	0	0	0	0	0	0
Nell1os	ENSMUSG00000085265	2.31503	0	0	0	1.84984	6.93695	7.2399	10.4459	0	2.2196	7.94047	6.13642	0	3.29744	0	0	0	0	1.77982	2.98088	0	2.51389	0	0	0	0	0	0	0	0	9.47345	0	0	0	0	0	0	0	0	0	0	0	0	0	0	0	0	0
4930555B11Rik	ENSMUSG00000086396	1.56489	0	0	0	0	6.7554	10.0344	1.76209	4.70066	0	11.3298	2.01212	5.39163	7.06282	0	0	0	0	7.68124	5.44644	0	2.52127	0	0	0	13.9792	0	0	0	0	5.06488	0	0.598655	0	0	0	0	0	0	0	0	0	0.780148	0	0	0	0	0
Gm17753	ENSMUSG00000115867	0	0	0	0	0.514137	0	5.43714	2.03471	20.1833	2.08009	8.38446	28.5814	11.7441	4.7784	0	0	0	1.46473	0	0	3.17351	5.38678	0	0	0	7.16207	0	0	0	0	0	0	3.97065	4.71896	0	0	0	0	1.26166	0	0	3.15525	0	0	0	4.23043	0	0
Gm26788	ENSMUSG00000096992	8.48083	0	0	0	4.1024	0	10.752	4.28205	0.801309	18.5024	4.04803	2.90324	3.34335	1.8554	0.493618	1.04318	0	1.00448	0	2.84279	0.165426	0.890092	0	0.75381	0	0.781479	0	0	0	0	0	0	1.32267	1.34471	0	0	0	0	0.949485	0	0	0.335971	0	0.580199	0.128411	0	0	1.80831
Gm13205	ENSMUSG00000086606	7.47942	7.71491	0	14.7157	14.5508	0	5.00154	13.298	19.4322	0	21.0902	0	14.6924	0	0	0	0	0	7.34972	8.07919	0	0	0	0	0	0	0	0	0	26.4941	0	0	0	3.7005	3.44363	4.02097	3.94549	0	8.84665	10.4696	2.40462	3.84095	0	2.65495	0	0	0	0
Gm36551	ENSMUSG00000106478	9.73041	6.63949	0	8.08265	15.1162	0	5.15242	6.60515	13.4382	3.84413	0	0	0	0	0	0	3.62012	0	0	0	0	0	0	0	11.7388	0	0	0	0	0	0	0	0	0	1.31688	0	0.969989	0	0.975962	0	0	0	0	1.62108	0	1.2758	0	0
6430590A07Rik	ENSMUSG00000097583	8.67338	17.2086	4.91075	0.456894	0	0.287477	10.9503	13.2016	2.02105	2.8582	1.43177	24.8255	13.8429	6.03735	1.06732	0	0.444869	3.2003	1.60142	10.9221	7.29124	9.52961	0	2.38409	0	0	0	0.686423	0	4.54173	0	4.26602	5.78357	0.751819	1.84381	2.98425	3.33641	4.36559	0.147559	0	1.60624	0	2.40156	0	0	0.816086	6.40379	6.36479
2610203C22Rik	ENSMUSG00000079671	12.3682	2.6833	8.72765	0	2.09387	0	2.14978	2.11551	0	6.18191	11.0636	7.46283	0	16.0421	3.33754	0	0	0	0.675551	0	0	6.9623	0	4.51966	0	0	0	0	0	3.80342	0	0	0.883868	0	0	0	0	0	0	0.232736	0	0	0	0	6.23857	0	0	0
Gm10125	ENSMUSG00000063087	4.96167	23.4218	5.43835	10.4256	0.188294	0	0.600841	0.400931	0	4.13046	6.88404	0	1.39934	7.67	3.64284	0	0.615416	0.848401	2.46056	4.42624	0.644095	1.34099	0	0.409886	0	0	0.612437	0	3.05349	0.349884	0	0.006133	0	0.01079	0	0	0	0	0	0.004771	0	0	0.067931	0	0.007307	0.004633	0.002317	0.309249
Pantr1	ENSMUSG00000060424	3.68189	2.12816	0	0.488296	4.08395	0	10.9904	3.13549	0	0.74361	9.8633	0	10.7334	7.52735	0	0	1.78214	2.59345	2.19994	1.40627	0	11.4258	0	7.04638	0	0	0	0	0	2.7863	0	0	0	0	0	0	0	0	0	0	1.14477	0	0	0	0	4.71643	0	9.53829
Gm17058	ENSMUSG00000090406	11.9252	1.76914	0	11.1737	0	0	0	3.89211	0	9.92804	0	0	12.692	12.8322	10.6502	1.09244	0	0	2.11398	0	0	2.90624	0	0	0	0	0	0	0	0	0	0	0	0	0	0	0	0	0	0	0	0	0	0	0	0	0	0
Gm37459	ENSMUSG00000104283	8.36466	39.8404	2.33016	25.5428	5.64775	0	0	10.2848	17.0452	3.68435	47.2123	0	8.69683	3.66944	23.287	2.8933	19.6931	11.8834	13.8391	18.0641	0	9.71808	0	0	5.94129	0	0	0	9.5396	0	1.06743	0	0	0	1.06886	0	0.263059	0	1.36914	0.300164	0	0	0.818664	0	0	0	0	0
Gm2415	ENSMUSG00000086119	27.8305	56.125	0.008584	3.82997	14.3614	0	1.11027	0.830592	3.57485	14.6914	1.52823	0	28.3001	1.56375	6.84937	22.6677	15.8263	1.47032	12.6235	7.20394	0	2.4473	0	0	0	0	0	29.0589	0	0	45.7332	0.804381	0	0	0	0	0	3.51019	0	0	0	0	0.213982	0	0	0	0.848181	15.7229
Gm35618	ENSMUSG00000113299	3.77662	0	4.59942	18.6334	0.560674	12.3696	1.01688	0	4.21475	3.76254	4.19421	8.74829	0.864624	6.69717	0	1.38827	1.53354	0	4.51409	0	0	0	0	0	0	0	0	0	0	0	0	0	0	0	0	0	0	0	0	0	0	0	0	0	0	0	0	0
Gm30524	ENSMUSG00000107638	4.5304	0.884683	1.34926	7.83345	5.56946	2.22379	2.38022	0	0	0	8.7931	8.6437	2.58742	3.5287	0	12.7394	1.30027	0	0	0	0	1.96803	0	0	0	0	0	0	0	0	0	0	0	0	0	0	0	0	0	0	0	0	0	0	0	0.101323	0	0
Gm42917	ENSMUSG00000104985	0.809249	1.65644	1.20861	4.13357	4.06684	2.72807	0.926025	2.92025	0	1.58472	1.79543	8.16947	13.7251	5.30276	0	0	17.824	3.47937	1.83516	0	0	2.48048	0	0	0	0	0	0	0	0	0	0	0	0	0	0.329131	0	0	0	0	0	0	0	0	0	0	0	0.084535
Gm20743	ENSMUSG00000104117	6.80686	0	0	15.5604	3.31662	0	8.684	12.7018	0	0	7.11877	0	7.64127	3.89926	0	0.440126	1.46744	3.57777	5.97133	0	0	3.6299	0	0	0	0	0	0	0	0	0	0.073366	0	0	0	0	0	0	0	0	0	0	0	0	0	0	0	0
Gm49224	ENSMUSG00000115395	3.27425	0	0	8.26826	2.1412	9.4732	0	10.0463	0	0	15.0057	1.32677	18.1892	2.63814	0	1.82543	0	5.01235	5.54947	0	0	4.87829	0	0	0	0	0	0	0	0	0	0	0	0	0	0	0	0	0	0	0	0	0	0	0	0	0	0
Gm15407	ENSMUSG00000087647	0	2.32958	0	22.474	4.56951	0	2.08447	5.71071	0	4.77124	6.34527	3.97226	1.53835	2.87299	0	2.81332	1.04222	0	12.4291	0	0	0	0	0	0	0	0	0	0	9.89446	0	0	0	0	0	0.96462	0	0.376346	0	0	1.05804	0	0	0	0	0	0	0
Gm39318	ENSMUSG00000110774	3.89508	0	3.72569	0	6.92297	0	2.03646	6.90782	0	1.82333	6.09359	0	10.8751	6.86688	2.63456	0	8.63515	0	1.39283	0	6.36306	0	0	0	0	0	0	0	0	0	0	0	1.67362	0	0	0	0	0	0	0	0	0	0	0	2.06436	0	0	0
Gm45792	ENSMUSG00000108884	1.29279	0	1.21883	4.10044	1.76393	4.68882	5.53184	1.57412	2.33038	3.75188	4.03996	0	5.43601	1.98695	0	0.805461	3.49952	0.569256	1.67876	1.01936	0	0.923718	0	0	4.49395	0	0	0	0	0	6.19833	0.064863	0.233515	0	0.214812	0	0	0.379802	0	0	0	0	0	0	0	0	0	0
9430037G07Rik	ENSMUSG00000097073	6.00229	0	3.23146	4.01257	2.52905	0.905191	1.97947	3.2382	3.50408	1.26036	4.9736	0.512084	2.75209	2.77454	0	0	0.217101	0.944086	0.493106	1.18791	2.29072	1.24363	0	2.63141	0	0	0	0	0	0	28.5794	0.079326	0.206148	0	0	0	0.136316	0	0.084159	0	0.636266	0	0	0	0.037054	0	0	0.469733
Gm47828	ENSMUSG00000111862	0	0	18.1396	2.50147	9.69957	13.3949	1.06991	7.61411	0.762963	6.05233	0	0	8.04682	4.78529	8.57794	0	0	2.4534	0	0	0	1.63111	0	0	50.9238	0	0	0	0	4.5207	0	0	0	0	0	0	0	0	0	0	0	0	0	0	0	3.39044	0	0
Gm10419	ENSMUSG00000072769	0	0.266834	0.462353	4.70451	1.66193	3.28965	4.48195	11.5584	2.35222	1.73375	0	2.68275	3.24481	5.42677	0	0	6.23449	2.34185	3.43757	0	0	0	0	11.4778	35.3355	0	0	0	6.77226	0	0	0	0	0	0	0	0	0	0	0	0	0	0	0	0	1.65808	0	0
5730460C07Rik	ENSMUSG00000062046	0	0	19.2565	0	12.539	0	7.51574	0	3.6272	9.4358	0	2.92023	1.87931	1.60535	0	3.75303	0	0	0	0	3.21082	0	0	0	0	0	0	0	0	0.50984	0	0	0	0	0	0	0	0	0	0	0	0	0	0	0	0	0	0
Gm30613	ENSMUSG00000105300	1.28564	2.66475	2.41739	5.9534	10.3922	0.56684	2.37602	2.03517	1.36	5.91492	0	0	0	5.03599	0	2.07371	0	0	1.3066	0.875362	4.37777	0	0	0	0	4.13347	4.50183	0	1.74107	13.2418	0	0	1.02261	0.741462	0	0	0	0	0	0	0	0	0	0	0	0	0	0
Gm36503	ENSMUSG00000108025	0	2.10088	4.93461	10.7255	0.894847	4.14558	0	0	0	1.44774	5.77519	0	8.681	5.3646	0	0	0	0	0	0	8.49835	1.83562	0	0	0	0	0	6.63717	0	0	0	0	0	0	0	0	0	0	0	0	0	0	0	0	0	0	0	0
Gm47872	ENSMUSG00000113235	0	6.41446	0	20.894	9.12294	8.388	3.59961	2.5459	0	4.65538	3.00453	0	17.5515	0	0	0	0	0.323382	0.802784	0	14.0996	3.26566	0	0	0	0	0	0	0	0	0	1.71983	0	0	0	0	0	0	0	0	0	0	0	0	8.58338	0	0	0
Gm37787	ENSMUSG00000103219	0	2.55818	4.39909	12.4793	6.92362	5.15932	0	11.352	5.74136	2.22324	6.04202	6.6877	4.18162	4.23824	0	0	2.59643	4.32988	3.26219	4.59983	4.61417	2.92158	0	0	0	0	0	0	0	3.37208	0	0	0	0	0	0	0	0.204965	0	0	0	1.56069	2.37621	0	0	0	0	0
A730081D07Rik	ENSMUSG00000086693	0	4.7559	19.7048	14.4619	4.49798	0.460222	0	4.64522	13.8072	7.39224	5.28355	0	4.16934	6.80396	0	0	0	1.783	2.03931	1.04821	18.2562	5.68095	0	4.87367	0	0	0	0	1.6073	0	0	0	0	0	0	0	0.113093	0	0.00878	0	0	0	0	0	0	1.73877	0	0
Gm48969	ENSMUSG00000115596	0	2.92765	6.8581	16.4918	13.3875	0	0	2.28322	9.18974	7.01468	17.6785	0	4.50963	0	0	0	0	0	1.99726	0	0	0	0	0	0	0	0	0	0	0	0	0	0	0	0	0	0	0	0	0	0	0	0	0	0	0	0	0
Gm20559	ENSMUSG00000106734	0	5.96946	2.91402	9.63182	2.28912	0.273758	0.68909	0	1.30546	1.7509	5.35314	2.10147	2.16474	7.50516	1.0886	0	0	0	3.4228	0	1.89344	0.190868	0	11.9802	0	5.4139	0	10.7828	0	13.0669	0	0	0.681597	0	0	0	0	0	0	0.019461	0.6284	0	0	0	0	0	0	0
Hnf1aos1	ENSMUSG00000086054	2.51597	13.0694	0	24.3406	13.0835	0.972889	34.6549	3.82112	5.32833	18.1474	63.3947	3.88175	34.9793	20.0436	0	0	0	0	0	0	9.62901	0	0	18.1957	0	0	0	1.71174	0	7.31487	0	0	0.611812	0	0	0	0.441624	0	0	0	0	0	0.800362	0	0	0	1.41863	0
Gm49371	ENSMUSG00000113300	1.42253	9.09551	0	6.17667	4.51168	0.598933	0	0	0.968961	3.11628	3.40179	0.35153	17.4923	1.793	0	0	1.45494	0.467301	1.22641	2.01867	0.358341	1.17925	3.11025	0	0	0	0	2.90843	0	0.414923	0	0	0	0	0	0	0	0	0	0.003173	0	0	0	0	0	0	0	0
B230303O12Rik	ENSMUSG00000106547	0	0	0	16.4729	2.21365	3.87106	0	3.86205	2.22044	1.79461	3.92001	3.9063	10.5919	1.0535	8.25501	0	1.05002	0.742919	2.13864	1.72066	1.29822	3.67836	2.37667	6.57339	0	0	0	11.2535	0	7.23799	13.0217	0	0	0	0	0	0	0	0.977696	0	0	0	0.116606	0	0.808415	0	0	0
Gm30262	ENSMUSG00000112249	0	1.2862	0	5.4046	10.8144	0	14.0238	4.02642	1.474	11.9053	11.4813	5.7671	26.259	20.9814	0	0	0	0	4.65691	1.65922	3.11136	0	0	13.6125	0	0	0	14.105	0	0	0	0	0	0	0	0	0	0	0	0	0	0.786835	0	0	0	0	0	0
Gm42681	ENSMUSG00000105855	0	0	0	19.7018	6.05349	5.85621	3.08155	6.75307	9.60352	7.76158	5.1644	13.0151	17.4081	0.92305	0	0	1.19053	10.0089	0.838105	0.509609	11.7132	2.82039	0	20.3741	0	1.46436	0	10.6783	0	0	0	0	0	0	0	0	0	0	0	0	0	0	0.913122	0	0	0	0	0
1810053B23Rik	ENSMUSG00000100277	0	0	5.97588	6.64023	7.3027	0.759048	3.26463	2.73488	7.05046	6.58101	11.9422	14.2924	11.1101	1.47362	0	4.48398	2.00694	0.899796	9.59343	6.14637	3.91464	1.43391	0	15.1981	42.9403	0	5.23902	8.45766	2.73104	0	0	0	0	0	0	0	0	0	0	0	0	0	0	0	0	0	0	0
C030005K06Rik	ENSMUSG00000086600	0	14.008	15.9153	10.0221	5.77624	0	0	4.832	0	14.0603	14.5164	8.00379	5.51926	2.20399	0	0	2.4194	0	7.16834	2.43574	1.69618	4.70208	26.3314	0	0	0	0	0	0	11.2816	0	0	0	1.14035	0	0.09064	0	1.27434	0	0.40726	0	0	1.27292	0	0	1.70361	0	0
Platr21	ENSMUSG00000086807	6.9044	21.8159	1.50122	15.0242	2.12244	3.43674	0	24.6101	0.273965	22.4696	9.36115	0	2.58286	4.06867	3.0961	0	16.8568	0	1.91074	2.39702	0	0.327813	95.0482	0	0	0	0	0	0	44.7857	0	2.65673	0	1.78184	0.707045	0	0	1.74895	6.70046	4.78212	2.27969	0	0.25842	0.248967	0	3.88498	0	0
Gm47428	ENSMUSG00000113311	65.4366	18.3199	14.3298	34.8953	11.3898	18.4817	33.7538	31.0624	24.6656	36.1632	23.0364	18.2431	94.0356	119.61	7.17876	22.0929	15.0925	11.0075	33.8048	15.2188	11.0571	43.6225	20.835	26.2068	13.0546	8.24207	3.45971	9.79588	3.75671	21.8754	5.55127	36.2603	14.1871	13.4716	13.7155	11.449	12.3709	13.3695	6.04975	13.4604	11.7715	21.0612	24.935	24.4812	31.3151	43.4616	10.0007	9.86047
Gm14549	ENSMUSG00000084990	5.52256	30.2948	0	0	7.10367	17.4242	29.0701	0	37.2623	27.4084	26.742	29.1361	15.3249	33.2242	0	23.114	11.5124	0	6.22265	17.8716	0	3.94187	0	0	0	0	0	0	0	19.2616	0	4.97432	3.23151	4.86521	8.77358	12.1803	5.60048	7.51101	0	5.10608	1.84816	5.01847	7.29669	23.8851	4.18731	8.93691	2.51734	0
Gm41177	ENSMUSG00000114693	3.57713	5.28418	6.91013	5.66888	0	7.12564	0	5.73277	0	5.7785	0	0	8.13907	0	3.12745	0	0	0	0	0	0	0	20.2837	0	0	23.3116	0	0	0	0	0	0	0	0	0	0	0	0	1.72584	0	0	0	0	0	0	0	0	0
Gm35696	ENSMUSG00000112527	0	5.17375	0	22.3118	16.715	17.3109	0.611691	21.6649	0	5.5922	0	0	32.7792	0	0	11.5512	0	0	0	0	0	0	28.3192	0	83.96	3.44321	0	0	0	0	10.8259	0.129877	0	0	0	0	0	0	0	0	0	0	2.57724	0	0	0	0	0
E330013P04Rik	ENSMUSG00000053117	1.55446	6.17212	12.5114	3.08596	1.45831	10.3876	2.03769	2.33842	3.82681	0	5.58788	0	1.4263	0.398138	7.01395	2.45383	0	2.17263	4.06226	5.18827	0	8.87877	9.90879	0	0	0	0	0	11.7292	0	0	0	0	0	1.28819	0	0	0.060334	0	0	0	0	1.28686	0.527757	0	0	0	0
4930542D17Rik	ENSMUSG00000116848	0	0.549183	10.1673	15.4235	0	6.66254	4.35128	3.04535	0	3.64549	5.6981	0	0	1.81091	10.773	0.313404	0	0	0	0	1.24471	0	0	0	0	0	0	0	0	0	0	0	0	0	0	0	0	0	5.63301	0	0	0	0	0	0	0	0	0
9530036O11Rik	ENSMUSG00000097726	1.77411	3.17452	3.91432	10.7188	3.86517	0.830077	2.83413	3.52758	0	1.80017	6.97612	0	0.353097	0.761304	0.088965	2.61939	0	7.86231	2.36836	0	0	0	0	0	1.06054	0	3.87437	0	0.284339	0	0	0	0	0	0	0	0.020247	0	0	0	0	0	0	0	0	0	0	0
Airn	ENSMUSG00000078247	20.7519	15.714	13.8067	28.8693	8.9843	5.62638	5.32212	31.6438	14.057	9.71606	23.3494	61.8731	40.2236	11.6206	11.0057	8.96383	1.88128	0	3.13433	2.00243	20.8888	9.28577	37.4703	15.6005	1.1733	0	2.418	0	17.3094	0	26.2881	0	0	1.76789	0	0	0.056757	0.024932	0	0	0	2.12215	0.501366	0	1.047	0.070547	2.70763	0
Morrbid	ENSMUSG00000074813	18.4742	8.15236	6.60502	31.1604	15.738	20.9947	3.82671	8.65291	5.45242	6.95305	8.5541	18.7501	9.89937	15.4032	8.51662	4.09369	1.30829	7.50222	8.36026	5.31459	0.872464	7.38931	5.01796	4.51578	0.316917	0.928453	24.8495	20.7045	0	5.20655	8.69246	0	0.118057	0.249994	0	0	0	0.279718	0	0.019308	0	0	0.411466	0	3.35572	0	0.018754	0.232323
AI838599	ENSMUSG00000085180	1.07023	12.5224	1.93074	20.4608	42.1265	5.14946	7.04031	11.1884	6.30587	1.63271	6.70093	24.8189	5.15247	4.97236	0.791743	0	0.178721	5.6244	8.30304	4.39799	6.55403	10.1712	0	64.9189	91.3727	1.56997	0.960099	3.81232	2.86203	11.8273	15.3748	0	0	0	0	0	0.182316	0.602752	0.457116	0	0	0.113631	0	0	0	0.218925	0	2.56654
H19	ENSMUSG00000000031	176.821	237.616	291.463	212.693	383.983	313.91	969.85	436.297	1491.31	909.593	2009.6	1187.77	1984.27	1331.65	26.8606	35.018	19.4712	35.1598	68.7448	59.5118	133.184	229.405	344.28	154.268	346.912	226.398	166.022	5.7942	0	414.648	252.383	5.2329	9.05406	4.24219	8.1086	1.05029	7.4613	11.4092	9.01075	22.7623	10.276	54.3516	56.8249	9.78786	10.8837	11.9548	9.06179	8.17965
Platr4	ENSMUSG00000097639	0.801223	5.19487	0	1.851	19.0661	5.69467	3.22409	11.3258	0.187339	2.63283	4.93044	21.8005	1.39987	4.39405	1.15404	0	0	0	22.3904	0	0	0	0	21.7181	0	0	5.11369	0	0	5.5556	0	0	0	0	0	0	0	0	0	0	0	0	0	0	0	0	0	0
AI662270	ENSMUSG00000087107	46.6534	22.3678	20.0416	18.8158	53.6138	29.9656	81.4988	43.7401	52.5588	29.9156	72.1881	44.0265	50.3881	40.0056	3.27714	0	2.51415	0	0.663864	4.52605	0	0	23.1518	20.765	5.68999	7.30106	26.5076	0	0	12.2606	116.08	0	0	0	0	0	0.293524	0.023381	0	0	0	0	1.7427	0	0	0	0	0.022832
B930036N10Rik	ENSMUSG00000091993	0.222203	1.81276	5.084	10.7898	3.86636	12.6795	5.04807	5.17075	2.80755	1.94436	5.75298	8.87156	1.26172	0.802117	1.5913	0.728044	2.9202	5.09121	5.43566	3.19429	4.55705	0.453205	1.73662	1.55768	1.22202	2.53721	3.79966	2.54849	0.64849	0.306142	1.03439	0.513027	0.330408	2.17243	0	0.167451	0.105524	0.484208	0.449908	0.281651	0.154936	0.923	1.00324	0	0.139356	2.99667	1.22503	0.423895
Gm37696	ENSMUSG00000103473	8.05773	6.38807	3.11429	22.2725	12.7982	18.9688	10.6249	15.6094	12.8368	14.9443	53.7638	39.9856	47.675	19.6352	4.45313	15.0023	18.0609	22.8197	16.0911	25.9216	55.1736	16.9923	10.0844	5.29797	23.701	9.52287	28.7745	0.847898	3.60094	2.31843	9.98316	1.35451	0.833767	2.20498	0.319302	0.737213	0.72438	0.52742	0.314311	0.583982	1.79618	0.872281	1.86522	3.17014	0.416879	0.969128	0.525176	0.093698
Malat1	ENSMUSG00000092341	287.12	469.872	429.195	544.894	371.899	374.142	446.941	432.211	449.752	351.138	649.141	569.839	326.716	295.088	247.296	319.3	497.183	349.884	274.184	309.691	407.056	197.999	631.415	309.275	679.283	396.29	435.081	430.298	453.086	225.732	390.271	175.969	304.601	224.909	106.936	80.8762	104.302	96.1439	218.357	93.7782	81.4166	71.842	116.968	101.166	141.05	124.464	168.363	140.63
1600025M17Rik	ENSMUSG00000085114	22.8819	0	11.1894	0	18.444	38.1968	10.1021	12.2646	0	0	0	0	0	0	0	0	0	0	0	0	0	0	0	0	0	0	0	0	0	0	0	0	0	0	0	0	0	0	0	0	0	0	0	0	0	0	0	0
Gm45720	ENSMUSG00000110667	0	0	14.7357	0	2.62885	5.1653	11.3959	1.28727	0	2.89558	20.5643	0	0	4.26927	2.62024	0	0	0	0	0	0	6.93874	0	0	0	0	0	0	0	0	0	0	0.158277	0.478144	0	0	0	0	0	0	0	0	0	0	0	0	0	0
1810059H22Rik	ENSMUSG00000108207	0.652601	0	1.17361	0	0.874215	9.38848	0.249301	0	0	7.35152	13.7651	0	54.9569	7.14571	0	0.871632	0	3.92222	0.398386	0	0	1.3686	0	0	0	0	13.0486	0	0	0	0	0	0	0.068102	0	0	0	0	0	0.649275	0	0	0	0.392114	0	0	0	0
1700112D23Rik	ENSMUSG00000091329	0	0	0	15.024	0	2.31521	6.91437	0	3.7073	7.25595	0	21.8514	15.2506	0	0	0	5.00822	2.68641	0	0	0	0	0	0	0	0	0	0	0	0	0	4.87111	0.190813	0	0	0	0	0.412725	0	0	0	2.59844	0	0	0	0	6.93769	0
Gm49978	ENSMUSG00000117529	0	4.62826	0	8.03208	0	3.98571	4.74332	0	6.23167	3.23139	3.80079	6.56678	0	2.82743	6.39683	0	0.418808	0	0.972414	0	0	3.70154	0	0	0	0	0	0	0	0	0	0	0	0	0	0.946357	0	0	0	0	0	0	0	0	1.14642	0	0.776234	0
1110046J04Rik	ENSMUSG00000085457	2.16808	18.7922	0	7.13369	3.09855	0.408066	0.797543	17.0834	3.17523	4.33351	2.46177	1.23953	4.90391	0	3.66554	0	0	2.16477	1.187	0.509849	0	5.38508	0	6.73025	0	0	0	0	0	0	0	1.12728	0.481836	0.501429	0	1.67088	0	0	2.97157	0	0.210054	0.014653	0	0	0.059394	0	9.16586	0
5033406O09Rik	ENSMUSG00000113769	0.765645	0	15.1488	0	8.03598	3.97602	1.75924	0	8.97866	0	18.1399	8.22251	39.0709	1.79391	0	0	2.94309	0	1.70403	0.786317	0	0	11.1249	0	0	0	0	0	0	0	0	0	8.28606	0	0	0	0	0	0	0	0	3.49431	1.23093	0	0	0	0.340901	0
Snhg18	ENSMUSG00000096956	5.78372	34.2516	15.0399	14.4266	22.0039	27.8204	14.6326	16.7415	11.5294	17.7794	44.9344	25.255	22.5712	15.1913	12.8491	0	8.26669	4.89961	5.12555	10.9217	13.0468	1.38142	20.2212	7.57826	39.1958	11.2554	30.5763	0	0	2.3072	5.64567	4.20095	5.76503	5.75052	1.15205	7.70114	7.66261	9.28859	5.10063	5.26337	4.03801	15.2645	14.2974	3.57399	11.3455	12.5706	14.3752	1.16881
4921539H07Rik	ENSMUSG00000104586	3.26534	3.26389	7.39131	0.660735	3.48861	0.325997	5.30819	0	0	2.82797	2.00469	9.06322	12.7172	2.67491	4.84193	2.98259	2.08879	2.22345	2.02631	0	3.08385	1.74948	14.3808	2.67068	0	0	1.07016	0	0	2.86417	0	0	0	0	0.132629	0	0	0.141298	0	0	0	0	0	0	0	0	0	0
Gm20758	ENSMUSG00000112533	4.75155	0.510963	2.34699	2.56924	4.14939	2.82602	0	0.297015	2.54949	1.26592	7.25303	5.75816	0.628185	1.77153	4.03686	0.187839	0	9.61411	1.72274	1.20393	0.50356	2.42521	0	6.1214	56.3937	0	0	0	0	1.86272	0	0	0	0	0	0	0	0	0	0	0	0	0	0	0	0	0	0
Gm12120	ENSMUSG00000087328	3.15377	1.17783	11.815	0	23.2649	6.75543	4.37217	5.63748	0	2.21975	4.24947	8.87091	9.50797	19.9135	2.65683	0	0	23.7914	3.03567	0	4.98689	0	0	0	8.13854	0	0	0	0	0	0	0	0	0	0	0	0	0	0	0	0	0	0	0	0	0	0	0
Gm17188	ENSMUSG00000091849	4.43651	3.7381	0.978006	11.552	1.14176	2.41237	1.74816	1.85309	0.38479	0.935497	1.82372	2.36175	3.38505	2.11647	3.73841	4.42689	0.574127	3.72206	0.808589	2.28923	4.54178	0.802422	0	12.9539	0.961837	2.02737	0	0	0.250763	1.66314	0	0	0.143531	0	0	0.135463	0.096817	0	0	0	0	0	0	0.13678	0.144506	0	0	0
Gm26886	ENSMUSG00000097127	3.02754	1.27439	1.05736	4.46981	4.92416	0.212457	2.07495	7.1612	0.218492	3.13621	3.81581	0.467982	0.807055	1.18628	4.98411	2.95037	1.02176	4.06812	0.191567	1.16836	1.7085	3.21523	0	0.796747	6.8768	0.216564	0	0	0.541033	1.42736	0	0.042999	0.504804	0.016281	0.042537	0.107814	0.144673	0.078414	0.093126	0.101231	0.048422	0.046097	0	0.096627	0.159007	0.216499	0	0.046071
9230020A06Rik	ENSMUSG00000072753	3.93179	1.33206	0	21.8383	1.59958	1.65825	0	0.851121	0	1.62751	3.44268	0	2.83304	2.14015	3.33455	0	0	2.77826	2.03933	5.29462	5.07152	6.01085	0	0	0	0	0	0	0	0	0	0	0	0	0	0	0	0	0	0	0	0	0	0	0	0	0	0
Gm6209	ENSMUSG00000102715	7.77013	9.49776	0	7.88456	6.11078	1.23626	3.56012	1.81393	0	3.00206	0	2.34843	1.96095	6.08441	0.566791	0.616494	0.706572	2.07123	2.03804	2.62927	4.78914	19.1964	0	0	0	0	0	0	0.553991	0	0.6604	0	0	0	0	0	0	0.017745	0.063067	0	0	0	0	0	0	0	0	0
Sfta3-ps	ENSMUSG00000112343	7.84449	6.88524	0.119559	6.13623	6.85783	0	2.3096	1.36829	0	3.11944	2.45722	2.85573	1.35678	0.267607	5.2643	10.9022	1.37633	2.46712	1.37779	2.91542	10.6923	2.36223	0	0	39.1874	0	0	5.2733	0.416064	0	0	0	0	0	0	0	0	0.298743	0	0	0	0	0	0	0	0	0	0
Gm31305	ENSMUSG00000105245	4.1501	0.966238	0	12.2666	8.04497	2.42356	14.8329	0	12.2432	5.83962	15.5474	18.5877	2.17693	4.83651	7.22459	0	2.236	1.57937	0	2.50139	1.53975	0	0	0	0	0	0	0	16.1732	26.3115	0	1.09466	0.323687	2.06291	0.23478	0	0	0	0	0	0	0	0	0	0	0	0	0
AA536875	ENSMUSG00000115016	3.58869	2.27946	0	1.35488	1.14067	0	3.9861	0	0	7.57523	4.41019	4.39132	6.74611	3.58588	0.302128	0	0	1.65755	2.10398	2.64057	0	6.99714	0	0	0	0	0	0	0	30.6374	0	0	0	0	0	0	0	0	0	0	0	0	0	0	0	0	0	0
Gm31583	ENSMUSG00000115919	10.0564	11.5663	0	30.279	5.24711	2.26263	2.97505	0	0	2.47624	2.74194	1.18585	1.43877	5.07522	4.61634	0	5.30305	6.62551	2.45412	5.96966	2.71045	0.913016	0	1.18291	0	0	0	7.86184	0	5.44315	0	0	0.258513	0	0	0	0	0.226712	0	0	0	0	0	1.88186	0	0	0	0
Gm38413	ENSMUSG00000105218	1.82798	6.63396	0	1.57617	2.18591	5.20239	0.548259	0	0	0	9.68476	5.28806	1.53127	0	11.9037	0	4.74756	5.09585	3.67063	0.979967	0.814237	0	0	4.34919	24.6845	19.9663	0	3.37847	0	4.61073	14.9371	0	2.94694	1.64472	0.404667	0	0	0.323336	2.25525	0	0	0	0	0	0	0	0	0
Igf2os	ENSMUSG00000086266	2.70876	0	0	0	0.340069	5.80109	0.926508	1.76082	13.0436	6.4655	12.8268	5.64611	27.1965	23.5743	0	0	0.861733	0	0	0.988183	0	1.13201	0	0	2.95103	0	0	0	0	3.61561	0	0	0	0	0	0	0.242841	0	0	0	0	0.70213	0	0	0	0	0	0
1700095J07Rik	ENSMUSG00000084861	0	5.81776	7.76246	0	10.0229	1.60481	1.85197	8.70451	3.39545	6.69217	6.42482	8.66127	8.00652	3.60023	0	5.0018	18.5859	0	0	0	5.61207	3.81467	0	0	37.2707	0	0	0	0	17.205	0	0	0	0	0	0	0	0	0	0	0	0	0	0	0	0	0	0
Gm13856	ENSMUSG00000087356	2.12478	7.4611	0.361992	0	0	1.61883	1.49975	0	1.13762	1.35934	2.1536	12.7458	5.00951	0	0	3.65593	1.65627	2.98283	5.31159	2.01411	4.97696	4.82382	0	0	19.6594	0	0	0	2.48258	6.87479	0	0.16891	0	0	0	0	0	0.101405	0	0.1252	0	0	0.718156	0	0	0	0	0
Gm31265	ENSMUSG00000117783	10.1632	1.0655	0	0	0	2.32832	4.78029	0	9.71634	1.94633	0	4.41167	14.8383	2.42248	0	0	0	2.56324	1.51126	0	0	1.61333	0	0	34.8063	0	0	0	0	2.10951	0	0	0	0	0	0	0	0	0	0	0	0	0	0	0	0	0	0
Gm39149	ENSMUSG00000110222	0	0	25.489	0	9.15597	3.91317	6.12955	0	0	0	10.8437	16.7936	25.3738	0	0	0	0	10.6679	0	16.2742	0	20.1337	0	0	0	0	0	0	0	4.62411	0	0	0	0	0	0	0	0	3.44368	0	0	0	0	0	0	0	0	2.34501
Gm37214	ENSMUSG00000104022	0	0	0	0	0	4.75338	10.3383	8.68166	0	0	0	0	4.16879	0	27.792	1.88901	6.30794	5.6565	3.37223	10.8543	0	0	0	0	68.0302	0	0	0	0	0	0	0	0	0	0.321104	0	0	0.247394	0	0	0	0	0.991336	1.58459	0	0	0	0.977615
Gm53015	ENSMUSG00000118181	1.99052	6.17434	15.0172	18.6006	8.8898	17.9341	12.916	7.53607	12.8856	2.58423	11.7396	1.57969	3.24305	7.64085	0	0	0	0	0	0	0	0	47.5736	0	0	0	19.171	0	0	50.5352	10.2026	3.12968	7.43859	7.20983	0	0	3.64215	2.45296	0.119841	5.35449	0	0	5.58867	0	12.6812	0	5.65465	7.71169
Sp3os	ENSMUSG00000063714	15.518	2.80328	30.7894	3.61399	13.9769	14.1789	12.6823	22.3147	37.6425	18.7781	9.72646	19.5676	18.6378	28.9132	6.41927	4.12301	7.57707	2.37614	12.2943	26.7886	1.66512	7.10639	84.1907	0	0	17.8821	3.34105	0	0	14.0908	51.1019	8.41513	3.18558	3.56636	8.57907	3.5895	8.75505	6.09716	8.9645	5.76998	6.62598	11.4819	3.43609	10.3992	7.39809	9.85344	6.26253	20.0026
Gm49172	ENSMUSG00000115049	11.1331	4.5389	2.68614	24.9254	18.3103	13.0509	2.50096	10.7641	2.04021	11.8564	8.4117	7.39144	0	12.1151	1.22754	7.95259	11.1513	2.23275	0.706158	3.38145	4.86895	5.57605	0	4.66864	0	0	0	0	3.25091	8.89494	0	1.6536	3.77212	2.27596	6.46006	1.71919	7.47709	4.51259	5.93712	1.2299	2.9507	1.5469	1.80846	0	0.926075	2.36695	0.475271	5.28778
Rian	ENSMUSG00000097451	68.4668	55.2559	39.9019	62.0806	78.6024	59.7488	124.024	113.339	204.086	103.981	162.359	151.643	139.887	153.362	54.6978	40.6086	14.9412	28.5015	24.5887	18.3702	26.8114	26.3422	36.9523	57.9703	40.5478	20.5481	77.1602	29.6244	38.0581	122.759	34.981	128.106	57.3065	35.9452	53.6144	43.1745	33.7575	29.3007	95.4043	43.114	31.0909	41.5871	44.1626	15.6917	76.0907	73.137	113.45	68.1218
Mirg	ENSMUSG00000097391	26.9851	15.7131	17.6912	26.6288	11.078	2.45725	63.2801	25.6179	96.5798	67.5311	89.4728	96.9822	110.832	89.5711	17.6643	7.77	2.04085	16.4643	4.42472	6.68667	0	1.803	4.07023	94.7335	58.3397	58.6639	14.0162	1.82625	12.1162	2.15637	36.077	39.3905	18.3896	11.8254	16.1096	30.0989	7.11948	11.0862	37.6771	12.764	9.54503	9.69589	8.76913	12.0188	23.6936	57.8175	43.968	27.911
B830012L14Rik	ENSMUSG00000098202	21.7335	17.8988	17.9364	51.3973	16.7576	14.5948	18.6876	15.5166	39.577	21.8773	51.0368	25.8611	36.3599	30.7733	1.99266	20.405	7.3752	8.56154	7.66293	10.1506	7.71469	10.2639	22.1581	23.257	0.296829	10.5517	1.25659	7.94071	1.84293	9.41275	3.39832	12.7643	10.1473	5.5765	3.26937	4.95373	5.70296	1.83955	3.51054	2.19336	2.61558	8.91502	3.69419	3.76336	19.5042	3.26226	12.932	8.27575
Gm42595	ENSMUSG00000105161	0.506263	2.72764	2.50702	0.381323	6.29512	3.95078	1.03755	1.55352	0	0.942314	14.3005	12.3509	6.98468	0	0	0.393691	9.01129	1.91521	8.12967	7.09317	3.67751	2.48	0	0	0	0	0	0	3.38313	0	0	1.04567	2.7396	0.827463	4.6497	1.51005	3.55963	2.6471	5.72769	0.670996	2.41974	1.40545	0	1.06631	1.28649	1.38522	0.34451	1.97902
Gm45509	ENSMUSG00000109781	4.03126	0	3.04015	0	9.64884	0	1.20903	1.42512	0	8.52429	15.9563	11.3048	0	11.4241	28.524	0.846592	5.63134	5.99537	2.15894	10.6244	12.3373	2.30628	0	1.14088	100.241	0	0	0	2.92901	0	0	4.07086	3.25309	3.09304	4.64139	1.98371	2.14334	3.52534	8.18859	2.1238	3.9299	1.91495	1.47166	4.62299	3.58526	10.4896	5.95515	1.59379
1700086P04Rik	ENSMUSG00000085085	13.5057	0	0	31.8581	0	0	5.79554	4.15827	6.19815	7.11434	15.9372	0	6.67619	3.279	0	0	2.49618	1.64338	10.7285	4.23432	2.86833	10.53	0	20.7835	0	0	0	0	0	0	0	5.453	1.87605	9.37079	1.89906	4.25851	3.38726	3.09388	7.86901	0	2.74419	5.63476	5.84262	16.2915	1.65054	5.49663	10.9473	14.9534
4933439C10Rik	ENSMUSG00000072893	2.77975	2.49568	0.588708	24.7852	1.42003	0.587639	2.69467	0.961965	4.66789	0.788733	22.877	4.30364	15.48	9.41097	0	0	0	0	3.8184	3.68876	1.98214	7.41348	0	17.8541	1.15413	0	0	9.17739	0	0.451039	0	8.9995	4.8657	6.74674	1.76767	3.11779	5.76926	5.61048	23.4467	3.6535	4.04771	6.90501	5.29359	5.89212	11.9823	0.050828	0.550104	6.66791
A930005H10Rik	ENSMUSG00000054426	13.0959	7.64563	0	0	16.7271	16.2	20.6027	0	2.75418	0	10.6316	19.2688	25.4443	20.9818	0	22.7368	13.5877	6.59344	3.74954	26.2893	8.57768	30.1411	0	21.4673	0	0	0	0	0	0	0	6.75756	1.16911	2.80869	5.1304	18.33	11.3925	12.55	23.692	5.81515	6.2851	6.91518	1.44457	7.58552	15.7534	6.75051	17.9366	7.23083
G4
1700048O20Rik	ENSMUSG00000043773	5.0944	1.44735	9.03876	12.2989	4.91896	4.66981	0	0	6.39927	7.71137	0	0	0	0	4.28077	25.6003	0	11.1438	25.0266	0	2.97698	0	0	38.8906	0	0	70.7655	38.1672	0	0	20.6605	10.989	6.11317	10.4423	13.6002	21.3002	7.14722	11.9319	6.10516	13.7891	13.1134	16.4202	12.3351	12.4988	18.1473	11.6543	6.19806	9.21632
Gm5577	ENSMUSG00000084950	1.5361	0	0.014588	0	0	0	2.95098	0	0	0	0	0	0	0.04064	4.17979	0	1.87947	11.356	9.2936	5.24939	0	5.03196	0	0	0	0	12.8225	13.4144	31.278	0	27.858	8.78983	14.6629	10.0604	7.54601	1.54587	3.11428	8.58038	2.97631	7.04384	2.05509	0.79779	11.0386	9.37889	2.05589	0.960891	11.5866	0.373118
4930549C15Rik	ENSMUSG00000114048	2.09849	1.73312	0	0	9.07277	0	2.85581	1.5837	0	2.96701	6.30291	1.5804	0	0	3.71114	2.83421	11.6735	5.15357	10.6	1.68433	15.3283	4.91489	0	0	8.14993	2.69176	0	0	36.8918	0	0	0.840389	0	0	0.988257	0	0	1.35379	0.218044	1.41132	0.46891	0.535954	1.25146	0	0	0.337157	0.617967	0
1110020A21Rik	ENSMUSG00000097047	2.5923	0	0	1.77982	1.27187	1.45912	16.8742	0	0	0	0	7.38486	0	0	0	2.82825	5.93557	9.19285	0	0	10.6113	1.2788	0	0	7.73778	0	0	0	88.4133	0	0	4.34849	6.59062	3.69213	2.99678	12.9896	5.85882	0.565096	7.78423	16.6217	6.59257	3.74767	5.0838	9.28109	0.224414	0.7589	0	11.8266
Gm21982	ENSMUSG00000094365	0	0	0	0.15228	13.8298	0	0	0	0	0	15.5691	0	16.4489	0	0	14.0067	7.75269	18.3485	0	0	0	0	0	17.4806	5.55466	15.7661	10.3008	4.85696	10.4558	5.73712	10.6918	8.33131	1.25272	0.1257	0.148719	0	0.60116	1.71433	0	1.11221	0.485011	0	0.845815	0.403593	12.7826	0	0	1.0397
Gm28940	ENSMUSG00000100786	3.7238	1.60102	0.028841	0	0.020949	0.294949	6.91581	0.031601	0	0.101447	0.069732	0	6.88208	1.79576	0	2.98303	2.1275	9.23868	4.91427	5.13995	0.353867	0.407503	0	1.87696	4.12069	0.20269	77.5566	0.475704	0.058766	0.179039	0	0.00753	0.004053	0.053213	0.006888	0.003456	0.00089	0.005445	0.002893	0.004261	0.001843	2.08694	0	0.006561	0.004211	0.752987	2.54069	0.005224
2310002F09Rik	ENSMUSG00000097178	7.99091	10.4074	0	0	1.51967	0	1.30123	5.60883	0	0	3.85965	1.24192	3.38585	2.52142	0	5.20258	0.434636	2.40712	2.74762	2.19277	0	0	0	3.23371	0	57.7511	0	0	0	36.558	20.3909	0	0.171851	2.81104	0	0	0	0	0	0	1.30972	0.258989	0.664261	0	0	1.05945	0	0
Gm44764	ENSMUSG00000107597	0	3.07749	10.4729	25.0404	2.27725	0	1.24404	7.19901	0	1.71971	0	3.76543	4.49448	0	0	0	0	11.7289	11.6702	12.3933	59.0067	0	0	23.5341	0	0	0	0	119.194	19.2209	0	0	3.35758	0	0	0	0	0	0.496008	0	0	2.35556	0	0	0	0	0	0
Gm44109	ENSMUSG00000107978	0	1.71772	0	9.28474	6.29119	4.18041	3.59367	4.44609	0	3.28433	7.24508	0	2.7241	6.2685	12.5962	0	0	0	2.38114	3.49269	0	0	0	12.9074	0	0	0	3.50653	17.925	0	0	0	0	0	0	0	0	0	0	0	0	0	0	0	0	0	0	0
Gm31814	ENSMUSG00000115869	0	1.88163	3.90888	30.3972	0.520651	0.395281	0	1.83112	0	0	5.84839	2.09905	7.76676	3.44864	5.19543	0	0	0.996296	3.6433	2.73712	0	4.46241	0	3.65517	0	0	17.6102	6.87851	0	2.32198	0	0	0	0.318009	0	0	0	0	0	0	0	0	2.16441	0	0	0	0	0
1700023F02Rik	ENSMUSG00000100000	0	4.85733	7.82942	2.32585	17.5281	1.52207	0	19.5395	0	0.415578	7.23048	8.29332	6.68918	0	2.75523	12.4932	0	1.45438	0.361041	0.472296	7.62716	13.543	0	22.5964	0	0	0	0	22.7966	21.0754	0	0	0	0	0	0	0	0	0	0	0	0	0	0	0	0	0	0
4930414F18Rik	ENSMUSG00000116520	1.20607	0.263636	5.43272	4.0268	3.6752	1.53311	0.746393	3.66792	0.805235	1.13796	1.04706	3.9408	2.34589	3.07609	3.76911	0	1.49037	0.51977	1.84696	0.163358	3.03891	1.63696	0	1.95476	0	0.306271	0	7.56088	13.975	3.70552	0	0.10375	0	0	0	0	0	0	0	0	0	0	0	0	0	0	0.19791	0
Gm26805	ENSMUSG00000097268	7.73919	0.380661	6.80853	8.91449	7.56758	3.916	6.60026	3.50217	1.60205	0	6.54892	8.96391	19.161	2.64479	2.54817	1.1314	0	7.02729	9.08002	10.1645	6.61144	11.1556	0	0	0	0	42.8073	0	49.0378	11.8922	3.59139	0	0	0	1.0717	0	0	0.288881	0	0	0	0	0	0	0	0	0	0
F930017D23Rik	ENSMUSG00000075184	15.272	11.9147	2.33989	0	4.30811	2.84585	0	5.39678	0	1.94674	4.66502	10.09	7.89111	4.48013	15.3583	7.87876	12.3821	4.785	7.00831	10.8599	5.6513	2.29911	0	0	0	0	0	7.83391	75.6414	14.3569	0	0	0	0	0	0	0	0	0	0	0.174189	0	0	0	0.017187	0	0	0
Gm48444	ENSMUSG00000113224	6.48029	0	0	5.54929	6.96905	0	3.64479	0	7.14436	0	0	11.1866	0	9.10918	9.66908	0	0	11.9709	2.80792	0	0	9.96818	14.577	23.8239	0	0	0	0	37.4781	23.6996	0	0.693293	0	0	0	2.50752	0	0.532081	0	0	0	0.61712	0	1.16237	0	0	0	0
Gm40787	ENSMUSG00000112539	0	30.9044	0	0	0	0	0	0	10.6458	0	0	0	0	0.263749	6.83904	0	0	0	0	0	0	0	0	8.67945	0	0	0	0	65.6395	31.6125	0	0	0	0	0	0	0	0	0	0	0	0	0	0	0	0	0	0
Gm19689	ENSMUSG00000117399	0	0	5.17967	6.7946	0	0	0.475663	3.42106	0.231697	0	0.943299	4.15113	4.42501	3.62533	4.09645	8.53256	0	10.8349	5.36972	0	0	1.08199	0	23.8919	0	27.7865	0	0	27.1231	22.9961	0	0	0	0	0	0	0	0	2.04642	0	0	0.043542	0	0	1.79418	0	1.34587	0
4930570N18Rik	ENSMUSG00000089683	0	0	5.0467	0	2.46454	0	5.05307	0	5.2385	0.844252	24.1518	6.31152	6.84631	11.6743	2.79554	5.95789	0	0	5.6964	0	0	0	0	0	0	0	0	0	41.6585	0	0	0	0	0	0	0	0	0	2.76153	0	0	0	0	0	0	0	0	0
Gm12735	ENSMUSG00000086049	37.059	41.6943	23.3116	19.7599	33.2922	22.0875	29.5722	45.4764	2.01984	22.6964	84.5608	19.9424	123.892	0	79.0112	10.134	59.7272	15.4231	40.635	0	58.946	41.7054	36.2669	213.704	86.1771	8.03534	46.1974	0	90.5483	48.4107	99.4961	0	3.21721	0.177164	0.624783	0	4.383	2.77203	0	0	0	3.27585	0	0	2.84246	0	0	4.05978
Gm28212	ENSMUSG00000099967	2.26395	2.42604	1.93477	2.59236	5.43489	2.62232	4.14276	2.62393	2.20846	1.87734	3.07673	0.969863	8.84903	2.65891	1.89064	1.6947	2.82472	0.51604	2.39019	3.06149	4.43358	2.55563	3.94913	6.20889	3.339	0	18.1168	3.64861	1.45697	1.42483	4.68619	0	0	0	0	0	0	0	0	0	0	0	0	0	0	0	0	0
Gm47738	ENSMUSG00000112530	3.0544	1.20125	1.56728	7.47083	1.03336	3.53202	4.08466	1.4104	0.701758	2.14874	3.40957	2.60536	6.64146	3.60166	5.2817	5.43187	0.912938	1.6984	1.23802	2.25217	2.1314	2.11851	1.80642	0.269715	11.1362	5.05557	7.55056	7.09106	2.30611	4.64921	3.33236	0.063218	0.152657	0.649226	0.244043	0.277148	0.075664	0.066599	0.135856	0.082584	0.116617	0.173017	0.032515	0.084781	0.360252	0.435696	0.145767	0.21174
Mir100hg	ENSMUSG00000074415	11.417	7.40568	5.29788	25.4048	27.1028	1.98709	2.61354	8.99446	2.03474	7.11403	17.399	20.285	22.268	27.6236	44.1265	13.8772	10.1395	20.5677	14.6654	3.59456	6.53815	1.96492	4.19211	5.40224	3.9101	5.46822	61.5056	2.93282	7.6303	0.653091	0	0.22391	0.009754	0.006399	0.251833	0	0.776002	0.199843	5.79003	0	0.050881	0.003565	0.403416	0.003345	0.008125	0.188567	0.238758	0.91993
Gm36723	ENSMUSG00000113669	9.84264	27.7407	0	6.74449	10.2694	3.42531	3.88347	16.9285	2.80966	4.71037	6.38888	4.41441	3.38931	10.123	11.2463	2.98373	9.90123	9.28454	10.0549	2.61288	11.6662	5.70329	4.1391	3.9791	16.257	5.84222	0	0	27.8137	5.24169	0	0	0.752954	0	0	0	0	0.597785	4.11145	0	0	0	0	0	8.58877	0.495105	0	1.70548
2600014E21Rik	ENSMUSG00000100303	0.430732	3.51409	2.36211	17.5206	2.0524	0.419708	0.236712	1.77675	8.16007	4.65968	2.15417	5.43754	2.3447	6.03143	0.309843	0.264921	0.800599	0.678998	9.24684	4.67383	4.79375	1.87336	0.322959	6.96319	7.71291	0	99.2333	2.50497	1.89444	0	3.9968	0	0	0.201823	1.53368	0.341213	0.004065	0.030606	0.205837	0	0.11345	0	0.794177	0.311399	0	0.515622	0.136612	2.63568
A230057D06Rik	ENSMUSG00000109394	4.74965	6.77938	1.06176	6.48998	0	3.78732	3.18942	2.47696	0.427693	2.55129	0.390841	1.08797	3.48671	3.56581	10.5477	0.463032	5.86299	2.77306	3.28687	2.73871	3.69228	2.67313	2.89414	4.9779	0.431151	0	0	2.58367	51.7581	0	0	0	0	0	0	0	0	0.784173	1.68192	0	0.043447	0	0	1.47761	0	0	0	2.53367
Gata6os	ENSMUSG00000097222	10.8603	8.80106	1.65807	20.3295	15.0106	23.8896	3.42545	15.0582	2.29514	1.51558	0	0	3.54591	3.54979	5.22603	1.66015	17.5422	4.98752	3.57559	7.77904	14.5066	6.21555	0	33.0724	51.5058	0	155.664	20.5112	0	0	0	0	0.230792	0	1.18275	0	0	0.182753	0	4.44352	0.981348	1.64737	1.2923	1.98396	0	0	0	1.20612
Gm49959	ENSMUSG00000117030	0	0	0	0	18.0027	9.3909	6.26782	0	4.97281	23.6753	26.584	8.32657	9.79478	9.07562	6.75017	0	10.3045	12.5711	14.0764	0	11.8309	0	23.8233	24.6503	0	0	38.0875	0	0	0	0	0	0	0	0	0	0	0	0	0	0	0	3.62195	0	0	0.576618	0	0
B430010I23Rik	ENSMUSG00000084960	6.41484	7.03081	0	0	3.29464	0.574241	5.10909	6.00929	10.4188	0	15.1204	14.216	18.9126	4.43428	1.23136	7.17299	1.50615	9.83425	3.6685	4.02996	0	4.12819	5.85663	8.6451	0	0	35.9438	0	0	13.4299	0	0	0	0	1.54585	0	0.444218	0	0	0	0	0	0.15753	0	0	0.884691	0	0.433819
Gm28875	ENSMUSG00000100975	12.5577	0	9.7716	0	14.4086	0	6.7668	12.3232	12.9875	0	0	0	0	0	1.45392	0	0	0	0	0	0	0	0	1.59461	2.00032	57.1936	0	0	0	0	0	0	0	0	0	0	0	0	0	0	0	0	0	0	0	0	0	0
Gm46409	ENSMUSG00000114851	3.22323	0.92598	4.8991	0	0	2.94891	1.46611	1.82626	7.91899	0	0.756656	0	0	0	7.07309	5.37689	0.225747	4.77996	4.83237	1.51495	0	1.58615	0	5.64756	0	75.643	0	0	0	34.4377	0	0	0	0	0	0	0	0	0	0	0	0	0	0	0	0	0	4.24435
Gm32442	ENSMUSG00000112404	3.72808	2.17809	0.608697	0	0.57528	4.756	6.96902	0.413157	3.87043	0	0	1.34639	2.88275	0.642024	2.51604	11.0819	0	1.98487	4.8471	3.6821	4.16172	0	0	27.023	8.26138	0	0	0	11.0403	0	0	0	1.03104	0	0	0	0	0.047054	0	0	0	0	0	0	0	0	0	0
4930511M06Rik	ENSMUSG00000086607	1.85315	0	0	0	0	0	0.501094	0	0	0.748353	0	6.46091	0	12.8251	0	0	0	0	2.34893	4.061	23.1075	0	0	1.10108	35.902	0	0	5.6184	21.7981	0	0	0	0	0	0	0	0	0	0	0	0	0	0.85509	0	0	0	0	0
Gm48762	ENSMUSG00000114000	0	0	0	3.80797	0	0	3.31038	0	8.09111	0	2.87407	0	0	0	0	0	0	6.44263	1.0163	0	0	0	0	23.5059	32.7214	0	0	0	22.6888	0	0	0	0	0	0	0	0	0	0	0	0	0	0	0	0	0	0	0
Gm35392	ENSMUSG00000109748	5.40696	0	0	6.01944	0	3.8438	1.93865	0	0	8.74082	0	0	5.72458	0	6.85107	0	0	2.99216	0	0.639854	0	0	0	18.6308	0	0	0	0	61.8097	3.76676	3.29808	0	0	0	0	0	0	0	0	0	0	0	0	0	0	0	0	0
Gm50070	ENSMUSG00000117557	8.51123	0	0	0	0	13.0747	2.07344	5.56117	0	1.84711	5.29087	1.27252	6.21948	4.34599	4.44267	0	3.36672	3.6877	7.74766	0	0	0	0	0	3.52889	0	0	0	44.3747	0	44.5369	0	0	0	0	0	0	0.049714	0	0	0	0	0	0	0	0	0.381992	0
Gm41071	ENSMUSG00000114864	3.66887	0	0	0	0	0	0	0	0	0	0	1.71377	0	0	15.7746	0	0	0	15.8636	0.905102	0	0	44.6231	33.3578	10.0197	0	0	0	0	4.34496	0	0	0	0	1.36456	0	0	0	0	0	0	0	0	0	0	0	0	0
Gm32014	ENSMUSG00000111602	5.10882	0	0.473807	2.33267	2.21252	0	4.3741	3.12597	0	0.951083	0.568068	1.84546	4.40238	1.25477	1.95651	0	4.2135	3.00521	1.56066	2.83299	3.64419	7.23935	27.516	0	3.57562	0	19.2322	5.52508	0.803725	16.5755	0	0	0.070129	0	0	0	0	0.019371	0	0	0	0	0	1.58776	0	0.07502	0	0
Gm2788	ENSMUSG00000085995	0.272018	2.47416	18.3008	26.1079	0.340986	5.52991	3.27126	6.62863	3.26618	4.51496	4.49445	1.5613	5.40944	26.8825	32.8422	2.06535	10.1591	0.801085	7.50007	4.19781	12.7132	0	59.2754	5.10162	11.6091	0	90.2612	60.0709	7.9012	16.2619	14.8513	0.521604	1.65277	0.019163	2.37825	0	0	1.542	0.903282	0	0.064492	1.66193	2.28884	0.860596	0	0	0	1.14241
1700026F02Rik	ENSMUSG00000101854	6.25146	0	1.80926	3.2643	0	3.48826	2.84149	0	0	1.63702	1.93499	1.81913	0	3.64836	7.14791	0	0	4.224	0	0.598749	3.70959	0	9.89449	0	3.69815	0	41.2729	0	13.3687	21.7735	0	0	1.56204	0.196307	0.868199	0	0	0	0	0.633656	0	0	0.404885	0	0	0	0	2.34732
Gm48845	ENSMUSG00000112284	0	0	0	0	1.63124	0	0	0	0.939223	7.52298	0	0	0	0	0	0	14.4883	7.13105	0	0	0	0	0	33.7162	0	0	0	0	0	24.3559	27.6043	0	0	0	0	0	0	0	0	0	0	0	0	0	0	0	0	0
Gm14097	ENSMUSG00000084839	0	0	0	0	10.9702	1.24563	0	0	0	0	0	0	0	0	0	0	16.8524	0	0	0	0	0	58.2664	9.38144	0	0	133.668	0	0	0	0	0	0	0	0	0	0	0	0	0	0	0	0	0	0	0	0	0
Gm49504	ENSMUSG00000116389	4.81361	46.1025	0	0	2.69349	5.89004	7.67254	0	0	7.44411	6.72219	7.70491	5.22371	0	16.607	25.9696	9.95444	4.4516	7.81886	1.75365	26.3616	0	19.7049	8.51872	7.74761	0	16.9072	0	21.4296	0	36.4786	0	0	0	0	0	0	0	1.34463	0	0.897936	0.988595	0.910775	0.275873	0	0	0.161879	3.05085
Gm38575	ENSMUSG00000111752	0	0	0	0	0	0	10.6937	0	0	13.3894	0	0	0	0	0	0	3.42254	0	9.09916	0	9.7724	0	50.3477	0	6.94043	0	14.4571	0	0	0	22.7576	0	0.49257	0	0	0	0	0	0	0	0	0	0	0	0	0.382623	0	0
Igf1os	ENSMUSG00000058934	0	0	0	14.3563	9.24052	0	0	0	0	0	0	0	0	0.322192	0	9.82544	12.0692	0	0	0	0	7.41396	0	0	10.2981	12.4321	17.7494	0	22.9981	17.0524	0	0	0	0	0	0	0.449302	0	0	0	0	0	0	0	0	0	0	0
4930417O13Rik	ENSMUSG00000108129	0.648502	0	0	3.99348	0	1.01367	0	0	0	0.171586	0	0	1.17838	0.476658	0	1.75241	0	4.71908	1.89377	0	0	0	0	4.54699	5.71487	0	46.0278	0	31.3965	0	0	0	0	0	0	0	0	0	0	0	0	0	0	0	0	0	0	0
BC006965	ENSMUSG00000041674	4.71012	0	0	24.0092	13.0258	2.84924	0	1.20265	2.26544	0	0	1.10006	7.07778	9.39672	11.5639	10.8683	0.603484	7.7876	1.08695	0	13.2179	0	0	0	121.985	0	8.87712	0	40.5349	0	6.79837	0	0	0	0	0	0	0	0	0	0	0	0	0	0	0	0	0
Gm36849	ENSMUSG00000109981	0	0	0	20.0738	4.29495	0	0	0	0	0	0	1.89484	0	9.64309	5.57414	0	1.53961	6.82424	3.30006	3.96691	13.7624	0	0	0	0	0	51.2929	0	0	0	0	0	0	0	0	0	0	0	0	0	0	0	0	0	0.580844	0	0	0
Gm13403	ENSMUSG00000085987	0	0	1.01678	6.98986	6.52815	0.716164	0.281323	0	1.4477	0	0	6.81588	2.56269	0	7.69616	3.81643	5.03815	2.58015	0.605619	0	4.08934	4.0205	0	0	0	0	19.8429	0	0	0	0	0	0	0	0	0	0	0	0	0	0	0	0	0	0	0	0	1.22604
Gm10701	ENSMUSG00000074465	0	0	0	4.52154	2.00934	0	0	0	2.91697	2.50712	0	1.62329	0	0	4.08984	4.60626	0	4.54699	1.31373	3.60613	0	4.1334	0	4.59421	13.6102	0	12.0539	0	8.8284	0	6.23518	0	0	0	0	0	0	0	0	0	0	0	0	0.383665	1.17123	0	0	0
A330049N07Rik	ENSMUSG00000111994	1.57583	0	0	7.54453	4.2695	0	6.76809	0	0	0	0	0.379526	0	1.83755	8.73452	0	1.49927	8.46309	0.71194	0.443646	0	5.04757	0	0	0	27.8399	4.89651	0	18.6905	0	6.30877	0	0	0	0	0	0	0	0	0	0	0	0	0.609089	0	0	0	0
Gm11725	ENSMUSG00000085434	0	0	9.21672	0	0	0	0	0	0	1.56231	0	2.4201	9.7308	0	0	0	3.38386	0	0.956155	4.43168	0	0	0	21.5268	1.15319	0	33.3413	0	13.7632	5.06709	0	0	0	0	0	0	0	0	0	0	0	0	0	0	0	0	0	0
Gm47328	ENSMUSG00000111399	0	0	5.07853	0	0	0	0	0	0	3.34676	0	16.6962	0	1.2568	0	0	3.45178	3.0565	0	4.48457	11.1932	0	0	0	156.391	15.5741	140.883	0	0	0	0	0	0	0	0	0	0	0	0	0	0	0	0	0	1.09617	0	0	0
4933434M16Rik	ENSMUSG00000020624	0	0	0	0	6.7402	5.00784	0	5.20582	0	6.28958	0	0.855369	0	0	0	17.7496	8.3138	1.84473	1.97395	2.90759	0	0	0	0	2.48877	4.93811	65.7706	0	14.5046	0	0	0	0	0	0	0	0	0	0	0	0	0	0	0	1.41563	0	0.482682	0
Gm31363	ENSMUSG00000105105	5.30193	0	2.34664	3.71024	3.70511	3.28302	0	8.9393	0	4.36683	0	6.43535	0	8.17982	0	0	3.0614	5.80661	2.84356	1.34202	0	6.90624	0	15.0616	3.11325	3.76655	0	0	21.4234	4.98819	0	0	0	0	0	0	0	0	0	0	0	0	0	0	1.29032	0	0	0
Gm34922	ENSMUSG00000118236	3.37654	0	0	0	0	0	0	1.60423	0	0	0	0	0	3.66981	0	0	5.66557	3.20341	3.9217	4.26916	9.40974	0	0	8.96382	0	0	29.9609	0	0	0	0	0	0	0	0	0	1.04996	0	0.501104	0	0.322659	0	1.8013	0	0	0	0	0
Gm11292	ENSMUSG00000043145	3.08025	0	0	0	0	0	1.21151	2.3655	0.668526	0	0	1.39407	0	6.51071	7.92671	2.8956	1.69811	0.900127	2.15436	1.3272	0	8.67107	0	11.435	0	0	0	0	9.80917	0	0	0.326535	0	0.913994	0	0	0	0.215825	0.974898	0	0.415461	0	0	0	0	0	0	0.428642
Gm43846	ENSMUSG00000105925	0	0	0	0	0	0	0	0	0	2.46452	0	0	0	3.15903	1.14787	6.34657	5.4969	5.16252	5.93109	1.46813	0	0	0	0	0	0.953788	0	0	15.918	0	0	0	2.28831	0.199777	0	0.930008	1.67569	0.90768	7.18757	0	1.3134	0	0.09871	0	0	0	0	0
Gm29395	ENSMUSG00000101595	0	0	0	0	10.894	3.74453	0	8.35247	0	0	0	13.6478	7.48532	0	0	0	0	0	0	1.331	0	0	0	0	0	0	48.2409	28.6767	98.0244	0	0	0	0	0	0	0	0	0	0	0	0	0	0	0	2.28834	0	0	0
Gm49469	ENSMUSG00000116353	0	0	5.52744	0	0	0	0	0	0	0	0	2.47749	2.81107	0	0	0	0	0	0	0	8.06938	0	0	0	0	0	57.4462	11.1595	32.5524	0	0	0	0	0	0	0	0	0	0	0	0	0	0	0	4.46821	0	0	0
Gm31600	ENSMUSG00000114800	3.93151	0	2.82793	11.3243	4.25553	0.749408	0	1.65414	0.294054	0.969353	0	3.81542	0	0.334727	0	7.40108	0.268783	1.20715	1.65606	2.30988	15.9652	0	4.51869	0	0	0	106.514	37.1981	0	0	4.98687	0	0	0	0	0	2.86154	0.107716	0	0	0	0	0	0	0.031718	0	0	0
Gm45004	ENSMUSG00000108725	4.946	0	20.702	0	0	1.31006	0	0	0	1.3856	0	3.33073	0	0	0	3.03258	0	0	4.8866	0	0	0	0	72.4069	0	0	158.228	16.0352	0	0	0	0	0	0	0	0	0	0	0	0	0	0	0	0	0	0	0	0
Gm12609	ENSMUSG00000085147	0	1.47041	0	0	0	0	0.42656	0	0	1.16962	0	0	0	7.00001	1.89317	0	0	0	4.15692	6.65607	0	0	0	0	0	0	8.28094	11.3225	7.99435	0	54.008	0	0	0	0	0	0	0	0	0	0	0	0	0	0	0	0	0
Gm31577	ENSMUSG00000114789	0	5.4872	0	7.03094	3.31391	0	0.895198	1.21868	0	2.01805	0	0	4.04009	3.28056	0	0	8.82813	0	0	0	16.1326	0	0	0	0	0	2.99335	12.4768	9.85849	0	91.7373	0	0	0	0	0	0	0	0	0	0	0	0	0	0	0	0	0.704256
Gm6145	ENSMUSG00000110080	1.87885	0	0	4.88267	0	1.02802	5.89922	0	5.21487	4.31417	1.04682	1.76502	7.03571	10.4916	1.23396	0.766256	0.9018	0	0.845157	2.04378	3.55198	3.63757	0	0	7.05386	0	15.4861	9.51506	0	0	2.09338	0	0.029983	0.020102	0	0	0	0.181449	0	0	0	0	0	0	0.451336	0.453836	0	0
Gm41654	ENSMUSG00000117433	0	0	0.756902	14.6005	1.34849	0	0	0	0	4.61739	0.889105	13.9178	1.94696	0.995342	0	1.02903	6.04513	1.68777	1.29115	1.13147	9.06916	4.20867	0	0	5.02233	0	28.4672	17.0221	7.1391	0	6.33017	0	0.503045	0	0	0	0	0	0	0	0	0	0	0	0	0	0	0
1700018A04Rik	ENSMUSG00000038408	5.95267	1.57423	2.63537	0	0.571471	0	1.25116	4.46714	0	2.25518	7.32618	0	1.92023	7.02771	3.67344	0	7.76136	5.1814	3.76323	0.543487	21.2631	0	0	0	0	37.3553	44.2516	33.1245	0	0	0	0	0	0.321597	0	0	0	0.183601	0.331827	0	0	0	0	0	1.74022	0	0.214558	0
Gm10553	ENSMUSG00000073631	1.82497	0.527307	3.91144	1.14938	2.49665	0.748376	3.22936	1.57403	0.571468	0.258047	6.40983	1.56891	10.1727	2.86714	2.82321	0.457921	3.98519	1.90814	1.86436	4.69831	1.37872	0.934575	0	0.584361	0	17.5149	12.1673	0	0	2.17916	1.44491	0	0	0	0	0	0	0.0012	0.00385	0	0	0	0	0.030738	0.664908	0.002416	0	0
A530040E14Rik	ENSMUSG00000072109	2.4206	1.34986	5.02094	3.92951	2.93047	0.972407	2.3897	4.51601	0.394665	1.27105	3.62137	1.17717	3.81263	1.91733	2.40788	0.901733	2.34629	2.31048	2.38061	4.71064	3.22353	0.543915	0	4.14487	0.632599	25.2113	11.2751	2.90127	0.879855	5.37369	4.23119	0	0.003802	0.003746	0.020696	0	0.00635	0.041446	0.01695	0.022362	0.004053	0.007966	0	0.034177	0.284491	0.068155	0	0.003897
Gm10552	ENSMUSG00000073628	2.15933	0.149397	5.66029	11.5648	2.29503	0.839365	2.62015	2.12658	0.54849	3.08627	0	0.559101	10.6393	2.9613	0	0	3.28418	2.06404	0.61133	1.14691	1.77019	0	0	0	0	34.3774	17.9027	0	2.13116	0	19.3767	0	0	0	0	0	0	0.107017	0	0	0	0	0	0	0.126286	0	0	0
Mir22hg	ENSMUSG00000085148	26.2515	10.5501	0	3.20572	8.70811	12.0417	1.24286	1.36526	3.48271	0.278413	13.8302	11.1616	15.9408	0.46699	5.14787	0.319776	0.771448	0	0.161115	1.37072	0	1.71587	0	0	0.681678	51.8946	60.74	0	82.1908	0	4.67189	0.273753	0.302576	1.63155	0.325396	0.129285	0.668582	0.034391	4.29083	0.784937	0.97629	1.8208	1.32325	0	0.325962	0	1.19284	0
Gm21847	ENSMUSG00000094230	1.81911	4.35884	3.40289	1.13552	3.72535	2.42339	3.40058	9.83604	0.372706	2.32771	1.23164	2.5734	1.27855	2.11768	8.71871	0	0	1.3257	2.4538	1.39509	0	4.1569	0	0	12.3095	0	12.6866	0	26.2359	0	35.8398	0	0.97485	0	0.301085	0	0	0.018336	0.107861	0	0	0	0	0.886647	0.257819	0	0.409688	0.289193
Gm48265	ENSMUSG00000114945	5.10981	5.68011	26.2201	0	30.153	17.5775	10.1088	6.61813	2.15278	4.6646	9.25287	0	4.56033	0	0	0	8.14744	0	13.9104	14.6832	25.0809	0	0	0	38.8206	21.7271	0.674846	0	51.1429	0	15.3247	0	0.809619	0	0	0	0	0	0	0	0	0	0	0	3.30149	0	0	0
Gm45645	ENSMUSG00000109849	0	5.38626	15.8738	14.4114	4.14232	7.12953	4.73006	5.50883	0	6.8371	5.55897	3.31509	1.01896	11.4178	9.75423	0	1.05792	0	7.03637	0	1.77836	0.612568	0	0	0	33.4616	42.4891	0	0	0	0	0	0	0	0	0	0	0	0	0	0	0	0	0	0	0	0.412326	0
Gm50282	ENSMUSG00000118149	0	0	0	46.8061	8.99163	0	0.76117	1.50633	0	0.759739	0	0	2.54261	5.33256	9.10363	0	0	0	0	0	0	4.84795	0	0	0	38.3904	147.696	0	0	0	4.29728	0	0	0	0	0	0	0	0	0	0	0	0	0	0	0	0	0
9530059O14Rik	ENSMUSG00000097736	6.01726	0	7.83747	16.5895	1.88033	5.20298	0	2.70855	7.39806	7.60393	31.1792	8.81365	9.37025	13.4343	1.92706	17.5742	0.752329	0	5.66219	6.97653	0	2.14465	0	5.64975	9.87298	17.1515	61.8251	0	28.1414	13.5575	5.40623	0	0.2968	0.112561	1.97347	2.20945	0.082971	1.59177	0	0.333279	0.48928	0	0.101721	0	6.24129	0	0	0
9030622O22Rik	ENSMUSG00000086141	3.23382	2.36498	3.55376	7.15565	4.58161	1.7888	18.3416	6.67807	14.0723	7.99195	9.0688	18.3857	17.105	3.96217	2.17996	4.52027	15.8465	0	0	0	0	0	0	19.3796	19.2101	1.65318	62.1116	0	0.91306	14.2539	0	0	11.1847	3.94162	5.20258	1.08796	0.493781	1.19418	0	0	0	0	0	0	0.238833	0	0	0
Eprn	ENSMUSG00000113346	13.4812	32.3325	27.5316	50.2313	23.5977	25.1245	2.28073	21.4676	1.00434	45.3792	5.70322	2.1127	4.51874	13.0598	0	0	0	0	0	0	0	0	98.0919	42.4047	46.9271	0	55.0543	0	0	7.4043	60.0137	0	0	0	0	0	0	0.734482	0.420727	0	0	1.9892	0	0	0	0	0	0
Gm32885	ENSMUSG00000116295	59.3319	74.0816	18.555	42.3823	147.086	79.7491	65.7128	71.4307	0	11.69	3.34092	5.15634	78.9655	0	4.09801	0	0	5.21947	0	6.82975	0	0	0	23.6956	10.5661	0	181.095	0	0	97.8778	0	0	0	0	0	0	0	0	0	0	0	4.36947	0	0	0	0	0	0
Gm26630	ENSMUSG00000097447	6.86957	2.55218	1.99137	6.96743	1.94059	0.915271	0.372746	7.46401	0.177157	0.725671	2.60354	1.67871	4.47794	0.372464	3.03464	0	0.11064	0.22695	5.1357	1.80198	0.334522	0	0	2.71931	3.79098	0.107273	14.6536	0	5.62931	2.0783	0	0	0.121225	0	0	0.003271	0.107084	0	0	0	0	0	0	0.124589	0.153473	0	0	0
Gm11008	ENSMUSG00000078891	2.31152	11.4545	4.58151	14.8414	6.71499	15.3976	15.2131	14.3801	14.3341	15.2294	16.4709	17.7773	5.88908	3.04201	2.83764	4.46626	5.18312	7.90313	9.79857	7.98172	7.55487	1.44892	0	4.83183	5.86941	3.8855	28.4104	0	2.56561	16.5147	9.05203	2.35466	2.67606	0.423717	1.79102	1.83414	3.06497	1.42452	2.91223	2.46397	1.88376	2.51707	1.97761	3.56064	3.41952	0.39174	3.3541	1.80956
Gm47359	ENSMUSG00000114393	5.69077	0	0	0	0	7.18242	0	3.00039	0	0	3.41818	7.44696	0	1.19325	9.97107	0	0	0	0	0	0	0	0	15.131	0	13.0856	143.114	0	25.8023	0	78.1313	0	0	0	0	0	0	0.17065	5.08864	0.406147	0	0	0	0	0	0	0	0
Gm26756	ENSMUSG00000097840	0	0	1.35066	10.4109	0	4.79025	1.34673	0	0	0.368514	2.84629	10.5961	8.18872	0	0	0.815847	0	0	0	0	0	0	0	12.7235	0	0	9.73414	0	52.1045	0	2.28497	0	0	0.210882	0	0	0.233434	0	0.482864	0	0	0	0	0	0	0	0	1.26766
Gm10824	ENSMUSG00000112397	3.61598	0	3.10393	0	0.797956	0	0	6.89612	0	0.34944	0	0	4.09508	0	11.2946	0	0.431414	0	0	0	9.79609	0.894867	0	35.9883	0	0	11.7035	12.6692	0	17.3843	0	0	0	0	0	0	0	0	0	0	0	0	0.918301	0	0	0	0	0
Gm41669	ENSMUSG00000117536	0	0	0	0	1.24219	0	0	7.72586	0	0	0	0	0	0	0	0	0	0	0	0	13.4229	0.63052	0	13.8824	0	57.0013	0	0	0	0	17.4407	0	0	0	0	0	0	0	0	0	0	0	0	0	0	0	0	0
Gm49729	ENSMUSG00000115198	0	0	0	0	0	0	0	0	0	5.31022	1.65629	0	0.62444	0	0	2.13596	0	0	0	0	2.60074	1.58097	0	0	0	6.88958	0	6.45487	41.2154	6.02639	0	0	0	0	0	0	0	0	0	0	0	0	0	0	0	0	0	0
Gm47712	ENSMUSG00000112089	0.424635	0.427993	0.695572	4.05526	1.27353	1.57778	1.53594	2.08538	1.61343	0.984733	1.48718	0	0.989885	0	3.75248	2.81209	2.86485	1.5387	2.09842	2.53785	1.96954	1.97244	8.02361	5.08723	1.86804	1.00137	0	4.64886	3.31016	0.149706	4.3841	0	0.188638	0.169087	0.032615	0.164135	0	0.011908	0.081753	0	0.032256	0	0.036181	0.233659	0.034805	0.025746	0.083339	0
Gm35657	ENSMUSG00000110747	0	2.62784	0.233074	0	2.46219	1.23191	0	0	2.26938	2.26359	0	0	6.20948	1.95646	4.41283	0	0.629074	2.11888	2.73992	0.592935	10.2315	0.451599	11.8708	10.4681	21.5197	8.89137	2.02202	2.59336	25.0038	0	0	0.056682	0	0	0	0	0	0	0	0	0	0	0	0	0.080002	0	0	0
ENSMUSG00000110329	ENSMUSG00000110329	13.9439	2.25349	2.7153	0	3.75933	0	0	1.83203	0	0	0	0.430304	0	2.20071	0	13.6306	0	0	0	2.38254	1.97039	0.716772	0	0	24.4266	0	27.222	0	0	0	17.9586	0	0	0	0	0	1.88431	0	0	0	0	0	0	1.26668	0	0	0	0
Gm49953	ENSMUSG00000117270	0	0.364725	2.23822	1.38638	1.15947	0	0.250441	2.02105	0	2.00369	0	1.38789	0	0.990899	0	1.06615	0	3.3413	0.637068	0	8.85682	3.52825	0	0	6.21019	18.7865	62.6056	0	0	5.47279	3.96548	0	0	0	0	0	0	0	0	0	0	0	0.625002	0	0	0	0	0
A330023F24Rik	ENSMUSG00000096929	3.98009	4.84353	0.243626	3.69006	0	1.17424	0.226917	8.33286	0.251712	2.07155	2.81494	3.27343	1.31867	3.72654	1.27106	2.36837	2.18704	2.1981	0.028439	2.14199	2.03997	5.51284	0	3.69476	0	1.24447	30.5855	0	1.13816	13.5229	4.91463	0.672363	0.325125	0	0	0.502697	0	0.407803	0.005084	0	0.141295	0.159935	0.145303	0.374365	0.10924	0	0	0
Gm33148	ENSMUSG00000110125	2.79846	0	4.21167	8.82766	3.77033	2.09088	4.71228	0.103089	0.194941	4.91045	2.73319	0.632115	0	1.82376	5.94574	5.41122	0.137144	2.20912	2.24126	1.59734	2.62128	3.91247	0	7.07119	0	0	14.6206	0	0	8.08939	8.81448	0	0.264787	1.02897	0	0.696206	0.728737	0.126143	0.608892	0.863625	0.135276	0	0.89197	1.88758	0.782353	0	0.022399	0.366786
Gm40604	ENSMUSG00000112800	10.1756	16.9891	15.3639	0	0	0	0	0	0	7.60263	0	0	0	0	10.6219	1.6525	0	0	1.73815	5.98562	2.60017	2.25546	0	0	0	0	25.8918	0	0	0	0	0	1.75667	0	0	0	0	0	0	0	0	0	0	0.481349	0	0	0	0
3110009F21Rik	ENSMUSG00000113331	0	0	0	0	0	0	0	1.49341	0	1.9668	0	0	0	0	0	7.15101	0	6.39408	6.36916	5.84264	0	3.50436	0	0	0	0	13.4251	0	0	0	0	0	0	0	0	0	0	0	0	0	0	0	0	3.53118	0	1.78567	0	0
Gm12714	ENSMUSG00000084766	2.48676	0.838549	7.93517	6.83737	8.67261	1.57282	0.895588	0	5.48497	0	0	2.78199	13.1826	0	0	0	0	0	0	0	0	0	0	0	0	0	0	0	30.7087	0	0	0	0	0	0	0	0	0	0	0	0	0	0	0	0	0	0	0
Gm28874	ENSMUSG00000100813	5.67911	0.024373	7.52972	4.63173	5.84934	3.54044	4.10321	3.59785	0.616943	4.60071	0.419193	6.76916	4.17197	11.6624	0	0.487652	0	4.83134	5.06876	1.96647	1.87727	1.41855	0	0	0	0.029677	6.22345	0	20.9352	0	17.9868	0.002208	0.086367	0	2.54766	0.002409	1.64453	0.001923	0	0	0.38772	0.748002	0.03141	0	0.008144	0	0.080061	0.629288
1700001L05Rik	ENSMUSG00000075511	2.96139	2.05494	2.03423	4.58704	5.06374	1.15988	0	6.09914	1.45086	3.61011	9.57953	4.01793	2.31044	5.62751	5.73321	0.86901	0	2.10945	0	0	0	1.73927	0.947156	0	0.326625	0.75609	10.0116	10.1058	7.95799	0	3.9645	0	0	0	0.182998	0.798784	0.790397	0.588225	0	0.849064	0.521759	0.25186	0.317149	1.83719	0.675838	0.162519	0.634127	0
4931407E12Rik	ENSMUSG00000114352	1.03497	0	0	5.41373	7.97455	6.74237	0	0	0	0	0	0	0	0	3.57897	0	0	5.71183	0	0	0	6.79604	0	0	0	0	27.6222	0	35.1789	0	28.5097	0	0	0	0	0	0	0.516088	0	0	0	0	0	0	0	0	0	0
Gm37573	ENSMUSG00000102397	0	0	8.90603	0	0	6.70473	0	0	0	0	0	0	0	0	0	0	0	1.27707	0	0	0	2.82307	0	0	0	0	97.9704	0	24.4734	0	6.28721	0	0	0	0	0	0	0	0	0	0	0	0	0	0	0	0	0
Gm26631	ENSMUSG00000097445	5.39499	1.13242	11.4448	20.784	4.13047	1.5135	4.88935	4.93375	8.46713	1.44856	19.2217	9.17432	1.4566	7.00087	14.2564	0	6.02709	13.4144	0	0	1.25136	10.9875	0	3.99459	0	0	38.964	0	0	0	0	0.910336	2.73221	2.19169	0	0.201625	0.295465	1.21297	2.64135	0.811482	2.78399	0.633523	1.96366	5.3044	3.33441	0	8.12404	0.390671
Gm42721	ENSMUSG00000104592	0.869766	0	0	0	1.55001	0	0.840754	0	2.22449	0	9.03989	4.33265	0	1.89377	4.45655	0	0.036625	0	4.67322	1.29446	0.117899	1.39863	0	0	106.252	0	0	0	47.1637	11.8645	15.4444	0.679816	5.86902	2.92071	0	0	0	0	0	0	0	1.98538	0	0.104025	0	0	1.9498	0
C330004P14Rik	ENSMUSG00000112227	42.9006	23.0944	24.1435	14.5829	19.793	5.20288	38.0234	21.7637	83.9741	37.8274	9.16375	49.4489	0	50.2488	0	9.01218	0	0	0	0	2.68269	0	0	0	80.7267	0	0	0	226.883	19.1361	0	4.71015	1.58457	2.15222	0	2.80489	0	0	9.23699	0	0	0	0	0	13.8174	8.80689	10.3759	0.588362
Gm45821	ENSMUSG00000110703	0	0	1.30608	0	0	0	0	1.26219	0	0.472371	0	8.91868	4.12563	3.07269	0	0	0	0	0	1.82454	0	3.1531	164.444	0	29.2751	0	0	0	0	0	13.1617	0.557765	0	0	0	0	0	0	0	0	0	0	0	0	0	0	0	0
G5
5031415H12Rik	ENSMUSG00000097282	1.08676	2.58179	4.37234	4.29806	0.705355	2.7328	0	0	0.473861	1.58165	0	1.45311	11.287	5.92871	1.59631	4.75288	3.01785	0.674759	3.09271	4.47511	0.608806	0	0	0	0	0	0	0	0	0	0	1.03157	2.86353	1.12814	1.63402	0.490568	1.06479	1.68641	3.30245	1.03583	1.54397	0.937767	0.516536	1.52527	1.0537	3.85802	4.046	1.97812
Gm17092	ENSMUSG00000091623	2.09301	1.75028	1.81437	4.57705	0	0	0.295244	5.66746	0.504871	3.01836	0	7.54355	5.16757	0.940871	0.186736	8.46936	5.10109	8.14408	2.55816	11.1049	0	7.00974	0	0	0	0	0	0	0	0	0	3.44654	4.29347	1.73862	2.7972	4.94057	2.84582	2.72717	8.46505	3.00999	9.51321	9.62087	4.50393	2.641	4.45541	8.47574	2.0953	1.30197
9330151L19Rik	ENSMUSG00000097061	0	2.77356	5.87379	0	0	2.11866	1.77172	0	0	0.324679	3.37246	0	1.71478	1.59157	14.2948	10.8271	0	5.76855	2.5029	2.85172	0	0	0	0	0	0	0	0	0	0	0	2.90659	5.03244	1.50351	13.6338	0.483572	2.37917	5.02589	2.09782	0.832402	3.85867	3.05376	2.07943	2.15091	6.46039	1.09642	7.83889	0
Gm38115	ENSMUSG00000102930	0	0.701398	0.323658	0.781855	3.12645	6.23109	0.076619	0	0	1.44822	4.30196	0	7.07335	5.00186	2.79226	11.331	3.39451	0	3.96558	0.111094	0.763849	5.17554	0	1.38509	0.368037	0	0	0	0.15703	0	0	5.87082	3.28424	0.062479	2.06589	0.119214	1.17925	4.15481	7.62608	3.02136	2.27299	5.68561	2.51325	2.75693	6.23646	0.618368	0.270023	6.36006
Gm21814	ENSMUSG00000096299	58.3171	30.9337	22.6984	64.5782	17.4231	0.222026	23.9883	26.7801	5.61088	9.25243	44.8075	19.7373	13.2847	22.4909	0	16.3503	14.6364	50.4244	4.45573	39.2308	17.0009	0.889405	0	0	0	0	0	16.4638	0	0	0	16.8732	22.6152	5.84806	7.90803	13.1619	3.38558	18.1737	19.1015	21.3699	17.5805	19.0843	10.3544	17.2283	23.0289	25.9766	28.5822	19.362
B230354K17Rik	ENSMUSG00000097119	13.7256	1.99084	6.26267	5.58084	7.48696	3.41588	6.5426	4.88628	0.772472	1.86	11.4789	4.10674	7.16929	0.507408	17.9987	12.1912	4.97939	10.0582	6.46594	12.6284	10.9519	8.30499	6.17543	1.98629	0	4.43593	1.40011	0	10.5503	0.587331	0	13.4118	17.6407	3.52836	3.84308	8.2919	5.38966	4.3493	8.8805	14.4524	7.52051	7.81817	6.95182	9.35394	8.80868	13.6609	6.18391	6.79826
Gt(ROSA)26Sor	ENSMUSG00000086429	24.606	44.8685	7.51891	27.0963	10.5349	11.3939	11.4734	87.7364	40.9036	10.9266	62.1889	49.3205	12.8215	42.8246	67.5926	48.6548	18.4308	39.2377	53.4144	53.7855	69.9642	63.3462	0	5.19704	0	55.375	0	109.743	0	0	0	76.6208	39.9547	68.1729	63.7949	53.3007	48.3136	50.9835	49.3605	86.7973	51.7764	80.2456	44.1866	36.8312	56.8351	54.6046	47.2727	65.1606
1700086O06Rik	ENSMUSG00000097080	2.9704	0	0	0	0.508151	1.29068	0	12.3024	3.82903	15.5164	8.756	6.54064	14.8833	8.96534	0	12.6424	0	1.92986	2.24315	14.9925	8.87806	9.64443	0	1.1136	0	0	0	21.9595	0	4.54393	0	10.141	19.3477	13.0128	14.8669	21.0335	7.39043	18.0484	6.86435	16.7607	20.3241	22.2995	9.63279	5.43043	5.69342	12.637	21.2497	8.08889
1600020E01Rik	ENSMUSG00000097048	10.3341	2.76627	0	0.813763	6.37384	1.44169	3.17171	5.0149	26.0943	6.42359	1.36824	5.97118	5.82816	1.23197	8.90421	20.6514	5.54651	4.79671	18.9763	26.7812	30.792	16.5109	0	0	5.9719	0	5.85556	0	0	15.2557	0	19.2896	19.6403	13.7784	19.8703	5.27511	5.24017	17.4543	6.37195	16.5825	10.0016	2.43686	7.18638	16.1427	5.09318	17.9554	14.6189	24.5675
Trmt61b	ENSMUSG00000085492	0	0	1.30755	0	0	5.25232	24.2275	4.26114	53.1489	7.52733	52.9133	33.859	15.5948	3.12534	10.5655	25.5544	6.86044	6.29602	23.0586	3.76443	18.5659	26.6217	0	2.15557	0	0	0	0	0	9.62675	9.63575	25.2863	18.7894	13.3932	14.4511	6.79268	7.77237	11.2605	11.6863	19.2953	17.2099	22.8478	16.5191	26.468	20.7671	38.2463	17.1047	20.588
2410080I02Rik	ENSMUSG00000044387	0	8.45947	0	0	0	0	0	7.87189	17.1948	1.59147	5.61318	5.78447	0	0	0	0	0	0	0	5.84119	4.04388	0	0	0	0	3.5511	0	0	19.3599	0	29.0031	4.43837	5.18292	3.11359	5.60479	12.6731	6.62007	11.2444	16.285	3.95315	12.5602	12.3027	6.91092	19.4863	3.66359	12.8686	22.0101	23.0588
AV099323	ENSMUSG00000087377	2.70668	0	0	0	2.85227	3.81826	0	0	1.55429	8.17749	0	0	0	0	0	1.14626	0.810622	0	1.66522	2.10419	3.78464	0	0	0	5.36429	0	0	22.1594	8.61307	0	0	4.54176	4.85088	5.83574	13.0396	10.1645	8.27285	4.66391	7.46263	5.359	8.49021	3.68622	2.21154	17.1977	10.7019	4.50978	5.77123	9.17699
Gm49312	ENSMUSG00000115771	0	0	21.3428	0	0	3.23649	0	0	0	14.2297	0	0	0	0	0	0	0	0	2.91231	4.92001	0	0	0	0	0	0	0	0	0	0	0	4.84759	4.3924	6.75824	4.61836	1.3074	4.712	3.30872	9.84424	0.898233	3.78178	8.3102	9.17187	14.0683	1.68084	6.90953	3.68082	8.14367
Gm10143	ENSMUSG00000064032	12.4283	0	16.9551	34.497	2.48773	10.204	3.17754	4.61917	18.5834	4.06424	2.75136	3.17429	0	26.2795	5.75956	0	0.441111	9.44339	3.91062	13.8235	14.9997	0	1.03632	0	3.5601	5.19797	12.7283	0	24.9171	9.4292	0	35.0122	23.17	26.2324	10.8551	7.2445	9.3498	18.3159	8.65926	13.7372	24.246	18.9145	5.74412	5.84236	25.586	6.39888	22.2456	9.98752
A930024E05Rik	ENSMUSG00000056735	1.26803	0	3.88503	2.57033	0	2.57037	8.02839	7.0455	3.72382	3.24081	3.46597	9.97409	2.32354	6.6902	31.9007	0	3.44434	3.38709	0	5.45233	0.649018	4.57543	0	0	0	0	23.4301	0	10.5748	0	0	4.04187	4.50423	4.64334	11.7016	8.43229	4.13913	8.302	6.11777	4.30363	4.48897	14.7094	3.13451	10.7298	5.65888	6.84364	11.2094	14.0127
Gm49066	ENSMUSG00000115810	0	11.9756	0	6.92061	0	4.45078	5.84045	1.23782	4.16694	0	18.8775	1.53933	20.3065	9.36541	0.91332	0	0	0	0	2.66313	0	0	0	0	0	0	0	0	43.7645	0	0	8.39164	14.279	11.9554	13.056	1.31822	19.1291	7.59766	22.2028	1.14618	4.74417	9.70805	4.00575	21.3329	7.89819	0.303821	6.15202	1.27638
2610306M01Rik	ENSMUSG00000100164	6.31126	9.38966	18.3711	3.14419	10.8845	0	12.6204	8.21624	18.5868	14.9239	12.5974	4.13434	17.3636	23.2176	0	11.5543	0	3.50322	3.78346	2.74956	0	3.96485	0	0	0	28.9923	0	0	76.8246	0	0	13.681	13.9207	20.1577	7.48444	29.78	5.78902	13.8785	27.4381	2.13843	4.1312	3.57735	2.81555	0	27.557	8.82484	18.3986	25.5717
Snhg10	ENSMUSG00000113722	16.5392	18.0904	51.7768	5.1364	19.797	4.60123	7.44731	10.5905	23.4553	12.9167	14.1752	22.3256	15.0313	32.8972	0	1.41745	2.40182	8.11884	13.1612	13.3634	11.8153	14.8323	0	0	0	0	0	0	36.5834	0	0	20.9332	24.9262	26.4231	14.5118	15.3087	35.875	19.4906	17.5212	16.7642	22.9084	15.7799	34.5719	40.4599	12.8457	23.7834	37.1854	32.0372
Gm50037	ENSMUSG00000117603	0	0	6.23548	0	0	12.2765	0	0	6.00851	10.7677	6.6662	4.68231	0	0	0	0	0	0	0	0	0	0	0	0	0	0	0	0	0	0	0	8.28176	3.28778	2.87067	0	9.04055	0	6.46644	6.80552	6.9702	6.37685	3.49073	5.50595	0	8.58776	10.489	10.8186	2.31176
A330009N23Rik	ENSMUSG00000097915	0	0	0	0	0	0	1.72783	0	0	0	0	0	0	0	0	0	0	0	0	0	0	0	0	0	0	0	0	0	0	0	0	2.89857	10.7553	5.82041	1.91405	2.20979	1.3456	2.05558	7.10364	3.48467	0.767549	6.0511	0.678116	0	0	3.92973	5.00649	0
Gm12319	ENSMUSG00000087523	0	0	0	0	0	0	0	0	0	0	0	0	0	0	0	0	0	0	0	0	0	0	0	0	0	0	0	0	0	0	0	2.0685	0	0	3.11209	4.88968	4.72658	6.42197	0	2.90838	1.40353	2.39038	7.51957	4.2921	3.58185	2.06261	1.70948	5.32217
2900041M22Rik	ENSMUSG00000054418	3.7886	0	0	0	1.5537	0	0	0	0	0.465222	0	0	0	0	0	0	0	3.11159	0	0	0	0	0	0	0	0	0	0	0	0	0	7.18543	6.34446	1.21143	0.969424	2.07166	0.690045	1.44351	2.01519	2.28037	1.32061	0.753299	1.94309	1.53886	6.84939	3.78327	2.32883	5.9698
Gm48228	ENSMUSG00000114036	36.1771	25.1828	22.6227	17.0133	15.7212	24.2581	23.0451	26.2162	30.8425	19.0297	16.8506	27.8583	30.4632	33.6149	12.533	12.2874	19.1118	12.0626	15.1418	9.84957	8.22913	24.1054	51.9217	25.1496	10.9909	31.82	40.7995	0	11.7139	9.62083	25.66	44.8757	49.6324	43.3112	62.9545	51.7089	49.7214	44.8618	31.4776	48.373	41.9548	45.7241	52.3285	35.446	53.9615	45.0713	34.5378	40.6908
4930579G18Rik	ENSMUSG00000040840	0	0	0	0	0	0	0	6.16807	0	0.218147	0	0	0	0	0	0	0	0	0	0	0	0	0	10.6132	0	5.90974	0	0	0	0	0	3.1701	4.32666	1.62834	3.29181	0.727865	1.61069	0.723582	3.04445	5.24179	3.45862	1.44863	1.75492	6.4835	0	3.91949	2.6134	1.06001
Gm21860	ENSMUSG00000095366	0	0	0	0	0	0	5.68897	6.33299	2.86661	0	4.00418	0	10.7396	0	0	0	0	0	2.03887	0	0	2.81213	0	0	0	3.16517	0	15.5481	3.71996	0	0	3.95215	1.73569	3.31072	2.71944	2.46523	4.0406	2.37176	4.73302	2.94084	4.31025	4.78504	3.35148	6.30962	5.23572	2.43016	1.214	3.56178
Gm49785	ENSMUSG00000116898	2.22844	0	0	0	7.85316	1.67853	3.56594	9.48952	0	2.0307	2.37447	0	12.7782	0	0	0	2.31724	7.20947	0	0	0	5.04643	0	0	0	8.35971	0	0	0	0	0	6.90032	19.6948	7.3458	5.54245	5.30085	13.9975	5.78039	8.12907	3.89698	5.77053	7.81108	6.5381	7.39794	9.3289	23.6222	3.74676	7.75636
Gm17110	ENSMUSG00000090779	0	0	0	1.2473	0	0	0	0	0	0	0	0	6.20746	0	0	0	0	0	0.78088	0	1.27901	0	0	0	0	0	0	0	0	0	0	1.07806	1.45854	2.45119	0.681847	1.01286	0.679342	0.046758	0.677214	1.13601	2.49451	0.267542	0	0	0	2.45505	3.76397	0.18358
Platr10	ENSMUSG00000099370	2.81161	0	16.8309	5.94908	0	4.68108	0	0	0	0	0	0.739854	0.737618	1.5192	1.20843	5.54443	0.414384	8.06986	2.1337	0	4.643	0	0	0	0	0	0	0	1.55756	0	0	44.9399	25.9097	14.3781	8.06653	11.9906	10.4047	8.51406	35.858	15.5999	11.8719	6.65233	0.770395	9.6267	23.3869	83.6362	36.7424	41.1916
Gm14817	ENSMUSG00000085669	0	0	10.1234	7.00128	0	0	0	0	0	0	0	0	0	0	0	0	0	6.66948	0	0	0	4.4081	0	0	0	0	0	0	0	0	0	14.2151	6.41877	3.78962	3.02812	4.95437	2.6365	2.87727	14.466	0	2.97868	3.34314	1.48105	1.83884	4.90463	11.0813	17.442	3.39048
Gm26644	ENSMUSG00000097683	0	0	0	0.325448	2.84977	0	0	0	0	0	0	0	0	0	0	0	0	0	0	0	0	0	0	0	0	4.23132	0	0	0	0	0	6.83175	1.19776	1.473	0	2.24898	0	0.44174	13.9889	1.0178	1.16295	0	1.24691	0	13.1076	12.3155	12.7837	7.76793
Miat	ENSMUSG00000097767	0	0	0	2.37637	0	0	0	0.86868	0.613951	0	0	0	0.968792	0.920279	0	0	0.174662	0	0.234119	0	0.059943	0	0	0	0.225028	0	0	0	0	0	0	5.05154	2.6335	1.17599	0	2.09969	0.079681	0.019727	3.12491	0.253273	0.042735	0	0.158817	0	5.03359	1.24072	6.11345	2.28653
Gm12688	ENSMUSG00000086096	0	0	0	0	0	0	0	0	0	0	0	0	0	0	0	0	0	0	0	0	0	0	0	0	0	0	0	10.3492	0	0	0	30.9518	17.733	33.2884	14.8836	6.98262	5.26093	1.45003	2.66952	1.07343	0.349241	0	0	0	11.3344	18.2913	11.2946	21.9655
AU020206	ENSMUSG00000097415	3.18041	6.72016	3.0963	8.58384	5.12758	0	8.01028	10.2269	1.42938	3.33045	10.4971	1.39061	5.08997	2.53648	5.41315	0.311586	17.8112	17.2809	7.24045	13.0592	4.94079	6.93924	0	4.71553	3.08027	0	5.183	23.4772	15.3415	13.5697	2.43661	59.2235	35.6001	30.3088	31.9699	33.8981	21.592	20.3677	42.1136	16.4358	20.4269	14.131	21.1233	22.8052	52.6353	45.3133	78.041	52.4355
Gm10479	ENSMUSG00000116606	2.91858	0	6.2926	0	0	1.24901	0	7.82111	8.7331	0	0	0	3.66507	0	0	0	3.23771	4.70908	1.66887	3.94955	0	3.84803	0	0	0	0	0	0	0	0	0	3.72684	4.38844	5.35711	3.90931	2.36291	16.4501	10.3108	6.99533	9.42859	7.20661	5.25854	11.5226	6.29567	5.87837	5.53721	1.26236	4.89967
Gm17210	ENSMUSG00000090459	0	0	0	0	0	0	0	0.802725	0	0	0	0	1.01467	0.748416	0	0	0	0	1.17956	0	0	0	0	0	0	0	0	0	0	46.7992	0	0.246249	2.27662	8.79907	3.0229	6.83962	6.56687	1.71686	7.87981	2.43642	10.3834	7.60051	12.8491	6.13642	5.95491	4.57982	0.650316	11.6912
Gm28037	ENSMUSG00000098371	0	23.8804	68.8624	35.6813	101.418	61.1418	32.5262	51.5402	55.8731	69.7949	27.2681	14.979	119.026	72.4027	101.801	136.619	79.7119	43.083	139.142	32.6834	107.983	201.016	10.7499	54.8063	0.61887	61.0311	10.3026	71.3018	40.6014	27.9178	65.3203	140.487	243.527	229.564	221.548	262.367	263.879	191.041	165.023	174.41	222.281	212.541	276.061	274.119	240.255	139.617	252.989	269.151
5730471H19Rik	ENSMUSG00000087179	0	0	0	0	10.4504	0	0	3.12062	0	0	0	0	5.21078	0	0	0	0	0	0	0	3.30534	2.49616	0	0	0	0	0	0	0	0	0	8.14063	2.22893	3.66041	4.16068	9.53533	1.18357	10.7114	3.18294	5.22555	3.4183	3.19442	6.53373	4.80763	5.07528	7.36129	7.74407	2.65862
6530437J22Rik	ENSMUSG00000109111	0	0	0	0	0	0	0	1.12894	0	0	0	0	0	0	0	0	2.38569	2.06114	0	0	0	0	0	0	0	0	0	0	0	0	0	0.520247	3.24409	2.04994	0	2.97556	0	1.27021	1.09828	3.72137	3.49143	2.93468	0	1.83236	1.47626	7.26663	4.7038	2.10626
1110002L01Rik	ENSMUSG00000071456	1.38441	0	0	0	15.5186	0	0	0	0	5.87492	0	0	0	2.24896	11.3257	0	11.8451	0	11.2398	7.73654	0	0	0	0	0	0	0	0	0	0	0	20.7541	12.5863	13.1006	23.9698	10.869	35.9667	20.225	10.8478	23.7656	19.2472	16.5568	21.2407	31.7087	28.7129	32.2159	33.8857	25.7031
B020010K11Rik	ENSMUSG00000118057	31.4766	28.0051	25.5496	21.2697	22.608	19.9525	21.8571	20.5216	16.9887	28.5886	19.463	22.5249	27.1325	23.5634	26.1761	25.5663	26.6462	26.4405	25.9858	23.6872	25.725	37.3786	0	32.8226	17.4993	17.5267	17.1465	25.0498	30.4496	22.4745	31.8763	123.554	107.224	113.851	147.964	116.514	123.308	133.165	94.3025	132.02	115.794	116.5	103.159	85.0064	145.431	121.709	84.5507	113.171
Gm17494	ENSMUSG00000057359	71.4904	44.4322	111.834	69.767	58.2594	64.0468	54.6601	63.9493	56.2922	66.9905	61.9793	56.7366	47.1923	36.38	88.9855	97.8985	89.1575	112.748	108.679	93.993	111.07	74.9953	28.7078	91.2576	50.8064	78.2853	50.0076	81.6152	81.5143	60.9122	85.6108	400.943	375.8	428.026	347.012	356.408	366.638	393.172	329.852	388.738	414.449	408.391	383.098	409.516	370.477	368.641	325.435	401.338
Gm10874	ENSMUSG00000075591	3.24758	0.93689	0.985389	0.450158	4.72187	1.69398	2.90761	0.624911	0.74882	1.04596	1.31027	1.16058	3.32721	1.78274	0.896515	1.01475	0.803791	0.529345	0.72515	0.398414	0.651473	1.8856	0	0.650315	0	0.961056	0.678222	0	0	1.22271	3.46033	13.46	8.83146	9.16641	10.9176	12.8824	14.8144	12.0449	6.15923	15.702	11.731	12.8153	9.53299	9.67212	12.196	16.3173	8.97384	7.93776
Lef1os1	ENSMUSG00000106086	0	1.21813	0	0.010007	0	0.474874	0	0.979332	0	0	0	0	2.3	1.03667	3.07981	0.998305	1.06249	1.26887	2.56265	3.94959	0.251754	5.53299	0	0	0	0	0.906664	0	0	4.21308	0	15.6011	7.70933	5.87913	11.9488	10.3107	9.06388	11.8494	10.6142	18.1287	7.11953	11.3254	21.142	8.29124	6.50521	18.3108	9.77645	7.40232
AI480526	ENSMUSG00000090086	0	3.0502	0	0	0	0	0	2.39926	0	0	0	0	7.96308	7.15771	0	4.84267	0	0	2.4481	6.14184	5.62344	0	0	0	0	0	0	0	0	0	0	13.5906	26.5991	10.2001	8.54387	5.59585	13.4044	5.67049	3.35234	11.5069	7.35718	13.3153	13.175	6.68575	14.738	17.3015	14.808	15.4183
Gm16104	ENSMUSG00000085327	4.05769	0	0	0	0	0	0	2.29254	0	0	0	0	0	0	0	0	0	0	2.44023	0	0	0	0	0	0	0	0	0	0	0	0	7.93843	7.21745	2.89042	1.58676	2.05796	2.03372	1.6507	18.8735	2.18232	2.04341	8.45583	2.54886	0	7.7585	4.05502	4.93176	0
Gm43566	ENSMUSG00000105565	8.20357	0	0.034064	0	0	0	0	4.23288	0	0	0	0	0	0	21.2021	0	0.132759	3.2087	6.46285	1.05062	8.56249	0	0	0	0	0	0	0	0	0	0	2.41973	6.76559	1.53562	4.1199	6.05701	5.01544	4.64279	20.3506	3.20841	4.88323	2.01354	11.2116	2.19586	5.39055	2.10606	2.8439	2.59326
Gm15351	ENSMUSG00000086770	0	0	0	0	0	0	0	0	0	0	0	0	0	0	0	0	3.11307	0	0	2.01269	0	0	0	0	0	0	0	0	0	1.0495	0	1.82675	2.42118	4.78544	0.657852	1.53779	2.74574	4.68933	5.00048	0	3.80383	0	4.49743	0	2.2381	2.49605	0	2.83221
Dnmt3bos	ENSMUSG00000079000	5.54203	0	0	0	0	0	0	0	0	9.13586	0	0	0	9.79814	0	0	0	0	0	0	0	0	0	0	0	0	0	0	0	0	0	6.45239	6.29171	2.87353	11.6384	1.36178	2.08175	2.95644	8.73729	6.25904	2.31634	0	2.5421	0	0	1.94067	2.77427	0.96039
Gm32585	ENSMUSG00000105039	1.89767	0	0	0	5.60086	1.1339	0.672194	11.588	0	5.30299	0	0	0	8.11385	0.936615	5.24291	0	9.14993	0	7.98988	0	4.00227	0	0	0	0	0	0	0	0	0	21.5489	5.33032	2.26145	6.04484	8.10761	7.5717	5.64757	35.564	6.31192	1.80409	1.6007	4.73835	10.7368	26.6145	26.0891	20.4839	34.5557
2810410L24Rik	ENSMUSG00000075389	0	0	0.328915	2.20128	0	0	2.16028	1.13796	2.70686	1.57021	1.87332	0.72665	1.58211	0.856408	1.23816	0	0.30519	4.80364	0	1.27288	11.8094	5.61732	6.13113	4.13444	2.59974	0	0	0	5.48741	0	0	4.11111	7.89322	10.0357	5.85444	0.573991	10.8092	9.3461	5.97133	1.39861	7.37514	5.39473	1.46668	6.26549	6.75546	13.1536	6.24381	12.0839
3110083C13Rik	ENSMUSG00000097303	0	0	0	0	0	0	0.939915	0	0	0	0	0	0	0	0	0	2.4154	0	10.9443	2.62927	18.0721	4.68756	0	0	0	0	0	0	0	0	0	3.37492	7.69451	2.67702	5.6779	4.01183	16.9294	4.22195	3.28003	4.03053	6.02055	11.9411	6.52996	6.50903	12.7437	0	3.24607	0.782653
1810044D09Rik	ENSMUSG00000100680	13.4457	0	0	0	11.2455	0	3.2476	0	6.49739	3.35553	0	0	0	7.06569	6.34141	0	14.4525	9.63832	12.4969	10.4113	39.5119	21.9854	0	0	0	86.9654	0	0	0	0	0	20.5831	38.4653	11.9075	9.51633	20.0594	18.0391	16.6342	27.6738	16.1431	22.3577	12.6819	9.41367	6.60247	7.47976	18.9074	23.8888	29.1211
2810402E24Rik	ENSMUSG00000099966	0.214438	0.598439	0	0.604725	0	0.325305	3.95998	3.58686	1.83668	4.98126	12.6796	3.00973	0.896512	2.06468	2.33213	0	2.56596	1.31277	1.89418	3.06801	2.15074	4.31717	0	0	0	0	0	0	0	0	0	4.3629	3.79215	4.44576	3.83714	1.09621	3.24889	2.12069	2.97769	0.873047	1.91514	3.62182	7.31932	4.32983	3.69059	3.62301	1.48225	1.70212
Gm19705	ENSMUSG00000097113	0	0	0	4.98167	0	0	10.9829	2.34553	0.646435	0	16.3893	0	0	0	5.87273	0	32.7465	6.77175	19.331	0	2.81328	0	0	1.96401	0	0	0	0	0	0	0	12.791	21.8579	4.86008	3.84025	6.06581	0	1.15838	0.361219	1.00884	0	0	1.32984	3.35977	24.8164	21.343	1.62695	21.5501
2810013P06Rik	ENSMUSG00000099881	0.556417	7.7493	12.4884	5.0667	1.45826	0.336891	2.98313	0	2.94166	5.78131	16.6706	10.3475	2.43281	2.90917	3.70324	1.74242	7.47712	10.1318	1.41553	20.0528	6.7468	5.31746	5.49377	0	0	0	8.84743	0	3.43451	0	0	14.0723	13.57	7.46903	10.9373	9.85028	6.4844	10.9759	23.0337	6.54085	12.5162	6.66794	15.0933	0.726982	13.3983	12.049	1.01544	6.33202
Gm20045	ENSMUSG00000103983	0.205728	0	5.67364	0.814135	0.641612	0.412805	0.45674	1.10465	0.44832	0.392929	0.878577	3.76426	3.31237	6.32006	0.236288	0	2.6312	3.70334	4.52481	3.83841	4.83337	4.9853	0	0	0	0.169198	1.1386	0	0	0.11531	0	2.23967	1.52813	3.49556	1.12863	3.25457	0.623218	1.82564	3.38098	1.39775	1.3164	0.829837	1.04996	2.31761	4.8461	1.28551	0.986819	2.90161
2500002B13Rik	ENSMUSG00000096917	0	0	0	0	0	0	2.63905	3.86763	2.52985	2.76139	7.83808	0	0	0.969489	0	0	0	0.759437	2.46366	0	0	2.65744	0	0	0	0	0	0	0	0	0	1.54939	1.88314	0	0.92484	0.239658	0.716149	0.646492	4.91062	1.98331	0.155855	1.17712	3.70134	3.28561	2.02466	1.10188	0.654504	6.10196
Platr3	ENSMUSG00000084762	5.99998	0	0	26.8543	0	13.893	10.5038	43.3681	0	2.91565	0	0	0	0	25.5537	33.3574	35.8878	40.546	36.5169	10.4784	28.8548	0	0	0	34.265	0	0	0	73.237	0	0	19.2642	20.2308	6.8246	7.19981	34.2519	24.9647	9.9228	42.9973	23.112	30.7498	27.1468	11.9932	41.7885	8.43371	10.0735	0	6.97846
Gm12122	ENSMUSG00000086311	0	10.9324	0	0	0	9.70628	0	10.2301	0	0	0	0	10.8142	0	17.3221	0	14.4977	11.43	4.6734	4.42854	18.9149	16.1945	0	6.09917	0	2.50021	44.1051	8.63555	0	0	0	2.55492	28.3796	37.6958	17.96	24.791	13.2164	13.5583	30.7093	9.22871	15.4827	12.7173	15.3579	25.0499	0	0	5.27712	0
B230311B06Rik	ENSMUSG00000109284	12.9751	0	4.86773	0	0	10.3182	0	0	0	0	10.6504	0	0	0	0	0	15.1955	0	3.59755	0	0	3.7007	0	0	0	0	0	0	0	0	0	2.60514	1.97257	11.8951	2.73941	9.17238	2.06576	8.41486	4.42752	6.62153	3.08487	6.27318	5.03107	3.97661	21.0685	10.4616	0	9.60334
3010003L21Rik	ENSMUSG00000085355	3.98121	0	0	6.29763	0	1.44691	0	0	1.1851	0	3.83167	1.62914	6.56237	4.70284	0	0.56127	2.26177	0.780579	1.52181	0	0	4.77153	0	0	0.759583	0	0	0	0	0	3.65567	2.26331	4.16708	5.73389	2.27223	3.95532	6.64191	1.40482	0.407835	1.83065	3.01806	2.59495	2.39188	2.02693	1.16237	2.70279	5.46582	5.38284
Gm32031	ENSMUSG00000109118	0	0	0	20.5861	0	14.1723	11.5832	9.09544	3.8102	5.59693	3.33114	5.15649	0	0	0	0	16.8899	8.90677	0	2.42073	0	0	0	14.3386	0	0	0	0	0	0	0	7.59309	13.9628	7.53615	7.8771	6.6641	7.01991	7.61554	8.48086	6.41784	3.35145	6.34552	0.815308	0.84245	3.7232	9.85508	26.473	1.3248
BC065397	ENSMUSG00000087368	2.52907	0.425759	2.84594	5.4714	0.161441	6.44483	0.41078	1.85699	0.536866	1.07571	7.54327	2.38938	3.19537	5.56758	4.43182	0	4.75264	8.15515	2.89255	4.01955	2.73994	1.43216	0	0	0	0	0	0	3.95787	24.0085	0	4.73889	5.98222	3.20715	2.68441	4.59208	5.66624	5.47023	6.46235	4.73108	2.51142	3.22812	4.89356	5.37818	3.04674	6.34831	3.04276	1.65607
Platr27	ENSMUSG00000087547	15.488	7.77493	21.0694	6.65849	11.2221	18.9169	0	35.7349	6.4877	4.27674	0	16.2016	18.6332	5.72518	0	0	15.1914	8.30054	0	4.37734	0	10.1049	0	0	0	0	0	0	0	0	12.0575	15.2424	8.08563	10.1304	7.36078	12.5281	18.1969	12.3141	21.5932	14.1992	10.4206	6.05977	7.10385	8.60514	27.1728	12.575	5.82405	12.9832
Map2k3os	ENSMUSG00000042549	8.07524	0	9.37799	5.09794	0.937043	21.7395	0	3.3917	1.97684	0	0	9.49161	2.39446	1.93826	0	0	2.61896	0	10.5569	0	0	1.31731	0	0	0	0	0	0	0	0	0	4.10587	3.88844	0	3.35841	4.53716	7.81048	3.33937	8.41138	0.619651	1.81606	1.40856	0	0.637405	0	15.9441	3.48774	0.788128
Snhg17	ENSMUSG00000085385	29.1444	10.9329	18.2829	0.210254	12.5437	22.7827	4.11923	34.5437	29.7671	14.5722	9.21347	12.8899	42.9212	17.8813	27.3877	74.2843	32.5549	26.5404	10.4161	20.4533	0.723425	40.2312	20.5492	7.00098	34.6751	5.81341	21.3824	2.19154	67.6369	75.8447	0	36.3093	32.7852	20.4061	35.4207	29.6984	23.9382	34.5976	52.9931	37.4804	32.6251	28.3163	26.735	43.3541	35.8942	38.9052	65.6948	33.2501
2810408I11Rik	ENSMUSG00000087213	43.5358	51.0447	41.168	35.1531	30.1249	3.79992	49.2174	2.85036	16.021	40.0225	37.1584	44.3165	14.1856	8.54886	79.1845	125.577	58.0259	76.8147	80.7597	74.7623	19.885	54.6764	0	0	16.3667	0	2.7213	0	21.9522	92.2582	6.60977	50.2557	58.3222	65.3121	96.387	80.9481	121.239	85.8224	55.7862	55.346	85.4015	118.758	74.8895	39.8466	89.8929	65.566	66.2216	74.387
Gm10244	ENSMUSG00000068601	0	0	0	0	0	0	0	0	0	0	0	0	0	0	0	0	0	0	6.36533	2.5954	0	0	0	0	0	0	0	0	0	0	0	0.663048	7.03021	0.858814	0.491127	6.75126	3.42191	0.624233	4.98585	0.605904	7.92365	0.234637	0.621958	13.49	0.174986	2.54144	16.0349	0.478481
Gm29202	ENSMUSG00000099928	0	0	0	0	0	0	0	0	0	0	0	0	0	0	0	14.5405	0	0	10.2451	3.67914	0	0	0	7.59901	0	0	0	0	0	0	0	3.16783	3.1784	0.693532	6.01661	4.41685	5.76892	3.82967	10.0927	8.31884	4.36665	5.73671	9.47459	12.7668	10.8027	0.765643	3.17027	3.69243
Gm28625	ENSMUSG00000102064	0.254396	0	5.80683	0.10827	0.091669	0.374344	0	4.14224	0.096371	0.227287	0.133677	0.215861	0	0	0.521001	0.217517	8.12514	0.329753	7.36196	2.6874	0.257621	11.0444	0	0	0	0	1.08319	0.768553	0.341556	0.153963	0	2.5791	1.28213	1.5942	1.3986	2.63375	1.15274	1.20037	3.55936	2.15062	1.87653	3.10385	0.68975	1.53144	2.5433	2.57249	3.24236	2.55893
4930516B21Rik	ENSMUSG00000097504	8.58431	6.07363	13.7359	0.524909	5.02557	2.31384	2.31208	2.50112	5.8676	5.02919	3.57742	7.26992	0	0	25.7309	7.19187	14.6171	5.97961	7.18468	10.3332	8.1407	19.1692	0	4.77456	0	0	0	4.04733	39.9532	0	4.55626	15.7703	12.2351	14.6423	10.7089	14.4187	11.9392	6.83964	10.8803	16.5461	9.4178	9.7277	8.38217	8.27191	15.4876	17.9075	6.41963	19.484
2610035F20Rik	ENSMUSG00000085555	5.90412	0	13.2277	0	0	1.12842	1.25056	0	0	5.49144	0	0	0	0	8.12898	2.20649	0.950731	11.5086	3.16934	5.72597	0.942266	0	0	0	0	0	0	0	0	0	0	12.2052	5.16377	8.2255	6.38148	14.5881	8.97249	9.3833	3.01749	11.024	7.41706	7.98967	3.66157	4.96219	11.9698	4.3295	11.4787	6.51862
Snhg16	ENSMUSG00000020812	28.0223	6.01813	26.7949	13.8597	17.051	23.6809	12.5125	20.0386	29.9282	4.7298	7.05019	18.5212	8.50866	7.51967	26.8	21.7973	26.7919	44.8319	24.1874	28.1068	20.6514	19.9988	0	9.9594	0	0	0	4.6615	0	2.45215	9.39583	28.1369	25.5311	13.7947	20.243	21.7736	17.8603	40.9712	18.7194	39.7184	47.1224	30.572	17.2512	22.4874	23.5826	24.2695	50.6383	24.896
Gm30108	ENSMUSG00000114241	0	0	0	0	0	0	0	0	0	0	0	0	0	0	0	0	3.68867	36.0269	0	0	11.5741	0	0	0	0	0	0	0	0	0	0	2.21806	0	2.34371	1.84143	2.64511	4.58744	2.13101	2.2727	3.04368	1.52852	0.935332	3.5918	0	4.21079	2.10134	0	2.95972
Platr14	ENSMUSG00000086454	4.49694	19.9739	64.2737	47.1975	5.91048	34.3422	12.663	11.0442	14.3683	35.0042	41.6086	32.6422	0	8.6866	97.1124	33.8005	4.06305	24.6818	18.0947	6.36692	0	21.1724	0	117.826	0	90.5097	0	0	187.689	22.9745	0	81.0227	53.134	33.061	21.213	31.8041	50.6707	21.9216	61.1328	36.6886	39.7228	40.0466	18.9905	15.4449	36.74	63.189	75.9689	75.9804
4930426D05Rik	ENSMUSG00000043168	0	0	0	10.0421	0	0	0	0	0	0.489764	3.43795	0	0	1.9002	1.37404	6.09563	0	0	0	0	0	0	0	0	0	0	0	0	4.43323	0	0	4.61014	2.23039	0.40345	0.959248	0.693223	1.33272	0.784923	10.1704	1.67855	2.35624	0.322351	2.93743	1.51527	5.92978	3.95067	2.98022	3.059
Otx2os1	ENSMUSG00000098682	0	14.4987	23.788	4.02835	10.1774	7.01166	7.43402	0	0	0.499541	4.84791	0	0	0.151714	15.6675	0.404888	2.81149	0	0	4.90854	12.5162	1.00173	0	10.1332	0	30.5562	0	23.8685	3.67164	1.81777	0	26.8771	11.0038	9.62624	5.92115	7.31959	2.12428	4.88517	20.388	4.20266	7.57527	4.39955	9.1922	10.5335	7.10323	20.9686	21.9244	1.6756
Gm16973	ENSMUSG00000097743	2.59432	0	0	13.2273	3.33307	0	2.75611	2.43055	6.64444	14.4426	2.14778	0	0	0	21.9648	0.808175	15.825	17.2018	4.25025	5.20057	5.10702	1.93271	0	0	0	0	0	14.4263	4.06858	0	3.14626	4.29012	8.04378	11.9774	3.59517	4.9299	3.47519	7.83688	5.65747	7.5056	7.22043	2.23931	5.5926	1.20841	6.92402	5.85918	18.9689	4.85095
Gm14964	ENSMUSG00000052188	0	0	0.389216	1.99474	0	0	0	0	0	0.579577	0	0	0	0	1.8207	6.17618	0	0.216592	3.82965	0	2.89143	0	0	0	0	0	0	6.88288	0	0	0	5.63733	4.89033	3.91495	1.48105	3.23578	4.12451	4.20859	0.277876	2.41996	5.38786	1.44819	2.06726	0	0.534474	2.46443	0.6988	2.62396
Gm46430	ENSMUSG00000113204	11.1063	8.81202	22.2796	14.9687	4.18372	1.35423	25.4801	29.3077	2.74694	14.8274	10.4309	3.56622	7.89115	6.14264	31.4422	75.8643	35.1368	23.2009	29.9775	14.8425	48.1156	7.98857	5.18504	17.5846	8.3101	6.40809	4.32592	39.7434	16.0627	13.1035	20.3282	43.7318	27.209	27.9419	31.4318	26.7944	29.7552	30.9052	24.1564	27.0903	33.4442	35.4899	27.6841	36.4477	27.902	32.5913	37.6422	28.9038
Gm43803	ENSMUSG00000104968	0	0	0	2.73409	0	8.54996	0	7.87618	0	1.86448	0	0	0	0.679576	17.4347	0.282556	3.52874	4.42664	1.58462	7.66771	0	0	0	0	0	0	0	0	0	0	0	6.3541	5.47874	4.87401	4.30328	6.52037	5.11182	2.59488	2.59332	9.46116	7.10053	0.140799	0.380679	0.009601	9.23447	7.84403	1.1374	12.6792
4632427E13Rik	ENSMUSG00000074024	4.83158	6.91702	11.3701	26.98	8.889	10.9159	9.84481	12.4345	16.0479	13.8189	5.29435	10.8763	14.3045	8.84065	12.3837	4.9899	27.0713	15.936	18.8374	17.1739	15.979	13.8592	9.97445	18.8708	0	0	1.34459	10.5529	6.85026	3.72797	10.0334	18.9899	19.6004	11.2947	8.30738	15.8765	10.547	13.5426	27.2947	18.3962	18.6456	10.8293	18.4916	10.8689	20.1223	17.0796	15.2431	10.1309
Gm47772	ENSMUSG00000111365	3.13687	1.4106	0	0	0	0	0	0	0	0	3.53139	0	0	3.75894	2.05818	8.67991	0	2.74721	3.08376	0	16.67	0	0	0	0	0	0	0	0	5.34126	0	5.16809	3.53214	1.06826	7.64403	3.49392	1.18926	7.71288	12.7552	2.25783	3.12139	2.49163	3.3424	0.231912	2.75434	7.043	6.15111	4.56811
Gm12828	ENSMUSG00000086876	0	0	0	0	0	0	0	0	0	0	0	0	0	0	11.6202	0	5.58238	0	4.13474	21.7211	0	0	0	0	0	0	0	0	0	0	0	12.0614	4.26766	0.50863	0	3.03055	1.91696	0.231423	11.3126	1.98954	4.45868	7.95461	3.53202	0	4.77128	3.16111	49.2471	5.19821
2700038G22Rik	ENSMUSG00000097180	4.75624	16.1226	26.9169	8.7659	14.7487	0	1.32218	1.44491	11.6994	25.2534	25.8813	18.8316	16.4105	11.8094	10.9648	1.90976	23.7783	32.1584	40.4123	38.0071	25.7881	10.3227	27.7214	7.02278	7.29013	2.28759	1.37883	0	16.5887	16.6708	10.5682	48.7582	40.9198	36.4933	38.6892	41.6366	28.6489	48.6554	56.2967	44.6763	57.6967	42.5809	46.5321	31.7455	65.521	34.4706	18.8447	20.8515
Gm45890	ENSMUSG00000110615	0	0	0	0	0	0	0	0	0	0	5.06957	0	0	0.489785	0	0	0	2.87086	4.59354	3.40071	0	0	0	9.11849	0	0	0	0	0	0.905853	0	4.84166	0.902478	0.84422	0.479918	0.590524	0.869457	0.109859	5.11142	0.190338	1.60969	0.593708	2.31121	3.69932	0.498244	0.716491	1.12781	1.75381
Gm15545	ENSMUSG00000087138	1.19606	8.3597	0	8.39635	0	3.34829	8.54343	0.722397	0	0.896274	12.6666	0	0.898528	4.96736	6.09293	0	1.18835	0.488487	2.57305	5.60957	1.86699	0	0	27.4044	5.06034	0	0	0	0	9.1947	0	8.93603	14.6515	11.1949	14.6442	11.5503	15.3875	4.93058	15.9011	6.775	8.47613	2.90593	11.4762	12.3999	19.1141	11.6279	29.4138	18.1482
AA465934	ENSMUSG00000093483	2.01521	1.44004	1.16143	0	0.864451	0	0	2.17845	0	0.741942	16.0586	1.78231	0	0	5.58067	3.94882	34.5326	15.6722	28.474	11.453	19.9873	0	0	6.9088	0	0	11.3038	0	0	0	0	13.989	4.84551	8.34173	11.0418	10.9745	10.8582	7.74279	18.902	8.88108	12.5401	16.2347	19.9806	19.6042	5.38917	14.1319	18.2868	12.6002
Gm17491	ENSMUSG00000097042	0	0.994304	0.672906	0	0.498054	0	1.83111	0	5.35626	4.7081	6.18516	9.2305	2.09227	1.7159	2.24411	0.768508	14.0585	2.89585	0.740995	10.2103	2.64636	2.96215	3.87166	0	0	0	0	0	0	0	0	9.34525	13.3425	5.90919	10.3028	4.91239	4.09586	3.52317	13.5769	7.3991	5.71206	8.65406	7.51107	4.50074	6.20717	7.70556	6.17817	2.57918
Gm47551	ENSMUSG00000114458	1.45814	12.5129	23.3993	23	11.8073	19.4832	0.829623	27.8206	9.20773	16.3145	11.2301	4.77481	13.6263	15.6208	4.4965	8.37929	81.4228	34.1863	17.8044	21.3588	20.4723	15.981	0	3.5035	0.878482	21.126	0	37.6175	11.8606	0.940505	4.77029	78.8657	74.8573	162.442	23.4589	60.8876	61.1113	21.2772	77.1619	62.4209	69.1222	50.0046	101.473	87.105	28.3186	89.6618	76.2049	62.0288
Gm43809	ENSMUSG00000105617	0	0	0.12378	0	0.455471	0	0	0	0.011789	0.288769	0	0	0	0.31699	0	0	0.211244	0.331665	0.258319	0.255486	0.117419	0.193745	0	0.420777	0	0	0	0.061611	0	0.191519	0	1.85084	5.4236	3.44856	2.01762	3.21151	2.82536	1.89932	2.86581	1.60805	2.21177	2.45284	2.6322	3.49876	1.69416	2.89502	5.90277	3.13105
Xist	ENSMUSG00000086503	1.25547	0.308538	0.570976	0	1.39617	0.559906	1.53844	1.38602	2.24696	0.797134	4.20204	1.57665	0.777441	3.4193	3.83419	0.349987	1.4759	0	0.298848	1.53403	0	0	0.19886	3.31874	5.49199	0.99448	0	1.06475	0	2.6898	0.249148	48.2833	30.6681	23.9766	28.1728	25.4408	29.6123	24.5265	59.1907	25.3254	25.6424	31.8707	25.3837	28.2952	45.4983	29.0248	57.9693	34.1826
Gm12940	ENSMUSG00000085334	48.1484	21.2185	65.6848	17.5118	46.4317	32.4359	49.8425	26.5263	77.6671	32.6731	144.738	65.4082	22.5481	16.5599	24.8985	79.4762	40.0279	94.4595	47.0562	48.7169	61.518	24.6902	27.2561	51.6881	0	22.58	17.9909	182.67	28.847	15.3905	47.5533	219.395	186.808	148.813	151.789	119.738	108.193	129.253	195.905	121.16	135.357	156.16	159.926	144.291	190.796	81.4735	220.43	122.713
Gm20632	ENSMUSG00000093577	0	1.19521	0.143247	9.00209	2.62511	1.62043	2.09062	0.43874	3.07316	0.450847	0.792649	2.51238	7.43143	3.46342	2.52519	0.799893	0.567318	0.892886	2.15409	1.54407	2.1019	6.61959	4.89352	4.00834	7.36416	0	3.0118	4.61584	4.15322	0.267644	15.631	10.4418	14.8883	13.5421	5.97408	9.95051	8.78815	9.24413	13.3498	7.48937	7.40559	9.33538	14.4273	11.788	6.62967	9.77365	10.9186	9.07564
BC046401	ENSMUSG00000085274	4.74723	0	0	0	1.69633	3.18511	12.1992	2.59768	0	0	7.30557	0	7.9531	0	0	0	1.4944	2.0422	0	7.92564	10.3256	2.13968	0	0	0	0	0	0	0	1.59304	5.97417	8.36468	15.3112	9.43562	13.5363	18.5306	13.7694	5.19019	29.1351	7.89619	3.6872	3.76827	1.81714	5.60773	3.65675	9.14647	30.7131	8.03655
Gm48116	ENSMUSG00000113471	0.087797	0.981521	0	1.13299	0	0	1.37035	0	0	0.612928	0	0	0	0.180135	1.7955	0	1.43746	0	0	0	0	0	0.545739	0	0	9.68173	0	0	0.962072	0	0	25.0845	23.8416	23.518	0.293987	31.0138	27.5365	26.1378	31.8849	22.0389	24.586	23.0411	23.7635	24.7902	0	27.0409	27.6621	28.4589
2410006H16Rik	ENSMUSG00000086841	130.238	103.127	171.029	73.7134	159.293	83.0526	31.1876	94.31	151.938	121.937	115.156	123.89	151.907	102.119	238.044	83.4218	138.872	209.488	238.004	232.268	226.244	300.675	86.814	231.201	106.02	54.1706	217.747	127.231	409.859	44.9871	135.269	305.595	218.437	223.98	273.3	244.927	246.834	253.265	371.73	274.714	311.799	284.81	274.405	267.814	262.352	275.217	374.455	301.702
Gm10076	ENSMUSG00000060143	180.483	238.512	416.265	279.433	307.983	296.215	281.509	277.577	292.431	317.511	270.546	238.053	380.242	306.661	300.791	202.375	363.498	495.846	534.231	325.052	494.878	433.792	290.479	380.564	306.173	422.958	296.908	457.053	619.406	155.399	508.367	1604.14	1785.29	2030.47	1727.33	2148.22	1636.99	1815.19	2565.34	1508.01	1712.03	1605.9	1509.74	1955.28	1503.77	1798.04	2362.63	2081.51
Gm49207	ENSMUSG00000115497	49.6189	33.2449	48.3329	42.8379	28.9763	31.1494	31.5681	25.7901	38.8644	60.3756	54.2284	29.1089	33.4318	22.3791	29.1775	43.8358	42.2842	78.5165	41.7165	38.964	47.5032	26.4755	19.8812	27.1984	23.6349	7.57318	56.2009	68.3891	71.9519	27.476	41.5937	109.142	103.574	116.458	106.048	125.397	122.561	125.162	116.188	127.951	135.801	132.883	152.968	147.005	105.737	122.165	119.936	111.374
Gnasas1	ENSMUSG00000086537	4.20252	0	3.05669	11.6335	7.42675	2.60788	10.7838	4.59249	2.9872	5.14226	4.07646	2.76744	12.8724	10.1253	1.70025	5.28769	5.69508	5.8585	11.4123	15.1947	7.1584	6.19732	0	1.54623	8.03263	13.3139	15.5676	12.6644	13.7046	3.86987	5.4322	18.1286	11.154	8.22757	9.05312	13.1007	10.3536	9.48693	23.7465	15.975	14.863	22.8333	14.7295	10.2732	19.6937	12.7841	24.0422	5.94407
Gm44170	ENSMUSG00000107659	0.431514	1.63084	1.18743	0.146143	0	0.458798	0	0	1.61504	0.444517	1.01108	0	0	2.8372	0.925237	1.48657	0	0.633245	0	0	0	1.31573	0	0	1.68776	2.17344	1.39467	0	0	0	0	1.35422	2.2705	2.03716	0.698803	1.83021	2.01017	1.79085	5.69022	3.39818	0.099376	2.48486	1.61099	5.11538	0.747392	2.14336	2.21305	1.82343
Bc1	ENSMUSG00000115783	0	1.8111	0	0	1.98078	0	0	0	0	0.910037	0	0	0	2.87938	0	0	0	0.591731	4.64848	0	0	0	8.31199	0	0	0	0	0	0	0	0	0.33698	0.61415	3.98574	0.406529	0.659148	0.839651	0.646284	4.3804	3.43014	0.24454	2.13953	1.7733	3.20971	0.857887	0.188533	0.42273	2.31556
Snhg20	ENSMUSG00000086859	50.556	25.4841	12.5262	72.7812	57.7563	14.6551	21.2608	38.8973	72.1672	76.84	156.416	112.857	298.808	175.187	89.7644	108.042	170.021	110.575	80.9199	110.584	133.398	239.795	23.9268	71.5809	55.4114	59.5799	76.2584	96.7659	222.913	31.9197	133.412	153.627	225.198	115.504	144.886	143.766	200.786	105.591	263.284	137.61	106.259	87.5819	104.382	138.122	123.243	106.582	304.119	204.5
Snhg15	ENSMUSG00000085156	53.4151	73.0528	66.2803	89.2926	129.103	76.525	74.1034	58.5264	78.0296	84.4361	116.256	50.5412	120.181	125.059	123.692	40.95	104.815	138.518	62.9603	197.836	118.133	146.32	41.7779	147.38	23.8175	85.7704	35.3238	0	168.509	87.0903	20.3366	104.479	98.3555	59.9967	108.786	112.338	136.018	101.384	206.057	90.0397	102.173	99.462	97.0248	128.38	142.21	157.96	206.3	131.765
Snhg14	ENSMUSG00000100826	18.9938	32.2294	18.9984	45.1542	39.1349	15.5146	34.8148	25.1577	6.3575	14.371	35.7567	16.5969	27.2107	17.9033	100.929	73.352	74.0187	72.4418	48.7895	53.9213	66.5452	40.5738	68.2169	58.258	42.7356	111.135	47.073	45.2615	121.871	10.3048	48.2176	133.684	89.9486	64.1103	61.8154	62.9451	67.858	57.1716	110.082	78.7145	63.3452	77.9152	60.1488	57.2339	114.712	89.2578	121.218	69.195
Gm17300	ENSMUSG00000091021	41.5319	46.174	50.7464	37.5809	26.7871	27.2536	15.974	57.3685	26.2816	34.2672	49.2719	64.6495	46.4073	51.8524	93.4147	100.229	104.408	125.755	83.4697	103.351	136.817	107.705	0	114.579	61.1253	68.9919	0	112.059	173.234	18.5098	35.669	161.916	114.268	106.578	194.195	134.412	144.728	115.903	209.764	154.362	134.929	139.974	147.488	204.605	158.231	119.647	181.254	165.341
1110038B12Rik	ENSMUSG00000092203	169.915	90.8754	194.688	53.2462	99.4284	92.0654	92.4153	102.025	89.3685	116.015	170.015	112.45	173.855	153.069	228.096	351.725	271.072	328.408	247.257	204.972	247.881	360.692	119.86	296.617	43.2604	245	29.8549	54.4767	154.901	82.355	46.4593	387.608	351.068	255.295	380.884	339.751	372.729	280.338	366.224	348.883	285.549	291.227	270.819	337.14	431.709	323.18	402.419	343.437
Zfas1	ENSMUSG00000074578	72.8157	54.7942	94.2942	80.0172	42.7618	50.1798	49.5161	55.7346	59.2215	121.62	162.989	163.927	84.8782	108.775	272.517	265.006	162.47	217.092	138.242	200.152	321.002	182.296	32.4705	182.905	108.928	194.439	175.472	163.59	41.598	22.4524	120.951	304.202	223.021	140.336	233.791	195.772	187.958	212.152	287.596	173.553	208.001	201.681	200.934	260.577	217.927	212.865	264.354	210.934
5430416N02Rik	ENSMUSG00000097772	21.9366	16.4806	33.7421	21.4607	13.5225	18.8403	25.5534	19.5404	11.6441	20.4883	4.18501	5.2237	3.21745	24.7706	88.4118	55.4364	45.344	59.8768	33.014	43.6264	68.7683	74.9423	0	10.2579	0	0	42.0059	0	176.793	4.45584	0	73.7564	54.6596	39.2062	58.6433	38.3118	46.3409	49.3135	91.8633	48.3319	77.6794	93.4623	33.7165	39.7373	38.2332	48.2581	50.8884	48.2475
Dancr	ENSMUSG00000106943	30.826	65.3768	100.068	48.1556	64.5208	7.04223	43.2005	56.406	89.8829	27.4801	37.847	80.484	74.6522	32.3526	88.2335	126.457	143.684	188.257	143.509	182.681	238.993	101.199	23.2262	33.7521	15.9595	78.5983	90.7863	182.476	128.657	44.5592	56.9716	189.624	142.525	78.6721	118.728	177.038	144.01	141.076	286.764	130.07	195.998	160.776	99.8136	201.01	200.833	201.862	328.987	191.986
Snhg5	ENSMUSG00000097195	61.3076	81.1792	78.8069	56.3624	36.3488	29.7253	35.9292	71.6222	49.8014	52.6714	57.2671	86.5316	88.7012	53.9689	199.371	211.412	246.507	232.103	136.864	247.655	126.998	115.461	100.258	24.1045	20.6152	78.931	49.3901	22.3121	58.0105	31.9969	28.5874	273.065	108.227	85.5966	220.717	198.024	240.794	201.682	271.052	196.177	227.38	220.169	230.053	241.46	325.122	179.431	228.778	155.375
Epb41l4aos	ENSMUSG00000087590	47.4581	109.161	208.445	93.2081	131.492	84.1022	102.555	159.511	42.7115	117.203	68.0001	116.816	105.416	88.8004	182.832	109.107	174.456	292.248	346.156	290.724	271.931	243.923	35.2411	200.48	72.6762	189.021	11.1736	132.034	243.131	20.8002	54.4378	268.872	191.604	233.973	227.138	288.75	271.048	234.661	312.388	200.039	237.317	221.789	252.38	248.54	281.551	214.015	282.756	268.186
Rab26os	ENSMUSG00000093565	22.6643	16.7964	121.483	48.678	50.4647	25.5119	35.7685	49.8507	58.9029	39.5204	108.224	54.1724	54.4926	21.807	72.3525	57.9996	61.6968	141.107	89.8183	149.464	76.2432	41.9501	12.1454	49.5851	0	31.8744	149.107	77.253	231.673	38.0916	63.3308	101.419	94.6851	66.7455	79.4658	78.613	66.1281	72.9834	193.844	79.2514	58.6121	72.9977	95.7295	90.6267	62.7111	92.1079	112.857	125.477
Gm13166	ENSMUSG00000085525	14.91	26.0864	73.0955	56.6557	30.8508	25.9406	43.314	64.3536	36.7062	23.2964	24.8224	41.9314	30.2097	8.26191	19.4152	34.7179	78.9808	98.8412	59.5584	70.824	84.0325	56.8835	0	10.6794	13.9314	42.3289	29.0587	32.3907	130.76	15.4335	19.2604	61.7987	52.9229	67.2869	51.8751	59.5298	49.1463	39.3583	74.8499	60.6163	57.0562	50.4579	73.6885	66.8493	48.8726	88.4488	69.5089	55.2937
Snhg12	ENSMUSG00000086290	9.16652	18.5403	37.6404	12.2729	15.09	35.2599	7.04722	6.35921	26.6247	41.389	58.8063	45.8105	28.37	24.4778	41.3552	55.6137	67.5043	82.7854	51.6322	75.6299	117.617	60.0436	25.3924	28.2983	43.2491	2.53903	39.5372	137.654	138.132	10.0627	8.68439	35.7752	40.2093	29.1367	39.8366	48.7496	46.6737	33.6007	112.335	35.6626	43.0208	43.0061	60.5289	50.743	33.0835	31.9185	87.671	47.3772
Snhg9	ENSMUSG00000090101	4.01825	9.43901	25.3053	7.64126	3.91496	5.59851	7.68932	0	12.0522	25.2622	6.58893	5.29848	16.1242	5.87414	13.3955	15.7239	27.0338	19.5412	18.818	13.7943	17.6332	17.6476	0	11.1798	20.248	23.0546	0	23.3258	8.59752	0	14.5151	16.7386	12.3909	25.1881	11.7779	11.5729	10.6092	6.8814	23.6602	8.44685	17.659	18.7446	20.6422	35.0516	12.075	14.7995	27.9131	7.75051
Gm7292	ENSMUSG00000104222	1.86617	8.13428	3.11031	3.5598	2.02902	2.10073	3.86698	2.5173	1.36439	6.2112	0.308344	0.927076	2.00967	6.33838	0.842974	0	7.01468	0.913197	5.19873	3.0624	13.2332	10.4318	5.84321	0	0	0	0.366556	15.6689	0	1.90182	0	3.62759	5.33069	3.46581	5.02699	5.51089	3.29331	4.84508	7.7258	5.95938	4.13234	7.12448	5.4979	5.22541	6.35469	4.00924	8.06167	4.33512
Gm20633	ENSMUSG00000093553	0.318783	0.364202	0	0	0	0	0	1.19036	0	0	0.142868	0.543086	1.81044	0.469307	0	0	0	0	0.359103	0	0	0.00049	1.25333	0	0	0	0	22.0016	0	0	1.98183	5.88825	0	6.55149	3.65845	0	4.79594	0	8.02359	0	0	4.74839	8.86917	7.69497	3.34456	5.56165	7.48301	5.23914
Ftx	ENSMUSG00000086370	5.34471	0.780789	6.34929	16.7371	4.16495	9.86444	5.66527	10.3693	6.02773	5.65538	7.47467	14.8507	13.4352	7.8031	6.3386	7.21279	15.3003	15.1065	10.3893	7.6374	12.5832	13.0696	29.954	16.5095	1.16947	2.94565	2.34189	22.6216	2.9996	21.5688	0.808406	18.9165	21.8222	13.4249	10.3242	9.60705	12.4695	6.8301	17.3216	5.69657	5.50601	10.0454	9.94871	13.8473	27.9176	7.68559	18.4253	8.74723
Gm44264	ENSMUSG00000107561	3.48724	1.4151	6.21175	3.27183	4.42419	0	5.65291	5.62395	6.67959	5.0397	3.75982	4.10063	5.8935	18.9226	5.24798	8.34206	2.43186	1.31578	11.3241	5.37343	7.00994	21.2357	39.7651	2.43936	0	9.2733	0	24.8138	0	6.82309	0	13.0061	10.3386	2.88844	9.98518	2.76004	8.52226	13.2339	25.1536	7.00824	9.316	6.00028	7.6071	6.41606	3.78395	15.0341	19.8396	3.7357
Gm20427	ENSMUSG00000092595	0.043714	9.90123	20.4232	40.8051	13.5624	1.2734	0.549989	0.000854	0.694912	13.5962	2.6159	2.35471	24.7905	14.8122	13.8928	0.240354	13.5321	0.270353	0.616265	1.24151	0.229097	0.386133	62.6177	60.4096	57.4456	52.4314	25.0823	17.9152	41.4508	0	2.8087	18.6094	17.1478	19.0003	18.0609	10.3238	20.7973	29.6998	2.20932	34.9096	21.0491	19.2371	19.0631	14.3311	17.5284	22.0908	62.8148	24.6789
6330562C20Rik	ENSMUSG00000093424	0	0	0	0	7.75591	12.8293	5.51549	6.9632	0	12.1991	6.90692	0	3.57532	0	0	1.08892	0	0	0	0	0	7.5832	0	0	6.93548	0	0	0	0	0	0	4.80222	6.60435	3.77648	0.846262	8.08073	5.32561	1.56725	0.848602	3.6924	1.35231	3.58842	0	0	0	0	0	2.49197
Gm27000	ENSMUSG00000097961	15.2424	10.7084	5.02299	19.5027	15.8851	9.59574	23.0598	12.162	13.955	24.6943	49.678	43.9051	134.469	102.548	21.9546	6.03682	2.54821	6.77477	2.39874	3.93266	0	3.83968	0	9.33764	0	0	0	6.71767	0	22.4455	0	197.224	81.8274	24.8889	32.8803	42.7872	33.1004	44.8846	68.5542	70.1834	54.4647	40.117	47.406	25.4239	95.4056	114.449	76.8128	69.4857
Meg3	ENSMUSG00000021268	78.5948	84.9804	70.4505	96.7049	91.5665	46.2018	183.944	94.9144	169.756	162.54	403.868	304.914	733.632	512.428	68.767	69.5386	38.9114	41.5395	22.5133	32.4948	12.82	30.2391	160.487	123.082	76.643	33.1417	84.9714	107.713	43.6726	76.8552	21.4742	566.553	268.243	88.2469	94.5693	122.318	84.9017	123.952	283.352	183.231	146.923	122.965	138.546	101.357	312.996	331.009	340.244	235.711
Gm45606	ENSMUSG00000109715	0	0	0	5.38098	0	1.12864	1.11376	0	2.42427	3.11928	4.34735	1.10235	2.33335	3.65902	0	1.80947	0	0.783904	0	0	0	8.64837	0	0	0	0	0	2.09749	0	0	0	4.82282	3.78635	1.70923	0.879684	0.803378	1.06201	0.243624	3.60789	1.10179	0.657529	0.75586	0.966786	5.25768	5.25074	7.58677	2.71723	1.5853
Pcsk2os1	ENSMUSG00000086171	0	0.604236	0	2.14981	1.01088	0.491544	2.69416	0	0	0.435992	0.754853	9.01184	1.78663	0	0	0	2.67903	0	1.97493	1.89329	0	1.13223	14.2463	12.9997	0	0	0	0	0	0	2.7656	5.95795	6.26947	4.7818	0	6.6863	0.292204	1.96945	7.10217	2.69755	0.136697	4.66362	0	5.79683	11.1743	9.23559	0.705186	2.92822
Gm44686	ENSMUSG00000108563	0	3.83266	1.49724	0	0	11.0247	2.20005	0	0.840747	2.94582	3.9888	2.78378	5.70923	0	5.70569	0	1.75601	0	2.79656	0	0	0	0	1.94237	0	0	0	0	0	0	0	3.74623	1.70372	2.71957	1.37986	1.4776	3.08822	1.01991	1.28064	1.85487	2.45847	2.43735	1.25048	1.43483	2.12813	2.57738	2.56758	2.33892
Gm32856	ENSMUSG00000110605	13.3984	5.05974	2.38641	0	13.4967	5.00313	10.0236	16.5546	1.31328	5.30253	14.3182	33.7657	13.4611	8.606	5.28123	0.967221	9.72314	15.938	2.52745	3.04732	22.6282	16.1071	0	0	0	0	0	3.48217	0.47889	8.88222	0	22.3188	10.2434	8.56492	2.96279	8.25267	14.6101	7.85387	4.38767	14.1862	7.9933	8.92928	10.2817	2.91683	12.3029	7.24543	15.7525	16.9992
Gm44199	ENSMUSG00000107560	7.45932	3.19945	0	1.94571	12.5347	0	0	7.87073	0	2.55155	8.9888	27.3422	21.8322	5.43868	0	13.8318	16.2455	5.69828	5.02916	16.5506	17.7877	9.15864	0	0	44.27	0	0	3.81776	0	0	0	4.22088	6.51098	5.29406	4.94217	5.97177	1.88957	8.8586	14.5658	4.98402	5.62421	3.37676	4.28118	17.3683	5.42674	9.11524	3.34564	10.5334
Gm17066	ENSMUSG00000091509	11.2673	3.86559	33.4363	40.3341	4.09531	4.36442	5.78001	8.27415	12.4849	6.89598	29.9833	16.0519	13.0286	9.99096	6.09823	6.38284	14.3548	13.6017	11.2834	22.8841	11.9578	13.6098	0	18.8631	0	11.5247	32.7147	0	10.8056	3.6972	8.02366	12.2054	6.46533	12.7976	17.1133	5.58078	10.5908	5.74267	9.92242	12.7548	15.1081	12.6191	4.15909	4.31688	7.87257	7.2429	15.4632	6.10888
6330415G19Rik	ENSMUSG00000117322	0	0	0.966171	0	4.23967	4.89591	1.37244	0	4.27089	0	0.843719	0.73662	0.463662	1.38637	0	3.09357	4.64883	2.97742	1.74391	0.478177	4.47917	3.21563	0	0	0	0	0	0	0	15.6502	9.61396	1.11031	2.65731	3.50881	3.34434	5.08091	6.93513	5.76672	3.14095	6.98126	2.55518	4.90089	1.58249	1.12422	5.39778	3.82369	2.50245	5.06305
2900093K20Rik	ENSMUSG00000099632	0	0	7.40275	2.47638	14.2168	3.99756	4.15435	2.4205	14.4456	10.7664	37.2539	14.9088	11.0934	10.0693	0	7.18551	13.2656	17.4135	9.74916	4.59004	12.6211	3.78709	0	7.41878	0	0	0	0	4.28578	0	22.2368	6.74264	12.5798	14.4887	4.49074	15.0938	13.0533	4.20392	7.37056	8.92675	8.87446	7.65712	6.03906	1.65149	10.5897	12.9426	22.3348	11.8212
Tsix	ENSMUSG00000085715	3.91054	0	0.214685	0	0	2.6171	0	0	4.99066	1.27153	4.20773	1.55967	0	0	0	0	0	0	0	0	0	0	0	1.13922	2.30835	0	0	0	0	0.349111	4.2651	0.76743	1.26513	0	0	1.13131	0.032165	4.37739	1.73777	0.055154	0.640845	1.41396	0.242633	2.36557	4.80008	0.414123	12.5489	18.1678
Gm47283	ENSMUSG00000096768	105.404	45.082	63.3399	81.3909	67.6796	74.0022	52.6976	62.1157	154.205	84.7531	164.029	118.319	380.754	271.615	31.4496	32.9898	43.6632	38.973	29.9196	29.0478	46.2851	58.7389	166.234	53.1158	187.234	112.476	178.035	37.9565	30.2848	42.6083	133.786	113.357	123.202	122.338	75.17	70.1442	90.5874	101.357	179.694	78.4429	96.0097	91.4207	126.71	127.658	82.3999	81.4238	113.858	91.7152
Erdr1	ENSMUSG00000095562	77.9797	28.5818	28.7162	54.816	32.7762	52.3626	20.9418	39.3881	80.2736	64.9458	76.5436	70.9494	280.284	215.027	21.7894	19.1208	24.3021	21.3299	9.11243	11.2833	20.0543	47.9831	89.4704	22.5228	118.623	45.2131	124.712	22.1715	8.33081	18.2021	134.101	102.884	113.107	110.998	72.4057	68.4045	73.9731	90.1925	158.118	75.3123	91.7985	91.8058	133.16	106.294	63.3827	79.2836	109.667	90.27
Jpx	ENSMUSG00000097571	0.24576	3.45757	8.16088	2.78821	12.6173	0	4.3009	2.75595	0.389992	13.5597	8.13649	5.57993	2.89341	4.27558	2.73786	0.192466	5.03927	2.7166	2.46932	13.7642	10.7071	6.50332	0	0	26.2575	0	14.7445	0.431662	0	26.1342	0.429942	16.7351	7.50308	9.8823	13.9964	5.48791	5.20629	12.0255	20.5573	5.26699	10.1161	12.1266	4.37962	2.39258	21.1146	10.4244	15.076	5.54023
Gm15417	ENSMUSG00000074466	4.09643	3.49908	3.91385	0	0	1.71857	4.87798	0	5.32298	1.01487	12.262	17.7354	22.5237	3.93391	5.95653	0	0	2.39533	1.49527	0.63533	0	6.65774	0	0	0	0	12.1573	0	0	0.983127	0	12.2882	9.13865	1.46517	0	6.27909	1.56898	1.67704	0.332522	0	0	0	2.96522	0	6.86065	7.01622	11.0263	3.68704
A730063M14Rik	ENSMUSG00000112639	4.53356	1.27673	12.1214	6.15497	2.38437	14.0588	9.84947	6.41274	13.8534	11.3515	9.52711	5.87521	14.6105	8.45373	2.69183	1.86506	4.73007	9.68597	5.02543	4.80273	27.7132	6.7064	0	20.0335	0	0	40.2591	0	34.5405	6.57156	0	11.0306	15.6581	10.7108	5.94081	18.2119	9.76979	9.01021	32.755	8.66149	7.88755	13.3352	14.0649	16.3863	22.3603	10.4353	27.1977	16.6613
[truncated: 24 more columns]

## Sheet: E7.5
gene_name	gene_id	E7.5_1EAP	E7.5_2EA	E7.5_2EP	E7.5_2MA	E7.5_3EA	E7.5_3EP	E7.5_4EA	E7.5_4EP	E7.5_5EA	E7.5_5EP	E7.5_6EA	E7.5_7EA	E7.5_6EP	E7.5_7EP	E7.5_8EA	E7.5_8EP	E7.5_9EA	E7.5_10EA	E7.5_10EP	E7.5_2MP	E7.5_3MP	E7.5_4MP	E7.5_5MP	E7.5_6MP	E7.5_8MP	E7.5_3MA	E7.5_4MA	E7.5_5MA	E7.5_6MA	E7.5_7MA	E7.5_7MP	E7.5_8MA	E7.5_9MA	E7.5_9EP	E7.5_9MP	E7.5_10MA	E7.5_10MP	E7.5_4R1	E7.5_4L1	E7.5_5R1	E7.5_5L1	E7.5_6R1	E7.5_6L1	E7.5_7R1	E7.5_7L1	E7.5_8R1	E7.5_5A	E7.5_6A
G1
B230312C02Rik	ENSMUSG00000084843	0	0	0	0	0	0	0	0	0	0	0	0	0	0	0	48.5207	106.647	77.3945	0	0	135.79	0	0	0	48.5045	138.062	0	0	0	0	114.881	62.1592	92.8452	75.6799	182.401	167.213	0	0	0	0	0	0	0	58.4822	0	0	35.6758	33.927
C430049B03Rik	ENSMUSG00000087365	0	0	0	2.6885	6.69534	0	1.24761	0	4.05477	0	0	0	9.30575	2.12496	3.41161	4.02852	4.85494	6.78442	22.5019	2.49484	3.62228	0	6.17276	0	21.4686	0	2.16621	3.91889	0	0	12.6433	5.44825	13.563	6.85818	24.8643	34.437	29.4683	0	0	3.12626	0	0.670049	0	1.4131	0.465248	0	0	0.498004
Hand2os1	ENSMUSG00000100510	12.0223	49.2413	1.03596	19.6147	4.7795	5.00317	3.20377	1.07724	21.727	1.40723	12.7654	3.4089	7.23279	2.00221	10.0357	2.50857	28.0009	63.4762	3.47237	7.23124	4.73372	5.16745	3.40105	3.74389	26.5873	5.51081	2.97163	0.748582	5.72736	12.195	1.28207	48.5877	172.394	6.1491	28.8647	180.13	17.7211	0	0	0.266222	0.626714	0.187267	0.462477	0	0.800919	0.096209	0.127626	0.204688
1700027J07Rik	ENSMUSG00000111422	0	2.75995	2.88133	3.87979	0	0.768681	0	0	0	3.41749	0	0	2.09369	0	0	5.44846	6.49584	16.8962	1.5918	0.906788	0.705138	0	0	1.10167	0	0	3.40144	0	1.79469	2.2725	3.63256	0.76873	3.60475	0	3.70366	0	0	0	1.03753	2.61008	1.24912	0.429949	0	0.959952	0	0.584372	0	0.218085
A430035B10Rik	ENSMUSG00000087305	3.13901	5.66062	6.14108	1.75841	0	4.76696	0	1.62963	0	0.313637	0	1.99738	0.719923	9.22426	4.70496	3.10011	4.8886	28.0624	1.20519	0.493586	1.151	0	4.42334	0.764952	1.05266	5.94569	5.24946	2.78857	3.1334	1.58267	5.84924	1.02389	1.36649	2.71961	0.649954	0.947775	1.56811	0.30458	0.785773	0	0.103139	0.955641	0.597969	0.380668	1.73088	0	0	0.028889
Gm32014	ENSMUSG00000111602	3.3275	4.46007	6.02923	4.29882	0	1.16062	4.30142	0	0	3.04309	0.524764	2.426	1.09783	2.00954	3.53648	2.02624	4.39365	12.9271	2.01906	2.41069	0.55568	0	0.899351	1.259	1.37749	1.50033	2.74706	1.35214	1.44133	1.31132	0.947732	0.971448	0.642012	0.275722	0.727702	0	1.6135	0	0	0	0	0	0	0.349433	0	0	0.271918	0.185202
Gm47359	ENSMUSG00000114393	0	0	0	9.40153	3.46782	0	0	0	0	0	0	0	0	1.2296	4.29043	0	3.66361	15.4451	1.76752	3.20819	5.24459	0	2.03176	0	2.76635	0	0	0	5.86826	0	1.77998	0	0	0	4.01994	6.19405	0	0	0	0.664948	0	0	0	0	0	0	0	0.369684
Gm36377	ENSMUSG00000113909	0	0	0	0	0	0	0	0	0	0	0	0	2.91863	1.01001	3.57147	3.05248	0	12.3619	0	0	0	0	0	0	2.1368	0	0	2.26939	2.01868	1.41676	4.19617	2.35868	2.87892	0	0	0	0	0	0	0	2.65116	0	0	0	0	0	0	0
Gm42851	ENSMUSG00000106688	0	5.82	0	0.599233	0	0	1.88738	0	0	0	0	0	1.99795	0	5.90936	2.09492	2.43057	8.03143	1.52414	0.913635	0.688249	0	0	0.54335	1.41256	1.12599	1.04122	0	0	0	8.16785	0.502186	0.723393	0.890632	0	0.427374	0	0	0	0	0	0	0	0	0.119636	0.151802	0.150378	0.065067
Gm50362	ENSMUSG00000118033	0	0	0	0	0	0	1.78727	0	0	0	0	0	0.336929	0	4.82801	0	2.41236	9.29814	0	4.09199	3.66404	0	0	6.61227	3.4072	4.32737	0	3.48539	3.43487	2.45001	3.1287	0	0	0	0	2.74547	0	0	0	0	4.73742	0	0	0	0	0	0	0
Gm7480	ENSMUSG00000114205	2.12461	0	0	1.88157	0	4.59935	0	0	0	0	0	0	0.680184	2.80216	2.29319	0	3.19264	4.74342	3.50056	2.20324	7.24917	0	0	1.7699	0	0	0	0	4.06302	0	5.6551	0	0.362642	0	6.30911	0	0	0	0	0	1.63742	1.26764	0	0	0	0	0.547348	0.89247
Gm48265	ENSMUSG00000114945	0	0	6.91143	0	0	0	9.65667	0	0	0	0	0	13.3829	2.91323	4.29323	0	0	28.9492	7.96226	5.47671	0	0	15.4673	11.0819	1.92767	0	9.4174	6.2946	12.1909	0	5.94894	1.61287	0	4.19372	7.85093	10.3988	0	0	0	0	0	0	2.36189	0	0	0	0	1.20797
Gm26885	ENSMUSG00000097125	3.279	17.7739	2.00013	1.02373	3.67868	2.97667	29.0844	14.0236	0	0	1.01051	5.36542	1.46455	0.83006	10.023	7.9764	5.08282	52.0251	42.5888	0	0.466089	13.2052	29.3246	1.82447	1.97894	2.11859	4.42267	5.93428	8.06454	11.1432	15.9834	0	2.15667	4.20482	6.32361	30.2547	6.98583	0	2.40426	0	0	0	0.26859	0	0.950411	0.345668	0	0
Gm34121	ENSMUSG00000108659	13.5731	0	0	7.02906	0	0	17.3263	0	0	0.338213	0	5.03969	3.08352	3.77377	3.97176	0	3.91024	19.4143	0	1.26705	0.538876	0.142138	4.86498	0	2.29673	0	5.01859	1.48222	6.52669	4.55318	1.02563	5.00101	0.373401	0.825963	2.09435	3.37403	9.42516	0.448328	0	0	0	0	0	0.255622	0	0.085319	0	0.142889
Gm35963	ENSMUSG00000110212	0	0	0	0	0	1.75073	0	0	0	0	0	0	1.37678	0	0	0	0	8.58036	2.68472	1.92041	2.82407	0	7.55829	1.57841	4.24303	0	2.66734	0	0	0.632735	0	0	0	0	0	0	3.47486	0	0	0	0	0	0.593971	0	1.31358	0	0	0.99365
Gm50025	ENSMUSG00000117420	1.45547	0	0	0	0	0	0	0	0	0	0	0	4.99608	0	1.04282	5.40546	2.75112	9.15432	0	0	0	0	8.37062	5.92848	0	0	0	0	0	0	3.13576	0.95705	4.10379	2.85359	0	6.80838	1.41395	0	0	0	6.04481	0	0	0	0	0	0	0
Gm49494	ENSMUSG00000116518	8.68221	0	0	5.78888	0	0	6.7296	0	1.0921	0	17.1879	5.54154	9.82487	23.6318	1.85145	8.10811	4.22037	25.2313	17.6214	0	11.0762	0.634527	11.0449	7.01427	0.848867	0	0	0	0	4.05255	7.5087	1.5953	16.0403	11.5285	1.17816	3.99829	8.37686	0	0	0	0	0	0	0	0	0	4.4409	4.66248
Gm5086	ENSMUSG00000110235	0	0	0	1.91134	0	1.17287	0	0	3.2323	0	0	0	4.59124	5.57103	0	0	0	10.0178	3.71471	0	8.85818	0	0	0.916022	0	0	0	0	0	0	0	0	1.15592	0	0	0	0	0	0	0	0	0	0	0	0.422264	0	0	0.686127
E530011L22Rik	ENSMUSG00000097820	4.58577	1.27727	9.9604	1.09172	3.93676	3.51838	6.47583	7.21984	1.1946	8.67248	4.29665	6.26934	10.3751	8.1304	2.81303	5.6378	2.98738	21.0762	19.3898	3.81995	5.33657	3.00326	3.07104	6.1771	6.03956	2.83639	0.976283	1.42504	0.864888	2.85349	4.82096	2.84205	3.83658	1.7978	6.63306	8.84638	6.87563	0.06808	5.07676	6.54969	6.85136	6.57101	2.92814	4.20607	2.54515	3.0593	1.99482	3.11566
Tbx3os2	ENSMUSG00000086847	0	0	0	0	0	0	0	0	0	0	0	1.57238	6.52135	0	2.09622	9.61241	2.89214	16.5949	10.7296	0	0	0	0	0	0	0	0	0	0	0	0	0	1.32498	0	1.50337	0	0	0	0	0	0	0	0	0	0	0	0	0
0610005C13Rik	ENSMUSG00000109644	0	0	0	0	0	0	0	0	0	0	9.27792	5.5868	37.7173	10.2902	45.4959	74.0125	72.8607	145.701	152.245	0	0	0	0	0	1.91405	0	5.23851	0	0	0	2.3408	0	0	76.7718	1.77144	4.58234	16.7292	1.29394	2.21263	0.559018	0	0	2.30301	0	0	0	0.19476	0
Gm21691	ENSMUSG00000116840	4.71204	0	0	0	0	0	0	0.802669	3.2201	1.87842	0	0	0	0.769772	0	6.59472	0	10.6192	9.53104	0	0.825393	0	1.65679	0	0.791513	2.57504	0	1.69061	0.861707	0.512199	0	0.888008	0	2.64463	2.89412	0	0	0	0	0	0	0	0	0	0	0	0.077303	0.237693
Gm29724	ENSMUSG00000111673	0	0	0	2.20839	0	0	0.46465	0	0	1.35515	0	0	3.77931	1.1179	0	0	0.879148	11.4837	8.72149	0	2.61552	0	0	0.182396	0.280529	0	0	0	0.892301	2.96427	3.52627	0	2.17254	0	0	1.07574	0	0	0	0	0	0	0.286451	0	0	0	0.464689	0
Mir22hg	ENSMUSG00000085148	3.349	1.38161	4.07092	0	0	3.99405	6.24984	0.334368	5.35663	0	0.519177	0	16.5321	10.8126	0.78446	11.1461	5.06566	38.0128	20.8672	0.806806	0.922334	0	2.19764	4.2742	4.66089	0	0	0	0.719141	2.33755	0.5942	0.648727	3.23103	10.0112	0.788539	4.18065	6.36246	2e-06	0.112686	0	0.837232	0	0.121403	0.415648	0	0	0	0.326323
Platr4	ENSMUSG00000097639	0	0	5.79869	0	0	0.94328	3.773	0	0	2.95208	0	0	4.0811	9.19264	3.89794	6.20311	2.37182	15.57	12.395	0.724748	0	0	0	0	0.786378	0.735201	0.314982	0	0	0.259125	2.09464	0	1.3793	4.58087	0	0	4.99315	0	0	0	0	0	0	0	0	0	0.313987	0
Gm2396	ENSMUSG00000099930	2.17926	3.32662	1.57837	3.77408	1.45637	0.772557	0.101034	0	4.12924	0.698981	4.69786	3.299	0.518456	4.33441	1.51569	2.86715	4.15036	12.1259	8.48395	2.82798	1.11213	0.87574	3.2995	2.07552	2.18908	1.60941	0.702236	1.99952	0.869098	1.76919	2.49855	0.860337	1.98777	0.462628	2.52998	1.96586	0.611278	0.402796	0	0	0.052613	0.826244	0	0	0.066019	0.021904	0.294321	0.058982
A330076C08Rik	ENSMUSG00000113186	6.16386	3.211	2.6521	3.83884	0	0	0	1.23096	0.589447	0	0	0	0.509866	1.42381	3.86869	0	1.9288	10.7536	5.96905	2.65724	0.249165	0.928801	1.44484	3.37995	0.817777	1.34697	0.465848	0	1.93952	1.97628	2.93066	0.950239	2.12835	0.350467	1.97227	1.11697	0.61133	0	0	0	0	0	0.126238	0	0	0	0	0.306038
Gm47956	ENSMUSG00000112000	9.90574	0	0	0	0	0	0	0	5.62837	0	0	5.7943	0.329419	3.32795	1.33726	0.728179	0	12.1151	10.7317	0	1.62061	0	1.46096	0.86174	0	0	0	0	0	0.696415	0.43432	0.565636	0.493502	0	0	0	0.360015	0	0.059311	2.04123	0	0.114191	0.900861	0	0	2.23109	0.148131	0
4933408J17Rik	ENSMUSG00000097407	6.53151	0	0	0	0	0.388493	1.18583	0	0	0	0	3.30391	3.79757	0	3.89539	0	4.23136	12.1608	5.14409	1.74639	0	0	2.05016	0	0	0	1.56171	2.13267	0	0	3.94863	0	1.44718	0	0.582794	3.24926	1.43858	0	0	0	0.316285	0.091951	0.133303	0	0.205516	0	0.275393	0
B930059L03Rik	ENSMUSG00000113361	2.1529	0	0	0.939373	0	0	3.03312	0	1.98972	0	0	0	3.36717	1.12671	2.87134	2.2087	1.82855	12.6652	9.23231	2.34533	1.95199	0	0.410672	4.3049	2.70608	1.22224	1.54244	3.53338	3.35087	1.78201	0.865797	1.73246	2.69187	3.75271	1.14175	4.8208	0.678621	2.64793	0.707087	1.41951	2.48189	4.9394	2.59646	5.60385	1.37093	1.03471	2.44568	1.65325
Appbp2os	ENSMUSG00000085628	0	0	7.03553	0	0	0	2.85335	0	0	0	0.33764	0	4.66769	0	4.56793	4.67703	0	24.0811	4.9018	0	0	0	0.434427	0	0.854966	5.55789	0	0	4.37101	5.2157	0	1.53274	4.20533	10.5882	2.31407	0	2.26683	2.56921	5.45217	3.39066	2.8577	0	2.78184	0	0	4.94773	0	0
Gm19696	ENSMUSG00000117485	0	3.22183	0	0	0	0	0.770723	0	0	11.0326	0	0	4.77191	2.71821	0.295462	5.91002	3.44491	46.9055	6.51124	0	0	1.80869	0	0	0	0	0	0	0	1.57905	0	0	0	1.16053	1.52569	0	0	0	0	0	0	0	0	0.801296	3.23773	0	0	0
Gm33370	ENSMUSG00000105283	0	0	0	0	0	0	3.20792	0	0	0	0	0	0	6.63749	4.83362	5.19627	0	26.6865	0	0	0	0	0	0	0	0	0	0	0	0	0	0	0	3.29515	0	0	0	0	0	0	0	0	0	0	0	0	0	0
Gm37190	ENSMUSG00000102181	0	0	0	0	0	0	0	0	4.75509	0	0	0	0	4.51689	1.67411	0	3.42789	30.0507	3.15871	1.43818	0	0	4.53622	1.26932	2.96725	0	1.18526	1.40103	0	0	0	0	2.95113	0.9413	0	2.39383	0	0	0	0	0	1.11487	0	1.13519	0	0	0.972671	0
Platr20	ENSMUSG00000086646	0	0	0	0	0	0	0	0	5.3779	11.0661	0	0	0	2.96385	0	0.477681	2.79773	18.4488	2.4401	0	0	0	0	0	0	0	0	0	0	4.85885	0	0.580783	0	5.39761	0	0	0	0	0	0	0	0	0	0	0	0	0	0
Gm43329	ENSMUSG00000105842	0	0	0	1.75381	2.84038	1.99	0.244561	0	2.58645	1.04223	0	1.04804	4.76655	0.816524	0	2.37012	3.32289	10.8275	2.3674	4.52048	1.18024	0.204675	2.7001	3.42465	0	1.59664	2.96305	2.14299	2.90057	3.81316	2.10193	1.01201	2.7672	2.03	2.99604	1.39227	4.003	0	2.93328	2.80312	0	0.797107	2.00891	1.26514	0.116064	0	0	0.353786
A530041M06Rik	ENSMUSG00000104973	1.58914	5.10163	8.50315	2.00736	2.3457	1.97598	3.22342	0	0	18.1604	3.60004	1.17826	1.81521	12.1572	7.05692	11.6314	19.2088	5.4406	8.35298	1.45554	3.08312	7.57622	13.0288	6.64839	0.695597	0.941595	0	7.65453	2.36897	6.30939	4.94375	5.00841	10.4438	6.21695	6.55683	0.545509	0	5.88773	9.72027	3.95816	2.95724	4.48214	0.753285	8.74545	0.776311	3.70879	2.85246	4.13046
Gm30262	ENSMUSG00000112249	0	0	0	1.32546	0	0.869264	0	0	2.17289	10.0872	0	0	0	0.879283	8.12031	3.23594	3.49825	6.33777	0.9945	0	0	3.55422	0	2.9013	1.63126	0	0	3.21355	2.46022	1.64383	5.38253	0	1.66705	6.09173	0	4.33034	2.35115	0	0	0	0	0	0.712442	0	0	0	0	0
4833411C07Rik	ENSMUSG00000109089	0	0	0	0	0	0	0	0	2.19853	8.58109	0	0	4.68532	1.11364	1.05452	3.80414	0	7.96179	2.37916	0.739217	1.33665	0	2.71252	2.89482	1.16441	6.56517	0	0	0	3.32005	0	1.4009	3.17387	0	3.38812	3.0563	0	2.06013	0.341155	0	0	0	2.76194	0	0	0	0	0
Gm11008	ENSMUSG00000078891	0	6.6024	7.3668	3.42786	8.94372	4.14922	15.203	8.46756	7.62435	20.5434	6.5347	3.21771	8.19152	7.19613	10.7185	9.0754	7.09642	8.57981	15.3938	4.95782	6.75869	7.87988	7.00105	4.78639	10.8231	14.0275	5.94952	2.04458	2.83677	6.12551	8.07518	7.64903	14.0443	11.7039	11.3226	5.72187	9.01901	2.91946	3.63651	2.00858	1.63532	2.31366	2.08586	1.22414	4.7541	4.53999	2.19324	2.60648
Gm28791	ENSMUSG00000100394	15.2628	14.4933	6.28098	17.2316	28.4349	12.245	29.4403	0.412096	18.1151	30.5071	13.0624	5.76104	13.814	8.10199	16.0032	11.4842	7.17505	37.1452	11.4332	8.48274	12.2407	3.92967	10.8596	7.12359	9.28899	11.5027	11.3913	7.0044	19.2974	2.11535	16.1825	6.34421	22.0166	12.817	18.8671	9.358	23.9211	9.34878	16.6275	11.6466	13.4288	13.2508	7.0504	13.4264	12.7813	18.0794	9.88253	6.06425
Gm37073	ENSMUSG00000103686	2.70723	0	6.95521	0.691908	0	7.53885	4.7417	0	9.98944	10.8106	1.8786	0	5.513	4.05275	1.75787	0	3.01794	9.25678	0	1.4621	4.43757	0	7.30095	0	2.07836	2.04902	1.63244	1.29769	0.321564	4.81931	0	0	0.875908	0	2.13261	5.65981	1.32871	0.190724	0	0.140254	0	0	0	0	0.139673	0	0	0.056143
D030044L04Rik	ENSMUSG00000108038	2.75594	0	0	0	0	7.63081	0	0	12.0653	16.6975	0	0	0	0	3.89708	0	1.5575	10.2396	3.98477	2.62778	1.56461	0.970446	4.44074	2.68219	3.35272	0	7.4597	11.904	0	0	0	0	1.52998	0	0	1.95175	5.31177	0	0	0	0	0	0	0	0	0	0	1.5913
Gm47484	ENSMUSG00000113529	11.1215	6.41315	0.342952	2.17708	2.72525	0.546529	3.31981	0.31922	5.11902	9.02383	2.86822	0.904459	0.901607	2.92963	0	0	3.52502	14.1714	0	0	0	3.0438	0.995853	0	0	0.231071	0	0.756869	0	4.31371	5.01988	0.653554	1.39558	0	1.86449	3.20632	1.44661	0	0	0.14551	0	1.35756	3.01986	2.10898	0	0.843037	1.89138	0
Gm20758	ENSMUSG00000112533	3.29924	0	2.07152	3.25275	0	0	0	0	0	9.32684	5.95876	0.925967	1.75176	2.66972	0.561454	1.45819	0	10.3687	4.24386	0.539107	0	0.459359	3.06652	2.53513	0.500141	0	1.53039	4.78366	1.06876	1.30059	3.29517	0.330303	0	0	1.18303	1.90627	0	0	0	0	0.093636	0	0	0	0	0	0.321134	0
1700001G01Rik	ENSMUSG00000087170	5.76442	0	0.602467	0.485007	2.79647	0.884293	0.770723	0.524178	3.90566	3.15578	0.845757	2.13133	1.21738	0.047369	2.4968	2.38644	3.16708	4.66441	4.86226	7.283	0	0	4.09067	0.468069	0.81655	0.333623	4.15065	1.58789	3.60083	1.1814	0.487039	0.833363	1.21508	1.71704	0	2.28428	3.93368	0	0.492932	0	1.27591	0.734381	0.491339	0.614229	0	0	0.889688	0.366015
Gm31583	ENSMUSG00000115919	1.2024	0	0.562705	1.26684	4.52111	2.95174	0	1.57032	5.78636	4.58552	2.72642	3.01775	0.556807	0.414759	4.00404	5.00455	4.64778	5.8777	3.92462	5.85285	0.659791	0.803286	6.04337	4.12636	2.50655	0	3.85104	4.00695	2.67839	1.00355	4.07606	1.33667	1.35916	0.252581	0.708135	4.40322	6.15283	0	0.388632	2.73665	0	0	0	0.255981	0.524811	0.512206	0	0
Gm28874	ENSMUSG00000100813	6.23898	0	0.519	0	0	1.30084	1.03405	0	2.51464	0.417316	0.990484	5.34286	4.70815	2.35147	1.87646	3.16426	6.34293	4.08598	2.89107	3.26726	2.72855	0.345395	4.40788	1.5666	0.932597	0.944544	1.21497	4.3059	0	1.66017	1.49479	2.73305	1.11086	2.73505	0.305064	2.85364	2.29649	0.145759	0.131659	0.005469	1.75366	0	0	0.0517	0.420723	0.014541	1.04904	0.72848
Gm20275	ENSMUSG00000110803	2.84646	4.42113	1.99516	3.38937	0	3.00953	0.644396	0	9.777	0	0	3.54835	5.22077	0	2.30784	2.13504	1.53642	7.68301	6.21439	0.65522	1.33491	1.79087	1.8588	0.435615	1.29659	0	1.36454	0.865557	1.3266	1.90109	1.24634	0.662837	1.45142	6.88887	3.9143	1.21063	4.81472	0	0	2.43678	0	0	0	0.155715	0	0	0	0.959044
Dleu2	ENSMUSG00000097589	52.2007	56.7017	65.5575	55.0154	42.9743	33.2802	33.9311	36.3834	48.7521	31.8994	43.7162	34.9006	35.6031	22.8287	38.5599	44.2518	71.4306	66.7573	90.7676	21.7787	41.6631	26.4622	26.7064	29.0403	28.6343	18.7302	33.5102	41.4648	37.4661	19.865	31.996	26.115	41.2032	45.2613	53.1788	44.5947	43.929	32.0425	24.6619	36.5463	31.8717	29.83	26.426	33.4546	21.9596	15.6144	13.8083	18.0958
Malat1	ENSMUSG00000092341	799.22	716.521	830.282	334.576	581.944	352.131	373.033	281.302	669.469	495.807	763.253	582.681	485.304	454.541	595.882	600.147	943.225	1092.75	957.992	397.448	234.083	211.638	304.149	308.662	269.072	339.54	318.854	417.858	438.295	298.912	389.005	242.294	457.711	554.817	428.312	459.385	485.977	179.833	150.598	192.178	154.948	223.895	189.64	194.181	187.398	214.193	112.215	145.813
Gm37696	ENSMUSG00000103473	6.5001	13.0099	34.295	6.95599	16.3312	10.7416	23.26	12.7263	11.5094	17.1467	15.2483	21.7482	13.764	23.2336	13.8364	46.4801	31.9081	68.3287	56.9585	10.5248	20.7527	15.7989	10.4737	22.8682	22.0106	16.5661	14.7202	30.5843	11.3686	14.2762	32.0764	13.0042	22.3065	45.7813	92.3662	28.5998	82.1528	4.97028	2.3763	7.64705	3.95888	3.24162	2.92086	2.2875	2.49591	2.02895	1.05619	1.44935
Gm17066	ENSMUSG00000091509	10.2783	28.3533	19.4138	18.7183	25.1538	22.9776	13.5875	13.1845	28.1156	15.7298	40.0125	17.301	23.1155	16.9211	25.1867	28.7534	47.8964	58.782	38.4735	22.464	14.3035	13.2435	12.3042	23.7406	25.2853	18.2444	19.6673	19.649	40.5466	15.8708	29.5986	17.6347	46.366	49.4622	35.9651	34.387	66.0352	12.0856	14.9116	19.5068	22.1564	18.7234	10.6082	13.2625	12.5825	28.9762	12.7984	10.8459
Gm13270	ENSMUSG00000086358	0.300098	0	5.98568	6.20279	1.90637	3.63742	0	0.04433	0	0	0	1.19667	0	1.24727	2.3376	2.42239	3.27778	11.9485	16.8527	6.82672	1.6334	2.14513	1.44014	3.83982	0.655891	0	0.838175	3.92727	4.47222	0.959113	0	1.49967	6.4799	12.9493	4.3122	1.47242	0.541119	0	0	0.02033	0.632804	0	0	0.026013	0.032362	0.363106	0.166789	0.113032
Gm10134	ENSMUSG00000063611	3.05577	2.61192	3.84409	0	0	3.5001	1.6845	3.55791	0	2.97724	1.53431	5.74066	4.30265	4.9504	3.01737	0.537214	0	10.4093	8.9777	6.8633	1.47494	0	0	0	0.417363	0	0	2.66386	0	0	1.35773	3.26071	1.64696	5.66006	0	1.08411	0.546555	2.35152	0	0	0	0.714612	0	1.52165	0	0.539621	0	0.220723
5830416I19Rik	ENSMUSG00000106219	5.84516	5.49439	0	1.50371	1.14372	0.579071	0.88413	0	4.02597	3.14117	0	0.911204	0.889292	1.07029	0.527208	0	4.77131	3.44478	9.16655	4.88788	0	0	0.871644	0.881323	3.434	0	0.936373	0	2.65684	2.21289	1.05168	0.772512	0.99341	0	4.7163	0.362584	1.63725	0	0	0	0.886105	0	0	0	0	0	0	0.137833
A630012P03Rik	ENSMUSG00000055110	2.68777	6.2038	2.38866	1.17532	0	1.17752	6.65919	0.949296	5.44682	1.02481	0	2.96388	2.35777	5.24758	4.1291	5.2292	6.68047	9.91618	10.0888	5.7744	7.22974	3.25969	2.8484	3.32827	9.18893	0.679295	2.6766	1.18925	0.559273	3.46419	3.58345	3.75328	4.69559	2.76127	5.85972	2.31757	1.788	0	0.116015	0.299542	0	0	0.245492	2.79445	0.351558	0	0.362631	0
Gm14582	ENSMUSG00000086704	10.6308	0	4.57388	3.70348	0	2.8454	0	0	10.932	14.3472	2.57431	3.88475	4.03627	17.5902	14.1859	8.10519	5.78062	10.0369	17.2446	9.83405	6.27917	2.46565	5.37091	7.61805	10.6677	0	7.32879	0	5.78615	2.90957	5.10742	7.71161	11.7678	12.5404	8.70909	4.43173	6.95386	0	0	0.807221	0	6.97609	0.597526	4.42504	0	0	3.10044	3.27611
4930556M19Rik	ENSMUSG00000096971	6.48694	0	2.79015	0	5.29926	1.8034	0	0	9.6266	6.97222	17.8716	11.5617	0	6.65515	7.78919	6.6213	3.50883	3.58832	9.1048	8.236	6.73652	4.79808	6.28385	6.64265	3.70342	2.66864	1.37833	0	1.68253	8.61817	5.58674	2.48873	4.70565	9.66694	13.1464	4.41963	13.9824	1.32073	1.53648	0.34653	3.08853	0	0	0	2.10856	0	0	0.646932
Gm6712	ENSMUSG00000072761	5.83002	0	7.04715	6.59694	9.76645	15.0446	0	3.70937	46.7122	29.481	40.8784	0	0	7.03352	10.2685	14.1023	8.16727	44.7113	13.6609	18.9079	31.4974	7.91493	20.0088	35.2237	16.5602	7.44981	21.0844	9.82764	9.48638	8.14678	0	22.1549	4.4188	11.1395	32.3205	10.0327	20.4322	4.49402	1.59884	6.82672	5.44827	4.35223	2.13858	3.77145	3.36332	6.63093	7.36082	0
Gm20692	ENSMUSG00000093739	0	0	0	0	0	0	0	0	2.61708	0	0	8.23301	11.045	14.2404	1.35409	0	6.00873	8.62239	0	0	0	0	0	0	1.72548	0	0	7.11139	0	1.61668	4.54688	4.48251	0	0	0	1.24712	0	4.16333	8.26954	0	6.15306	3.50778	0	0	0	0	0	1.38802
Gm15234	ENSMUSG00000085250	0	0	0	0	1.46861	0	0	0	0	0	3.53104	4.18454	3.98829	11.5579	4.13085	2.04326	0	1.09428	4.07067	0	0	0	0	1.69082	0	0	0	0	0	1.12134	0	0	0	3.34354	0	0	0	0	0	0	0.629163	0	0	0	0	0	0	0.990689
Gm45164	ENSMUSG00000109299	0	0	0	0	0	0	0	0	0	0	0	0	4.21082	10.5206	0.552046	0	2.64262	0	8.11005	0	0	0	1.50495	0	0	0	1.48175	1.12784	0	2.70113	2.07797	0	1.00987	0.615226	0	0	0.989615	0	0	0	0	0	0	0	0.301436	0	0	0
Gm27204	ENSMUSG00000098294	11.4002	0	0	0	0	5.44981	0	11.168	0	3.66012	0	0	8.25884	8.92946	2.19896	2.62755	5.1348	9.75658	2.84578	6.05107	0	3.2807	3.12195	0	8.05797	0	0	0	0	7.43795	0	3.71638	0	3.99383	4.53992	1.39786	13.9628	0	0	0	3.43004	0	0	0	0	0	0	0
4930455B14Rik	ENSMUSG00000097898	5.1384	0	0	0	0	1.05421	5.15861	0	0	3.40332	0	0	8.31923	6.68692	1.76834	0	3.03679	0	1.90119	0	0	0	0	0	3.65694	0	0	0	0	0	5.32823	0.884477	0	1.06008	0	0	2.21093	0	0	0	1.41346	0	0	0	0	0	0	0
Gm38832	ENSMUSG00000108371	24.9678	6.3652	0	0	0	0	4.8945	0	4.27248	0	0	0	15.7405	4.3778	8.93872	0	2.64262	7.85398	9.5077	4.33952	7.49701	1.66629	0	5.86425	9.74252	4.28968	0	0	0	8.20976	3.83716	0	8.31736	7.90244	10.0003	7.29635	0	0	0	0	0	0	0	0	0	0	0	0
Gm16630	ENSMUSG00000097434	0	0	2.12596	0	0	2.27178	2.55563	0	0	0	1.83745	0	2.10365	2.29598	2.37781	0	1.55638	3.21259	0.615109	4.03269	0.760911	0	0	0	3.56097	3.73851	1.00769	2.3843	2.95874	1.2137	2.71482	1.90842	0	1.69722	3.01546	4.36804	4.59454	0	0.069103	0	0	1.21077	0	0	0	0	0	0.053246
Gm42681	ENSMUSG00000105855	7.61357	0	2.61944	2.76275	1.9093	13.0082	0	0	1.07901	0	6.44826	1.59406	15.4457	1.49115	5.70866	3.78834	0	9.76321	2.07615	1.17224	1.48531	4.36436	2.04781	1.68612	2.78831	3.78702	1.56874	5.90125	3.51937	1.91765	0	2.00392	0.640434	0	0	2.99123	4.30313	0	0	0	0	0.303179	0	1.86349	0	0	0	0
Gm11592	ENSMUSG00000086680	7.25126	0	0	0	0	0	0	0	0	0	0	0	1.91428	5.77679	4.12102	3.88623	5.04135	0	5.97919	0	0	0	0	0	0	0	0	1.9159	4.07333	0	0	0	0	0	0	0	0	0	0	0	0	0	0	0	0	0	0	0
Gm29680	ENSMUSG00000114541	2.0895	2.69302	0	0	0	1.14455	1.7618	0	0.864829	0	0	3.2518	1.87963	1.07286	1.15267	3.41377	3.4615	1.00722	7.51973	0	0.676992	0.30356	0.733018	1.52876	1.09329	0	1.77853	3.18042	4.04993	1.249	0	1.84137	0.631275	3.48343	0	1.64385	2.68206	0	0	3.0775	0	0	0	0	0.859736	0	0	0.336185
Gm50489	ENSMUSG00000118427	3.02255	4.46875	2.07262	1.80637	0	4.62667	2.21769	0	0	6.06483	0	4.38924	3.14662	4.77576	4.25711	6.17331	3.09189	3.83175	4.35987	2.42141	1.61454	2.85367	3.04046	0	1.89015	1.26938	3.35204	4.90005	5.78051	2.20484	4.59629	1.32164	0.399791	1.25451	0	0.570279	3.58119	0	0	1.31751	0.289587	0.60497	2.13201	1.07417	2.02584	1.36037	1.79994	0.668812
1700062C10Rik	ENSMUSG00000114390	0	0	0	1.54059	0	0	0	0	0	0	0	1.92079	5.81954	1.01455	2.13234	3.60339	2.99491	0	2.45655	1.82286	0	0	0	0	1.27861	2.6944	0.671808	0	3.90372	2.47938	0	0	2.02244	0	0	0	0	0	0	0	0	0	0	0	0	0	0	0.456894
5730460C07Rik	ENSMUSG00000062046	0	0	0	0	0	0	0	0	0	0	0	0	9.17674	0	6.24745	2.24728	4.44951	0	1.85765	0	0	0	0	0	0	0	0	0	0	0.646881	0	0	0	0	0	0	0	0	0	0	0	0	0	0	0	0	0	0
AI847159	ENSMUSG00000084826	0	0	0	0	8.53817	2.40808	1.72795	0	0	0	5.00441	0	10.827	1.27085	3.14047	6.2319	0	0	6.62136	4.94832	2.03251	1.2816	1.98222	0.865635	0	0	0	0	0	0	4.18485	0	4.76263	0	0	1.62015	0.962772	0	0	0	0	0	0	0	0	0	0	0
Gm4675	ENSMUSG00000090534	1.84648	0	0	0	9.13	8.96498	4.71695	1.0903	0	0	0	0	3.01832	3.76402	10.8652	4.17939	0.494576	2.65722	0	0	0	0	1.98647	0	1.67352	0	0	0	1.12282	0	0	1.79955	3.08838	1.16721	0	0	0.619915	0.388316	0	0	1.38294	3.12207	0	1.94362	0	1.94312	1.92003	0.545834
Gm13571	ENSMUSG00000086196	3.6498	4.73896	0	1.70298	13.7744	2.51229	0	2.13018	2.3737	0	2.85251	0	1.94977	0	3.03609	5.53708	7.85941	10.6002	7.55959	0	0	0	1.57495	2.42764	0.868877	0	1.5969	0	0	1.56679	0	0.329141	0.702929	2.60179	8.23604	1.28191	0	0	2.70004	0	0	0.626399	0.318588	0.658101	0.501451	2.12188	0.309561	0.577688
Gm13663	ENSMUSG00000086641	0	0	0	1.69366	29.4417	1.19236	0	0	0	9.45309	0	0	2.44993	9.52113	1.43389	9.97973	8.49902	0	17.0286	0	0	0	0	1.85561	4.50931	9.02666	0	0	7.34313	2.98136	2.65688	2.10275	6.6757	1.47686	2.75405	2.03379	4.27158	1.89176	1.51984	0	8.60601	7.12947	0	0	5.76992	0	0	2.92605
Gm45353	ENSMUSG00000109957	0	0	0	0	0	0	0	7.27303	0	0	0	0	3.186	0	0	13.358	0	2.87691	9.83648	0	0	0	0	0	4.29401	0	0	0	0	0	0	0	0	0	0	10.0733	0	0	0	0	0	0	0	0	0	0	0	0
H19	ENSMUSG00000000031	50.9961	101.004	187.852	30.9103	176.298	207.504	171.392	152.045	154.276	206.32	305.268	297.237	345.11	428.889	367.795	1048.35	634.191	1251.39	1107.55	31.3706	22.7245	45.8922	57.3633	93.7771	162.953	89.6584	90.18	126.756	188.568	146.249	174.524	248.359	463.507	798.426	186.373	699.296	402.669	5.08667	15.0795	4.66413	6.19329	6.22405	12.3652	12.7075	9.62555	5.56636	10.7582	14.5965
Igf2os	ENSMUSG00000086266	0	0	0	0	0	0.319491	0	0	0	1.15989	0	0	1.25205	1.36822	1.82905	5.03516	3.86288	6.04414	7.68933	0.867475	0	0	1.01084	0.653521	1.36319	0	1.24969	0.626058	0.685348	0.879346	0.583809	3.63315	1.3102	6.17466	0.887858	6.48714	0.806875	0	0.745642	0	0	0.358152	0	0	0	0	0	0
Gm28086	ENSMUSG00000101378	0	0	0	0	0	0	0	0	0	0	0	0	0	0	1.77212	7.60389	2.2823	7.60715	6.6234	0	0	0	0	3.71586	0	0	0	0	0	0	0	0	0	0	0	6.72004	6.01204	0	0	0	0	0	0	1.90669	0	0	0	0
Gm31816	ENSMUSG00000109844	0	0	0	0	0	3.91433	3.14731	0	0	0	0	0	3.10617	0	1.67723	5.43247	1.83405	2.55156	4.10555	0	3.34204	0	0	1.84947	0	0	0	0	0	2.06557	0	1.27429	0	0	0	1.4825	1.81004	0	0	0	0	0	0	0	0	0	0	0.985768
Gm50215	ENSMUSG00000118028	0	2.53746	2.21383	0	0	0.675869	0	0	2.28704	1.92025	1.55056	1.17017	1.95903	0.645265	0.288417	6.90383	1.51046	1.80279	4.03671	1.12552	0.551026	0	2.22446	0	0.472747	0	1.04843	5.37042	0	2.14811	4.62377	0.363184	0.629444	0	0.525228	0	1.9764	0	0	0	0	0	0	0	0	0	0	0.190635
Gm49519	ENSMUSG00000115756	0	0	0	0	0.235282	0	0	0	0	5.27416	1.29244	0	0.186387	0.775681	3.70846	12.7396	0.546005	2.68913	4.33269	0	0	0	5.90368	4.47948	0.175336	0	0	2.88339	0	0	3.40129	3.19464	1.67976	0	0.4438	0	1.28957	0	0	0	0	0.099354	0	0.591755	0	0	0	0.045614
Gm28988	ENSMUSG00000100833	0	0	0	0	0	0	0	0	0	1.80545	0	0	0	1.13112	1.8308	13.3529	3.5885	2.84597	1.29774	1.85688	0	3.50031	2.57507	0.805621	0	0	4.64327	0	0	0	7.54927	0	4.42374	2.99528	2.51583	3.05969	8.09182	2.19304	0	0	0	0.407964	0	1.65644	0	1.95073	0	0.594723
Gm48876	ENSMUSG00000114869	0	0	6.96803	0.859753	0	0	0	0	0	0	0	0	4.86275	4.46116	0	6.04763	2.88616	0	2.2164	0	0	2.22396	1.90253	3.83071	0.886707	0	0	1.29205	1.10109	0.943434	3.52697	0	1.38458	0.617697	1.0233	4.93687	1.04146	0	0	0	0	0	0	0	0	0	0	0
Gm26588	ENSMUSG00000097730	2.12726	0	3.4284	0.461069	0	0.698973	0	1.33897	0	3.19321	0	0	1.84437	3.08472	0.80328	1.90227	2.17657	1.0458	3.51753	1.93231	1.42566	0.181658	1.06738	1.57061	2.01247	0	0.989371	0.778083	1.11328	1.28355	4.38315	0.714666	0	0.762516	0.990731	3.59407	0	0	0	0	1.06203	0	0	0	0	0	0	0.309749
4930509H03Rik	ENSMUSG00000105659	1.65682	7.55575	1.43493	0	0	2.50406	1.90661	0.518803	0	6.45866	2.92325	0	6.66265	4.68914	14.7983	26.0669	13.3593	4.81163	15.3105	0	1.41311	6.56636	2.20569	4.57582	2.47901	4.15827	0	6.17397	3.40356	0.976444	11.0453	1.82424	19.1857	1.488	0	12.6399	0	3.45281	7.3478	0.564247	6.72363	0.141548	0	3.59613	0.518686	0	1.34337	2.03748
Gm40621	ENSMUSG00000111646	4.32055	0	0	0.817849	0	1.53156	0	0	0	2.4003	0	0	3.96371	0	1.86509	5.07784	2.55992	2.60234	4.48513	0.730804	2.22127	4.97048	0	5.19816	3.85731	0	2.20518	0	2.21912	0	5.10704	1.65626	3.8396	0	3.95147	1.51299	0	0	0	0	0.798546	0	0	0	0	0	0	0
Gm36199	ENSMUSG00000117427	0	0	18.1709	0	0	2.56359	0	0	0	0	8.44516	0	9.74606	4.82036	0	13.5226	9.49095	0	5.04354	0	0	0	0	2.01791	0	0.893068	2.13279	0	0	0	2.03703	0	4.17944	0.735	1.67917	0	2.1307	0	0	0	0	4.30732	0	0	0	0	0	0
1700058P15Rik	ENSMUSG00000089636	0	0	10.9852	0	0	0	0	0	0	0	0	0	0	2.89036	6.59568	7.6765	21.1921	0	7.39963	0	0	0	0	0	0	0	0	0	0	0	0	0	0	0	7.95217	2.54492	0	0	0	0	5.11515	0	5.93588	0	0	0	0	1.0613
Gm28076	ENSMUSG00000100616	0	0	0	0	0	0	0	0	0	0	0	0	3.99007	5.78693	0	7.59621	4.40006	0	0	0	0	0	0	0	0	0	0	0	0	0	0	0	0	0	0	0	0	0	0	0	0	0	0	0	0	0	0	0
1700099I09Rik	ENSMUSG00000091906	0	0	0	0	0	0	0	0	0	0	0	0	1.24116	4.34255	0.594047	4.42381	4.45577	2.33741	0	0	0	0	0	0	0	0	0	0	0	0	0	2.51525	0	0	0	0	0	0	0	0	0	0	0	0	0.281416	0	0	0.795091
Gm38575	ENSMUSG00000111752	2.09839	0	7.09518	0	0	1.14283	0	0	0	0	0	2.60974	1.02707	9.77276	0.883273	16.517	4.77213	0	0.873554	1.21542	0.610622	0	0.990494	0	2.15641	0	0	0	0	4.94912	0	4.16962	0	0	0.935602	2.00248	0	0	0	0	0.366764	0	0	0	0	0	0	0.348902
1700021F02Rik	ENSMUSG00000105426	0	0	4.89635	0	0	0	0	0	0	0	0	0	3.55299	3.41063	0.99936	14.3067	3.24832	0	0	0	4.3284	0	0	0	0	0	0	0	5.73831	0	0	1.62772	0	0	2.17096	0	0	0	0	0	0	0	0	0	0	0	0	0
5730419F03Rik	ENSMUSG00000099364	6.05987	5.63373	4.14522	0	0	0	0.497227	0	1.71868	0	2.94146	0	1.69176	3.85465	0	10.6937	2.24452	3.80158	3.4427	0	1.89114	0	1.74806	1.26507	1.17371	0	2.23677	0	0.879964	2.07886	0	1.55069	0	1.7274	4.76003	0	1.24463	0	0	0	0	0	1.42619	0	0	0	0	0
Gm40040	ENSMUSG00000105260	0	0	0	0	0	3.71076	0	0	0	10.9105	15.0297	0	0	5.90166	14.8475	14.3519	3.72856	0	11.2898	10.6824	0	0	0	0	0	0	0	0	0	0	0	0	0	16.4237	0	0	2.5674	0	0	0	0	0	0	0	0	0	0	0.755214
Gm40685	ENSMUSG00000112798	0	0	0	0	0	0	0	0	0	0	6.50955	0	5.01665	0	2.26605	5.63501	1.83869	0	6.09843	0	2.47801	0	0	0	5.71242	0	0	0	2.22607	0	0	0	0	4.05424	0	0	2.9583	0	0	0	0	0	0	0	2.03406	0	0	0
2410003L11Rik	ENSMUSG00000085860	4.20505	0	7.97807	17.7953	24.6534	23.8721	5.47546	4.99316	29.2653	16.7505	8.17447	3.15132	20.9715	0	13.0355	68.6196	24.7487	9.07632	43.2792	13.6397	0	7.41473	0	19.9725	2.87962	17.4557	16.3077	3.88672	2.74155	6.12528	6.05179	8.89207	20.2161	41.4252	16.2412	3.57281	11.1392	9.43646	3.2001	4.90367	8.62093	10.7922	3.89812	0	5.38386	3.62648	7.92485	0
AI662270	ENSMUSG00000087107	6.18302	20.6935	31.8281	0	12.6717	35.531	34.188	37.9094	53.7662	12.4232	5.89031	16.0136	36.5131	30.2012	35.912	46.0892	19.3029	39.1343	74.3885	3.29027	1.24508	0.982052	5.11523	0.430218	1.93101	0.816273	0	3.52927	2.6249	2.38239	4.17914	0	1.3291	73.3294	9.4149	0	20.5263	0	0	0	0	0	0	0	0	0	0	0
Platr13	ENSMUSG00000086475	12.9254	18.0447	32.0783	0	23.7244	19.3689	16.0082	21.023	13.2933	27.6161	16.8036	11.8186	37.1501	33.857	14.9343	43.7256	26.0958	52.7146	100.546	8.31124	0.645341	3.40684	0.701079	0	6.31406	2.04464	1.85855	0.846093	0.336539	0	0	0.311778	0.250117	57.2642	8.96997	1.25094	15.6856	1.25171	4.52391	1.68065	1.71573	1.05576	2.4369	1.85809	0.877699	1.97919	0.401934	0.365223
Platr15	ENSMUSG00000086563	26.2207	29.1976	19.2554	0	19.2349	14.484	24.0729	18.0463	5.74328	20.6899	30.8118	19.9401	27.2086	41.9137	16.2751	52.6192	32.3361	24.1046	92.0953	5.35983	0	0	2.77033	0	5.87993	0	0	0	0	0	0	0	0	44.4529	4.04808	3.27476	3.46884	1.92158	0.575596	0.652003	0.59988	1.39112	0	1.01404	0.573866	0	0	0.113145
Hnf1aos1	ENSMUSG00000086054	0	6.88227	4.62776	4.09503	0	0	0	10.0456	0	0	9.02889	2.73818	6.20686	42.9812	15.7984	31.3848	5.96514	19.9144	63.1134	0	2.92316	0	0	3.03867	0	0	6.56996	0	0	0	0	0	8.18913	48.728	13.8832	0	4.17292	0	0	0	0	0	0	0.296368	0	0	0	0
1500026H17Rik	ENSMUSG00000097383	0	0	0	0	0	0	0.75123	0	2.87454	2.33132	1.73857	0	1.7729	0.602942	0.752838	7.76596	4.2122	0	8.07303	0	0	0	1.35322	0.662544	1.2002	3.59219	0	0	0	1.7198	5.00444	1.49817	0	1.33461	0	0	0	0.573614	0	0	0	0	0	0	0	0.369863	0	0
9130016M20Rik	ENSMUSG00000118366	0	0	0.508777	3.03761	0	0	0	0	0	0	0.678168	0	0	0.831505	3.28029	2.51742	3.96792	4.63161	10.4591	0.367341	1.35053	0.0594	0.908383	1.05646	0	4.73982	0.665648	1.71303	0.731061	0.308312	5.16172	0.854781	0.43354	3.89377	0.033081	0	1.03629	0	0	0	0	0.679461	0.577552	0	0	0	0.204714	0.167315
Gm26901	ENSMUSG00000097797	2.4767	5.81464	6.35546	3.7948	13.2158	8.33156	1.18089	0.273759	0	14.9195	11.2315	11.918	11.6701	8.39428	10.3607	23.1876	21.2512	30.955	29.0851	3.39274	6.47523	5.85034	6.60405	6.44413	5.81936	1.69803	4.63315	11.1932	11.9632	9.79076	10.2689	5.92737	3.68189	18.0239	19.4688	12.7426	9.52283	5.45229	13.4067	13.0127	20.6022	10.5402	5.15211	7.84711	9.92715	16.2384	8.14386	4.38213
Rian	ENSMUSG00000097451	58.5747	48.1086	158.988	38.4177	36.9729	55.0412	34.8866	27.5227	43.4712	142.777	115.496	104.462	120.085	112.671	88.23	176.929	241.602	332.679	407.312	65.5664	32.4235	21.6087	39.4202	30.301	32.6193	25.3428	21.6842	17.795	18.7624	12.7337	60.6721	22.8867	62.1121	221.89	120.317	83.2777	148.015	114.875	105.926	99.4907	94.41	87.1258	77.5958	80.2841	59.2487	99.1561	75.8286	55.579
B830012L14Rik	ENSMUSG00000098202	7.96493	13.1005	8.96344	9.37574	1.02018	8.85774	10.7198	2.37116	11.2523	20.8281	16.0115	22.2128	20.8971	17.8118	17.8293	42.5539	51.1443	97.4564	97.1529	18.0512	5.88136	8.68579	6.4323	11.1486	10.7489	4.81087	2.47652	5.79464	6.46767	6.64644	12.0783	6.34831	13.6677	41.7877	26.2262	22.9619	26.6239	22.2037	20.3135	33.8232	20.7186	28.4568	19.4324	13.0869	15.7805	11.877	18.5992	15.2268
Gm47283	ENSMUSG00000096768	143.159	131.46	169.758	46.8887	99.555	105.894	111.57	59.2479	88.147	123.287	229.03	172.648	155.18	170.71	171.497	270.055	291.055	399.335	736.766	59.704	74.6138	41.8378	35.7221	96.9809	66.6421	75.0053	42.5967	72.2813	97.4425	76.1404	50.4671	69.5492	111.322	369.67	149.79	143.768	116.22	265.736	221.85	237.825	170.919	237.908	169.558	191.445	167.954	136.169	130.313	138.482
Gm39384	ENSMUSG00000110950	0	0	0	0	0	0	1.39933	10.1206	12.8676	8.776	0	0	3.27425	3.0008	5.24495	9.78904	5.92465	0	9.81817	0	3.13685	0	2.76224	0	1.56648	0	0	0	0	0	1.51789	3.06704	0	0	0	0	4.07615	0	0	0	0	0	1.88584	0	0	3.20177	0	0
Gm43585	ENSMUSG00000106287	0	8.40915	0	2.16953	0	0	0.455037	0	18.8144	10.2006	7.72326	0.550773	3.02477	1.31844	1.12565	4.00769	12.1953	4.14123	10.52	0	0	0	0	3.07242	0.331302	0	0.374672	1.66218	5.45041	0	0	0	0.467968	1.5249	0	0.94312	0	0	0	0	0.994358	0.8458	0.467312	0	0.267371	0.11044	0	0
Gm48302	ENSMUSG00000113041	5.59093	0	1.24086	0.685746	0	3.6367	0	1.47287	17.1832	20.1369	7.87423	3.99362	2.89976	2.10243	5.72159	0	7.81002	15.8864	17.4677	0.375138	1.55461	2.83553	1.12087	2.64374	1.26319	0	2.75439	4.05176	4.82033	3.21154	0.577363	1.5977	4.31956	1.10285	2.62318	0.552899	2.73524	6.17547	0	0	2.11463	1.81747	0	1.25331	0.88006	0	0	0.895204
Gm49959	ENSMUSG00000117030	0	0	11.1539	0	6.55427	0	0	4.15412	37.7939	9.18693	0	5.58129	4.13533	9.45763	11.8233	0	19.5688	6.41703	25.3334	0	0	0	7.41232	0	9.82333	0	2.60021	0	0	3.36297	8.61753	6.15968	14.3146	10.1835	11.6198	30.2221	14.2811	4.00981	0	0	0	0	1.5453	0	0	0	0	0
Airn	ENSMUSG00000078247	14.5667	38.1156	38.876	5.38365	52.0951	25.029	22.0187	13.9748	40.3606	27.3549	56.6564	39.7583	44.1989	25.0006	30.5873	25.7055	50.9308	43.4233	70.9465	2.40586	3.28932	7.92491	11.3153	23.8423	27.0506	7.2711	4.89318	7.03067	1.63326	18.0445	14.9499	20.1062	43.4375	31.4279	35.8301	65.4712	21.1555	2.62367	4.89596	1.88638	0.485645	1.9488	2.29753	1.89633	0.567455	5.05021	0.339158	0.623752
Gm49958	ENSMUSG00000117061	0	0	0	10.6731	7.90509	0	2.10135	1.72746	8.9634	0	7.64847	4.70727	8.41366	6.79123	9.11798	4.95292	7.7723	7.35572	18.4209	0	0	0	0	0	1.65385	0	0	0	0	0	1.34223	3.87012	10.8627	1.13571	1.85009	18.6358	0	0	0	0	0	0.545656	2.39776	0	0	0	0	0
9530059O14Rik	ENSMUSG00000097736	10.8958	0	9.76275	1.6695	4.57506	8.29121	7.77674	0.944144	3.59624	5.81089	8.88471	7.76265	3.04042	3.79694	6.28253	7.27129	3.45689	5.97643	20.7151	6.81162	1.94291	0.540118	6.19778	1.78765	2.91459	1.35437	13.0462	0.775782	1.72086	4.72138	14.1077	3.59766	2.50845	0.689759	1.22408	0	6.71246	0	0	2.33024	0.48799	1.27898	0.110246	1.9116	0	3.63948	2.40806	0.834419
Gm21860	ENSMUSG00000095366	2.35197	3.46708	7.94454	6.57203	5.44947	2.18801	0	0.799785	1.18247	2.75763	0.122254	3.26733	7.70688	1.51198	1.92809	6.75965	2.11533	5.57201	13.5592	3.99703	3.27695	0	3.49306	1.82713	1.06482	0.31928	6.79949	1.89251	0	0	3.08782	0.293394	2.27514	1.09286	2.56671	3.37449	4.34058	2.26276	1.74079	0	0.194066	1.49246	0.333589	1.59295	0.184121	1.07665	0.588762	0
Gm5165	ENSMUSG00000116802	3.89389	7.35595	3.62235	25.7754	0	6.39093	14.7569	2.6888	9.52977	26.525	14.6371	19.1515	5.54688	14.0799	18.1014	6.13819	10.0052	37.1871	35.0985	13.331	9.02514	7.32109	11.4669	8.19599	8.59082	0.72849	10.3315	6.45543	5.94419	11.7672	20.0445	12.7291	21.9233	14.9392	16.3243	1.20513	14.6351	1.33219	2.66114	0.663414	8.49847	8.72409	5.29443	3.21914	0	7.67734	6.93874	2.44082
Gm20559	ENSMUSG00000106734	0	2.43622	0	4.67403	1.1174	2.18753	2.36256	1.05876	0	6.97475	0	5.70199	0	2.52922	2.83514	5.0582	2.38716	3.36322	8.6603	1.80788	2.96633	0	0	0.496446	0	0	0.08106	0	0	0.548374	0.477376	1.26061	2.52571	1.03539	0.932971	0.629523	1.33237	0	0	0	1.38303	0.022983	0	0.11559	0	0.054308	2.01532	0.506199
C330024D21Rik	ENSMUSG00000107385	0	0	5.67873	7.32114	0	0	1.99298	0	0	11.2203	0	3.07948	1.28202	0.769092	1.75121	0.90919	4.34338	6.77078	7.88501	1.40534	0	1.08604	1.2931	0.576794	0.512576	0.843822	9.20925	0.902776	2.16184	0.173406	1.21573	0.377365	0.573581	1.50134	0	0	0	0	0	0	0	0	0	0	0.926266	0	0	0.283029
Gm48653	ENSMUSG00000113425	0	0	0	6.87471	0	1.01907	1.00753	0	0	0	1.41956	9.4429	2.57684	0.368376	1.05072	1.93664	1.41168	3.89889	22.1222	0	0	0	0	3.1231	2.42862	0.702066	0	0.391595	3.93862	1.29595	0	1.27376	0	0.50251	0	7.92053	2.82926	0	0	0	0	0.757683	0.376929	0.637955	0	0.648454	0	0.675383
A830008E24Rik	ENSMUSG00000100627	0.746507	0	0	1.33444	0	0	0	0	2.70397	7.77393	0	1.4421	5.98125	2.24462	2.52499	1.21153	2.32112	1.17966	16.389	3.86164	0	0.452619	4.17214	0.866615	0.364311	0	2.04269	0.783889	0.336571	0.57026	1.80606	2.3037	1.12754	0.718451	0	1.59639	1.47965	0	0	0	0	0	0.178744	0	0	0	0	0
Gm30127	ENSMUSG00000114647	0	0	4.1933	2.28237	0	1.77942	2.51163	0	3.26521	0	0	0	1.93814	0.72629	3.71733	0	3.5355	0	19.5936	0	0	0	0	0	0	0	2.53585	0	0	0.742399	0	1.94173	0	0	0	1.31458	0	0	0	0	0	0	0	0	0	0	0	0
Eldr	ENSMUSG00000087060	13.2533	0	0	10.8921	0	5.4171	0	0	0	0	15.3724	3.81047	9.72917	6.66197	10.4237	2.09955	4.0968	6.51396	19.0742	2.33191	5.78089	1.57175	12.777	11.715	1.07209	1.53378	9.46655	0	0	4.97081	5.79994	6.0474	3.36413	3.83285	0	8.8622	5.81796	3.37943	6.25095	6.95597	0	6.16843	4.61778	5.96568	3.71955	0	5.31147	3.4204
Gm12120	ENSMUSG00000087328	0	6.42093	2.37608	1.65675	0	0	2.98871	0	0	0	0	0	2.99792	0	0	0	4.65831	0	18.5267	11.2509	3.59575	0	6.6041	3.3534	0	0	0	6.19774	8.29181	2.65333	0	3.31791	18.4532	0	2.56701	5.29456	4.72681	0	0	0	0	0	0	0	0	0	0	0
Gm9917	ENSMUSG00000097099	0	13.0885	7.25671	0	0	0	6.01296	0	0	2.34118	9.39211	2.6424	0	5.73632	1.6783	0	6.27534	15.2076	22.033	1.19639	2.78552	3.3488	0	7.1074	0.886785	7.23273	3.92268	5.68448	3.8034	4.61488	2.89433	3.56405	15.2787	8.12244	10.3658	11.5964	7.28936	4.1095	7.36241	7.06603	7.80675	0	3.06864	6.35524	5.04927	0	3.42885	3.58219
Gm32856	ENSMUSG00000110605	3.49629	0	10.4999	16.717	2.64953	4.95897	9.06286	1.37757	14.0854	0.571994	1.48	9.71788	11.9322	12.2872	19.9252	10.6398	12.7724	11.5799	31.2581	7.32974	8.80851	22.7717	8.1913	14.4211	9.02734	14.8016	2.67433	6.93578	12.9371	13.4493	23.3714	6.51401	22.6564	8.28868	12.7901	9.9501	4.55983	16.2698	6.72695	16.1178	7.44087	12.3581	9.73457	9.24304	8.16488	5.69247	13.8622	9.85128
D730003I15Rik	ENSMUSG00000073478	2.12497	0	0	16.2313	3.26233	3.86189	1.21822	0.199341	1.46456	0	10.6012	4.13708	16.2787	8.86215	3.25757	4.73191	6.36287	8.00714	12.1629	0.529116	3.13646	1.40692	10.7635	6.52705	2.55553	5.80993	3.74758	10.0607	5.15971	2.02119	0	7.95224	1.95415	10.0837	1.81588	1.63818	19.872	15.2314	16.3898	5.59753	7.37113	3.88525	1.46629	7.06888	3.80634	3.26147	2.80833	3.53153
Gm15879	ENSMUSG00000084790	0	0	0	19.2508	0	12.4439	0	0	0	0	0	2.60697	6.73111	0	4.70871	4.94944	16.2273	24.7713	23.9757	4.37965	6.84997	3.71673	6.94972	7.74468	4.16987	11.8328	5.85663	5.15987	14.8481	4.80418	9.74946	12.28	17.0738	20.0713	10.1919	15.6046	36.3891	6.9857	11.7999	9.08884	5.93507	8.18613	4.98228	15.608	3.16835	13.3505	8.04596	10.3419
Gm16152	ENSMUSG00000087131	5.83394	33.9686	2.71504	0	4.43652	0	1.58012	0	0	9.20417	0	0	11.6371	2.6191	0	0.560736	9.95595	27.6898	15.9703	6.45164	0	6.29297	4.74783	6.21324	2.79835	0	0	0	18.0132	12.4377	0	0.235996	5.57232	1.21578	0	0	0.353503	8.50983	10.1248	4.54409	5.10202	6.84955	5.9824	17.393	4.58792	2.5997	4.12269	4.37717
Gm48444	ENSMUSG00000113224	0	16.0526	4.99617	3.16367	0	0	0	0	0	3.23493	0	0	8.14366	0.68008	9.74221	8.98295	3.64852	11.2526	6.07417	0	0	0	5.71304	0	3.1734	0	1.67012	3.58148	6.65094	0	0	0.949729	0	0	2.21376	0	10.6514	0	0	0	0	1.10751	0.4707	0.438456	0	0	0	0.934569
6430710C18Rik	ENSMUSG00000085427	0	10.211	0	0	0.612585	0	4.08362	0	5.78965	6.64142	1.35473	0	2.76828	1.33291	2.04973	0.616129	3.73596	7.65173	4.07428	1.52783	4.43039	0	2.20279	0	0	0	0.989135	0	0.967997	1.0662	0	2.51567	0	2.94362	0	1.07356	1.94764	0	0	0	0	0	0	0	0	0	0	0
Gm29018	ENSMUSG00000099752	0	8.66462	0	0	0.779896	0.598616	0	0	0	0	4.51871	2.87717	1.19575	2.23458	2.92355	5.6301	6.03383	9.88249	0	0	0	0	0	0	0.856264	0	1.61485	1.53979	0	4.13907	0	0	0	2.93802	6.88151	0	3.14561	0	0	0	0	0	0	0	0	0	0	0
Gm26671	ENSMUSG00000097339	0	9.54621	0	0	2.76739	0	3.32309	0	0	0	7.69944	5.19006	0	4.30175	2.09482	0	8.60418	19.399	0	0	0	0	0	0.6012	2.68363	0	0	2.1685	0	0	0	1.6332	0	0	0	0	0	0	0	0	0	0	0	0	0	0	0	0
AI838599	ENSMUSG00000085180	24.2738	26.4494	4.01927	13.5512	10.9286	4.24511	18.5693	0	18.523	2.70731	24.6356	17.8943	21.137	3.32456	11.017	10.4201	8.08647	47.5163	13.009	6.17699	16.5414	0.66864	23.5335	2.80076	3.57545	3.29483	1.4104	11.6777	1.46063	7.41676	7.72114	8.22147	3.2455	5.1338	10.1961	10.1139	4.15585	0	0	0	0	0	0.373631	0.647502	0.420366	0	0	0.273382
1810053B23Rik	ENSMUSG00000100277	11.3767	10.8625	0	13.0582	0	1.30335	3.2583	0	0	0	4.50408	14.4299	1.24411	2.66038	3.9539	0	6.02318	15.7638	6.03032	4.59376	1.40074	0	2.89007	0	1.86461	0	0.727562	2.33975	4.46507	3.19887	3.46659	1.00769	2.54078	2.82517	9.34249	3.93903	0.610305	0	0	1.74737	0.456932	0	0	0	0	0	0.43939	0.529191
1700095J07Rik	ENSMUSG00000084861	0	4.77286	0	0	0	0	0	0	8.09057	0	0	0	5.59838	0	1.35435	0	6.05555	8.23407	8.05601	1.75861	0	0	2.40238	1.96948	1.22539	0	0	3.60732	0	0	0	2.15652	0	0	2.62359	3.89067	3.24565	0	0	0	0	0	0	0	0	0	0	0.721599
Gm15133	ENSMUSG00000087175	0	5.60807	3.67799	3.04104	0.836951	0	0	0	1.79559	0	0.342542	3.27719	0	0	2.21709	5.16564	1.46011	6.76414	4.90074	0	0	1.1176	0	0	0	0	0	6.03064	0	0.399682	0	1.39195	0	1.54103	0	4.29978	0	0	0	0	0	0	0	0	1.18032	0	0	0
Gm26801	ENSMUSG00000097892	0	0	20.299	0	0	1.24792	0.99674	0	0	0	0	0	7.4983	0	0	2.1936	10.7532	6.18356	9.0856	0	0	0	7.91344	3.39595	3.07402	0	0	0	3.31446	0	3.29291	0	1.13152	2.96624	0	0	0	0	0	0	0	1.53921	0	0	0.618533	0	0	0.31267
F630040K05Rik	ENSMUSG00000097727	3.00961	3.46563	10.0445	0.626594	2.1098	0.632971	0	0	0	1.64603	0	0	3.86586	2.89522	2.64659	0.750507	2.33163	5.78407	8.64971	0.409996	1.36918	0	4.7496	0	1.54055	1.48869	2.72164	0	0	0.380843	0	1.18023	1.10696	2.67381	0	0	0	0	0	0	0	0.334042	1.76571	0.599244	0.214699	0	0	1.00849
9630014M24Rik	ENSMUSG00000118257	0	5.83761	5.99426	0	0	1.74662	2.33247	0.13782	0.631351	0.785922	0.619788	0	1.96096	4.95115	0.534486	1.23943	3.74926	2.10692	8.47019	0.125742	0.500249	0.405627	0.510991	0.328246	3.22846	0	5.26614	3.25877	0	1.09833	1.92866	0.296127	0.328159	2.75819	1.77817	1.50097	1.71378	0	0	0	0	0.487431	0	0	0.162969	0	0	0
A530058N18Rik	ENSMUSG00000087694	0	1.16774	9.10319	0.905627	0	0	3.28498	0	3.48377	0	0	0	0.363387	1.46292	2.24233	2.20778	1.24702	6.85644	6.37016	2.73592	0.856718	0.52789	1.2895	1.45705	0.420672	0	0.863838	0.711993	1.62649	1.89378	3.28125	1.56319	0.817121	0	2.45221	0	1.65561	0	0	0	0	0.802979	0	0	0	0	0	0.153056
4930429D17Rik	ENSMUSG00000104956	2.00827	1.29176	9.28373	0.624767	0	0	1.30663	0	0	0	0	0	0	4.00328	3.61576	0	2.87839	6.05355	5.50253	0.849506	1.21988	0	2.36041	1.86021	0	0	0	0	0	1.2682	3.82977	0	1.79721	0	0.870024	0	0.886355	0	0	0	0	0	0	0	0	0	0	0
Gm36037	ENSMUSG00000118380	0	0	7.88423	1.42402	1.94712	0	0	0	0	0	0	0	1.7142	1.90789	0.716419	2.44055	2.84256	7.27612	11.4894	0.865072	0	0	2.58225	3.61893	2.47598	0	0.981742	1.60162	2.01481	0	0.571764	0.562011	0.862153	0	1.38352	0	0.991342	0	0.161097	0	1.18798	0	0	0	0	0	0	0.388764
Gm40999	ENSMUSG00000114038	0	0	4.24708	1.39596	1.10866	0.425483	0	0	1.95935	0	0	0.571225	1.14067	6.39023	0.933697	0.319357	1.92694	5.47873	5.96744	0.841353	1.3298	0.974781	1.56245	0.478076	0	0.666096	2.87981	0.50951	1.66291	0	0.342829	1.18248	2.10086	0	1.18863	1.32301	1.90476	0	0.029144	0	0.395903	0	0	0.053752	0	0	0	0.59587
Gm49087	ENSMUSG00000115724	0	3.68703	4.55464	0	0	0.629752	5.04649	0	0	2.42653	1.04108	0	1.48304	1.96338	1.72399	0	4.25959	5.0667	2.2238	0.479649	0	0	3.0274	2.61014	1.85863	0	3.28847	5.0592	1.15772	3.43958	0.566112	2.58044	1.78232	0.342711	0.754322	0.398048	2.60242	0	0	0	0.269833	0.291787	0	0.616525	0.45315	0	0.118681	0.441027
Gm45509	ENSMUSG00000109781	1.81571	6.14206	27.1627	0.687971	3.14135	0	6.09497	0.356797	14.2313	4.34859	0	4.15543	13.0458	7.51348	5.10847	0.849769	7.38145	28.8673	17.1899	7.72896	4.22265	5.97779	12.5038	8.05175	4.61411	1.77364	18.359	17.0016	10.8861	6.95804	1.01539	4.15811	13.9123	4.8366	11.3176	12.9274	17.8448	8.34727	10.0334	2.83861	11.1965	8.56762	5.86036	5.63643	8.72943	6.64425	5.63858	5.08762
Gm12238	ENSMUSG00000087342	0	7.48309	33.8099	0	0	0	0	0	1.37229	0	1.42622	11.1032	1.73097	0	1.06375	0	18.6805	22.8655	8.82721	1.95785	1.97761	0.998289	0	11.8728	1.69196	0.777056	5.92901	5.59347	1.02847	0.108426	5.87101	1.39098	17.4873	3.39136	6.28751	3.43988	4.57447	0	2.19628	13.4192	0.826577	3.34702	1.18154	4.07087	4.2547	14.3596	0.135696	0
4732490B19Rik	ENSMUSG00000085421	0	0	6.86447	0	0	0	2.09548	0	0	0	0	0	0	1.00832	1.20033	0	7.63663	6.15913	6.89487	0.577894	0	0	2.17393	4.5189	0.975996	0	0	0	5.08979	0.884694	1.10494	1.54927	1.75715	1.70521	5.60699	0	3.62273	0	0	0	0.567909	0.986457	0	0	0	0	0.570057	0
Gm20703	ENSMUSG00000093622	0	0	0	0	0	0	0	11.2651	0	0	0	0	0	0	2.67965	5.07409	4.47834	9.402	6.17383	7.29893	0	0	0	0	0	0	6.17916	8.25802	0	0	0	0	0	7.33923	0	0	0	0	2.55884	3.50793	4.62785	6.82557	0	2.72845	3.43942	0	0	0
1700112D23Rik	ENSMUSG00000091329	0	0	0	0	0	0	0	0	8.62254	0	0	0	0	4.33882	0	0.759981	6.23779	23.2615	20.5579	4.68969	2.26052	7.81719	0	0	0	0	0	0	19.5582	6.15413	0	4.73855	0	4.70575	0	0	0	0	0	0.153812	0	4.40598	0	2.31402	0	0	0.076869	0.349033
Gm32031	ENSMUSG00000109118	5.7226	0	6.63754	0	0	7.29022	4.38421	2.86425	29.9183	24.4808	0	6.17533	2.27885	5.51425	19.8764	8.54298	13.9892	31.0292	32.0109	6.85089	0	16.1555	0	7.03603	2.93919	0	4.47265	23.9044	17.4233	3.62033	9.69829	1.80807	0	5.00146	9.96054	0	13.6115	10.8526	10.3419	9.47381	3.86566	6.90637	6.63066	8.22255	8.64915	8.81311	4.03933	9.18221
1810059H22Rik	ENSMUSG00000108207	0	0	4.41512	5.45541	0	0	5.7599	0	0	0	0	0	2.28068	0.701444	1.11369	0	16.8564	11.2951	4.20108	0.254027	6.80671	0	1.30046	0	1.56638	0.829523	0	0	0.912996	0	1.98537	2.75909	1.40332	0.18982	0	8.83356	4.68694	0	0	0	0.791948	0	0	0	0	2.87638	1.09905	0.905522
Gm12974	ENSMUSG00000084789	0	0	3.92666	12.2892	0	0	3.35959	0	0	0	0	0	0	0	10.0157	0	23.1584	11.8275	6.93398	6.18046	0	0	0	3.96424	0	0	0	13.0024	0	3.57696	0	0	0	6.45948	11.6918	0	6.48396	0	0	0	0	0	0	0	0	2.64132	0	0
2410021H03Rik	ENSMUSG00000100572	0	0	1.93191	4.37366	0	0	0	0	0	0	0	0	0	0	2.44634	0	12.9441	9.64409	6.54084	5.74291	0	3.94876	0	1.65477	1.17786	3.26073	2.15235	0	0	6.83256	1.93037	1.18716	6.11672	10.3132	1.80005	3.13222	0.708417	0	0	0	0	0	0.71753	1.52268	0	4.02641	0	0
Gm38404	ENSMUSG00000107153	0	0	2.2066	7.57169	1.01317	0	2.35556	0	1.91714	5.79781	1.34199	3.20296	0.604629	11.6263	6.081	3.267	12.6616	3.98401	7.48911	1.67176	1.44734	0	3.41133	3.77948	2.78889	7.14438	2.91875	2.83718	2.38147	6.32927	2.42763	2.20298	4.52924	5.9954	0.744701	2.43445	0.936557	0	0.23729	0	0	0	0	1.16483	0.899479	0	0	0.763511
4930402D18Rik	ENSMUSG00000115231	0	0	0	2.99559	2.26721	0	1.52297	0	0	0	0	0	1.3562	2.3565	0	2.49521	6.05976	1.99827	2.78766	1.10235	0	0	3.89417	0.85222	0	0	0.69177	0	3.53099	0	0	1.45468	0.544962	1.44837	0.871606	0	0.568711	0	0	0	0	0	0	0	0	0	0	0
Gm43768	ENSMUSG00000105412	8.50951	0	3.14973	0	0	3.80182	2.60991	0	0	1.86239	13.9445	0	1.88585	3.86227	0.494297	6.87493	15.2703	11.8325	14.9221	5.13723	0	0.995903	2.95276	1.27133	1.10846	11.3412	5.00359	0	1.1007	9.32129	0	2.395	1.87273	0.398356	1.49254	0	0	0	2.50941	4.6131	3.95268	2.57012	4.49536	0	1.93972	1.99488	2.5708	0.895296
9230020A06Rik	ENSMUSG00000072753	0	3.08476	0	7.84254	2.31394	0	0.118581	0	0	0	7.86233	0	3.11575	0	2.79545	2.50664	6.25977	9.35738	2.44882	1.78337	0	0	1.55192	0	0.871145	0	0	0	0.444744	4.60668	0.432738	0	0	0	0	0.28368	0.785249	0	0	0	0	0	0	0	0	0	0	0
4933427E13Rik	ENSMUSG00000033015	1.75594	0	1.04167	6.73474	0	0	0.62308	0	0	1.53144	7.46284	0	4.78428	0	1.23528	0	1.68032	7.83795	7.38333	6.07484	0	0.644465	2.07901	0	0	0.31499	0	0	0	2.29171	0	0	2.43594	0	0.504725	0	1.65058	0	0	0	0	0.565585	0	0.696268	0	0	0	0
Gm43154	ENSMUSG00000086804	0	1.50369	4.81163	4.7627	3.48986	0.409316	0	0	2.14305	0	15.9056	3.16691	1.30612	5.02491	0.675114	7.40951	5.58936	1.634	10.4084	2.36474	1.62681	0	3.59786	0	0	1.44554	0	0	1.37061	0.668863	1.40267	1.10909	2.24307	1.4546	2.95436	2.42422	0	0	0.417097	0	0	0.242224	0.585437	0	0	0	0	0
Gm29561	ENSMUSG00000100188	0	0	5.07069	1.62939	4.73642	4.20443	0	0	14.811	7.79874	34.276	7.8265	9.11713	4.66694	5.78397	10.4995	15.1661	24.3152	3.37229	0	3.04108	0	3.26597	0	0	0	0	0	0	4.09875	0	0	0	0	7.31463	0	4.94565	0	0	0	0.982274	0	0	0	1.71212	0	0	0
Gm43581	ENSMUSG00000105199	15.6212	65.7355	35.7083	2.11142	42.4417	38.4234	35.207	46.3057	42.8919	45.6595	103.874	107.749	39.744	52.021	142.772	91.2772	301.828	240.086	270.937	7.23346	5.25975	3.79704	3.32242	6.69229	4.90912	3.49707	10.2125	7.55902	14.3105	6.94762	5.7413	4.82056	37.3671	151.196	32.4199	17.5269	21.5353	15.4446	12.5673	17.0696	14.566	13.4167	9.32847	9.86233	7.95626	4.37537	6.85263	4.85747
9130230N09Rik	ENSMUSG00000092626	0	0	0	0	0	0	1.20135	0	0	0	4.01782	1.84904	3.60559	0	2.64849	0	10.0266	15.3088	5.07037	0	0	0	0	1.04149	1.12733	0	0	1.96974	3.87597	0	0	0	5.1262	1.57566	0	0	1.18108	0	0	0	1.49098	0	0	0	1.36073	0	0	0
Gm42797	ENSMUSG00000105664	0	0	0	0	0	0	0	0	0	0	0	0.576297	0	0	1.85237	0	10.5752	9.71098	5.41877	1.64816	0	0	0	0	0	0	0	0	0	0	1.82368	0	0	0	0	1.00683	0	0	0	0	0	0	0	2.42862	0	0	0	0
Gm28875	ENSMUSG00000100975	0	0	4.80716	0.836268	0	1.05935	4.89888	0	14.8908	0	0	15.1383	0.649862	9.51282	18.3222	4.04671	26.801	22.9237	0	0	0	0	0	0	4.02501	0	0.578138	2.98778	0	2.01555	0	5.11803	5.36883	0	0	0	0	0	0	0	0	0	0	1.53269	0	0	0	0
A230083N12Rik	ENSMUSG00000085482	0	0	0	0	0	2.26586	0	0	0	0	6.6006	7.43521	7.96793	0.793375	0	0	15.4574	8.66542	0	0	0	0	0	0	0	0	0	0	0	0	0	0	0	1.48263	0	0	0	0	0	0	1.45989	1.74685	5.78094	0	1.31161	0	0	0.989511
Gm14643	ENSMUSG00000086157	0	1.25161	0	1.39089	0	4.9851	0.631701	0	0	0	6.53539	14.6351	0.573287	0	2.0017	1.06215	3.12182	8.75873	5.83697	0	0	0	2.0743	3.05653	1.2878	2.87836	1.80882	0	0	0.562373	2.67944	0	0	2.00461	0	0	3.30572	0	3.30164	0.412709	0.619031	0	0.237313	0.273376	0.50747	0	0	0.868301
C330004P14Rik	ENSMUSG00000112227	0	0	0	2.11109	0	0	3.91142	3.34398	0	5.5736	12.6677	26.7927	9.35293	24.1845	4.51763	30.7433	16.9666	26.9122	14.7792	0	0	0	0	1.34208	2.46322	0	0	0	5.38314	1.79846	0	0	0	18.286	0	5.8727	0	3.22876	0	2.38527	0	0	0	4.03244	2.0339	5.19107	0	3.8509
Snhg18	ENSMUSG00000096956	3.18189	7.7464	20.3384	18.9996	14.228	11.2402	7.02529	12.3246	23.5204	10.8149	13.7433	27.8576	32.1859	24.7499	12.6321	17.9685	15.3016	31.0129	26.2935	5.37634	9.18573	6.92691	8.26389	12.2558	8.39294	6.73571	6.28125	6.92077	10.8586	9.44953	5.65391	0.925073	1.67822	27.6195	14.4229	9.59909	5.52528	5.28551	10.8451	12.4621	8.22136	7.24142	10.5743	8.26105	8.62324	7.32051	10.0172	8.26797
Firre	ENSMUSG00000085396	18.8386	22.8238	35.6177	9.03177	23.2912	19.5017	26.5487	23.8655	6.60731	27.4037	34.7364	37.5262	53.8133	19.0824	28.0937	42.3591	28.168	30.8323	32.2835	23.9217	8.88744	5.85814	12.8471	16.3114	9.03167	9.84874	7.01807	18.4314	16.0995	10.9847	18.8421	19.5207	25.5604	32.4554	14.9962	26.1629	20.1774	25.0492	30.5422	22.4282	22.6771	25.3378	17.5113	20.1353	10.1627	25.2013	10.2853	12.5043
Gm20033	ENSMUSG00000097640	0	0	11.9018	3.8894	0	1.54415	0	0	3.18388	6.69731	7.14413	12.0086	15.9768	1.41004	8.22666	4.06667	0.756183	9.59845	2.29088	1.57825	0	4.35212	2.59751	7.77414	2.1114	0	0.263938	0.304439	0.529746	1.53329	2.87101	2.37949	4.47815	0.300994	0.595836	0.106058	0	6.6515	2.8472	0.187016	4.87776	0.840766	1.42577	3.11824	1.18887	2.67508	0.522688	1.61393
Gm29571	ENSMUSG00000101537	4.0218	4.21721	16.8696	1.73621	0	2.01766	5.78711	0	0	6.14629	12.3771	0	3.79463	2.37205	1.3455	0.615458	2.995	17.7199	0	3.76742	0	0	2.0169	4.04799	2.92378	0	0	0	0	0	0	0	3.89594	3.74177	0	4.92815	2.60894	0	0	3.85247	0	0.899987	0	0	0	0	0	0
Gm13561	ENSMUSG00000087518	0	0	4.79021	0	0	0	0	0.345896	2.67407	0	5.18705	1.68753	5.12026	1.18375	0.727517	1.36858	1.18266	7.69405	1.27077	0	0	0	0	0.375373	1.47437	0	2.57614	0	2.59261	0.649714	0	0.474976	0	3.38531	0	1.81161	0	0	0	0	0	0.277841	0	0	0	0	0	0.290137
Gm47251	ENSMUSG00000113238	0	0	0	14.329	5.39153	0	0	7.36504	11.1678	0	6.13707	0	21.2118	0	0	7.4809	4.05305	12.3103	7.67647	0	0	0	4.69967	0	6.96403	0	0	2.44755	2.73373	5.85122	0	1.16729	2.7795	0	0	3.95349	0	5.5096	1.31783	14.0587	2.83635	0	4.4104	3.45995	0.663784	0	2.86324	0.895258
Tbx3os1	ENSMUSG00000087516	0	2.25906	0	0	0	0.398393	1.34055	0.125747	0	0	0	0	13.4776	0	0	0	14.5206	12.7421	2.51783	0.572138	0.982528	0	0	0	0	0	0.769346	0	0	0	0	0	0	5.49822	0	0.674967	3.00313	0	0	0	2.81332	0	0	0	0	0	0	0
Gm44866	ENSMUSG00000109233	0	8.94214	0	2.12784	0	0	3.57654	0	0	0	0	0	8.70757	0	0	4.51926	5.63518	15.4383	0	0	0	0	1.56167	0	1.32193	0	2.63712	0	0	0	2.11635	0	3.37248	0	0	5.46022	0	0	0	0	0.713597	0	0	0.968472	0	0	0	0
Gm16754	ENSMUSG00000097439	4.78922	0	0	6.75329	0	0	2.0824	0	2.12501	0	0	0.165075	6.59526	6.03231	3.99473	0	5.52463	9.47342	0	0	0	2.69774	1.16177	0	0.084741	0	1.56306	0	3.23718	0	0	0	5.84351	1.58033	0	0	0	9.27186	3.14044	3.39496	0	0.836943	0	0.694648	2.8842	0	0	0.388718
4930405A21Rik	ENSMUSG00000086638	0	0	0	0	0	7.40712	2.87491	0	0	0	7.26258	0	1.29964	2.96262	1.41821	5.5723	1.69837	11.4395	1.79345	0	0	1.58932	1.34805	0	0.897833	0	1.1526	0	3.74992	4.86488	2.28934	5.72002	0.732684	0	0	0	2.42127	0	3.17866	0.261526	0	0	0.977391	0	0	0	1.75464	0.164881
2900093K20Rik	ENSMUSG00000099632	0	0	2.16637	1.51507	26.8166	2.62926	4.53597	0.97276	0	0	1.8334	11.3946	11.5409	4.95883	17.6094	3.69205	16.9194	35.5658	12.0074	8.14709	9.9201	13.3018	2.54274	9.93068	7.88956	1.68124	11.4224	6.0323	5.91828	2.43554	2.00082	3.4392	4.37883	17.6426	1.8274	1.7213	9.74859	0	12.6533	11.0935	7.34273	9.91232	10.3876	10.5219	12.6562	11.333	10.0465	6.26503
Gm49768	ENSMUSG00000115220	7.37349	0	0	4.09063	0	0	4.58042	0	0	0	0	3.49638	10.1448	0	8.80911	2.43855	7.69269	9.58056	1.1941	0	0	2.33815	3.88124	3.0177	0	2.46461	0	0	0	7.47438	0	4.54422	1.26251	7.15409	2.50999	0	0	9.41955	2.2676	0	2.36907	2.44042	7.19086	4.88003	5.9501	0	2.95187	2.61365
Gm19705	ENSMUSG00000097113	13.6779	0	5.40588	11.8006	0	0	13.3559	6.97602	0	0	2.14015	0	6.57744	9.11301	1.0839	6.90997	10.9885	9.10072	8.67402	0	0	6.43108	0	9.92208	2.51203	0	0	0	1.32473	0	13.05	3.16376	0	0	0	0	0	0	0	0	3.11906	4.71855	0	5.49613	0	0	5.46776	6.33943
Banf2os	ENSMUSG00000086384	0	0	0	0	0	0	0	8.51816	5.90247	0	5.44001	16.5107	10.3664	0	3.28106	6.53091	3.1259	0	3.56275	0	3.35545	0	0	0	0	0	0	0	3.74561	0	5.14289	0	0.929084	4.35483	0	0	1.72509	0	2.8167	2.88985	0	3.12554	0	0	0	0	0	0.741527
0610009L18Rik	ENSMUSG00000043644	0	0	0	0	0	0	0	0	0	0	0	13.9384	1.22878	0	1.79223	1.95833	10.5268	9.38634	2.12111	3.73591	0	8.75981	0	0	0	6.06762	0	0	0	0	6.83504	0	0	0	0	0	0	0	0	0	0	4.44813	0	0	0	0	2.2639	1.53936
G2
Dubr	ENSMUSG00000022639	3.30311	5.20073	4.74722	0.544213	0	3.46896	2.0575	3.85871	1.44383	0.925272	1.35606	0	0.633677	2.39994	4.30413	1.79829	1.79098	0	4.15282	3.0979	2.29366	2.90224	1.60186	5.08741	1.1492	0	0.581778	1.88162	2.11499	2.70377	4.44722	1.23751	2.17547	0.648243	4.10169	3.22699	2.98425	0	0	0	0	0	0	0	1.28495	0	0.482282	1.30519
Gm16169	ENSMUSG00000089907	5.8445	10.8471	0	4.38692	0	0	0	0	6.5956	2.92184	10.5467	0	0.561678	2.8199	2.83909	0	3.64874	0	12.4612	3.86041	2.12842	0.690008	0.860831	4.9649	6.3347	1.06558	3.54662	0	6.23149	4.31589	8.29415	1.60251	3.02324	0	4.55719	2.36025	3.97724	0	0	0	1.29712	1.60329	0	0	0.462733	0	0.444133	0
Gm15788	ENSMUSG00000087439	20.7788	23.0155	19.8778	23.1295	5.19355	11.9833	6.76829	0	27.0604	17.2272	0	3.95329	5.482	7.05426	4.03177	30.3208	4.63543	18.2459	23.5492	15.4867	4.1586	0	8.33396	13.3929	9.54139	0	5.06121	8.85938	18.7036	3.31744	43.4079	10.3825	0	9.41897	12.8017	12.2147	4.54348	0	2.51974	0	0.44492	0	0.118614	0.172922	0	10.7684	0.723671	1.50186
Gm31814	ENSMUSG00000115869	4.99232	0	5.80817	3.05324	0	0	0	0	1.93456	0	2.01559	0.662442	3.61597	0.713998	2.56629	2.21641	2.2161	0	8.37622	2.39707	1.32347	0	0	1.66178	0.877879	0	0.673439	0.948873	4.71039	0.857749	5.00835	0	0.351542	0	0	2.99966	0	0	0	0	0	0	0	0	0	0	0	0
Gm49504	ENSMUSG00000116389	10.861	15.3392	8.58347	16.315	6.60365	8.71046	12.7348	3.13118	14.2677	5.00569	8.36683	8.06722	14.8803	5.74416	11.9949	3.46645	5.09731	5.26255	26.149	11.0622	9.11294	0	0	3.40177	6.896	0	7.60194	5.72125	11.8633	2.43445	7.93458	6.41695	12.1574	4.47741	5.49468	2.39771	5.49866	2.76298	0	1.05919	4.1321	3.56427	0.84641	1.27438	0.844023	1.27756	0.678525	1.89048
Gm12735	ENSMUSG00000086049	69.2752	39.5785	43.7168	24.0952	18.4854	9.38432	25.4413	2.8101	26.5668	24.4697	13.9057	0	45.0939	42.2578	43.0701	37.929	0	20.5669	58.1583	31.7359	29.8226	9.66867	10.018	25.207	10.71	16.9567	28.0132	0	0	27.387	28.1182	9.15611	19.959	18.4216	22.2922	21.832	32.8749	0	0	0	1.88583	0	0	3.51245	5.52598	0	0	0.875286
1700047L14Rik	ENSMUSG00000101762	9.61946	5.54397	0	2.97833	0	0	0	0	2.90486	4.49284	1.65289	4.02495	0	2.02715	9.83873	8.84112	0	0.482977	0	3.31943	4.62183	1.78488	2.22392	1.77854	0	0	0	6.51082	0	1.07726	0	3.54986	0	0	0	0	1.22817	0	0	0	0	0	0	0	0	0	0	0.663834
Gm21847	ENSMUSG00000094230	9.06163	6.31468	4.83453	4.3779	0	7.86575	6.09335	0	3.82038	7.93293	0	0.543435	1.97336	0	6.07523	0	0.715672	1.30058	1.40989	2.9178	2.87913	0	2.21809	1.24507	2.74497	1.85567	3.73876	1.77416	0	3.06941	2.66916	0.858475	0	0	0.672649	0.654251	2.34744	0	0	1.34608	1.97241	0.590441	0	0.155121	0	0	0	1.37158
4932412D23Rik	ENSMUSG00000075070	7.18852	2.81727	4.47154	2.86303	0.565837	1.21549	4.35903	0	0	4.37109	0.597922	1.54981	2.14701	1.57294	4.82672	0	4.37869	2.74403	3.77474	3.24233	0	4.66795	0.468969	5.76539	1.38505	1.49704	0	3.90675	3.724	0.925985	0.499078	0.345232	2.86551	1.81427	1.81122	3.02792	1.78998	0	0	0.33109	1.21423	1.83249	0.995694	0.660362	1.29533	0	0	2.26783
Gm20407	ENSMUSG00000092182	35.5938	10.854	21.7665	0	3.00929	0	14.3666	0.567148	11.5947	2.31296	0	1.66139	22.6929	0	0.55537	1.27863	0.384953	0.808232	1.55206	3.1107	12.3809	0	4.75093	13.0073	1.71624	3.34758	2.70474	9.6843	0	2.86477	0	3.11399	1.90062	1.41817	5.009	1.84392	7.48123	2.26439	0	2.51067	0	0.661459	0	3.89377	1.26713	0	0.857817	1.31935
Gm37323	ENSMUSG00000104328	4.49634	7.21603	4.31173	10.0474	0	4.18018	4.62423	0	9.77272	0	1.70778	0	0	1.06019	0.282852	2.45307	3.04785	6.10591	0	2.35095	1.15147	0.560233	2.89319	1.01802	0.309764	0	3.22748	4.00586	0.474602	4.53332	0	0.273928	2.44131	1.16354	0	0	1.83135	0	0	0	0	0	0	0.131305	0	0	0	0
A730045E13Rik	ENSMUSG00000053979	16.08	15.7046	0	15.2866	7.90898	3.48419	7.76748	0	14.294	0	0	8.31364	0	6.83304	2.05201	1.80161	7.57509	14.9736	0	2.79394	0	0	3.58496	4.19143	1.70686	0	0	0	0	2.445	2.50054	5.85455	0	0	0	0	2.32603	0	0	0	1.63359	0	0	0	0	0	0	1.55537
Gm43462	ENSMUSG00000105561	15.2114	12.3319	8.3391	0.317068	8.37738	6.4735	4.41343	1.47907	7.06994	6.94341	2.57059	3.92272	3.61238	3.99838	8.43468	0.705488	7.55696	12.1806	8.59141	3.7694	3.45214	3.00574	5.37952	7.57137	8.3208	3.03992	2.37945	6.73996	3.5478	3.78679	7.39591	3.62995	2.8857	3.77771	4.73899	5.86395	7.27296	0.159083	0.836136	3.2784	0.356201	2.31899	0.420762	1.93682	0.514147	0.359787	0.885254	0.518746
6720427I07Rik	ENSMUSG00000097375	8.1957	9.40709	5.5129	4.1123	5.711	5.74679	1.66034	1.07829	9.36397	3.47206	4.91418	7.01604	5.19514	3.83128	3.51668	6.1959	8.08544	8.20523	4.23422	3.09569	2.66867	3.92729	2.59816	5.52622	3.02437	2.96525	2.67983	1.04701	2.37855	3.09331	5.28961	5.27877	3.07667	1.95684	4.30844	5.11713	3.30366	2.92974	1.67484	2.6103	2.20031	2.89459	2.11042	1.40065	1.45977	2.18431	1.49823	0.802731
Gm29322	ENSMUSG00000099543	17.5354	14.6029	6.97838	3.52153	0	0	2.94604	0	18.3232	10.0397	8.84391	5.56046	3.04943	2.79691	2.95032	0	1.50949	12.8101	1.37108	2.33159	0.213575	7.63763	3.26408	7.04886	1.29062	2.07468	0	6.27752	2.55065	4.54168	0	1.56327	3.04306	3.49056	1.64004	1.74949	4.62005	0	0.678439	0	0	1.74048	0	0.312808	2.22043	0.261024	0	0.121156
Gm26552	ENSMUSG00000097218	2.3188	5.25515	4.00252	6.85278	7.71477	0.494066	1.06099	0.224376	4.53529	3.6988	1.81741	3.84787	1.45434	0.706786	1.63548	1.12102	0.342873	1.07051	0.95682	3.26785	1.49604	0.785621	4.22288	0.427857	1.29687	1.81695	3.02344	2.06467	0.566172	2.44681	1.97673	1.24865	0.810627	0.169683	1.2944	1.66184	0.396732	1.08606	1.29654	1.12736	0.280667	0.745758	0.509913	0.458249	0.652977	0.398652	0.333855	1.02079
C130073E24Rik	ENSMUSG00000110246	3.42025	2.4855	3.68677	4.84504	6.28888	0.974234	3.33279	0.753279	0	3.28972	2.45823	3.77244	1.71854	0.420693	2.23731	0.403708	1.14564	2.44074	0.492063	0.15205	1.5551	1.24885	1.95814	0.813547	1.03087	2.44715	2.19565	0.298469	0.513142	2.04381	1.81405	1.16709	1.78031	1.00372	0.168665	0.192516	1.61968	0.165154	0.142991	0.27812	0.770316	0.330859	0.292897	0.214487	0.117359	0	0.671246	0.43016
Gm39079	ENSMUSG00000109093	3.3471	6.07215	7.96769	4.83773	10.6954	4.92473	0	0	0.581849	0	6.42588	0	0.5395	0.969853	3.08177	0	1.71304	0	1.47013	0.464886	0	0	1.27939	3.02648	1.03952	1.33736	1.1002	0	2.47351	1.62519	2.59235	0.386378	0	0	0.466947	2.29018	1.14442	0	0	0.321907	0	0	0	0	0	0	0	0
4930588A03Rik	ENSMUSG00000117792	2.22446	2.86572	4.44304	5.44441	4.65151	3.00519	0.993657	0	0	2.81124	2.81172	0.501946	0	0	1.70168	0.704891	0.808363	0	0	2.19443	2.17575	0.303064	1.39209	3.38483	0	0.915921	2.09603	0.783501	0	0.286986	1.18374	0.430559	0.289968	0	0.637458	0	0	0	0.058276	0	0	0	0	0	0	0	0	0
2810433D01Rik	ENSMUSG00000086283	0	0	13.527	8.91956	11.7861	4.2623	0	0	2.48581	5.53747	6.14825	4.41491	3.07991	3.50719	2.42414	0	3.17395	0	2.74573	0	4.72826	0	6.44376	0	0	0	3.06707	0	6.71479	1.23066	2.72042	0.678071	2.02214	0	0	0	3.97809	0	0	0	2.44879	0	0	0	0	0	0	0
4930579D07Rik	ENSMUSG00000116813	6.0511	3.54266	6.17788	0	13.2339	6.28085	3.43659	0	0	1.58085	6.80178	0	3.37532	0	0.89277	0	0.789313	0	6.94868	0.740958	1.7856	0	4.85344	4.77292	2.2616	2.40234	0	0	0	1.19595	1.26919	0	0	0.720193	0	0	1.87669	0	0	0	0	0	0	0	0	0	0	0
Gm29154	ENSMUSG00000099722	5.25075	6.30091	0	4.47298	21.8195	4.04537	0	0	0	8.2404	0	0	3.97227	2.69058	1.1347	0	8.47264	0	7.58347	6.20211	0	0	2.53112	1.42019	6.11519	0	8.79421	5.14077	2.00579	1.65495	1.00941	1.99006	0	0.204642	0	1.15342	3.29156	0	0	0	0.534758	0	0	0	0	0	0	0
A530065N20Rik	ENSMUSG00000114531	5.27689	5.76205	3.1374	1.24335	1.74388	0	3.46203	0.187802	1.71135	6.21107	9.14974	1.29527	0	0.596105	0.538673	3.33935	2.51329	1.00162	0.966922	4.11028	1.07833	0	1.5339	0.940083	1.85029	0	0.50563	1.86838	4.14148	1.29446	1.19805	1.44147	1.98991	1.56074	0.903582	1.32015	1.62829	0	0	0	0.106806	0	0	0	0.95087	0	0	0.254811
Gm6209	ENSMUSG00000102715	3.83244	7.39274	6.60394	1.44682	3.36616	1.69038	0	0.333111	0	3.80282	6.02521	1.09179	0.725519	3.71469	4.45911	0	0	3.08503	0.263686	2.81587	1.61357	0.202986	4.05052	1.38587	2.23602	0.351977	2.86312	0	1.45034	1.35557	1.3018	1.48446	1.27239	2.69941	1.34149	0	0	0	0	0	0	0	0.07717	0.160048	0.344982	0	0	0
Gm30613	ENSMUSG00000105300	2.84972	6.60124	7.37461	1.93145	7.87335	1.17359	1.15702	0	1.77452	6.94663	2.48717	3.4067	0	2.39913	2.92929	1.37958	0	2.25704	2.5786	1.90495	2.37637	0	1.60156	1.80026	0.563464	0	0	1.84847	0	0	5.57812	1.26584	1.49248	0	0	2.63248	1.49245	0	0	0	1.31832	0	0	0	0	0	0	0
Gm19510	ENSMUSG00000115426	0	4.36452	4.56172	0	9.03511	0	1.76425	0.592749	3.29546	10.1524	5.06223	0	4.11957	3.59418	2.90849	0	0	2.78498	0	3.26607	0	0	1.64055	2.04891	1.94818	0	1.10451	1.20716	0	1.36935	4.32458	2.63178	2.00711	1.2594	0.759226	3.68113	0	0	0	0	0	0	0.439497	0	0	0	0	0
Gm30790	ENSMUSG00000109333	0	7.29933	0	4.68828	6.68628	1.11789	0.806031	0	0	10.686	5.2221	1.63748	2.60243	5.66388	7.45372	3.39212	8.74865	5.58026	3.18412	1.23942	1.80843	0	4.79809	0	1.95242	3.93379	3.19709	0	5.65841	1.08979	0	6.0562	0	0	6.51561	0.622034	0	0	0	0	0.64544	0.703716	0	0.343964	0	0	0	0
Gm47469	ENSMUSG00000113047	3.28926	9.40454	13.0113	13.0933	9.80601	0	10.6978	1.00759	8.97923	16.503	10.5672	3.57227	1.87271	12.2411	13.9327	1.98509	8.45134	0	11.258	8.35769	1.69197	4.56347	0	7.41426	2.69645	3.40896	1.22705	4.04343	2.04415	4.43979	3.11231	3.89965	0	0	7.15033	0	1.37089	1.2812	0.20738	3.25825	8.77564	3.08134	0.795033	1.44254	2.5218	3.10522	1.53927	3.80056
1700016F12Rik	ENSMUSG00000104955	0	6.84356	4.1136	0	4.00613	2.29459	0	0	4.18955	0	0	0	5.90761	0	0	0	5.76669	0	0	13.5008	3.75992	0	0	6.27101	2.20273	0	0	0	0	0	0	0	0	0	0	0	0	0	0	0	0	0	0	0	0	0	0	0
Lrrc55os	ENSMUSG00000085135	12.922	25.4549	0	0	30.6532	0	0	0	0	0	0	0	10.7494	0	5	0	0	0	0	20.105	19.9811	4.48851	0	0	1.32578	0	3.31054	0	1.06469	1.91312	2.57567	12.68	1.61532	3.13798	0	1.61346	0	0	0	0	0	0	0	0	0	0	0	0
Gm47450	ENSMUSG00000113866	7.48069	9.26546	0	10.7215	0	6.02212	0	0	0	2.4493	11.3681	0	19.9147	7.88219	0	0	2.98467	2.17039	5.48432	1.71226	3.15362	0	0	3.95844	0	0	7.56436	2.10364	0	0	0	2.86722	0	0	3.94365	0	0	0	0.027223	0	0	0.020168	0	0.043402	0	0	0.623791	0.603888
Gm32401	ENSMUSG00000114585	3.15928	5.79705	3.3121	0	0	6.79786	0	0	0.904673	0	0	0	13.1714	1.77639	3.78669	0	4.30312	1.55828	0	1.91868	2.63095	0	1.73786	5.91609	4.08353	4.05868	6.96671	5.75353	1.3173	2.00323	7.89286	2.09185	1.23914	3.03658	4.4259	0	0	0	0	0	0.229864	0	0	0	0	0	0	0
2900052N01Rik	ENSMUSG00000099696	2.53037	6.90594	1.28129	2.82935	0	2.94647	0	1.50554	1.56903	0.885518	3.75549	0	0	2.03166	0	4.31651	1.77726	0	2.62445	4.62918	4.32695	1.08431	3.63461	4.06559	0.819592	4.02603	4.9624	0.493722	0	1.60767	0	2.26944	0.589609	0	0	1.16815	0.667336	0	0	0	0	0	0	0	0	0	0	0
Gm30400	ENSMUSG00000109776	4.92864	5.33243	7.15292	0	0	1.33492	3.2727	0	0	2.78241	6.75822	0	3.11111	0.879989	1.6366	3.51605	5.93642	1.08183	4.45255	3.80871	6.33636	0	5.33706	0	1.29968	3.21353	9.19021	1.98471	0	1.94083	1.51715	0.607071	5.47667	1.23209	0	2.0588	0	0	0	2.97822	0.994876	0	0	0	0.967511	0	0	0.230507
BE692007	ENSMUSG00000099757	3.24637	3.4817	1.82748	2.01656	0.917043	0.975037	0	0.853483	1.65956	5.01035	5.62587	1.97871	6.09337	0	0	4.21091	0.50657	0.180454	4.83892	5.40641	0.247541	0.704672	3.17406	3.21127	2.93577	3.27512	5.08378	0.315889	1.77441	0.65195	2.43616	1.31214	2.54019	0	0.635065	3.39223	0.406803	0	0	0	0.004418	0	1.75478	0.004204	0.735344	0	0	0.22001
A630035G10Rik	ENSMUSG00000103083	3.66313	4.23071	0	0	2.91822	22.374	0	0	0	2.73961	7.59182	4.18431	2.64849	0	0	0	1.10097	0	5.62066	4.83651	0	2.70097	0	1.35829	1.7388	0	0	6.68605	0	0	1.14971	0	4.8309	3.5466	1.87505	0.353983	1.93774	0	0	0	0	0	0	0	0	0	0	0
Erich2os	ENSMUSG00000086515	3.51624	0	0	0	9.84064	31.9515	12.9986	2.84544	6.02324	18.0601	34.7652	9.35529	5.37992	13.9869	3.78878	16.9436	2.94234	0	0	2.85495	3.0539	0	0	3.7328	0	3.69906	4.09014	0	0	5.44018	0	3.10039	5.55871	0	0	0	0	0	0	0	0	0	0	0	0	1.03189	0	0
4930404A05Rik	ENSMUSG00000116611	0	0	11.492	5.89009	2.60541	0	0	0	3.89529	7.79695	17.1756	3.06006	2.88266	9.66455	9.11062	0	12.5434	0	3.62452	2.17587	0	0	4.21656	0	0.804286	7.06915	2.06344	0	0	0	3.4585	0.676739	5.3391	0	5.43294	0	0.752067	0	0	7.87865	5.15879	1.44927	0	0	2.71067	0	0.651696	3.77398
9530097N15Rik	ENSMUSG00000106371	2.41086	8.3439	23.0118	8.31581	3.31799	0	0.882415	0	0	0	24.4284	0	0	0	1.80624	0	17.5251	0	0	0.804703	2.20411	0	3.45424	3.29452	0.779915	0	0	0	0	0.862015	0	1.22875	1.98892	0	2.55771	3.98045	6.42626	0	0	5.376	0	0	0	0	0	0	0	0.178439
Gm34684	ENSMUSG00000117341	0	0	5.52021	0	9.23456	0	0	0	15.8922	13.0924	29.0611	0	11.5883	0	0	3.02854	0	0	0	0	0	0	0	0	0	13.1339	0	0	6.82371	1.89821	6.98133	2.34984	2.83883	2.68851	0	5.98354	2.10626	2.72701	0	0	0	0	0	0	0	0	0	0
Gm47272	ENSMUSG00000114891	0	0	18.811	5.24682	9.74654	0	0	0	8.91285	5.46184	30.3718	0	11.6598	5.51553	0	4.11149	3.46718	0	0	0	0	0	0	0	4.59721	0	2.4003	0	0	0	12.7296	0.198985	0	0	0	0	1.67606	0	0	0	0	0	0	0	0	0	0	0.166425
Gm50107	ENSMUSG00000118239	9.82224	4.06925	6.35805	0	0.665312	2.49939	1.99077	0	0.865747	0.828583	9.68081	0	0	0.297365	0	0	1.38829	0	0	2.65328	7.77351	0.651601	2.30565	3.09378	3.10536	0	0	5.39822	0	2.35313	8.45209	2.61993	1.30107	1.9297	2.00414	2.9451	0	0	1.2835	1.11424	7.39592	1.91495	2.41179	1.93244	1.55192	3.32012	2.88431	0.556399
Gm10115	ENSMUSG00000062319	2.04591	0.65705	16.4803	0	4.44795	0	5.46122	0	10.4735	10.3133	1.34034	5.84314	10.1905	3.44648	6.3354	0	3.8525	3.81023	0	10.2308	0	0	1.71964	0	2.85551	0.947054	1.66836	2.78527	0.802515	2.3148	3.73337	2.98668	1.50064	0.762809	0.879556	1.59812	7.84893	0.377686	1.45497	0	0	0	0	0.127498	0.151209	0.836248	0.569635	0
1700001L05Rik	ENSMUSG00000075511	1.11486	3.179	11.4603	2.00101	2.63082	2.36586	3.91539	1.4878	11.1461	4.59193	4.84512	5.59255	3.17321	3.0681	4.44605	1.43276	6.6705	6.46311	6.60011	0.620142	1.07411	1.70096	0.715123	1.50088	0.443021	0.139405	1.21115	0.815045	0.417992	0.464141	3.53858	2.21488	1.53117	3.5135	0.601551	0.449483	1.77982	0.711998	0	0.671903	1.1114	0.790034	0.308902	0.251828	0	0	0.735019	0.237017
Gata6os	ENSMUSG00000097222	1.73591	5.50083	25.0924	1.91676	2.89012	9.15272	1.3812	9.97098	14.8783	7.50819	5.5805	1.36307	5.74479	5.60546	0.940361	0	2.07947	15.6924	1.07311	1.61546	6.14964	0	0	0	0.709642	0	2.73045	0	3.10249	4.17799	0	5.29158	4.91926	2.34633	1.86951	10.9319	0	0	0	0.849467	0.201833	0	0	0	0	0	0	1.47058
Gm42208	ENSMUSG00000106140	0	8.75099	17.9341	0	2.44926	5.62168	8.14919	3.95757	16.5579	0	10.516	0	12.3796	0	0	0	2.38405	0	0	0	0	0	0	0	0	0	0	0	4.73848	0	4.29284	3.38852	0	6.4094	0	0	3.9359	0	0	0	0	0	0	0	0	0	0	0
Gm15261	ENSMUSG00000087201	2.27607	0	7.27796	0	2.26378	2.54802	11.0974	12.2352	21.652	2.17606	0	4.04788	1.10551	4.15613	4.54328	0	2.35154	1.23751	0	1.27897	0	0.694664	0.976068	0	0	0	0	0	0	1.20055	0	0.966324	5.81485	0.838495	0.568187	9.61194	2.23392	0	0	0	0	0	0	0	0	0	0	0.137946
Eprn	ENSMUSG00000113346	2.61675	13.7153	32.8806	2.08724	40.4511	36.8702	30.0561	46.0935	45.6504	23.8976	6.12455	13.186	20.5643	40.425	11.5678	15.108	4.34186	5.88581	4.82735	2.37247	0	3.16953	0	1.84664	0.61501	0	0	2.71416	4.66125	8.84063	6.38718	1.70798	0	2.25505	0	13.437	2.82157	0	0	0	0	0	0	0	0	3.48719	0	0
Gm32885	ENSMUSG00000116295	12.7986	0	33.418	0	27.1715	38.9743	20.0032	19.9773	54.1709	26.8085	9.00287	6.67045	30.8103	32.8137	3.28286	8.36943	0	11.7865	19.8729	0	0	1.91274	0	0	0	0	0	4.85395	0	0	0	3.00163	2.29811	13.0222	0	0	3.41949	0	0	0	0	0	0	0	0	0	0	0
Gad1os	ENSMUSG00000087264	14.2326	0	6.98651	0	14.4818	13.4839	10.7909	6.42771	0	0	0	0.679686	2.62108	8.2952	0.933945	0	0	0	0	2.02886	0	0	0	0	0	0	0	2.23847	0	7.41455	0	0.538812	0	0	6.97187	0	0	0	0	1.92404	0	0	0	0.817094	0	0	0	0
Halr1	ENSMUSG00000085412	35.7542	24.9922	27.1829	1.66786	16.0813	10.6884	0	24.5229	0	0	0	0	28.2855	8.46267	0	0	7.92266	0	0	5.61072	0	4.78583	5.55262	1.32451	0	4.27465	0	0	0	0	0	0	3.77288	1.44926	4.32494	0	0	7.00094	1.03552	3.23264	0	0	0	0	0.575633	0	0	0
1810019D21Rik	ENSMUSG00000086390	14.7573	0	0	0	0	0	4.40611	2.0332	10.882	0	7.98199	1.61193	4.36797	15.0193	3.92087	0.582793	6.30695	0	0	0	0	0	0	0	0	1.81482	0	3.61813	0	0	0	2.36121	1.32326	1.28103	0	1.99799	0	1.30507	0	0	0	0	1.02953	0	0.701447	0	0	0
AA536875	ENSMUSG00000115016	4.63322	6.00027	13.2339	5.09496	7.05141	0.499791	3.3471	1.2535	0	2.09905	0	0	5.89594	0	1.30893	0	0	10.5345	0	0	0	1.32764	2.80281	0.839639	0	6.51811	22.3795	0	1.75143	3.34978	4.35506	3.40187	0	1.82445	0	0	0	0	0.805067	0.722653	0	0	0	0	0	0	0	0
Gm46409	ENSMUSG00000114851	2.71319	2.39482	18.6744	15.2091	1.18954	0	0.277528	0	0.313049	0	0	0	6.60112	1.83748	3.74092	0.621072	3.93389	12.9707	3.45801	0.644793	0.207881	0.592812	1.37671	1.50714	3.36034	4.94496	4.74923	0.533577	2.51732	2.22656	0.598711	0	0.756469	0.370115	0	0	1.05564	0.118157	0	0	0	0	0	0	2.96559	0	0.363349	0.590984
1700030N03Rik	ENSMUSG00000100969	7.75492	2.78414	10.9611	2.9561	3.81696	4.52794	0.278585	0	2.89773	0	1.02112	3.15175	0.702332	0.633579	0	0	3.91967	5.54222	1.88885	0.769868	0.439566	1.05303	3.29549	0.588669	0	0.143269	0.92245	2.3846	0	0.319677	6.34611	0.492362	2.41129	0	0.805633	5.73043	0	0	0	0.406683	1.29138	0	0	0.568268	0.65616	0.257368	0	0.239578
Gm50046	ENSMUSG00000117443	7.80245	0	18.6118	3.18837	7.6307	5.24047	4.83464	0	0	0	0	1.24135	8.15078	2.99875	2.57589	0	0	0	0.872587	7.63428	0	0	0	0	3.61204	0	0	5.94137	0	0	11.6269	0	0	0	4.49533	1.47794	0	0	0	0	0	0	0	0	0	0	0	0
Gm31831	ENSMUSG00000105157	10.6086	0	17.226	11.2241	7.38282	0	7.99128	0	0	0	0	11.4247	0	0	0	0	0	0	0	2.94278	0	0	0	2.39018	0	1.65381	0	0	0	3.88522	10.2301	0.990362	0	0	0	0	0	0	0	0	0.65267	0	0	0	0	0	0	0
B130024G19Rik	ENSMUSG00000100005	0	2.5536	6.77658	1.38775	2.03897	3.03147	1.94582	0.816386	3.12868	3.20452	1.71233	2.04646	0.276858	1.7314	1.4932	1.87122	1.81828	1.85257	3.57809	2.58878	1.24805	1.5216	1.14664	1.47261	0.432497	2.35223	5.12175	1.26455	1.81478	3.22876	3.88462	0.985362	0.830991	1.95465	2.07426	0.631822	0.468987	0	0	0	0.644092	0	0	0	0.151667	0	0.12507	0.334177
2810403D21Rik	ENSMUSG00000086629	23.0735	29.3823	44.2125	17.7067	39.8131	28.7338	18.0577	12.9148	30.0369	25.6234	10.433	28.8119	16.7493	15.1504	17.4245	7.04156	21.3339	24.1447	9.21803	26.8302	28.1969	23.4207	13.784	23.946	23.1505	14.4335	19.037	28.2306	9.2285	6.41739	27.1354	16.6451	16.0913	23.841	38.1585	16.6435	20.2238	8.17704	5.93673	8.18283	10.4995	12.5313	6.56306	8.31957	7.29088	11.7755	0.348328	6.48532
1700028E10Rik	ENSMUSG00000097321	5.39126	7.66925	15.5557	4.89954	1.42752	5.15832	2.52748	2.10365	1.20031	8.20508	1.49047	7.34537	0	4.93082	0.911421	4.94758	2.51363	4.3797	9.09892	11.8128	3.8595	0.738824	14.5659	6.86611	0.28154	5.16223	2.8089	1.00895	3.27479	1.78017	2.69701	6.16029	4.71079	0.083388	2.59919	4.32684	12.3907	0	0	1.4677	0.761861	1.47969	0	1.33758	1.27639	2.27709	1.27259	0.674764
Gm10553	ENSMUSG00000073631	4.07464	1.7789	5.72301	3.7554	0	0.444851	1.85699	0.876416	1.2337	1.30425	0.017549	0.128512	1.88727	4.46587	1.48327	1.08158	2.58161	1.91506	4.42669	0.929319	1.44588	0.093302	1.4109	1.47142	0.975308	0.374067	0.341561	0.80047	2.13284	2.26428	0.665471	1.11104	2.13723	0.59254	1.86804	4.21469	7.46878	0.09182	0	0.005118	0	0	0	0	0	0	0	0.186978
E230032D23Rik	ENSMUSG00000109251	8.84157	0	27.8715	3.06301	0	1.66113	0	0	0	3.1127	3.99744	3.96385	0	3.88395	1.49826	0	8.1172	0	0	1.22197	0	0	1.92205	0	0	3.53391	0	0	0	0	4.47032	0.827787	0	2.76504	6.32364	0	8.40122	0	0	0	0	0	0	0	0	0	0	0
2310008N11Rik	ENSMUSG00000100335	3.92683	0	27.4119	5.07678	5.42273	3.91454	5.18656	0	12.4725	9.92418	0	0	0	0	2.09281	0	4.2099	0	4.82791	0	0	0	0	0	1.24982	7.68399	0	1.3948	3.36253	0	0	1.04225	5.7825	2.93864	0	3.14634	18.3278	0	0	0	0	0	0	1.59939	0	0	0	0
Gm32431	ENSMUSG00000116706	5.29886	22.8735	34.7632	0	0	2.69174	1.96042	3.10563	0	16.8691	0	16.0998	23.4319	19.4697	10.0985	5.7662	13.9549	0	9.89945	0	0	0	0	2.49119	3.42312	0	0	0	5.78067	5.5734	1.55919	0	0	22.6667	0	0	24.4301	0	1.23006	0	0	0	3.30282	0	2.47451	0	2.19369	0
1700041M19Rik	ENSMUSG00000100857	2.06377	5.25404	15.6831	1.18182	0	3.10076	4.44866	0	3.42228	4.40487	0	0.389905	7.69658	1.54354	10.153	0.616535	12.4982	0	8.99038	0.906267	0.318961	1.56059	0.354937	0.576621	8.3308	1.18274	6.16949	0.624853	3.44912	1.74265	0.94914	6.57052	0.248197	0	1.13459	1.17997	0	0	0	0.247733	0.887728	0.481627	0	0	0.098207	0	0	0
2410124H12Rik	ENSMUSG00000051297	0	0	19.0401	0	3.43602	3.12861	3.55679	2.33886	5.15949	0	0	0	4.5574	1.57205	0	13.8153	7.14679	0	0	0	0	0	3.23134	0	0	0	0	0	0	0	0	1.99127	0	3.37436	0	0	0	0	0	0	0	0	0	0	0	0	2.63885	2.0164
Gm17501	ENSMUSG00000097183	7.38429	10.6253	13.746	7.67007	3.06336	14.3869	4.24003	2.86212	2.29206	6.22633	0	7.60532	1.8465	0.70799	2.93247	7.95974	3.56022	0	0	2.53387	0	1.52816	3.21431	0	2.03371	0	1.33597	0	0	0	1.95257	1.19876	0	0	7.84056	13.3107	6.24823	0	2.43414	1.91554	0	5.29374	0.985458	0	0.661978	0	0.821582	2.86448
D030045P18Rik	ENSMUSG00000110874	1.58683	16.9787	10.0982	16.6635	1.7561	9.62554	1.72398	0	3.46125	2.42286	4.58899	1.56547	2.3306	4.25296	5.82811	15.3358	3.11449	6.56311	0.926826	1.50788	2.11761	0	4.38529	0.040705	6.29621	4.39856	2.36029	2.3043	0	1.58985	1.331	1.23762	2.49005	1.32724	1.9449	3.63349	3.574	0	0	0	0	0.788784	0	0	0	0	0	0.434149
4930500H12Rik	ENSMUSG00000116976	20.8943	0	11.8519	10.8268	2.95751	0	0	0	1.35608	13.1139	10.9927	2.79576	2.16217	1.29331	8.76031	7.45657	8.4673	7.28456	5.91148	4.32324	0	0	2.55234	1.14096	2.59758	4.52711	1.23976	3.16132	3.96594	1.30345	4.91268	7.37569	4.5395	0	1.23276	8.41431	9.54253	2.6096	0	0	4.85908	0	0	0	0.095564	0	1.53523	0
Gm6639	ENSMUSG00000105662	9.02102	4.36386	5.19619	7.02324	1.40344	0.485236	1.37065	0	0	1.3476	3.53697	0.88772	1.21503	0.253325	1.40084	1.8358	0.768759	1.56138	4.37404	1.28787	0.84508	0	0.835906	0.542547	0.99042	0	0	0	0	1.24882	2.4884	0.588569	1.2777	0.493077	0.817256	0.905508	0.980748	0	0	0.22688	0	0.244118	0	0.417534	0	0	0	0.144677
A230057D06Rik	ENSMUSG00000109394	10.1141	3.11366	6.97168	10.9957	3.49325	3.80396	0.449832	2.50492	1.18645	1.84032	8.99956	6.69198	3.17495	5.00128	3.74144	2.43119	2.07721	0	6.51708	1.7348	2.9541	1.50448	2.19732	1.02696	4.22837	0.237655	6.97837	1.75671	1.25043	1.4526	4.2892	1.67455	3.05916	3.06468	0.948256	0.277721	0.345978	0	0	0.330135	0.378839	1.02471	0.581082	0.293872	0	0	1.77732	0.521844
Gm47424	ENSMUSG00000114095	8.71412	6.20346	15.3324	0	0	6.77736	0	0	0	4.7974	1.3255	8.5343	0	2.52999	3.91375	7.76114	1.93195	5.92195	13.5429	2.05058	0.424401	1.20912	0.154426	5.22366	6.77685	3.22094	3.13955	0	0	1.51943	3.75691	3.56981	5.99454	5.39913	3.05882	9.29181	0.052424	0.417323	0.059917	1.25877	0	0.490625	0.482476	0.560804	0	0	1.07916	1.46038
0610040F04Rik	ENSMUSG00000087341	4.27414	5.43838	6.48397	3.19554	0	6.15196	0.024545	0	0	3.11333	2.50807	0	1.80877	4.76951	0.831316	3.64683	4.57627	0	4.05032	0.25984	0	0	1.20804	0	0.553275	1.44859	0.45084	0.291395	2.79603	1.98962	0	0.906573	6.22966	0.497973	0	1.75466	0	0	0	0.866835	0	0	0	0.669317	0	0	0	0
Gm43813	ENSMUSG00000106636	2.25745	14.9096	13.2564	6.75531	4.24385	3.38865	1.87559	0.617257	6.04862	3.36618	3.30345	3.66125	1.35126	6.69376	3.11199	2.15345	3.14842	2.03642	1.51744	2.34133	3.23151	1.36327	4.22776	3.7971	2.59149	2.06022	4.96298	4.65345	3.78416	1.60773	5.51065	4.93612	4.37959	0.825731	1.96049	2.08173	3.9859	2.77008	0.89058	2.96539	1.70624	1.45469	3.4074	3.61874	0.718087	0.164678	1.03022	0.759738
Gm17308	ENSMUSG00000096922	0	13.8898	16.1709	9.96496	0	3.94281	1.364	0	0	0	2.90279	7.09888	0	0	0	0	4.34746	0	0	3.7996	1.18265	0	3.58426	0.706802	0.463651	0	1.89659	0	2.79851	0	1.62405	2.59874	0	0	1.64774	0.385337	2.37865	0	0	0	0.294407	0	0	0	0	0	0	0
4921534H16Rik	ENSMUSG00000090255	0	21.217	16.2703	14.9618	0	0.482413	3.08934	0	0	6.40759	5.32784	2.04937	1.06353	1.27925	3.40457	0	3.83564	1.91706	0.829389	2.79571	1.10867	0	2.9204	1.98225	4.83718	1.43986	2.99202	2.15016	2.2404	3.28804	5.74878	1.43541	1.64859	0	0	0	6.3447	2.29369	0	0	0	1.26718	0	0.148826	0	0	0	0
Gm50348	ENSMUSG00000117995	0	13.8894	20.2879	7.83851	1.1322	0	0.343381	0	1.20116	4.49894	1.85228	1.02066	1.54563	3.02018	1.59531	0	1.56004	1.52311	0.726819	2.82168	3.0523	0	2.69413	2.26637	0.439194	0.597029	0	6.32555	1.06693	5.38075	0.831676	1.18053	0.37451	0	0	2.80156	1.64776	0	0	0	0	0	0	0	0.407408	0	0	0.297527
Gm44889	ENSMUSG00000109458	2.92653	11.7127	15.6225	2.50727	0	0	1.91319	0	0	4.26344	0	1.5101	0	4.01696	0	0	0	0	3.04905	3.07435	1.91364	0	3.32505	3.11294	2.88776	1.15183	2.08669	0	9.39323	1.10201	6.22396	1.95318	2.52081	0	0	0	2.81547	0	0	0	0	0	0	0	0	0	0	0
1700071M16Rik	ENSMUSG00000090307	1.66603	2.64226	14.9534	8.86283	0	0	3.56052	0	5.10323	0	0	1.36202	2.22516	4.75106	1.35736	2.84694	6.94003	0.486659	4.4846	1.77926	1.28758	0	1.81876	6.92889	1.55186	0	0.627099	0.89407	5.63947	2.87499	7.63541	2.93169	3.84881	1.15069	1.36677	1.2187	2.8122	0	0	0	0	0	0	0	0	0	0.172203	0
Gm26861	ENSMUSG00000097009	7.10365	6.32572	22.485	8.75189	0.204269	0	0.469307	0.528855	3.14958	2.61343	0	1.86891	2.54954	0.441524	3.76949	0	4.79293	0.373109	0.268061	7.1904	0.546093	6.32756	5.77979	7.00516	2.24211	0	0	0.803821	7.45544	2.37912	8.11247	0.077868	0.472498	0.171633	0	0	0	0	0	0	1.05688	0	0	0.022076	1.86621	0.757702	0	0.650496
Lincmd1	ENSMUSG00000099906	3.51774	2.12741	6.48123	3.57565	1.43045	0.861524	1.37137	0.089605	1.22656	2.53421	2.69276	1.91392	0.350113	3.42935	3.3781	0	3.99899	0.553542	2.30263	0.399734	2.90913	1.13602	3.31106	3.60683	1.02689	0.456302	0.214593	0	1.25383	0.836536	0.767586	0.73276	2.02141	0.795664	0.853389	0.551393	1.31721	0	0.557924	0	0.415518	0	0	0	0	0	0.171916	0.614773
Gm16028	ENSMUSG00000090252	5.10227	10.4962	16.8723	15.4397	0	3.26465	13.2638	0	0	13.5578	10.6379	0	11.02	4.37711	1.44799	3.82639	2.10227	1.45008	5.94232	13.688	6.39269	4.82651	6.20491	2.16212	4.0243	0	4.65315	3.14649	8.62358	3.05422	5.23594	2.24648	2.90951	0	1.76394	1.75561	0	0	0	0	0	0.487053	0	0.372297	0	0	0	0.398274
Gm6455	ENSMUSG00000091422	1.38	7.84901	8.42127	6.45032	3.52034	1.70677	4.12007	0	2.22104	3.878	4.04215	0.929494	4.17893	2.87963	2.07954	0.972486	1.96465	0.803635	3.60172	3.0737	2.6666	0.229216	5.34269	12.6406	3.49439	7.1565	4.82078	3.20471	4.65279	2.85782	3.8638	3.07135	2.21125	1.00789	0	2.46232	0.489122	0	0	0	0	0	0	0	0	0	0	0
Gm50202	ENSMUSG00000117878	0	13.7098	38.6752	0	0	8.21341	17.6746	0	0	10.2548	4.77835	17.0903	0	0	7.50907	2.02656	0	0	0	6.16151	4.53279	0	8.42337	11.7102	1.32615	0	5.61449	1.57465	0	1.39455	0	1.3262	2.08369	5.78645	0	2.87154	0	0	0	0	0	0	0	0	0	0	0	0
Gm28449	ENSMUSG00000100965	10.5472	16.5836	23.4335	0	3.18042	0	0	0	0	0	3.95191	14.215	0	0	11.2486	0	0	0	0	0	0	0	4.81024	3.41161	0	0	0	0	8.80124	4.69863	11.0255	0.492929	2.45335	0	0	0	0	0	0	0	0	5.74058	0	3.04383	0	0	0	1.56299
Gm35188	ENSMUSG00000112437	0	11.5959	13.9423	1.70683	0	8.05247	0	0	0	0	11.7393	0	0	0	2.80006	6.60572	1.97579	0	2.22142	2.4413	8.29169	1.56431	0	4.60276	1.4318	0	0	0	2.73974	0	0	1.91782	0	0	0	0.306968	0	0	0	2.27132	0	1.34369	3.0207	1.30671	0.915014	0	0	1.43196
Gm42696	ENSMUSG00000104721	3.41613	12.482	0	0	0	0	4.93545	0	2.13784	0	6.32137	0	5.78819	10.3363	1.87173	7.06701	8.38397	0	1.71961	2.46067	0	1.07951	0	0.79138	1.7746	2.60436	2.2071	0	0	2.46418	2.16796	0	1.20782	3.79746	5.15787	0	9.05007	0	1.55589	0	1.03139	1.05266	0	0	0	0	0	0.500628
9130017K11Rik	ENSMUSG00000055134	0	12.894	5.81631	0	0	0	2.45865	7.6325	3.69401	0.425644	12.283	3.5918	0	9.34329	3.34111	3.89901	7.51943	1.94358	9.407	0	0	0	0	0	0	0	0.981216	0	0	0.10378	0	0.478057	0	1.88525	3.14647	0	3.19106	0.164478	0.059145	2.17715	0	0	0	0.373872	0	0	0.822759	1.45695
C330019F10Rik	ENSMUSG00000085864	0	6.99237	0	0	0	0	0	0	5.48921	0	0	3.77209	2.68295	0	1.21619	4.39825	3.97128	0	6.37448	2.0202	2.69119	0	0	0	0	0	1.90873	0	0	0	0	0	0	0	0	0	1.65583	0	0	0	0	0	0	0	0	0	0	0.788861
Gm14951	ENSMUSG00000084776	0	16.3888	19.428	4.51336	2.98558	2.87043	7.96341	0	6.86645	0	7.71928	4.21228	4.01971	2.25098	3.04472	11.7387	2.01564	2.09744	13.4053	9.38273	0	0	0	0	2.29853	2.23234	0	21.4006	0.836502	0	0	1.4506	0	0	0	2.4355	9.25281	0	1.4501	0.405173	2.29542	0.532835	0	0.824355	0.526488	0.113933	0.220898	0.342918
2610203C22Rik	ENSMUSG00000079671	0	18.3633	7.33801	4.4833	0	0.781362	0	0	8.54128	3.03117	0	0	0	1.30397	6.56877	0	0	1.67938	3.12152	1.35518	2.46909	0	1.37795	4.07079	2.1577	6.42094	0	8.3723	6.5431	5.28677	1.33895	0.68925	3.54817	0	0	1.37592	4.53831	0	0	1.89547	0	1.05313	2.95792	0	0	3.14061	0	0.908508
2600014E21Rik	ENSMUSG00000100303	3.75874	14.9033	5.95988	6.22747	6.01966	0.754747	0.582251	0.052048	2.86194	0.751813	0.176093	3.63734	0.88124	4.70566	3.56024	0.134872	1.27869	1.5754	7.16164	0.461431	2.93024	0	3.2809	0.262058	2.60842	3.19994	2.20925	9.3552	0	0.612205	2.68463	1.0787	3.68587	1.86785	1.79195	1.90928	2.23031	0	0	0.106651	0.539242	0	0	0.90949	0	1.61222	0	0.309629
Gm15859	ENSMUSG00000086944	0	9.97522	12.6824	3.4678	5.29248	4.1137	2.07238	0	19.1737	3.93596	7.68672	0.474621	0.280577	5.23147	1.70186	0	5.32659	0.253466	4.07313	0	6.98109	0	2.36505	7.37278	6.14865	16.2279	1.76551	5.75892	0	5.61442	1.50385	2.97806	0	13.025	1.83967	14.7903	2.295	4.09012	2.32183	0.289673	0.05614	1.4485	3.06988	1.91542	3.65611	0.213958	2.29886	2.46134
Gm15675	ENSMUSG00000086825	6.69811	5.45064	2.22284	9.34039	0.831307	2.56553	1.1793	0	1.68996	0	4.55418	13.7888	0.847851	1.79835	3.6607	0	4.1984	7.37525	4.45707	0	0	0	0.663535	0	0	0	0	0	0	0	0.242929	0.384997	0	2.9113	0	0	4.55177	0	0	0	0	0	0	0	0	0	0	0
Gm50196	ENSMUSG00000117956	0	9.84152	0	10.5963	4.11785	1.90644	0	3.42984	0	1.13597	9.63385	6.14535	1.22652	0	1.98502	4.52506	5.89323	5.13566	5.23273	0.69261	0	0	0	4.29685	1.44536	3.60421	0	0	8.81963	1.17101	0	0.802899	2.18354	0	0	2.54782	1.99046	0	0	0	0	0.708985	0	2.66112	0.193304	2.01473	0.635794	0.561167
Gm33508	ENSMUSG00000117423	5.24011	2.69422	9.2758	10.3063	0	0	0	1.68593	0	0.889056	15.9438	10.03	0	0	3.67421	6.71075	0	0	0	0	5.17162	0	0	0	0	3.92219	0	0	4.4104	0	22.417	0	0.452536	0	0	1.13834	0	0	0	0	0	0	0	0	1.17919	0	0.457466	0
D130079A08Rik	ENSMUSG00000115424	1.89105	8.63145	3.78014	7.4339	0	1.63929	0.291378	0	1.66101	0	7.2882	0	5.5609	1.81212	2.87534	0.868912	3.11929	8.46002	2.92259	1.25842	0.391041	0	2.10805	2.06295	1.23658	0.583664	1.85685	0	3.31059	1.17151	6.5446	0.809282	1.90894	0	0	0.089996	1.80892	0	0	0	0	0	1.23021	0	0	0	0	0.58152
1700019J19Rik	ENSMUSG00000111489	4.37146	7.66433	5.52785	6.76776	0	3.83019	0	0	0	3.80728	8.80645	0	2.48607	0	0	0	0.596226	0	0	2.21494	0	1.2864	0	0	0	0	0.594151	0.887914	1.36916	1.35128	3.95644	0.660977	0	0	0	0.979283	2.42151	0	0	0	0	0	0	0.632679	0.344601	0	0	1.05921
1810059C17Rik	ENSMUSG00000086340	6.47267	15.5002	7.97354	7.11135	11.1832	4.93535	0	2.02594	0	10.1627	0	10.7849	0	2.19795	1.57429	5.54312	0	0	0	5.87469	6.03009	2.84013	0	2.10597	0	0	8.1785	0	11.6677	4.24856	0	2.04282	5.90251	0	5.01597	4.46095	0	6.10658	2.89854	11.1879	3.59172	5.72441	0	0	0.519931	0	1.49861	1.88225
4930478M13Rik	ENSMUSG00000116311	5.42473	9.6329	0	0	1.77162	5.49423	0	7.20733	0	0	0	4.13128	0	0	0	1.93651	0	0	4.31797	8.39819	1.894	4.23083	1.41665	2.05154	0	1.951	8.8539	0	4.05495	0.85698	0.391664	2.40567	2.26671	0	1.53092	2.9869	5.26386	0	0	1.85318	2.18643	0	0	0	1.94758	0	0	1.72505
BC051226	ENSMUSG00000092564	0	8.75658	1.35725	0	5.04996	15.1328	2.88464	2.78477	0	2.19355	0	16.8412	0.623415	0	2.89367	3.84715	8.77642	0	0	4.79941	6.04515	1.40913	0	6.01702	3.75274	0	7.0596	0	0	3.55186	6.50877	2.89577	0	3.4804	3.57644	7.5412	6.13268	0	0	0	1.49168	0	3.96739	0	0	0	0	0
Gm19409	ENSMUSG00000106229	0.682512	4.75544	6.28044	1.80818	1.53392	2.30577	1.65299	0.152232	0	0.41153	3.29629	7.44041	0.574512	6.06149	4.72233	2.08484	9.0705	0.617078	4.92866	4.97949	4.36289	0.936348	2.20773	2.0803	0.347392	1.26079	2.98057	1.76793	0.371007	2.74802	3.13585	0.822138	1.25288	0.985966	0.637194	0.469547	8.36265	1.36675	2.56385	0.239874	1.29913	0.235885	1.89969	0.349075	0.063002	1.80612	0.690209	1.38762
4933438K21Rik	ENSMUSG00000093617	14.9351	35.7465	2.99088	11.0671	13.5505	0	10.9494	2.4987	2.17464	16.241	6.56518	8.65899	6.4966	3.90034	4.5021	4.37043	4.92183	19.2022	4.52642	6.41944	7.26874	7.4046	8.20356	4.03964	6.50576	9.31552	4.53102	10.5146	6.40492	2.6568	9.31132	4.89621	4.92502	4.96542	9.57332	5.26312	3.77332	2.7542	0.653152	0.510153	2.27158	0.507743	0.257745	0.202297	0.490782	1.03457	0	1.79842
B430010I23Rik	ENSMUSG00000084960	13.544	21.4149	3.23978	11.6047	2.15157	2.13074	3.44672	0	0	11.1591	0	4.99424	9.03427	9.02671	2.96871	4.05926	12.2978	10.8403	0	0	2.90384	0	3.549	2.29763	3.99231	0	8.92154	2.4323	0	3.72381	2.38069	1.31643	2.98068	9.59414	0	0.411491	5.35321	0	0	0	0	0.764624	0.817812	0	2.79286	0	0.924296	0
Gm47664	ENSMUSG00000113183	10.7604	41.4802	8.96706	11.7211	15.5948	0.708386	3.2624	0	2.76937	11.4104	3.35091	2.97873	32.9807	4.06766	16.7585	0	4.71551	2.10273	9.2788	6.73429	2.65535	4.39806	9.63895	6.3087	2.81386	9.88359	11.6228	8.0809	13.6476	6.38875	2.82371	4.98972	5.31968	3.84909	8.82429	1.14504	9.69795	4.49606	0	2.1104	2.60128	1.99316	0	3.52696	1.57467	0	0.283633	1.27997
Gm26871	ENSMUSG00000097311	6.67444	17.0304	3.07368	9.42174	0	2.14256	2.24372	2.51956	3.06098	2.55393	0	9.12037	0.900375	0	3.01154	5.86063	0.271121	4.46595	7.60919	0	1.45691	4.04629	5.51661	6.93224	0.913793	0	1.75248	4.52596	1.93356	3.86967	4.80468	1.31175	0.928344	5.54234	5.71897	5.97619	5.05994	0	0	0	0.0653	1.84658	0.574059	0.178952	0.655867	0.089862	0.742598	0.187325
Kcnq1ot1	ENSMUSG00000101609	5.59378	18.9091	14.9959	12.7108	5.98463	4.82797	4.96361	3.64371	8.38504	6.56588	5.39727	8.47935	7.3443	5.60915	7.93466	7.4366	10.9943	18.1714	13.6105	6.71225	5.58122	5.09914	7.93297	8.38918	7.34581	6.33893	7.07688	5.35701	7.40712	7.60761	8.91441	6.03524	14.6264	8.66848	10.1053	10.3084	9.85967	4.43939	4.00168	5.78246	4.5709	5.65368	4.69354	3.73646	4.17119	5.10666	3.02897	2.43067
BC002059	ENSMUSG00000060149	11.0059	41.9541	11.6885	21.1657	15.4107	3.88392	7.41004	10.4514	4.03784	5.5063	15.3319	11.6943	13.7624	7.30455	14.3417	6.51792	20.926	20.2717	25.9887	7.20968	7.21484	8.55326	20.4524	12.1907	13.871	2.32918	17.394	14.209	9.45485	8.59752	18.7133	8.50396	13.4358	15.8958	23.2246	15.9919	8.79134	7.26799	3.2756	8.03205	0.109159	7.83224	6.14321	3.62357	5.32823	3.88773	9.52686	4.09428
A830082K12Rik	ENSMUSG00000087143	2.95582	14.365	0	3.28211	2.00623	0	0	0	0	2.58827	0	6.12863	1.08512	1.15506	2.98078	3.79484	5.07614	3.49923	13.2098	1.68841	0.465094	1.07989	2.59459	1.3677	0.735635	0	0	0.465365	5.41218	0	0	0.83716	2.40276	0	1.18044	3.39133	0	0	0	0	0	0.206325	0	0	0	0	0	0
Gm48170	ENSMUSG00000113135	3.92409	16.6273	0	12.9976	6.87441	1.09476	0	0	2.38217	7.30098	1.64089	6.67141	0.447067	1.27962	1.19002	8.28851	1.71473	2.10402	13.625	3.02814	4.46957	1.13752	2.35261	2.07446	1.62069	0.61291	1.32436	5.77045	0.972132	1.93991	9.65027	0.752073	2.20462	0.180106	0.827649	0.870377	1.19491	0	1.09451	0.610444	6.50636	3.31576	0.045875	1.69105	0.763191	0	0.209755	1.01366
Gm43063	ENSMUSG00000105731	10.2637	24.797	4.14197	9.73632	0	2.73565	0	0.671851	0	13.239	7.1589	2.85933	2.87033	3.50447	0.503328	0	0	0	11.2663	0	3.65807	0	0	12.8177	2.03985	0	0	4.07728	0	0.632151	0	0.422136	1.09224	10.0169	0.644811	0	0	0	0.763403	0	0.62315	0.154321	0	0	1.56156	0.163012	0	0
Gm32036	ENSMUSG00000113313	13.1323	68.9339	10.6945	7.93039	25.9854	1.61463	18.4663	0.867488	9.53616	1.91893	8.92661	9.10928	5.67279	3.87999	4.98758	4.31771	7.65604	0	2.70954	13.8353	0	1.89399	1.52705	8.00854	0.830253	7.82221	2.83317	7.41394	13.6426	5.61461	6.36217	3.09865	10.2692	3.1622	6.37485	0	5.30377	0	7.49127	4.67457	6.3393	3.93962	1.57683	3.23943	0	2.18018	2.32203	0.988966
4930467J12Rik	ENSMUSG00000114879	0	22.3623	0	2.50805	0	0	5.82964	0	0	0	0	8.85649	0	0	0	0	0	0	0	8.62938	0	0	3.39866	1.27407	4.84661	0	0	0	0	2.22169	0	0	0	0	0	0	0	0	0	0	0	0	0	0	0	0	0	0
Gm35766	ENSMUSG00000115376	0	19.5274	5.84162	3.93795	0	2.74849	0	0	6.08976	0	3.47817	0	0	1.13261	2.19876	0	0	0	0	8.1158	0	0	7.90616	1.73277	2.53811	1.57881	1.42904	0	0	5.43026	0	0	1.18377	0	0.835241	0	1.98668	0	0	0	0.792691	0	0	0	0	0	0	0.667124
Gm20125	ENSMUSG00000101969	5.37352	16.956	7.6623	6.6695	1.4842	0	1.18715	1.9239	6.1291	1.34039	0	6.83373	0	1.97094	1.65776	1.63714	4.64238	2.77325	3.9055	0.392129	0.390753	0.465473	4.12318	1.77003	3.53943	1.92363	1.94668	0	1.32891	1.24531	3.33988	0.572005	0.887665	0.794815	0	0	2.63251	0	0	0	0	0	0	0	0	0	0	0
Gm43391	ENSMUSG00000106004	11.3377	25.3778	2.55753	9.42409	0	2.5616	2.8347	0	2.46849	5.09485	0	7.44529	1.0856	1.19581	4.44102	2.71194	4.93325	4.82702	0	2.53185	6.16176	0	1.40563	4.86007	4.75765	2.3055	7.73735	5.37546	0	3.37359	3.80976	2.58622	3.57561	0	0	4.26597	0	1.07495	0	2.68816	0.544487	0	0	0	0	0	0	0.826366
A330076H08Rik	ENSMUSG00000109321	15.4631	31.3453	9.48737	9.27595	1.54445	1.45455	1.58769	2.99944	0.67309	4.62215	0.607783	1.29777	6.52296	0	4.529	0.434657	6.1395	0	0	1.01768	1.23558	0	1.64885	3.83372	1.50337	0.560741	1.33444	0.635082	2.61	0.664269	2.24394	2.12556	2.16477	0	0.430952	0	1.82301	0	0.072362	0.644114	2.92594	0.09367	0	1.01544	0.448352	0	0.566899	0.118483
Gm47514	ENSMUSG00000113054	10.5592	28.4224	14.6557	15.7367	0	0	7.77758	1.95606	6.54639	5.3576	4.78231	0	0	0	3.72257	0	2.17115	0	3.30277	2.58626	0	0	1.83259	0	2.52789	0	2.09408	3.02846	7.05385	1.73653	4.96815	0	0	0	0	3.02698	0	0	0	0	0	0	0	0	0	0	0	0
E230016K23Rik	ENSMUSG00000051832	2.2251	21.6053	8.33133	9.16428	0	5.57865	2.74871	0	0	1.14371	1.70435	0.600286	0.533391	0	3.05409	0	1.22556	0	1.51869	3.25659	0	0	2.45819	5.011	2.46684	0	1.23507	0	4.86665	0	6.49549	0.34982	0.915682	1.86164	0.839631	0	1.81158	0	0	0	0	0	0	0	0	0	0	0
6720432D03Rik	ENSMUSG00000111511	4.78329	24.2143	1.52572	20.2167	1.1368	0	4.9822	0	2.52633	0	0	0	0	0	0	0	9.91328	0	0	10.3018	0	0	5.95841	0	4.31787	1.32117	0	0	1.76519	0.712911	0.732097	2.5891	0	0	0	4.45461	0	0	0	0	0	0	0	0	0	0	0	0
1700003I16Rik	ENSMUSG00000107526	0	30.2847	0	8.92505	0	0	2.99984	0	3.14754	4.17099	7.44418	3.00935	0	3.00253	3.94384	3.68405	7.8729	0	6.51521	3.12098	0	0	1.76349	1.63644	2.87149	0	0	15.062	0	0	9.88383	3.00848	2.53442	0	5.10442	1.24622	7.65162	0	0	0	0	0	0	0	0	0	0	2.3092
C030029H02Rik	ENSMUSG00000110027	2.77071	16.0279	0	7.5796	0	2.11009	3.2072	0	0	4.0714	0	2.7127	3.57944	0.985633	0.52306	2.86977	4.41993	2.10845	2.15453	3.23108	4.50622	0	5.79265	1.23315	0.477915	0	1.42228	5.94339	0.604313	1.50833	1.04737	3.15123	2.38012	0	3.5823	0	0.456884	0	1.36146	0	0.087372	0.5194	0	0	0.478563	0.396924	0	0.243959
4930423D24Rik	ENSMUSG00000112753	0	11.9221	0.855741	0	0	0	3.14982	0	0	0	0	0	6.78849	5.32012	2.27524	4.16582	1.33138	0	0	3.19708	0	0	0	0	0	0.802991	0	0	0	0	10.4118	0	0	0	0	0	0	0	0	0	0.946124	0	0	0	0	0	0	0
A630031M04Rik	ENSMUSG00000087470	0	21.8927	15.7112	7.19825	0	0	9.8707	0	0.500872	9.68873	5.27165	4.19306	13.3703	3.71952	5.65117	0.364572	12.7192	0	4.43756	2.44039	2.91728	4.66166	4.64018	5.50068	5.61613	1.39641	2.96819	1.08497	0	3.69556	25.8986	5.5909	6.26257	4.00374	1.34991	2.10549	3.86775	0	0	0.345209	0.572431	0	0.294991	0	0	0	1.31032	0.160235
ENSMUSG00000104659	ENSMUSG00000104659	1.99757	8.59234	4.62781	2.19796	0	0	2.90037	0	0	0	0	0.73738	1.08976	1.53271	4.92855	2.24445	4.32276	0	4.05566	5.72833	0	1.21172	3.34962	1.64983	2.22135	1.04991	3.18532	0	0	0	5.3007	0	3.68224	1.4171	0	1.19101	0	0	0	0	0	0	0	0	0.576636	0	0	0
Gm26692	ENSMUSG00000097035	0	25.2534	0	0	0	0	10.4988	0	0	1.47703	5.24637	12.5912	0	1.49846	5.72074	0	3.6942	17.9661	7.06596	2.21068	9.37239	0	4.62251	6.16948	4.52384	8.15631	0	0	4.91368	9.53933	9.12733	2.05984	6.78438	4.63366	0	5.35374	0	1.54473	4.80364	8.62432	0	1.49982	5.6381	2.22805	0.54796	4.05388	0	0
Gm26737	ENSMUSG00000097467	0	18.9797	0	1.61006	0	0	7.29842	0	5.37998	7.97004	0	0	0	0	5.02969	0	0	0	1.66374	0	2.9436	6.12969	6.17822	7.03643	3.21893	7.3212	3.71144	5.83008	1.17149	1.54727	3.70787	0	0	0	4.02877	0	6.37074	2.80062	6.23684	0	7.18525	0	2.03719	0	0	5.13519	0.849399	1.72968
Gm10941	ENSMUSG00000078444	0	9.4969	0	12.4295	10.6484	2.99086	4.17365	10.0984	0	0	9.12572	0	0	5.76182	4.22674	0	0	5.09814	3.85283	1.9965	0	0	0	0	0	0	0	0	0	4.50423	0	4.32758	0	2.39023	2.21738	0	5.87974	0	0	3.14942	0	4.12945	0	2.04425	3.17899	6.19227	0.912262	1.99186
AI463170	ENSMUSG00000112388	8.87507	15.2314	0	13.3555	11.1721	1.27343	7.96952	8.43736	0	2.83246	16.1473	0	0	3.51695	4.09375	0	5.12937	0	0	4.57606	9.65406	0	0	0	0	0	0	1.88326	0	0	0	0	0	0	0	3.46331	0	3.57766	0	0	0	0	0	0	0	0	0.47836	2.75386
1700116B05Rik	ENSMUSG00000092276	8.6694	24.3833	0	0	0	0	3.52471	4.56412	0	10.7924	25.202	0	0	0	0	0	0	0	0	0	0	0	0	0	0	0	2.76735	0	0	5.69496	0	0	0	0	0	5.61022	0	0	0	0	0	0	0	0	0	0	0	0
A330087D11Rik	ENSMUSG00000100111	1.87165	20.7527	0	0	12.9508	0	3.73285	0	0	4.56352	12.571	0	1.19013	2.87681	3.98907	0	0	1.36733	0	0	0.582382	0	2.86082	0.601728	0	0.700299	1.60147	1.49758	0	1.49409	4.89744	1.01348	1.73709	0	0.309253	4.45758	0.182435	0	0	0.050106	0	0	0	0	0	0	0	0.142859
Platr21	ENSMUSG00000086807	28.2977	46.4875	2.51668	17.6543	49.8686	11.2736	14.9017	12.3177	27.1025	21.0627	51.1221	8.62775	34.2163	30.1731	9.61333	15.8022	15.4185	0	1.53291	2.35916	2.90258	0	14.0083	0.741851	3.11405	5.51544	8.43466	15.1702	1.49048	3.81484	0.855313	3.32183	10.4534	5.9413	0	0	0	4.57291	0	3.79954	0.263952	0	0	1.92573	0.98522	10.0556	2.2924	0.682528
9030622O22Rik	ENSMUSG00000086141	51.7926	63.9665	16.6538	2.75997	36.2849	4.33515	30.7167	2.62005	16.3426	10.3841	69.7439	35.1482	44.8417	13.5707	38.2599	14.8257	30.9405	2.05669	10.0663	1.52593	0	3.65055	3.62391	1.12964	0	6.19174	0	3.39035	5.95674	3.74616	3.9936	0	0	6.17823	0	0	0	0	0	0	0	0	0	0	0	0	0	0.745453
Gm41609	ENSMUSG00000117231	6.32815	15.6903	2.85166	1.32347	3.44587	4.78642	7.40615	5.36164	3.3578	7.03355	4.2374	2.62388	2.03779	4.57736	3.18929	3.63453	4.69803	0	0	0	0.800914	0.53886	1.06379	2.43172	0	2.24263	3.33833	0	0.989559	0	0	0.557116	2.0399	0	0.74592	0	0	1.68306	0.284454	0	0.740196	0.212009	2.95388	0.944523	4.45035	1.82501	3.29681	2.55893
G3
Gm47798	ENSMUSG00000114253	1.17803	1.14678	1.70076	5.3315	2.59957	0.352489	3.2353	0.630382	4.41055	0	1.53652	0	4.31346	2.57045	1.21413	2.75464	2.34592	0	2.88085	1.29829	3.72663	0	0	0	3.88325	1.48258	3.26985	1.21645	2.14177	1.95419	0.379585	1.13002	1.20325	0	0	0.842501	0.430133	0	0	0	0.062689	0.19745	0.339693	0	0	0	0.049507	0.199813
Gm28078	ENSMUSG00000101342	0	0	0	4.53521	0	1.47596	6.0523	0	1.60899	2.69141	0	0	2.36216	2.20675	2.18696	5.91062	0.768666	0	2.93975	0	0	0	2.42584	0	2.54425	0	5.63665	0	0	0	0	0	0	2.77426	0	0	0	0	0	0	0	0	0	0	0	0	0	0
Mir100hg	ENSMUSG00000074415	12.5546	11.4164	7.62941	14.6661	11.1449	2.07746	15.4859	0.839804	1.85075	26.4785	10.203	13.6276	12.3351	4.62402	10.5394	11.9592	5.92393	3.89433	16.8991	7.36344	4.83503	5.46717	17.0572	4.49797	13.9236	9.95683	7.9428	13.2617	11.3121	8.07969	6.68825	2.62718	12.2052	1.76123	8.45558	1.60248	7.05416	0.366245	0.143284	3.53689	3.39816	0.154453	0.110318	1.68145	0.233248	0.773734	0.384588	0.357142
Gm31600	ENSMUSG00000114800	3.42965	3.27733	3.14308	4.77668	0.402109	1.44907	11.4348	0	0	3.68445	3.91983	1.00493	1.27224	0.510414	2.17781	6.37332	2.38057	0.940194	4.80852	1.52849	1.29055	0.552867	1.62603	3.93213	3.63553	0.693048	2.25783	2.0996	4.65227	2.65726	2.30342	0.153111	0.570905	0	1.84105	0	1.74354	0	0	0	0	0	0	0	0	0	0	0
Gm37650	ENSMUSG00000103736	8.11706	0	11.1441	10.8008	5.17848	7.18896	10.297	0	0	9.94036	0	0	0	3.93823	4.90074	13.5734	7.25536	8.70775	8.5803	2.0063	3.28926	1.6772	2.59895	3.54181	0	0	4.1849	5.26588	9.60745	14.5619	5.43553	5.95441	6.20699	2.92223	0	1.17305	3.01818	0	0	0	3.35109	0	0	0	0	0	0	2.64343
Gm37459	ENSMUSG00000104283	1.24179	0	0	6.47829	0	15.4985	10.0112	0	4.64867	1.40475	0	0	3.25	6.05342	3.89565	3.93774	5.98244	0	6.63093	5.25103	0	0	8.93267	0	4.76208	12.7553	6.02109	6.75171	3.71383	17.7387	4.21972	6.87847	6.50221	0	6.46924	7.6289	5.13165	0	0.930124	0	12.0729	0.740602	0	0	0	0	0	1.49953
Gm34589	ENSMUSG00000115816	1.30958	1.04126	5.92227	2.05542	0	1.16984	0.451061	0	2.79257	0	2.24931	0	0.297878	0.900775	2.24636	0.895222	1.2086	1.47433	3.01969	1.63227	1.68992	0	3.17198	1.33356	0.835473	0	8.08754	1.06725	0.659818	3.05628	3.38805	0.562058	2.76771	1.36259	1.03079	2.68097	5.59671	0	0.784452	0	0.333166	0	0	0	0	0	0	0
Gm19519	ENSMUSG00000118391	1.31754	0	1.59243	3.95887	0	2.52812	1.11705	0.494028	0	0	1.72856	2.32911	3.58814	0	1.28628	0	6.10373	2.74538	8.99291	3.17363	5.32615	1.06287	1.72708	0.951669	0.302654	1.14825	10.6626	0.905723	1.98641	1.74692	5.94647	2.68211	2.85835	0.325469	0	0.621189	1.5459	0	0	0	0.575255	0	0	0	0	0	0	1.53558
Gm17057	ENSMUSG00000090500	0	0	0	8.03453	0	0	0	0	11.5998	0	0	0	3.66692	0	4.31623	0	2.96506	9.04803	0	0	0	0	6.87358	5.69582	0	5.75291	5.19988	0	7.50375	4.13527	0	0	2.05382	4.7941	0	6.57383	11.4863	0	0	0.4408	0	0	0	1.32151	0	0	0	1.93474
Gm26826	ENSMUSG00000097635	0	2.71201	0	8.98972	0	4.32072	1.76955	0	0	0	0	4.86876	5.48706	1.96486	0	3.10489	3.39804	8.34036	1.51727	0	4.1657	2.09436	2.067	1.99087	3.89445	1.19813	6.13059	0	9.35817	1.67029	1.68707	1.70264	4.17282	2.89321	3.01602	7.01642	5.19643	0	0	0	0	0	0	0	0	5.33482	0	1.09289
Gm50136	ENSMUSG00000118155	0	0	0	11.0016	0	4.20786	3.0767	0	0	0	1.42473	4.58866	0	0.724386	3.72251	1.8077	4.21142	0	3.64848	1.9824	2.0705	0	7.34077	0	1.98103	1.00733	5.88811	0	3.46517	3.84004	4.64074	1.43091	0	2.48304	11.66	0	3.87004	1.72955	0	0.712916	0	0.589029	0	0	0	0	1.09797	0
Gm12055	ENSMUSG00000085979	0	0	0	13.0847	0	3.36854	4.85337	0	0	0	0	0	13.5196	0	2.28114	0	0	0	1.27746	0	4.60453	0	7.33644	2.13207	2.9026	0	6.29739	0	10.0678	0.843783	3.23989	0	0	0	9.86686	1.47925	0	0	0	0	0	0	0	0	1.88507	0	0	1.76153
Gm44265	ENSMUSG00000107472	0	0	1.91727	0	0	0	3.08583	0	0	0	0	1.6493	0	0	0	0	4.04128	0	9.01844	2.17652	2.75672	0	10.3593	5.99446	2.07917	1.43502	3.20298	0	4.38623	0	1.72215	0.694871	0	0	9.4397	15.0251	4.91576	0	0	0	0	0	0	0	0	0	0	4.94669
Gm9946	ENSMUSG00000054488	9.75247	14.6616	2.73353	14.6789	0	1.45783	4.72532	0	0	0.661579	0	0	3.99298	2.67027	1.96093	0	0	15.402	10.1865	0.12525	6.06947	0	7.95071	10.6249	3.81607	6.13994	0.386108	7.21143	4.03454	5.42637	12.9212	0.610096	5.3449	0	0	1.0142	0	0	0	0	0	0	0	0	0	0	0	0.022916
Gm48313	ENSMUSG00000114062	0	6.84414	0	4.84225	1.38333	0	0	0	0	0	0	3.72388	0	1.24419	0.752856	0	0	3.13162	4.42492	1.70761	4.45149	2.12311	7.32601	2.47049	0	0	0	0	3.57268	1.55545	6.49825	2.64679	1.78202	0	0	0	0	0	0	0	0	0	0	0	0.293195	0	0	0
Gm40652	ENSMUSG00000112345	3.81841	11.7397	0	12.319	1.76266	5.3166	13.2404	0	0	2.16569	0.346837	0.973749	0	4.93273	4.45288	4.18309	1.67448	5.383	0	3.07659	5.14745	0	6.07393	7.56202	1.54557	0	2.90656	0	1.54713	7.7413	7.81413	3.51205	4.62345	0	1.4173	1.84018	0.752689	0	0	0	0.946385	0	0	0	0	0	0	0
A730081D07Rik	ENSMUSG00000086693	0	5.8044	0	5.05809	0	0	2.46036	0	0	0	0	0	2.84428	3.19732	0.707202	0	1.01043	0.988614	0	4.43202	9.40503	0	2.68902	3.25983	0.536757	0	0	3.81622	1.25507	1.43532	4.26376	0.321758	6.41692	0	0	2.52971	1.59056	2.05546	0.58307	0	0	0	0	0	0	0	0	0
Gm28375	ENSMUSG00000099401	0	0	0	0	0	3.56601	1.75334	0	1.15827	0.612689	0	0	0	0	0	3.04682	1.22372	0	0	4.02363	0.921433	2.68053	4.694	6.47059	0.276751	0	0.877721	7.01418	12.199	0.849833	9.42025	0	0.705787	0	0	0.60022	0	0	0	0	0	0	0	0	0	0	0	0.638197
Gm49169	ENSMUSG00000115569	0	1.50438	0	6.4642	2.9147	0	0	0	3.26411	0	0	0	0	0	0.638656	0	0	0	0	4.03809	2.17806	0	3.84122	7.64708	0	0	0	4.16775	4.79072	0	0	3.17075	1.88176	1.76177	0	0.957	1.52781	0	0	1.53328	3.12405	0.681582	0	0	0	0	1.35831	0
Gm47076	ENSMUSG00000113645	0	0	0	1.02191	0.782901	0	2.82335	0	0.964429	0	0	1.54275	3.45852	2.3841	2.46092	1.35083	0	0	1.56937	1.19442	2.61674	1.06848	3.79942	6.8173	1.65376	0	1.17244	2.81654	2.33338	1.28802	3.77093	1.19751	4.03786	1.10931	0.841941	0.779476	0	0	0	0	0	0	0	0	0	0	0.304996	0
Gm26652	ENSMUSG00000097497	5.61777	0	24.1704	11.9618	0	4.75259	1.72804	4.23357	4.54361	18.4931	0	20.9887	0	0	0	1.40361	2.41328	0	18.3723	3.22581	2.73139	6.18247	4.17789	7.79405	2.9435	6.95167	7.01782	13.2885	4.84539	5.50888	23.2176	3.87261	5.40711	3.31111	0	2.26213	0	11.0939	4.57195	18.5246	4.17024	10.8184	1.34336	3.05539	0.789729	0	1.96354	0.734205
Gm27199	ENSMUSG00000098649	6.01152	0	0	18.3489	0	0	0	0	9.65595	0	0	0	0	5.65324	0	0	0	0	11.1552	0	0	0	0	0	4.29749	0	0	0	0	0	10.5509	0	0	0	0	0	0	0	0	13.9382	1.01693	3.57723	0	6.82076	7.31126	5.65649	4.06831	3.39253
4930549C15Rik	ENSMUSG00000114048	0	0	3.75009	3.26396	0	1.03829	0	0.848293	2.06164	0	9.67691	0	5.01136	4.21631	0.647733	0	0	0	1.21721	3.93992	1.10368	1.38807	3.57404	4.70252	0.531217	0	4.82984	4.12732	3.1533	1.92081	13.9345	2.46093	0	0	2.33742	7.72721	1.48057	9.37067	1.73766	1.85809	3.74869	3.16933	4.30897	2.68024	4.12484	0.774019	0.732821	1.23116
Gm47872	ENSMUSG00000113235	0	0	0	6.03185	3.96377	5.2601	0	0	0	0	0	0	0	0	4.85557	0	0	5.21915	2.42056	7.88508	0	0	12.5934	4.09852	2.91694	2.00564	7.38233	2.0539	0	0	10.0904	1.14398	0	1.82293	0	5.15858	0	0	0	0	0	0	0	0	0	0	1.36952	0
Gm39321	ENSMUSG00000111167	0	0	0	5.97503	6.07499	2.96178	0	0	0	2.35977	0	6.03136	0	1.7382	1.48502	0.967992	6.51466	1.05119	7.05352	2.97555	0	0	2.1	2.51784	3.45574	2.41695	1.25367	2.22098	1.99593	0.825569	9.18589	0.7107	0.627513	0	0	0.451712	0	0	0	0	0	0	0	0	0	0	0	0
Gm28180	ENSMUSG00000101295	0	0	0	12.048	0.164703	0	0	0.446019	0	0	0	0	0	0	3.78755	5.65035	2.01714	0	18.4595	9.67932	0	2.30441	7.77599	0	2.15798	0	0	6.65372	0	7.21031	19.1881	1.99032	0	0	1.25245	0	5.95713	0	1.18127	1.75426	4.40277	0	0	1.12712	0	1.74213	0	0
Gm29083	ENSMUSG00000100811	0	0	0	11.212	12.2969	6.46671	0	0	0	6.34126	0	0	0	0	0	0	2.68548	0.876828	0	4.68218	0	3.65086	9.29066	5.30585	3.4395	0	6.28879	0	0	3.37949	17.3707	1.89085	4.00438	5.72179	0	5.60118	9.07259	4.76622	0	0	0	0	7.17362	1.43309	4.60585	6.99657	0	1.79653
Gm15555	ENSMUSG00000087214	0	0	0	6.04311	12.9198	0	0	0	12.957	0	0	1.97199	0	0	7.22476	0	0	0	0	2.20454	0	3.72516	4.62695	3.17597	3.46297	10.571	15.6715	8.98361	1.56588	1.50419	0	0	0	0	0	0	0	0	0	0	1.14044	0	0	0	0	0	0	0
Gm45379	ENSMUSG00000110034	0	0	0	2.45183	10.0069	0	0	11.0262	8.64503	0	0	3.18546	1.39645	7.70009	0	4.01692	0	0	0	3.65611	0	5.70513	0	0	1.03631	25.9644	0	0	2.6926	1.10642	0	0	0	11.2415	10.9007	1.19655	5.21239	0	0	0	0	2.48415	0	0	0	0	2.54831	0
5430414B19Rik	ENSMUSG00000114419	3.26662	0	5.21711	2.32686	0	0	3.46973	0	7.98181	7.42699	0	4.6945	0	1.07862	5.48807	0	0	0	2.35429	4.20665	2.9004	0	0	3.93996	0.644542	16.4639	5.62508	2.96427	2.64461	2.7271	3.65698	1.8102	1.27266	2.56476	1.91738	2.5025	6.44869	0	0.789702	0	0	1.07086	0	0.728217	0	1.21528	0	0
4930402F11Rik	ENSMUSG00000108885	0	0	0	11.3244	6.7894	1.87526	0	0	5.31253	0	10.9021	0	4.6684	1.45721	0	0	2.51179	0	7.31538	8.56616	8.06569	3.57774	3.35038	2.58605	6.18906	11.3778	2.15681	3.82733	11.4507	0	2.89159	1.72683	0	0	3.44367	4.76235	7.78749	0	0	0	0.354622	0	0	0	0	0	0	0.647106
5730405O15Rik	ENSMUSG00000087424	0	0	0	2.02653	0	4.1679	0	0.489681	3.60051	1.76456	5.44005	2.78044	2.14682	1.96858	7.11063	1.80469	3.74173	0	3.15487	3.37823	2.49636	0	3.07422	2.17722	1.97088	9.17564	0	0	5.47769	1.56285	0.953878	2.0581	1.46371	3.83281	8.92217	1.90746	4.51008	0	0	0.179327	0	1.4838	0	0	0	0	0.266632	0
Gm50164	ENSMUSG00000117798	0	0.815947	2.34945	0	4.54925	3.0741	0	2.2711	0	6.6659	1.88201	0	2.51895	2.47683	2.29794	0	5.09839	0	0	4.86475	1.40817	0	3.60097	0.937915	4.34377	0	4.49894	3.34561	1.7704	3.36744	4.94902	3.03547	4.38109	2.68189	2.45567	1.25764	1.04142	0	0.529919	1.03574	0.537251	0	0	0.486555	0	0	0.621368	0.64014
Gm16321	ENSMUSG00000085592	0	0	0	3.53525	10.8002	0	0	0	1.56523	12.5565	6.23803	6.12381	0	7.82877	6.35218	0	1.98887	0	0	13.1601	0.825619	0	4.5211	0	5.73326	3.4654	0	0	0	0	0.720812	0	0	0	0	3.82569	0	0	1.40674	0.710642	1.17356	0	0	0	0	0	1.55988	0
Gm3764	ENSMUSG00000097156	0	0	0	7.57002	0	4.07461	0	0	4.28218	10.8138	6.46836	4.99744	2.16699	1.11955	2.5654	0	4.19553	3.42626	9.19676	2.7462	2.45324	0	2.48686	4.94519	1.84997	0	8.4175	0	0	3.04695	4.03489	2.37067	2.48943	0	0	0	0.765782	0	3.47904	0.702522	1.43932	0.872359	0	0.413196	3.27029	0	0.211683	0.604677
Gm31577	ENSMUSG00000114789	0	0	2.7548	3.80587	7.65781	2.42165	10.554	0	0	11.6887	1.99531	0	1.25241	1.2734	3.47723	0	0	1.09429	3.02458	3.781	1.67161	5.26262	7.62213	3.53092	4.73735	1.39116	12.6356	0	3.86236	4.76166	5.84417	4.52106	0	2.11535	2.01157	2.33264	0	0	0	0	0	0	0	0.693396	0.241578	0	0	0.347644
Gm41717	ENSMUSG00000117919	0	0	0	4.9555	0	0	2.57197	0	0	9.44035	0	0	0	2.94003	3.22307	0	1.88619	0	0	1.7552	1.51777	1.60962	2.45717	2.83705	1.8254	0	3.31387	0	4.67281	1.64207	0	1.99671	2.0827	0	0	0	0	0	0	0	0	0	0	0.322944	0	0	0	0.335238
4933406I18Rik	ENSMUSG00000087475	0	0	0	1.98284	0	0	0	0	0	0	0	9.11629	0.847127	2.18021	1.79973	0	0	0	0	1.64494	4.18921	0	5.69757	4.53308	0.847361	0	2.82977	0	0	3.03609	0	0.73367	0	0	0	1.45691	0	0	0	0	0	1.51646	2.97539	0	0.578225	0	0	0
Gm43061	ENSMUSG00000104925	12.0536	8.06496	1.48964	7.20177	3.18375	3.04107	2.62089	2.99471	3.26394	3.87956	1.22411	4.6615	5.32549	5.91883	6.4797	3.20185	10.2115	0	3.91937	7.88193	8.53853	0.67758	5.37001	9.43181	10.3624	3.87941	1.50364	4.04455	6.29575	5.44645	4.58884	3.96758	2.84606	3.7568	6.86528	2.16079	2.4922	0	3.3468	0.845096	5.42666	1.80575	2.99512	1.25756	0.166554	0.067787	0.627405	0.537447
Gm534	ENSMUSG00000115398	2.64514	4.42414	0	4.66933	0	0.125518	0	0	0	0	0	3.57804	0.676755	7.7242	3.54377	0	0.419229	0	2.90327	7.20618	8.88008	0	0	5.62929	4.61355	0	4.72389	0	1.85054	6.01662	2.00499	1.88165	0.747724	0.337739	0	0	1.97644	0	0	0	0	0	0	0	0	0	0	0
Gm5087	ENSMUSG00000051729	3.71003	6.10369	0	10.4648	6.92731	6.73872	0	3.05071	0.645619	3.8058	8.42907	7.52793	1.70148	3.99145	0.202626	0	1.98228	0	0	3.96464	1.80654	0	0	4.30056	6.23103	1.44569	8.28753	2.73165	0	6.34123	2.78738	0	4.32558	0	0	0	0	0	0	0	0	0	0	0	0	0	0	0
Gm17188	ENSMUSG00000091849	0.655874	4.29628	3.72526	7.58624	5.61682	1.62843	3.4244	0.508783	1.55237	3.24706	3.40663	2.34381	1.9991	1.33408	0.790032	1.20194	0.184838	2.11905	2.83862	6.086	2.43334	1.91647	2.98037	2.48282	2.07879	1.42434	3.69173	0.752221	0.664583	3.09838	0.389048	1.9593	0.559782	1.17334	1.5639	2.30086	0.453486	0	0.058325	0.76578	0.048573	0.025405	0.005831	0.109649	0.264856	0	0.123991	0.567506
Gm26655	ENSMUSG00000097822	4.1694	2.99457	0.947202	4.20484	3.05744	1.0835	2.97053	0.353553	3.04126	1.12585	1.98934	1.70843	0.322072	0.665677	0.327538	0.926758	0.654363	0.424403	0.88467	3.54821	1.60869	1.66981	4.0694	0.862071	2.36639	2.10658	5.17704	0.23384	1.28478	3.64953	0.746592	2.29752	1.21903	1.18413	1.06014	1.68833	0.195343	0	0.128648	0.512856	0.062787	0.014661	0.006925	0.114241	0.185914	0	0.147266	0.557464
Gm10067	ENSMUSG00000095279	1.33756	0	3.93535	2.9904	3.71219	0	4.50507	0	11.0788	2.98939	0	0.136576	0	0	5.43059	6.15058	0	0	0	1.99559	0.416391	1.57386	4.48982	3.64742	2.65609	0	2.53098	4.66334	7.01107	0.252111	4.55999	1.97702	0	3.24624	2.34205	10.2022	4.01953	0.026297	0	0.48347	0.356994	0.72689	0	0	0	0	0.657743	0.543852
Gm47684	ENSMUSG00000113539	0	0	0	0	0	0	0	0	7.43078	0	0	0	7.24817	0	3.92772	8.16928	0	0	0	6.57178	0	0	6.29026	1.97597	4.79579	0	0	0	0	1.09321	0	3.51696	5.33437	0	2.80556	2.97254	0	0	0	0	0	0	0	0	0	0	0	1.07758
Gm30275	ENSMUSG00000104658	0	0	0	0	0	0	3.33238	0	0	0	0	0	3.27951	2.84276	0	0	0	0	0	5.56327	5.22908	0	8.23612	1.61106	3.44142	0	0	0	0	1.98207	3.22946	2.3029	0	0	0	2.34609	1.79207	0	0	0	0	0	0	0	0	0	0	0
Dreh	ENSMUSG00000117105	0	0	0	0	0	0	3.70494	0	0	6.09591	1.95619	0	0	0	0	0	0	0	0	3.81088	7.17049	0	4.4212	0	3.60088	2.78855	3.67093	1.40072	0	5.95965	0	3.04487	7.11104	0	0	2.87211	1.52062	0	0	0	0	0	0	0	0	0	0	0
Gm16110	ENSMUSG00000090226	4.37357	3.33678	0	10.1841	0	0	0	0	7.13814	2.36285	3.72281	0.110728	0	0	1.42988	0	0	8.11031	0	0	16.7398	1.44387	21.335	1.44008	2.40537	1.28242	3.49809	3.40742	1.12579	2.16528	1.80299	0.397191	6.09874	3.17636	0.260479	0	1.92356	1.77934	0	3.07234	0.373125	0.607326	0	0	4.27689	4.98987	0.927975	1.01482
Gm47633	ENSMUSG00000111439	0	0	0	6.88341	0	0	0	2.79139	0	4.82906	7.19355	0	0	0	0	0	0	0	0	1.74509	0	0	10.2008	4.64745	5.58762	0	0	9.89846	0	3.38966	0	2.79935	0	0	0	0	0	0	0	0	0	0	0	0.211915	0	0	1.22548	0
Gm11579	ENSMUSG00000086795	0	0	0	0	0	0	0	0	0	0	3.10119	0	5.70801	4.87435	0	0	0	0	0	1.85348	0	3.56432	6.04191	2.84808	1.10015	0	0	0	0	0	1.50841	1.17064	0.816172	2.22167	6.77754	0	0	0	0	0	0	0	0	0	0	0	0	0.852501
Gm41541	ENSMUSG00000117070	0	0	0	0	0	0	0	0	0	5.6374	0	3.65631	0	6.85692	3.45695	0	0	0	0	2.2787	0	4.33096	11.3686	3.39214	0	1.34224	0	0	0	0	0	0	0	0	0	0	0	0	0	0	0	0	0	0	0	0	0	0
A630052C17Rik	ENSMUSG00000086725	7.91059	0	0	6.71191	3.75033	0	0	3.78583	12.4495	2.10201	0	0	0	4.72032	6.3044	0	0	0	12.378	5.88515	7.44903	3.08236	6.15338	2.17694	3.73975	5.20984	3.65006	5.40577	5.63711	4.21414	5.05177	2.54896	1.63245	1.73259	5.80426	3.20401	2.8253	2.38302	3.55838	1.90535	4.54039	1.38912	1.20025	4.1212	0	0	2.95609	3.3851
Gm30246	ENSMUSG00000115817	2.91812	1.36866	0	0	0	0	0	0	3.47007	1.98221	0	0	0	0	0	0	0	0	0.794193	2.72716	1.70658	2.70448	2.499	1.26932	1.98321	0	0.584076	0	2.53026	1.05509	0	0.684021	0.417479	0	0	0	0	0	0	0	0.587928	0	0	0.209969	0	0	0	0
Mir133a-1hg	ENSMUSG00000095438	4.70123	0	0	4.96606	0	0	2.17037	3.04419	0	6.47924	0	0	0	0.949082	2.33453	0	0	0.065084	7.32134	3.80757	11.2305	3.85687	6.44109	4.17751	5.41303	0	0.784833	4.01464	6.96366	0.144169	1.82461	0	3.56182	0	11.2397	0	5.65572	0.949959	3.4337	1.29736	2.44203	1.25828	0.555133	3.16175	2.87276	0.323049	0.93268	1.15308
Gm14257	ENSMUSG00000087616	7.1191	0	0	3.12122	0	0	0	0	0	2.58292	4.00112	0	7.59116	0	2.32769	0	0	0	0	10.5691	0	1.63116	0	2.73443	7.85993	0	2.80144	3.20083	7.81904	3.7592	6.57737	0	0	0	1.75666	0	0	1.13029	0	0	0	2.25484	0	0	0.404542	0	0	1.19575
Gm40977	ENSMUSG00000113566	8.69688	0	0.737911	1.16807	0	0.074205	7.02923	0.235863	0	0	0	6.28474	4.34098	5.02499	0.766939	0.276267	0.331405	0	0.830379	17.3737	4.02055	0	4.86609	4.78095	2.40564	1.34489	6.96122	0	10.1204	0.998918	0	0.543837	0.4577	0.456838	0	0	6.39673	0	0	3.70942	2.20082	0.362651	0.639353	0.29111	0.035282	0.45493	0	0.22979
Gm2990	ENSMUSG00000097794	7.04872	0	0	5.05054	0	0	0	0	3.00482	7.86063	0	0	0	0	0	0	0	0	0	9.36113	3.16177	0	0	7.31915	0.58206	0	0	0	0	0	6.15999	0	0	0	0	0	2.03942	0	0	0	0	0	0.949286	1.13987	0	1.5884	0	0
4930527F14Rik	ENSMUSG00000115324	4.91494	0	0	2.38785	0	0	1.149	0	0	7.3514	0	0	0	0.317194	0	0	0	0	0	10.2369	10.8378	0	0	10.3899	0	0	0	1.80296	7.35643	0	3.74264	0	0.85439	0	0	0.683506	3.52871	0	0	0	0	0	0	0	0	0	0	0.39515
Gm13715	ENSMUSG00000085025	20.1611	17.8865	21.74	18.7124	0	14.9086	0	5.74301	0	20.5812	31.6688	5.17389	0	0	7.61635	0	0	0	4.21353	18.8195	29.9604	3.29215	16.7139	14.0953	6.65895	30.3374	19.48	24.1241	17.8469	14.6984	8.96272	8.90301	4.99378	3.40465	5.89766	0	0	0	0	0	1.37714	0	0	0	0	0	0	0
B530045E10Rik	ENSMUSG00000044633	8.3597	0.269741	3.92943	3.92563	0	0.72403	1.94487	0	0	8.37325	6.6982	0.673417	1.53903	0	1.39733	3.98576	0.461243	3.00646	2.31919	4.16753	0	0	5.80095	2.62907	6.80571	7.52118	4.44303	1.68509	1.63251	3.13912	3.83837	0.820154	4.48864	0	0.972024	5.4361	2.66036	1.10627	2.50107	0	0.631188	0	0	0.408233	0.291979	0	0.646156	0.20385
Gm10125	ENSMUSG00000063087	4.59107	0	0.85275	4.39173	1.71494	1.43624	0.25767	0	1.26632	8.98474	8.78067	0.713588	0.474866	2.23015	3.3862	0.925551	2.66443	2.07195	2.76517	2.96124	2.21099	0	4.66235	1.47547	5.68885	2.73776	3.36862	2.91782	2.67153	2.00034	0.255368	1.07376	1.36332	0.169952	0	2.49401	1.90759	0	0.949401	0	0.809762	0	0	0.005212	0	0	0.012587	0.05992
E330013P04Rik	ENSMUSG00000053117	8.99801	6.01137	6.03744	10.3079	0	0	3.11349	0	1.17943	3.17199	6.21826	1.94896	1.77915	0.922208	6.00569	1.19113	6.99735	0	0	1.32671	0	1.6262	4.85088	2.97523	5.97375	0.519694	8.3252	8.15312	6.39097	8.6378	5.0142	5.04842	5.36851	0	0.746177	4.34317	2.43801	0	0	0	0	0.563124	0	0	0	0	0	0
Lhx1os	ENSMUSG00000087211	65.2878	26.9964	8.20256	28.6067	27.8568	14.6065	40.7563	19.1334	44.403	7.55611	57.5993	63.045	17.4276	20.8719	57.6597	16.7242	27.6221	27.1632	14.4082	14.456	9.9515	24.4371	15.1041	39.6684	32.2251	48.6031	80.3298	86.9971	61.0433	52.3997	15.695	71.163	54.1611	25.6732	29.5427	61.0035	5.82021	0	0	0	0	1.35901	0	0	3.93376	0	3.16304	2.10939
Gm44785	ENSMUSG00000109432	14.3659	0	0	9.84055	0	0	3.17706	0	7.85865	0	0	0	13.2374	0	4.1927	0	2.65648	0	0	3.04545	6.80198	3.71552	2.02009	3.48654	0	1.94753	7.2744	3.51974	0	0	2.62627	1.02486	1.38525	3.75144	0	6.66608	0	0	0	0	2.04644	0	0	0	0	0	0	0
Srrm4os	ENSMUSG00000086219	10.7417	0	2.82386	4.06834	0	3.92074	1.27115	0	5.46671	0	2.5374	2.41393	0	2.11697	2.01448	1.1087	2.36849	0	1.03081	2.75714	4.71944	3.3541	6.64485	7.8987	0.091591	0.736148	4.76447	3.73172	2.07195	2.14538	4.51442	1.92293	1.99911	0	2.98099	3.75072	0	1.52558	1.29384	2.08168	0	0.743226	0.649348	0	0.546394	0.316028	0.327548	0
B930018H19Rik	ENSMUSG00000109819	3.30345	1.25113	1.83079	2.71075	0	1.07582	1.43618	0	1.2892	0	0.49352	0	4.20088	0	2.49532	0.547346	2.99245	1.87633	5.17906	0.557144	4.87893	0	2.01923	1.59428	0	1.21948	0	1.86548	0.870458	3.3561	4.40484	0	0.613901	0	0.6928	0.97118	1.36818	0	0	0	0	0	0	0	0	0	0	0.171614
D330037F02Rik	ENSMUSG00000111398	4.78033	3.15307	0.913988	3.27405	0.316912	2.06895	0.691116	0.657079	2.80189	0	0.924055	0	9.66835	6.77818	0.430489	1.83933	3.40495	3.97287	1.03407	1.27163	5.65642	0	5.38348	1.3244	1.04955	1.44988	0	7.96867	10.9118	3.61527	6.28266	2.18658	5.17053	0.511334	2.90222	0	0	0	0.437262	0	0	0.122743	0	0	0	0	0	0
Gm39318	ENSMUSG00000110774	6.30895	0	0	0	0	1.36804	2.23474	0	0	0	0	0	0	0	0	0	0	2.56048	4.76843	2.5865	6.13966	0	7.11534	3.46309	0	0	0	7.68173	1.95264	0	0	2.13807	4.11313	1.84812	0	0	0	0	0	0	0	0.909123	0	0	0	0	0	0
Gm16004	ENSMUSG00000089655	12.6445	0	8.15406	3.58868	0	6.67181	8.58257	0	0	0	0	0	1.70811	0	0	0	0	0	9.2988	9.58107	0	2.25593	0	14.236	4.06526	0	0	11.0728	0	0	0	0	3.81422	1.58656	0	0	0	0	0	0	0	0	0	0	0	0	0	1.27457
Gm14023	ENSMUSG00000085498	6.94816	0	4.45515	2.49643	0	0.854137	9.14239	0	0	0	2.32662	0	2.1862	0	1.12479	7.14404	1.39806	0	0	2.74927	1.80592	2.11036	7.74745	2.07253	3.12765	2.24801	0	6.76521	0	4.91396	0	4.05179	3.82898	0	1.32221	0.890488	4.92368	0	0	0.260791	0	1.34996	1.79756	0	2.46114	0	1.25422	1.70028
Gm48003	ENSMUSG00000114704	0	0	0	6.45332	0	0	2.81492	0	0	0	0	8.05297	0	2.63827	3.92923	0	0	0	0.591657	3.80367	0	2.10556	2.21014	3.48486	4.03967	0	2.23622	4.5934	7.37662	4.12717	0	6.26991	8.95311	1.3746	7.77342	1.25125	0.444919	0	0	0	0	0	0	0	0	0	0.353288	0
Gm49708	ENSMUSG00000116656	21.2318	62.4051	70.6249	50.1158	10.8442	36.6448	7.95074	14.7278	41.7239	23.4683	28.3446	38.8427	46.4813	31.4982	11.8811	21.1295	13.2328	21.2631	1.95736	62.6627	31.215	48.6047	44.3011	34.1991	71.8007	33.8424	23.513	42.2721	61.2559	50.7021	86.2816	102.482	91.3739	11.9162	75.2342	75.6525	42.4578	6.61372	7.80471	9.51351	4.94194	5.04178	3.29695	3.72379	6.31144	6.52653	1.99469	3.26882
Gm50321	ENSMUSG00000118383	0	0	7.71427	2.49754	2.20969	3.43314	1.71992	0.878807	6.3842	0.949952	4.84047	4.01922	2.7991	1.81745	1.018	4.57866	0.673484	2.79761	1.20683	5.33816	1.45043	4.58931	4.11425	7.12796	3.76841	2.81281	2.70343	3.14881	4.14246	4.3688	6.23994	6.9158	6.33301	1.51906	12.5825	2.73965	4.89796	1.0114	1.11164	1.27872	0.380944	0.805381	0.811784	0.60801	0.544837	0.72902	0.500535	0.599297
Gm10479	ENSMUSG00000116606	11.7395	0	13.9804	7.25022	15.7561	7.08969	18.1428	19.2077	5.52492	7.12883	8.65398	4.52187	0	10.3482	8.64635	0	10.7034	0	0	0	17.7949	5.23744	6.56805	2.84141	14.8457	0	6.16224	3.67277	7.59157	9.39309	4.43358	2.90152	8.19584	2.93534	25.0801	2.72635	2.97573	2.2562	4.03253	2.79885	5.3626	2.2832	2.94297	3.06238	1.61319	4.47368	4.29618	2.45209
Gm48942	ENSMUSG00000115368	5.57847	0	0	2.32968	10.1401	4.18424	7.88102	0	4.66248	6.99543	0	0	0	2.60697	0	0	0	0	1.55934	4.29094	0	0	1.3678	0	0	0	0	1.53253	3.80016	2.4404	0	3.43353	0	0	0	0	0	0	0	0	0	0	0.052085	0	0.066828	0	0	0
Far1os	ENSMUSG00000084984	0	0	0	10.2754	40.7555	2.75887	0	0	1.36786	1.42244	8.06868	4.65205	3.34217	6.39822	0.940986	0	0	0	2.60016	2.75282	2.16625	2.79491	5.91731	0	2.42386	0	0	4.51343	0	1.85819	0	2.44556	0	0	0	0	0	0	0	0	0	0	0	0	0.398435	0	0	0.948902
9330158H04Rik	ENSMUSG00000073154	7.1779	0	1.60348	7.68481	5.39987	1.13103	7.90397	0	1.58303	0	7.71256	2.47668	3.86832	0	3.18865	1.1375	0.956172	0	8.8421	2.07528	2.75405	4.51375	1.78811	2.14033	0.676503	2.71303	0	0	0	2.70456	0.525624	0.958943	0.789181	0.424631	3.48611	0.419956	0	0	0	1.67128	0	1.55981	0	0.823319	2.73162	0	0	0.632154
Gm38102	ENSMUSG00000104156	1.26614	0	4.80194	19.2538	5.37926	0.421382	1.57109	1.78283	0	0.150745	7.36451	1.99973	5.92744	0.341596	0.49664	2.17094	0.43945	0.643049	0	3.34571	1.84688	16.2465	6.33926	1.25161	6.27084	0	0	0	1.68907	0.519924	0	1.93058	0	0	0.804829	0	0.517749	0.448062	2.40036	0.833479	2.39157	6.04482	1.55224	6.92301	0.369108	0	2.70947	1.34041
Gm20628	ENSMUSG00000093656	0.669856	35.2213	22.0192	72.6743	38.6039	11.3293	13.1764	17.1018	0.648138	13.7199	9.79563	3.68676	10.1061	6.66371	8.31852	3.17613	2.04026	7.25109	0.153221	29.7404	47.0544	29.7626	9.2373	4.37792	8.68888	0	27.6344	6.74905	8.24365	8.94645	7.43865	14.8976	1.96512	2.76664	4.19407	4.72637	1.06794	8.14194	9.27152	8.00657	10.3538	10.315	13.0001	12.8543	11.2194	5.40372	8.66494	9.99009
Gm20634	ENSMUSG00000070392	0	13.5156	14.3059	159.405	23.8815	26.2965	19.0374	8.77464	1.84852	8.7319	6.42762	7.27719	8.8857	10.163	17.1575	0	7.63664	1.42803	0	61.2315	92.3147	51.8598	5.759	15.1927	6.429	4.82049	56.8113	15.1685	5.83239	15.8317	10.6841	29.5484	2.62796	3.3972	1.05056	3.73937	2.21219	16.3248	17.0304	14.7518	17.6262	18.3114	14.8538	16.296	17.8162	10.2681	9.20828	15.1267
Gm16006	ENSMUSG00000090002	0	0	0	15.8706	0	0	0	0	0	0	0	0	0	0	0	0	0	0	0	9.46013	9.47094	3.59474	7.77653	0	1.37966	5.76	0	0	0	0	0	0	0	0	0	0	0	0	0.941782	0	1.82396	0	0	0	0	1.78749	0	0
Gm15402	ENSMUSG00000079524	1.56049	0	0	17.0819	0	0	2.72245	0	0	0	0	1.5609	5.18069	1.48718	0	0	15.4753	0	0	5.23215	4.31349	3.56033	6.99979	1.07608	3.18572	0	2.20285	0	5.6415	2.3586	0	0	0	1.46139	0	1.16254	0	0.723544	0.014734	0.038371	0	1.52215	3.14843	2.04336	0.013998	0	0.22621	0.31288
Gm15767	ENSMUSG00000086021	0	0	0	15.5923	0	0	0	0	0	1.91989	0	0	0	3.07389	0	2.36546	4.74116	0	0	3.33634	0	2.63466	5.2693	8.336	0.950138	3.96025	0	0	0	1.54404	0	4.51403	2.75866	0	0	5.0538	0	0	0	0	0	0	0	0	0	0	0	0
Gm40910	ENSMUSG00000113738	1.53477	0	1.10715	12.3746	0	0	0	0	4.20491	0	0	0	0.786084	0.358782	0	0	0	0.308411	0.517197	0	7.78258	0	2.11647	1.23266	8.79459	0.232209	0.419664	8.11498	0	0.401979	4.36288	3.6961	0	3.46191	2.42797	0	0	0	0	0	0.130309	0	0	0	0	0	0	0
Gm40660	ENSMUSG00000114098	1.75262	0	4.64136	9.78535	0	3.07178	3.51995	0	1.88454	7.17582	0	0.778108	2.80513	3.30014	3.41855	0	4.90287	0	5.07345	3.63119	5.03438	0	2.756	2.66484	4.05004	2.45447	3.67528	5.20871	3.40391	0.338835	6.76869	1.62119	2.84916	0	0	2.27999	0	0	0	0.906231	0.771499	0	0	0.318999	0	0	0	0.166227
Gm20667	ENSMUSG00000093726	0	3.43739	3.25406	19.8262	0	0.759815	7.59544	5.77593	1.96325	10.2477	0	5.21096	1.81724	1.79163	1.89652	0.968705	0.593943	0	8.72654	3.45984	13.501	4.04546	7.38661	5.11937	4.09615	0	5.47525	5.26016	7.14865	4.6693	11.4311	7.10201	8.06444	1.88748	5.52803	2.07137	6.80788	1.67251	1.81774	0.976835	1.33622	3.81028	4.18104	1.52812	1.069	1.4152	2.03571	1.18392
Gm33148	ENSMUSG00000110125	0	4.8826	7.536	10.9384	6.76809	0.6441	4.50015	1.70129	0	7.02792	0	0	2.14502	1.24018	3.10679	4.92169	1.15386	2.05327	1.39859	2.8955	3.71945	2.22798	3.87718	3.69046	5.69381	1.99701	2.81901	2.28353	1.90994	2.70601	9.82485	3.80187	2.22617	1.08066	3.87274	1.3998	0	1.0568	0.351853	0.751063	1.94417	0.944019	0	2.01325	0.195684	1.36524	0	1.14866
Gm14762	ENSMUSG00000078314	3.98307	0	14.5541	15.5527	8.63752	0	2.01886	0	2.75711	0	1.46337	0	0	2.53683	0	3.32233	0	0	4.26955	1.34433	0	0	0	0.521776	2.35593	0	2.3187	4.4571	1.59543	4.69548	10.6502	1.11194	6.30441	0	0.900229	0	3.04956	0	0	1.35099	0	0	0	0	0	0	0	0
4930594M22Rik	ENSMUSG00000075463	1.84047	0	1.79932	17.4058	4.06552	0	14.3069	2.43675	3.36365	4.97836	0	1.46771	1.65004	1.17471	1.61372	0	2.55873	1.50249	9.64227	4.26786	1.82553	0	7.3044	7.01408	4.10723	0.395007	0	1.31468	0	0.785669	3.92633	2.78982	7.22259	0	1.93362	0	4.27594	0	0.274583	1.62364	0	1.02626	0	0.557052	2.009	0	0.264356	1.16997
Gm10552	ENSMUSG00000073628	15.8751	0	8.42996	19.9248	0	0	5.40099	0	3.19323	0.85634	2.27545	0	0.834106	0.297399	0.231414	1.66575	1.06584	8.55242	3.91576	0.411132	2.20147	0.768832	5.86601	0.612786	2.19142	0	0	0	0.692128	0.622148	0	1.84424	3.18034	1.01682	2.03363	1.99598	3.50224	0	0	0	0.482538	0	0	0	0	0	0	0.313745
Gm13546	ENSMUSG00000086862	5.99291	2.50188	6.75083	19.314	0	7.5871	12.8795	0	2.35008	1.95985	2.073	0	2.02035	0	0.660893	0	0	13.5018	0	8.87327	0	0	0	0	0	0	0	0	2.14427	0	0	3.26427	3.21332	0	0	0	0	0	0	0	0	0	0	0	0	0	0	0
Gm4219	ENSMUSG00000091378	3.99771	3.68142	2.1633	17.6883	0	1.4339	8.57404	0	3.0532	5.80885	0	1.83275	2.90987	0	0	0	3.45498	2.69682	0.438384	0	3.03434	0	3.51024	0.589939	1.4246	0	0.786201	3.69266	0	1.67632	3.60602	1.68368	0	1.94451	0	1.07726	0.800657	0	0	0	0	0	0	0	0	0	0	0
Gm15232	ENSMUSG00000084806	1.68302	4.33944	0	16.2099	4.1382	0.202127	4.3096	0	12.2724	1.52625	0	3.02282	2.09381	4.0262	0.356662	0	3.47789	0	1.24271	4.32229	1.05239	2.01277	0	1.50478	0.625634	0	1.84909	0	0	0.413544	0	1.07113	0	0	0	0.655855	1.59966	0	1.01097	0	0	0	0	0	0	1.74978	0	0
D030040B21Rik	ENSMUSG00000097744	2.41238	1.45987	0	8.66379	2.50224	0	3.02262	0	4.89335	1.00909	0	1.2066	0	0.68117	2.12011	0	0.254448	3.7235	0	2.29571	2.44103	0.970641	2.6221	3.4929	1.7739	2.10393	1.06843	0.579938	0.57496	1.01957	1.55344	2.20505	1.55546	2.4874	2.02939	0	1.38368	0	0	0	0	0	0	0	0	0	0	0
Gm34016	ENSMUSG00000113099	2.37908	1.47691	0	9.18336	0.990944	0	0	0	0	4.6842	1.82561	5.4532	3.69875	0	5.70554	0	0	0	0	3.37857	1.39773	0	2.31627	4.8058	2.93935	2.57142	2.42011	4.76853	2.19928	0	5.15447	3.59003	0	0	0	0.53567	0	0	0	0	0	0	0	0	0	0	0	0
4933413C19Rik	ENSMUSG00000089952	2.37909	1.755	1.80067	12.7197	0	2.56898	3.13468	0	1.57695	0	0	2.06247	5.53018	0	7.5634	0	0	3.48811	1.75371	4.09074	1.05127	0.562849	1.04814	3.78792	3.99359	1.4734	0.759958	2.31766	8.75528	0.732059	3.57897	0	1.04772	0.359923	1.80146	0	0	0	0	0	0	0	0	0	0	0	0	0
Gm31592	ENSMUSG00000111657	0	1.35342	1.30138	9.47677	2.2748	1.34459	0.425664	0	0	0.498791	0	0.957458	0	0	0.84383	0	0	2.07979	0	4.18967	0	1.25321	3.55748	0.844021	4.45237	0	0.764992	1.79163	0.679254	1.19493	4.91223	0.454833	1.13653	0	0	0	1.00027	0	0	0	0	0	0	0	0	0	0	0
Gm9866	ENSMUSG00000094002	2.34983	5.82163	4.43833	11.4277	4.35165	0	2.13301	0.373782	0	0	0.672819	1.64372	0.529189	0	3.06467	0	2.13191	2.57477	0	7.20306	2.38091	0.952084	5.21142	0.366122	2.11469	0.318244	5.0913	2.45982	5.50962	3.89736	2.86258	3.42598	2.1378	1.93622	0	0.214513	4.21007	0	0	0	0	0.097266	0	0	0.175251	0	0	1.32811
Gm42664	ENSMUSG00000106099	4.82746	10.2355	15.0041	40.3403	7.29119	9.12634	13.0463	1.62247	7.18482	3.76774	2.93753	15.2148	3.18698	4.86267	12.6729	7.76578	5.57695	11.2073	2.83753	13.8324	9.25602	11.7247	15.634	9.81909	14.0934	13.6265	11.9743	14.9349	17.3061	13.2256	14.6611	15.2621	10.4453	2.54094	4.73057	5.74391	5.77909	1.31463	0.430326	0	0.430714	0.916975	0	0.168058	0.010423	2.15882	0.067668	0.117086
Gm16070	ENSMUSG00000085125	4.04515	5.3171	1.60282	22.565	5.7988	4.28549	0.603343	1.3907	1.03464	0	3.54443	3.7353	1.69866	0.517887	3.13189	1.23221	0.949514	0.349359	1.43554	1.91108	0.578163	0.323761	4.42558	0.321539	3.71603	1.52124	0.307858	2.17612	1.70359	1.20409	5.28537	0.56959	0.621626	0	5.65613	0.946128	7.15168	0	0	0	0	0	0	0.698515	0.872151	0.950953	0	0.298894
E430024I08Rik	ENSMUSG00000112964	14.7508	14.5214	20.5963	69.3812	20.8793	2.1303	5.02534	12.6437	2.50495	20.7642	6.3267	20.2759	0	11.0574	13.043	24.539	8.7493	22.8074	17.2078	10.7367	10.2464	7.62123	22.4694	9.5785	6.95325	11.8748	6.30088	6.46823	16.899	14.4049	16.1719	8.78223	11.3044	7.72278	7.71009	10.8493	14.4513	0.192777	0	2.76186	3.92966	1.64597	6.39821	3.09743	6.85947	2.34899	4.55502	2.30718
1700010L04Rik	ENSMUSG00000030636	2.93833	0	0	23.0806	1.291	4.36623	2.51159	0	0	6.75163	2.20428	0	0	3.74034	3.36228	0	0.203221	0	0	9.0854	2.5501	0.675836	4.65039	0.685305	0.879954	0	3.44682	0	3.60271	0	3.00555	1.58305	2.84291	0	0	0.901426	0	0	0	0	3.47884	0	0	0	0	0	0	0
Gm30709	ENSMUSG00000113453	6.47223	0	3.76286	23.7651	4.28388	3.87659	0	0	0	1.91373	0	1.97529	0	0	1.77535	2.15221	0	0	0	7.48619	6.70002	0	3.40753	4.65712	2.30229	2.86391	2.92283	6.10715	0	0	8.44977	3.53798	8.26223	5.83416	0	0	2.9162	0	0	0	1.96715	0	0	0	0	0	0	2.11853
Sfta3-ps	ENSMUSG00000112343	3.53968	1.61124	1.23105	10.2081	0	0	1.52194	0	0	2.75815	0.529254	0.377239	1.84354	1.63441	0.567634	0	2.73544	0.870236	0.582058	3.87952	0	3.8556	3.7837	2.89349	3.12233	0.915342	3.97538	3.29658	1.4741	1.05506	2.73437	1.32667	1.69382	1.71624	0.869107	2.73261	1.84337	0	0	0	0	0	0	0	0	0	0	0
4930447J18Rik	ENSMUSG00000115609	0	11.7072	1.20862	15.8261	0	0	0	0	0	0	0	0	6.91036	11.0173	0.555766	0	9.68819	0	0	0	2.9582	0	2.90103	4.88711	5.1908	3.87691	0	4.50972	7.7817	2.08542	0	4.13223	3.05565	0	1.19433	0	0	0	0	0	0	0	0	0	0	0	0	0
E030044B06Rik	ENSMUSG00000097740	0	7.94078	2.9135	25.8457	0	0	0	0.392371	0	0	4.74158	1.62002	3.51222	0	4.6494	0	7.52211	1.2834	6.68832	3.28966	4.98009	2.25631	12.375	1.58013	4.16474	0.853368	3.38497	12.381	2.91316	3.66014	8.02369	4.53122	3.27426	0	3.65696	0	0	0	1.77459	0.534748	2.5346	0	1.21243	0	0	0	0.920894	2.41371
Gm47828	ENSMUSG00000111862	0	6.32153	5.34982	13.371	0	0	4.36522	0	0	0	0	0	7.80215	1.99997	1.07295	1.73717	4.88997	2.33602	4.25812	0	5.50298	0	0	3.11634	0.336693	0	0	5.93597	5.10279	4.05727	11.4056	5.15088	0	0	0	0.864747	3.74162	0	0	0	0	0	0	0	0	0	0	0
Tmem132cos	ENSMUSG00000087104	0	0	0	23.2824	0	0	0	0	0	0	0	0	11.7534	0	4.49241	1.24278	0	2.22864	0	6.33746	8.06476	0	0	4.15261	0	11.8462	3.4516	7.42595	2.50741	1.74422	8.8278	0.782588	0	3.0166	0	4.26563	1.07907	0	0	0	1.04598	0	0	0	0	0	0	0.71158
Gm49714	ENSMUSG00000116830	0	0	0	21.6341	0	1.43891	0	0	3.92402	0	0	0	0	4.35215	1.37508	0	0	0	0	0	0	0	2.40325	0	0.875176	9.57118	0	9.27053	5.55866	0.856372	3.2434	1.4583	0	0	4.57303	3.70969	4.84101	0	0	0	1.67747	0	0	0.278605	0	0	0	0.747869
Gm14636	ENSMUSG00000073274	2.74473	0	11.4576	7.8576	0	2.9957	0	0	0.41301	5.82217	0	0	3.26391	0.575161	7.88784	1.91077	0	3.31781	1.1125	7.71708	3.73617	0.640786	4.68805	0.394342	2.444	0	1.07344	0.852723	5.45226	1.98332	0.431264	1.73866	1.03858	0	2.53776	0	0.481331	2.99731	0.337106	0	1.53715	0.880351	0.513525	0.574946	0.281712	0.519077	0.435513	0.649963
4933436H12Rik	ENSMUSG00000108924	0	0	7.279	11.2975	0	0	1.6713	0	0	0	0	0	0	4.6782	3.3254	0	0	0	0	4.76952	4.86443	0.81832	0	1.44923	3.96188	0	6.52362	0	0.769988	0	0.623309	1.70505	0	0	0	0	1.83526	0	0	0.272401	0	0.32411	0	0	0	0	0	0
Gm45820	ENSMUSG00000110433	0	0	0	17.6203	0	0	5.87858	0	0	5.30242	0	0	0	0	11.8583	0	6.96911	15.3968	0	10.3867	0	0	0	6.33958	2.44477	0	0	10.9945	2.65343	7.98349	0	2.65426	4.63333	6.53833	4.14594	2.96826	0	0	0	0	0	0	0	0	0	0	0	1.2582
Gm42439	ENSMUSG00000106395	5.00899	0	11.1696	4.23105	9.86866	2.5917	0.087572	0.211468	2.51175	0	0	0	0	0.192845	5.05247	0	0	13.4997	0	7.08507	14.6586	0	0.994658	5.65186	6.25875	2.82448	6.86411	9.58085	3.49083	4.95058	0	4.12321	10.7735	2.7444	1.43424	13.2463	5.20094	0	0	1.42825	0.307558	0.258323	1.5972	0.61434	2.86358	0.690785	1.67921	1.0156
1700120O09Rik	ENSMUSG00000093386	1.62917	0	12.0858	3.4409	3.97594	0	1.6056	0.704797	4.66794	1.46386	0	0	0	0	1.08126	0	0	7.17841	0	1.66672	3.17277	1.28234	3.44612	3.92359	3.94308	0	0.089673	2.37102	7.78225	1.80204	2.21989	1.71163	3.51821	1.8781	0	0	2.95254	0	0	0	0.179511	0	0	0.177022	0	0	0	0.501301
4930511A02Rik	ENSMUSG00000097841	0	0	10.3513	11.0603	8.31266	2.80815	0	0	0	1.21566	0	0	4.51422	1.96545	2.91412	0	3.10771	4.11869	2.14382	1.7123	1.11214	0	2.61654	1.61895	0	1.99027	1.56032	1.54264	1.28936	4.41934	0	0.873006	0	1.06382	1.41494	5.17474	2.28227	0	0	0	0	0.217752	0	0.282255	0	0	0	1.13556
Gm29927	ENSMUSG00000114846	2.00585	1.21459	6.77353	6.41858	5.38114	3.13872	0	0	0	1.03966	0.861791	3.6486	4.90707	2.124	1.71947	3.16605	0.627355	1.64872	2.85324	5.12982	1.25959	0.762423	2.41568	1.37574	3.18686	3.02228	0.583752	0	0.808665	3.24361	0	1.59186	3.83854	2.12434	1.56903	1.09293	0.612222	0	0	0	0	0.429709	0	0	0.362937	0	0	0
Gm36723	ENSMUSG00000113669	6.57127	0	15.2756	12.3141	8.56169	15.0313	0	5.49113	9.79661	9.0779	1.37776	8.26407	2.929	7.32052	1.45634	5.85964	10.392	11.5514	4.41837	5.37027	8.12903	0	6.03819	7.07114	4.66846	2.92278	3.28373	5.43032	4.74149	4.0353	6.4518	4.03222	6.28169	4.08186	2.62277	4.87587	0	0	0	0	2.7171	0	0.311711	0.285552	0	0	0	1.68494
2310001H17Rik	ENSMUSG00000097354	10.544	0	7.22352	7.78527	10.6514	0	1.73805	0	1.7564	8.29583	8.41396	2.16727	2.11295	0.727331	5.52816	1.9258	2.24809	6.84142	3.27573	0.548227	2.54565	0.69739	8.07329	1.74538	5.90056	0	3.26507	0	1.68584	2.77124	0.345318	2.02998	2.7512	0	1.47792	2.46926	1.60917	0	0	0	0	0	0	0.132619	1.00534	0	0	0.340764
Gm42397	ENSMUSG00000109532	10.5095	0	5.47615	7.95341	6.33016	0	0	2.44873	1.16584	6.63148	0	3.28967	5.52102	3.46703	4.32548	0	0	10.3714	5.48661	8.98127	0.514714	0	6.07463	5.91092	2.30302	0	5.70961	0.865876	1.49857	1.21838	1.44333	2.33959	0.388585	0	0	7.38783	0	0	0	0	1.24238	0	0	0.431947	0	0	0	0
Gm17751	ENSMUSG00000100553	6.67117	0	5.58072	10.5441	6.29773	0.759091	1.28945	1.3693	3.62864	4.65764	9.16785	6.86245	0	0	3.49415	0	2.70064	4.7389	7.21821	4.50861	4.52412	1.93554	0	0	3.43091	7.43647	5.22263	0	2.42769	0.80513	6.11056	1.44263	0	0	0	13.8804	0	0	0	0	2.5051	0	0	0	0.748746	0	0.459592	0.190191
Gm43331	ENSMUSG00000104910	3.64022	0	6.43386	21.2295	1.6193	3.59543	4.32701	0	0	8.41757	3.19705	5.24244	3.00938	2.03851	2.0207	5.9211	0.625842	0.477943	2.88496	13.9093	0.67616	5.11524	4.01694	5.75364	2.55827	0	0.997532	7.73202	4.05849	2.70852	11.4739	4.59805	2.93669	0.513523	0	18.7743	1.28518	0	2.26998	0	0	0	0	1.77635	0.111049	0	0.276104	0
Gm45524	ENSMUSG00000110285	2.22214	0	0	5.94701	2.81587	0	0	0	0	3.01094	6.23145	0	0	0	0	0	0	0	0	3.58823	1.58486	0	3.69761	1.51506	4.20341	0	0	0	0.586362	1.52996	0	0	0	0	0.874125	4.77852	0	0	0	0.422306	0	0	0	0	0	0	0	0
4932411K12Rik	ENSMUSG00000100733	7.31296	6.76277	5.07744	17.6147	4.79162	1.25515	0	0	2.62708	11.947	10.1148	1.6053	2.41771	1.18004	3.12077	5.73949	5.39747	4.89299	5.25557	0.116452	1.92254	1.92611	0.537434	0.151227	0.817004	2.07033	1.77087	4.41846	4.0357	0.159388	11.2349	3.24759	0.094401	1.16891	1.91413	3.94798	5.76018	0	0	0.676174	3.88804	0	0	0.288425	0.430979	0.367688	0.704973	0.646479
Gm40975	ENSMUSG00000114502	9.62962	0	0	16.0113	0	1.87745	0	0	3.8012	0	5.35715	3.98061	0	3.16101	4.27102	3.31971	2.88421	10.4543	2.63267	0.993047	5.01538	1.00703	0	1.16488	1.24735	0	4.52131	0	6.83931	0	8.63731	1.33645	3.77133	0	0	0	6.7599	0	0	0	0	0	0	0	0	0	0	0
Gm16029	ENSMUSG00000090199	4.18574	3.45749	0	6.84215	0	0.709524	1.11983	0	1.53708	1.19408	8.07565	0	1.60352	1.5101	5.42324	0.576308	3.16724	2.92148	2.00071	1.59815	0	0	1.15662	3.22795	0	0.947893	5.9618	0	0	1.22011	3.29129	0.728732	3.82825	0	0.602863	0.446598	1.37835	0	0	0.423003	1.11925	0	0	0	0	0	0.288219	0
Gm15328	ENSMUSG00000086095	3.33308	1.55992	0	5.22681	0	5.83274	0.363543	0	0	1.58031	7.36656	0	0.573854	1.74217	0.864767	4.48605	3.30728	3.83856	3.06247	2.0664	6.36688	0	4.38275	0	3.20706	1.43209	0	0.614498	0	1.71349	4.06233	0.23802	2.36483	0.409712	2.61839	4.39917	0.678863	0	2.52601	0	0	0	0	0	2.673	0	0	0.862586
Gm10636	ENSMUSG00000105602	4.78662	3.24656	4.70111	4.6893	0	7.3627	0	0	1.80457	5.78788	0	0	0	0	5.03017	4.99193	0	0	3.44848	4.59761	2.66244	1.08142	10.8507	3.92707	2.00914	0.824929	0	6.15063	1.24798	2.08536	0.747613	4.07986	3.53984	0.659738	3.16967	5.6892	0.480807	0	0	0	0	0	0	0	0	0	0	0
Gm2788	ENSMUSG00000085995	4.59376	0	3.66647	5.08126	1.59172	4.19749	4.74966	0	4.70878	8.64733	0	5.64753	0	3.55684	3.16936	2.20106	9.33729	4.75905	8.94826	10.1172	9.76938	0	10.1643	9.09192	3.47345	7.3025	2.40404	2.69644	2.05685	3.00064	1.54762	4.7276	0	2.80353	1.73593	3.70415	5.96071	0.554845	5.35524	0.090035	2.39053	0.656951	0	1.0478	3.15689	0	0.485476	3.122
Mir99ahg	ENSMUSG00000090386	3.23627	5.55555	16.3628	18.659	0	3.14733	3.56204	0	9.70551	2.53502	3.35454	5.01391	1.32152	1.15894	1.87527	2.05403	8.26461	1.59466	14.5398	4.3734	2.07794	0.691226	9.3248	2.71466	3.3144	0	3.72431	2.20977	5.04159	1.53672	1.22468	2.89721	2.95428	2.33423	5.19279	1.21549	2.63649	0.103723	1.39085	0.178952	0.935601	0.343959	0.190293	0.317226	0.166109	0.538731	0.10377	0.791415
Gm38407	ENSMUSG00000112792	0	3.29207	8.02194	10.2636	2.80068	0	0.991742	0.247874	0.556273	6.88376	0.670271	3.91013	1.56533	1.50808	1.29296	0.47189	2.81565	1.03007	1.84621	2.43096	1.7221	0.236843	3.30394	0.81967	1.77318	2.91219	2.39582	0	2.21068	1.52175	1.18339	0.765542	2.82212	0.398221	0.162837	0.494533	1.35094	0	0	0	0	0	0	0	0	0	0.05071	0.085283
Morrbid	ENSMUSG00000074813	2.10988	15.8852	8.43736	22.7576	6.78402	0	4.17455	1.53284	0.565667	12.1582	1.73133	1.41352	2.89844	4.55063	0.045393	5.46261	5.43839	6.51795	15.7483	5.18615	7.28606	0.176491	10.6532	6.78582	1.63847	1.27217	3.01735	9.57701	10.4626	8.82804	3.6849	5.02743	6.22345	2.27158	8.68265	6.15944	14.0331	1.02189	0.225511	0.254396	0.333008	0.437607	0	0.329436	0.792241	1.66525	0.16703	0.52524
Gm28229	ENSMUSG00000101335	8.17572	3.97244	10.7709	15.253	15.9472	8.37409	7.14478	9.45795	9.03994	7.731	17.2277	15.2253	10.7358	9.55845	8.67438	9.92887	5.49662	6.18774	13.5767	10.108	7.41891	7.93722	11.0648	14.93	16.2005	7.97855	9.17773	4.57452	10.1396	10.948	14.5927	13.1804	14.1149	5.00969	2.0446	11.1104	14.0802	2.80911	5.78246	1.39309	1.93559	2.54175	1.9351	4.48836	1.82856	4.57283	1.5162	1.94821
Gm42047	ENSMUSG00000110631	108.438	123.563	119.484	135.521	43.8047	57.6976	57.6132	51.6957	74.1789	39.4397	107.85	77.8927	86.6992	52.3355	83.0477	49.4179	77.3522	103.68	62.8387	126.591	78.9879	103.903	107.985	109.677	76.1737	86.8438	85.2688	79.4905	90.2569	89.0797	105.761	104.513	83.0009	42.9676	62.242	62.2547	47.6994	80.3503	68.3921	81.6424	56.6853	70.8898	57.2261	53.343	47.2396	67.4362	69.8712	45.3857
Gm26569	ENSMUSG00000097313	12.8238	0	5.47865	9.64897	0	4.81614	8.6649	0.851589	12.3663	16.0851	3.45415	2.91112	0	3.53936	7.50233	3.10729	6.06189	10.1311	0.347903	0.471371	1.24957	0	2.07824	1.22604	4.082	0	1.37908	0	11.0007	1.44999	1.2307	5.91649	4.75137	3.24094	2.36985	4.62565	4.51464	3.03262	3.85055	5.16736	2.10249	5.05161	1.93405	1.60974	0.512672	4.99841	3.23595	2.57984
G4
2900041M22Rik	ENSMUSG00000054418	0	3.45738	3.29271	4.8418	1.11093	1.16308	0	0	0	0	2.49671	0	2.04718	0.691248	0	0	0	0	0	0.703591	1.58949	3.54786	1.564	0	0	7.68738	7.71394	9.268	11.4397	2.55098	1.78055	0.49887	0.875224	0	2.70334	1.47026	0	0	4.83936	2.30378	6.68049	4.21272	5.6663	3.26555	2.40023	3.41117	4.05564	6.6946
Gm28417	ENSMUSG00000100280	2.58296	2.45267	6.80915	0.792172	9.78441	3.13744	5.86162	2.0542	3.64382	2.62118	12.0505	10.0959	17.9203	1.0507	3.51259	0	5.75155	4.07869	5.6947	12.1576	4.52742	3.52456	0.630367	5.12009	1.43654	8.5105	20.1885	12.7356	6.10094	4.85668	13.0341	1.50921	3.98895	2.73561	9.3032	8.66326	4.12247	14.6593	10.1537	10.1619	4.09465	13.6021	5.98321	6.165	4.41057	12.377	5.32423	3.22944
Gm11457	ENSMUSG00000086453	15.9465	0	8.73869	0	0	0	0	3.7122	0	0	0	0	0	0	0	0	0	6.75454	0	3.69107	0	0.85133	0	0.411533	0	2.22281	0	3.91043	6.12308	1.35133	0	0	0	1.78837	2.47495	0	3.8968	0	3.61066	2.21106	5.90995	6.35524	4.01079	2.17552	3.41027	5.39417	3.12133	2.08681
2010016I18Rik	ENSMUSG00000091575	0	0	0.105795	0	0	3.18291	0	0.631255	0.790473	0	0	0	0	0	0.524233	0	1.73814	0	3.42836	0.72969	0	0	2.18567	1.59782	0	0	0	0	0.8529	0	0	0	0	0.498378	0	0	0	3.90585	2.20704	5.98212	1.43938	5.9178	4.91608	2.3647	7.03551	2.68921	1.12643	0.311009
Gm34868	ENSMUSG00000112784	8.7152	0	0	0	0	0	3.82016	0	0	2.89377	0	0	0	0	1.05326	3.91461	3.88248	14.5908	11.0945	4.08589	4.66135	3.04466	0	3.60199	0	2.62597	6.52315	2.3027	8.97935	8.83742	0	8.18751	2.10283	6.06593	0	7.30388	2.62902	6.92157	1.8625	10.8526	5.24942	8.57626	8.14635	2.06099	10.5423	2.83757	1.09106	2.24372
Gm15412	ENSMUSG00000085751	0	3.41915	2.25956	0	0	2.92584	0.809946	0	0	3.28807	0	0	0	0	0	0	1.59029	0	1.92603	8.40377	1.29719	5.50521	6.22903	5.23478	0.831238	0	1.13757	6.30528	3.75604	1.57174	0	0.354293	0.880962	0	0	0	1.16102	2.73256	0.360266	2.03448	1.3529	0.156919	0	1.02655	0.775227	3.6051	0.529788	2.15785
Gm41077	ENSMUSG00000114369	11.6078	0	0	3.01891	0	0	0	0	0	6.42698	0	10.1394	2.92851	0	0	4.07126	3.92005	0	0	1.68233	3.85934	3.20262	7.96511	10.9099	0.687904	6.93058	9.71227	3.73085	1.26683	9.03061	0	5.36802	5.17472	9.65956	2.96515	7.86685	10.5025	5.66832	7.91489	1.55205	15.9155	2.6342	4.03095	3.64815	6.16305	7.94728	0.986372	3.46383
9130604C24Rik	ENSMUSG00000105851	0	4.5388	0	0	0	1.74398	6.7034	0	0	0	0	0	6.57336	1.08871	1.65198	3.4675	3.48418	0	12.6329	2.76199	5.85107	7.72152	4.8791	1.10468	3.04172	10.8422	1.73417	0	12.2136	2.48197	11.2106	2.03385	0	0	0	2.63567	0.885347	7.81351	0.200316	0	0	0	2.24094	1.94052	2.54855	0.317804	2.40243	0.598032
1700123M08Rik	ENSMUSG00000085614	12.9506	5.39581	0	32.4425	0	0	16.7078	0.671813	17.0281	0	0	0	10.9675	3.36532	6.17935	7.66704	3.86376	2.09678	0.771731	18.6175	14.8263	7.85489	3.94993	6.53877	10.3519	12.5795	5.77344	14.1425	1.91166	6.02282	0	10.4448	2.29291	0	9.19342	8.0425	4.23974	22.8055	9.68499	8.39344	3.74009	6.38272	3.71946	8.07164	11.0152	0	5.7148	5.32439
Gm15832	ENSMUSG00000085894	0	20.5825	0	6.2512	0	0	0.030419	3.07395	0	0	0	0	0.713276	6.41215	4.04521	2.49851	0	2.89147	0	0	11.9604	0.619232	2.41842	0	1.61965	0	1.03647	2.25313	0	4.1577	8.83706	6.40513	9.58662	0	10.6778	14.9206	16.3985	2.35989	4.27125	5.31377	5.893	5.99807	10.8735	4.30418	9.28216	0	3.10081	3.77592
Lrrc75aos2	ENSMUSG00000085762	0	32.6022	13.4904	23.4946	14.0144	5.06327	2.44791	12.5	4.5605	10.8125	7.76775	4.49292	5.2839	5.80372	0	6.93463	0	0	8.19614	8.71209	10.7184	6.95539	4.11943	19.7325	4.84999	11.7677	7.70599	1.97893	6.60697	4.11368	11.3724	9.26872	5.95349	2.00362	7.41068	6.71132	5.25276	17.9109	9.40867	13.6817	16.3205	17.4517	9.48171	4.60042	7.15946	7.45961	6.8829	5.57341
Gm38948	ENSMUSG00000109984	0	0	5.65846	0	0	0	0	0	9.28307	2.53008	0	0	0	1.53284	2.49169	0	6.74652	5.4855	4.54064	2.69556	0	0	3.35286	1.80066	4.11307	2.95585	0	0	13.7801	0	5.04379	2.05347	3.46436	0	0	6.07671	1.20511	15.4411	1.91399	4.56625	3.68759	3.43209	4.62139	9.77483	3.25505	4.15103	0	0
Gm38115	ENSMUSG00000102930	2.36692	3.71532	10.4642	1.52774	0.591363	2.22918	0	0.513942	0	3.69661	1.67836	0	4.8283	7.87847	4.05581	0	1.60818	3.38591	5.68749	4.57858	6.95436	2.23259	0.88568	4.91946	2.51343	0.713727	2.17848	5.31867	1.35447	7.13107	0.948593	4.48703	3.90534	1.93621	2.20685	5.73057	5.79594	10.6787	3.30952	6.558	10.0467	4.02687	10.3032	5.01272	6.49972	8.54801	2.22057	4.72127
Gm3235	ENSMUSG00000090778	0	2.2961	23.1755	0	0	0	0	0.818249	0	0	0	0	5.97583	0	1.65725	0	3.39336	2.94447	5.83849	0	0	7.06642	6.58936	5.58135	1.04333	0	2.24967	7.57212	1.61542	0	4.49369	2.89552	2.47684	6.018	0	0	4.52336	18.6183	11.4279	4.60904	10.0968	4.16957	0	9.32799	3.87265	4.15731	5.45182	5.27296
Gm12953	ENSMUSG00000087299	0	0	31.197	9.74471	0	17.2463	22.7164	0	0	17.9849	17.874	0	16.5553	14.885	6.26015	0	15.54	26.3075	21.9865	26.7252	17.4445	24.5261	11.4514	18.2405	16.279	17.8152	12.2645	20.9794	17.5159	7.52403	21.8069	12.8352	14.6038	17.3782	24.9971	15.3004	31.2848	33.6057	21.4608	18.6906	26.8838	14.5807	14.4349	19.7189	21.3234	14.7727	10.2905	8.18454
Gm49785	ENSMUSG00000116898	0	0	0	8.81141	12.1383	5.23622	10.6447	1.23003	0	0	4.88408	16.0164	4.28117	2.34195	1.47824	3.45872	4.57252	0	23.2923	0	7.16954	6.91483	0	15.036	10.2949	0	5.63942	3.55225	2.99834	8.08288	7.84165	1.23635	0	3.9006	0	2.95176	7.53463	18.0158	17.3582	16.6203	9.19017	18.3666	12.2717	31.2193	11.2369	6.03584	7.59706	14.2053
Gm11713	ENSMUSG00000085245	0	0	0	3.23332	3.24378	0.48865	0	0	0	0	0	0.244399	0	1.30156	0	0	0	0	10.3124	0	0	0	2.4972	0	1.89125	0	0	0.995832	0.739413	0	3.62376	1.27898	3.75557	1.00241	0.720418	0	1.95962	2.4064	2.35929	8.1992	3.95166	3.3804	0.419269	7.25432	1.6676	2.66351	0	0.863589
1810041H14Rik	ENSMUSG00000102112	26.0862	0	0	11.9318	8.80433	13.7385	15.3472	16.6465	7.49302	3.73717	6.45258	2.815	21.3351	14.6433	1.83124	8.27352	15.1164	0	55.7874	9.78054	8.28837	5.17346	0	7.16083	8.65171	0	10.8822	0	0	0	3.72202	4.50976	17.5093	13.0586	1.97748	13.2994	5.06789	6.46672	32.8519	13.1754	19.9287	16.1938	18.8344	21.1163	19.0376	14.5235	7.03472	14.5736
Gm45345	ENSMUSG00000109854	3.1491	0	0	0	0	0	5.93771	0	0	0	0	0	10.8333	4.17727	1.96707	2.12536	5.50214	23.2906	16.1419	0	3.21955	0	0	0	0	0	6.53288	2.12894	3.52885	1.15431	0	0.842642	3.9168	18.4755	6.257	2.24887	0	5.59355	4.0908	6.78149	4.88369	17.9354	7.99275	5.36322	14.9271	21.1114	1.57127	4.75916
Mirg	ENSMUSG00000097391	10.8273	16.4108	22.6062	2.18961	4.1988	24.3527	9.30167	21.2538	7.53618	43.0647	44.8725	25.9241	41.296	40.6623	32.1291	90.867	124.006	188.343	166.073	12.0783	7.91652	6.60976	3.75305	10.1195	10.6904	2.70963	3.91965	2.85682	1.8346	8.03871	9.00529	7.87259	5.55775	61.1133	36.596	29.302	40.0284	112.511	64.9686	102.885	89.6616	67.2726	57.7748	52.9178	70.6447	92.6407	51.1008	53.973
Meg3	ENSMUSG00000021268	121.944	76.0169	142.164	50.9717	90.8377	98.9953	37.8447	74.002	90.4822	139.23	98.6718	143.233	196.588	222.713	170.305	391.213	349.022	545.896	689.598	70.8356	35.0271	54.6192	45.0418	29.5181	73.6353	13.9557	15.2725	24.124	75.8852	32.2273	31.7437	42.3744	79.3018	345.069	102.916	74.3204	143.818	446.08	330.015	319.242	271.541	330.67	307.251	236.152	205.237	372.498	271.348	216.487
Erdr1	ENSMUSG00000095562	88.4254	77.2308	81.2004	23.8619	51.6008	67.2542	77.5491	34.2623	39.397	45.7536	146.121	109.171	77.9114	100.759	98.0564	135.918	152.384	206.555	374.774	52.1552	42.4413	29.926	27.2333	64.0852	39.4084	57.6488	31.8632	29.9521	61.4437	67.2151	37.2861	58.5685	46.6537	232.424	84.1083	72.6386	57.7284	230.648	169.287	194.3	169.38	213.56	168.275	163.115	165.419	126.686	126.398	132.214
Gm12940	ENSMUSG00000085334	36.5271	60.9322	208.111	127.206	66.1015	78.7695	35.6967	60.1025	7.14505	99.7632	95.3562	84.5857	57.1203	43.3881	86.7942	108.566	1075.27	1212.98	683.45	82.4158	83.7721	78.4465	92.7853	78.7173	44.9254	37.1968	123.153	84.7514	73.3802	74.5965	25.15	61.8317	947.393	487.384	1047.42	921.801	857.331	512.166	556.076	590.673	641.35	616.695	547.223	467.624	434.704	504.814	317.304	328.689
Prkag2os1	ENSMUSG00000086446	0	0	0	4.10215	0	0	0	0	0	0	4.16678	0	2.83253	2.91683	1.45103	2.65815	1.99107	1.22446	0	4.69558	0	0.768647	2.31916	0	1.92868	0	0	3.05133	0	0	0	0	0	0	0	2.02176	0	6.62035	2.548	1.90068	8.2977	3.24869	2.66407	2.04283	0.959567	3.22215	1.87995	1.87688
Gm12828	ENSMUSG00000086876	0	0	0	14.8623	0	0	3.40824	3.68659	0	0	0	0	11.4466	0	0	0	0	0	0	0	0	5.06341	6.92547	0	2.54764	0	1.09601	0	9.36673	5.64865	0	0	2.92094	0	2.4119	0	0	10.3387	6.1277	14.2628	27.9362	22.9048	14.9473	13.2037	12.7788	11.3433	15.4505	7.66246
Gm16153	ENSMUSG00000085687	0	0	0	6.15206	0	0	0.870973	1.96637	1.02468	4.55608	0	0.777056	11.1421	4.40596	4.47974	2.25249	3.09959	1.53994	5.16989	2.21059	0.650779	0.546948	2.9904	1.5073	2.71974	0.724677	1.41518	1.85274	2.8897	1.27809	4.21012	1.73392	4.91818	0.540955	1.45368	3.07111	3.29974	2.74741	3.23756	4.90271	3.96002	2.89055	5.51912	4.79203	4.23977	2.08023	1.75213	2.45562
Gm13267	ENSMUSG00000085818	0	0	0	0	0	0	9.70382	2.66506	0	0	14.6574	0	22.9175	0	0	2.25984	1.46055	0	0	0	0	0	0	1.88785	0	4.86192	0	0	0	4.77952	0	0.657024	0	1.67818	0	0	1.8952	2.21187	6.15508	13.0156	1.82537	1.84982	2.58597	5.77335	2.11745	0	0	0.779346
2610037D02Rik	ENSMUSG00000097536	3.9572	0.819623	9.22772	17.0085	1.44955	3.36401	4.48148	1.36026	2.49724	7.92733	9.56513	3.99355	4.66293	1.57018	4.43376	1.72679	10.549	1.40166	4.65098	3.71417	2.49573	2.44104	4.05898	6.96166	6.15287	2.39201	3.5129	4.56758	8.27977	11.0281	13.107	4.42862	0.839096	2.03354	4.9093	1.68462	7.54648	8.4276	15.1149	18.1413	13.0857	6.63357	3.71461	12.551	7.68702	4.79937	2.25903	5.129
4930426D05Rik	ENSMUSG00000043168	0	0	6.45985	0	1.19634	0	0.921231	1.48036	4.77631	0	14.2455	10.3278	6.39883	0	11.1994	2.30292	1.61155	0	0	0	0	0	0	1.09239	0	1.72165	0	0	0	0.719018	0	0.322942	0	2.23114	0	0	0	5.63235	5.49313	6.28483	7.52258	0.403713	3.06198	4.33481	8.02714	4.02319	3.0686	3.01339
Gm48708	ENSMUSG00000114373	0	0	0	0	0	0	0	0	0	0	13.8565	0	0	0	1.68632	0	0	0	0	0	2.66953	0	1.67871	0	0	0	0	0	0	0	2.79628	1.08808	1.7871	0	0	0	2.51131	5.77968	8.25228	8.27432	3.42068	3.59138	4.25026	3.2776	6.05433	0.977587	1.27874	3.78042
Gm36423	ENSMUSG00000114138	0	0	0	0	0	0	0	3.78189	5.37333	0.517863	8.85144	0	0.364057	0.367163	0	0.278729	4.6654	0	0	1.44076	6.53569	1.50134	0	0.176334	0.59519	6.37747	1.19858	2.99378	1.52406	0	4.50628	0.196729	2.60448	9.41986	0	6.34844	5.58481	9.82932	3.51322	4.31443	9.28209	2.02374	4.29838	1.90433	3.663	2.9118	2.04328	2.30474
5830454E08Rik	ENSMUSG00000052658	2.72604	0	0	0	0	0	0	0	0	6.47125	0	7.5922	2.31717	7.67389	1.69846	0	0	0	1.06648	8.21284	4.02872	0	2.88635	1.45963	1.01275	2.18538	9.49251	5.05755	12.2019	3.49401	2.0378	0.768042	0	1.27788	0	5.18916	0	0	7.03345	11.0685	2.74137	2.12904	0	10.4397	1.28996	5.84446	4.78849	5.73427
Gm11520	ENSMUSG00000085143	0	0	0	0	9.76473	0	0	0	0	0	4.74392	9.79405	0	0	1.12162	0	2.86354	12.2422	0	0	2.87327	0	0	4.23912	2.67379	0	0	6.90973	0	0	4.86199	0	5.88514	0	0	0	0	6.29644	6.66546	10.7405	0	1.04553	2.25542	2.69614	6.37408	7.26998	0	4.50114
Zeb2os	ENSMUSG00000052248	0	2.43065	0	0.924559	0	0	2.62325	0	0	0	0	0.716214	0	0	0	0	0	0	0	1.17576	7.54563	2.72013	0.376164	0	0	0	0.603377	2.20276	1.46875	0.429176	4.06761	0	0	0	3.31421	0	0	5.128	2.42474	2.77735	2.68325	0.736602	2.50448	3.26738	2.23794	2.42935	4.31222	2.25757
1700113A16Rik	ENSMUSG00000096935	11.764	8.13625	18.2901	0	0	8.91389	3.80754	4.16751	0	0	11.037	7.32876	1.78265	0	2.75374	4.83762	5.02447	2.19571	3.12177	0	10.7741	5.13046	0	1.77605	1.41667	0	0	0	0	4.2964	7.81322	4.18623	0	0	0	19.2993	6.35005	4.16125	9.92411	16.9301	3.33779	1.02108	5.04678	9.16634	9.44773	6.63356	9.77402	9.44253
Gm15489	ENSMUSG00000086942	11.1303	0	0	0	0	0	0	0.496443	8.22004	0	0	3.26628	2.28933	7.07224	0	0	5.16151	0	0	4.93952	6.56326	3.27569	4.01812	1.73243	7.87271	2.45582	1.68317	2.48462	0	2.4191	2.02326	0.600076	2.38158	0	2.75581	2.4112	0	1.30784	3.55893	1.85306	6.0752	4.97026	4.23906	2.21534	4.65528	2.21386	2.04174	1.34164
1010001B22Rik	ENSMUSG00000097863	0	0	0	0	0	0	5.99755	0	4.14502	0	0	0	0	4.17063	3.5091	0	0	0	0	3.46542	0	0	4.86672	0	0	0	0	0	0	0	0	0	0	5.9557	0	0	0	0	0	4.36478	1.31624	6.23097	3.72287	0	0.955317	15.2168	7.80269	2.97992
Gm17201	ENSMUSG00000090761	0	0	0	0	11.2928	5.41737	4.14971	4.05871	0	0	0	8.36687	0	0	0	10.3536	0	10.5339	2.25978	3.93079	0	0	0	0	0	3.67969	4.97478	0	0	0	0	2.81395	0	3.30988	2.91439	0	0	8.26483	12.4125	15.3153	7.88115	14.5787	4.51747	3.76048	3.51556	0	3.13748	4.39302
2410080I02Rik	ENSMUSG00000044387	0	0	16.4381	0	0	0	0	0	0	0	0	0	0	0	4.0366	6.63314	0	10.2462	10.1294	0	0	0	0	2.45279	1.94908	3.45385	6.15328	0	0	0	6.60885	0	0	2.37436	0	0	4.367	44.2766	24.5208	14.2246	22.0912	18.818	23.5538	21.4463	10.334	0	11.5402	13.2756
2700033N17Rik	ENSMUSG00000086328	7.89984	0	0	0	0	3.207	0	0	0	0	8.54066	4.27089	0	0	2.63634	0	0	0	0	10.3672	9.80543	6.20721	7.13089	17.8092	7.72586	0	1.61706	0	4.08322	7.59547	17.8819	1.49776	2.68377	2.3899	4.30255	1.62697	2.97072	23.5101	15.5229	7.51882	35.4977	22.5362	18.5945	19.5109	11.7721	4.86281	5.35224	3.69779
Gm20633	ENSMUSG00000093553	0.986683	0	2.42009	0.606653	0	0	0	1.7e-05	1.10648	0.643974	3.56494	0	0	0	0.000173	0	0.078602	0.033077	0	0	0	0	0	0	0	0	0.694263	0	0	0	0	1.67783	0.090021	0.332114	0.670275	0	0	4.0416	3.13603	0	2.39404	3.93247	4.63164	4.82451	3.58879	2.49716	2.25166	2.66228
Gm45890	ENSMUSG00000110615	0	0	0	0	0	0	0	0	0	0	0	0	0	1.06882	0	0	0	0	0	0	0	0.628173	0	0	1.42398	0	0	0	1.58672	0	1.23019	0	0.962177	0	1.06282	0.606649	0	4.94937	4.61737	1.12053	3.30258	4.47812	4.14396	5.78153	5.80107	1.28642	0.397518	1.46716
4933400F21Rik	ENSMUSG00000102009	0	0	1.09105	1.35014	0.734646	0.480685	2.24745	0	2.21795	0	2.31129	3.52618	3.31063	0	3.76023	4.26039	3.39725	0	0	0	0.932387	0	0	1.29969	2.36415	1.42163	2.26776	1.59792	0	0	0	0.891387	0	0	1.35705	0	0.450476	8.60028	6.28717	3.51117	7.85913	6.11628	4.79778	4.21923	3.53466	2.46645	0.82535	1.97014
G530011O06Rik	ENSMUSG00000072844	4.61346	16.3853	12.6755	12.7762	10.7446	5.58892	16.3419	2.68569	6.8426	9.64857	14.3733	5.10461	6.90418	3.28163	3.37115	4.85316	12.7218	10.8549	10.1038	8.23852	3.91095	4.37427	7.37137	6.79013	5.04393	3.47288	5.34679	8.02986	10.7277	8.33882	6.15557	5.10408	5.715	12.3139	9.61963	11.5157	9.78087	22.7727	32.6895	17.6745	20.8109	20.5455	23.5305	18.6343	14.762	16.6179	11.9097	8.51568
AA465934	ENSMUSG00000093483	10.5527	23.9505	10.9405	0	31.5558	0.116269	8.49411	0.63279	0	1.61815	4.46015	4.93421	3.20416	5.30975	13.5458	4.67794	16.391	24.1791	17.0021	17.5432	9.01486	9.26269	9.86246	14.2593	7.60329	25.9433	11.4972	13.6831	12.3846	1.93448	8.31813	7.01447	24.1369	16.9008	50.527	41.3842	18.1901	34.6757	39.1833	61.7054	59.8685	11.1059	41.5875	22.7724	14.8054	26.0163	21.4484	20.5844
Gm26771	ENSMUSG00000097250	0	5.72124	0	0.279892	0	0	0	0	0	2.14589	0	2.73257	3.44791	0	1.56281	0	4.27448	4.29734	0	0	0	1.73233	0	5.13846	4.19937	0	0	0	0	0	0	0.793163	0	0	6.07218	12.8156	4.16722	17.2734	14.0042	9.62616	15.5873	2.95386	11.478	8.02008	7.18915	8.5382	10.4414	12.8356
5430431A17Rik	ENSMUSG00000108322	0	6.62284	1.85922	4.62113	0	3.14293	2.04953	2.26844	1.8329	0	6.94261	0	0	0	5.17762	2.25767	0	5.17646	10.5327	0.568808	0.758231	0	0	0	2.0463	1.63649	0	0	0	0	0	0.836259	3.59537	0	0	8.50371	0	7.65683	9.62819	9.89096	11.8082	9.36978	0	3.3445	4.14521	9.15092	7.45899	7.07636
Gm26935	ENSMUSG00000098146	0	0	4.23721	0	0	3.96277	0	0	0	0	13.6174	6.10109	0	7.55591	0	0	0.407339	0	9.59581	0	4.71524	0	0	0	1.65507	9.37958	0.363592	0	0.673004	4.75467	3.0345	2.70328	6.24022	0	4.98498	0	0.14422	3.10753	6.80528	14.3717	12.4188	4.3376	3.46028	9.14481	5.25459	14.5442	2.58331	7.53844
Gm29253	ENSMUSG00000099519	2.88664	0	6.42425	0	4.08685	0	0	2.63927	1.72218	1.78691	3.4931	1.31839	4.67086	2.10488	5.131	6.60952	3.34489	1.07837	4.19225	0	2.2304	2.70436	2.0909	0	4.52621	5.99785	1.69969	0.692738	2.43875	1.39337	0.856668	1.09054	2.50259	1.66519	4.10317	2.70764	3.10112	3.97824	12.4341	10.5183	8.62367	5.64337	5.41768	3.62972	8.55658	11.3993	6.2798	3.2424
Gm28277	ENSMUSG00000100620	0	4.33565	0	0	0	0	0	0	3.40972	5.39035	2.16162	0	2.91259	0	0	0	0	0	0	7.24491	0	0	0	0	3.45381	0	3.90652	0	2.49492	0.697084	2.20182	1.33871	0	0	0	0	0.74168	5.50664	4.60436	9.50296	15.7907	3.85545	3.39694	3.95994	7.2587	0	1.71255	3.18052
Gm48689	ENSMUSG00000112669	0	19.1255	0	3.20168	9.21357	0	0	0	0	4.87187	0	1.94959	10.3428	0.591927	2.85788	6.09213	4.65623	0	3.94897	1.72136	0	0	0	0	6.83381	4.43444	0	0	4.56015	4.08115	0	0	0	0	0	2.09585	4.67018	3.9362	4.44426	8.11247	23.061	5.41162	8.93676	5.74078	8.97373	10.1678	1.09331	5.94163
Gm12246	ENSMUSG00000087629	12.3474	0	0	2.12471	4.44447	0	0	0	11.3771	10.3258	1.83704	2.67978	0	4.24627	0	0	1.62515	4.98839	6.33442	4.69864	4.50999	1.63393	0	4.48173	6.25421	0	2.69304	0	0	5.83992	13.5457	2.12998	2.09505	4.63654	0	6.02615	0	7.82596	6.20143	24.8635	7.28249	11.1906	0	4.18399	5.29495	10.8451	7.19443	0
Gm17029	ENSMUSG00000086740	0	1.47201	0	0	3.64972	0	1.0938	0	3.59639	0.826569	0	0	0.051788	0	1.21774	2.18516	3.27397	4.87706	3.5905	1.44191	0.654858	1.63624	1.42609	0.576575	1.86496	0	1.45591	0.510513	2.771	1.99656	5.50985	0	3.46664	2.2836	1.27179	2.90625	3.54578	3.0331	4.16734	2.9883	3.4538	4.23946	5.21472	2.98792	3.25598	4.71563	1.48933	2.14622
Gm26707	ENSMUSG00000097017	2.41953	0	5.32867	3.87957	0	4.31647	5.49113	0	2.89817	2.52471	13.5259	14.0785	3.11733	2.88277	4.4141	4.97864	1.49175	0	4.99508	7.26832	5.34461	4.76609	1.48881	1.47556	4.22741	0	2.74961	9.70784	6.32841	5.85009	2.91937	2.79221	2.21145	3.94196	8.24141	9.38558	15.5513	21.9357	14.9015	17.3903	26.4721	17.6792	6.86267	10.3307	4.77458	20.0804	0	5.45686
Dancr	ENSMUSG00000106943	9.7656	119.233	36.7528	72.7666	63.2724	62.3062	144.812	57.0256	104.178	118.686	111.232	189.92	83.641	136.515	83.709	94.0519	120.004	91.724	158.481	80.9638	116.892	94.3619	112.025	97.2293	111.759	152.164	87.2436	202.589	131.02	158.539	184.961	127.273	143.118	93.9325	197.105	152.239	132.645	190	145.829	342.553	181.318	234.295	285.972	211.039	233.719	275.304	75.6253	65.0352
Gm10603	ENSMUSG00000099137	2.8964	1.61054	2.23595	0.151144	0	0	1.75294	1.08682	0	0	6.37622	3.42079	1.33204	0.567081	3.27264	0	8.04682	1.31532	0.285469	0	0.356492	0.474969	0	0.837674	0.404649	0	0.276393	0	1.7379	2.12809	6.41946	2.54365	1.99728	0.661361	0	3.42293	0	5.3479	3.38543	4.44393	2.88759	7.52815	3.51767	1.41314	2.83681	6.63965	1.32211	1.27168
Gm45148	ENSMUSG00000109165	7.36138	0	0	8.88696	0	0	3.53193	0	0	0	0	1.40437	3.68317	0	0	0	0	0	0	0	0	0	0	0	0	0	0	0	4.29194	1.28582	0	0	0	1.74332	2.80319	1.83846	0	5.24282	9.67115	9.63193	3.8404	13.8321	5.1699	8.7379	1.08405	5.37756	1.81809	6.46758
Mir205hg	ENSMUSG00000097850	1.7659	0	2.96426	0	1.53521	0	1.24942	0	1.81929	1.10486	3.07287	3.92234	2.25802	0	2.12961	0	4.86254	0	0	0.382828	0.614304	0	0	2.65657	0	0	0	0.662507	1.30239	3.61972	0	1.379	2.05809	0	6.40151	0	5.70593	4.67229	8.42422	5.64484	6.28278	13.7294	5.09466	8.11314	5.65967	8.68448	1.69689	4.6813
2410006H16Rik	ENSMUSG00000086841	72.9411	146.721	80.6516	107.889	93.8694	135.434	146.568	122.991	160.542	145.018	102.652	161.486	120.837	166.576	137.053	159.817	148.861	109.545	106.223	138.097	227.291	185.107	161.043	215.02	144.563	198.191	197.256	202.589	202.037	222.315	126.93	204.628	160.82	106.476	199.616	189.112	147.396	402.304	382.815	450.509	371.871	390.507	320.61	268.166	293.076	378.875	208.225	262.214
1110038B12Rik	ENSMUSG00000092203	74.6377	84.0878	154.796	126.893	131.469	112.239	187.386	131.132	116.455	186.659	237.378	152.047	131.739	162.563	182.971	136.265	296.024	251.19	197.853	193.193	229.476	184.674	184.53	264.724	190.247	297.018	177.672	213.308	191.721	238.672	227.251	250.791	345.544	158.621	374.677	247.782	269.742	560.696	509.584	539.067	518.706	539.306	433.04	455.708	439.769	465.407	367.637	360.061
Gm17300	ENSMUSG00000091021	5.75365	41.9617	45.5541	50.5797	69.8686	48.2154	76.4607	59.2231	73.098	52.7948	89.9622	111.122	86.4412	96.7943	73.9089	76.7253	59.4091	74.0569	177.339	37.2913	41.4288	83.827	114.54	84.717	106.436	94.1861	73.2779	106.568	116.681	107.338	115.999	120.502	115.195	61.333	116.628	120.423	92.225	246.971	188.698	273.755	204.514	260.074	179.868	181.192	153.934	254.118	143.657	137.715
Zfas1	ENSMUSG00000074578	47.0216	152.238	132.81	178.602	131.877	86.9594	141.491	118.852	90.7895	92.9615	140.074	213.811	161.706	133.848	124.92	174.258	155.281	71.5875	221.574	113.842	126.782	111.688	187.091	151.804	200.079	197.164	136.126	196.157	216.062	185.174	226.529	163.425	209.325	161.797	191.15	198.341	205.749	386.229	390.758	380.161	383.293	359.362	336.021	274.556	291.872	313.516	205.435	195.382
Snhg5	ENSMUSG00000097195	34.602	74.7556	58.0593	143.619	73.2647	73.16	92.2006	105.697	69.6154	106.215	86.5838	155.834	123.925	146.456	148.563	79.4994	125.666	90.1197	137.918	125.703	131.999	156.541	136.11	217.936	224.717	162.508	160.177	208.431	227.929	198.874	184.338	215.725	200.647	117.385	231.815	168.248	205.647	317.193	268.682	338.856	306.312	256.781	252.804	213.726	208.577	313.11	181.297	157.355
Gm43689	ENSMUSG00000104675	18.7844	23.8509	0	4.97408	8.31743	1.92378	8.51503	0	15.7349	3.45958	2.24854	6.09577	6.88487	7.46263	6.99999	11.039	0	0	3.31344	1.65518	6.33158	16.7359	11.4202	19.5719	5.96531	0	3.06189	0	6.38337	4.10093	12.0807	7.77287	4.61285	1.51666	3.27953	1.38458	10.8278	9.22979	36.3226	20.1012	11.2811	24.4678	15.2672	6.26744	19.8454	20.3922	7.63946	15.9956
Hotairm1	ENSMUSG00000087658	30.8042	0	93.9468	3.13253	0	75.744	2.14889	40.5355	3.56339	60.8492	0	0	47.0137	53.8264	0	17.8157	0	0	17.0106	111.512	77.7758	65.5997	58.0112	68.6189	107.56	3.62451	3.19333	0	1.01282	7.07353	124.568	5.29643	25.3087	25.4307	135.354	22.8293	95.6155	221.722	197.842	181.79	190.087	26.6855	130.063	31.5228	40.1653	5.71094	0	2.2241
Gm53015	ENSMUSG00000118181	18.988	39.5832	6.60898	11.5906	0	14.205	7.37684	24.966	15.756	0	10.9442	27.9107	5.98134	13.3208	1.67215	0	17.3216	28.9663	8.27764	10.1318	7.51404	0	2.93054	3.75176	6.43634	0	2.50456	0	3.26625	0	8.0895	2.95551	5.14669	4.20796	5.64546	0	9.95081	20.7007	27.3004	16.2082	29.6011	27.1246	4.98443	19.019	18.4489	3.45335	7.2333	10.4339
Gm27032	ENSMUSG00000098051	0	0	0	0	0	2.39359	0	0	0	1.28154	5.71182	0	0	2.06856	0	0	0	0	0	0	0	4.90811	0	0	0	0	0	0	0	0	1.49492	0	0	0	0	0	0	5.94774	6.3261	6.11845	6.03786	0	1.77426	4.55788	0.336129	2.8313	1.2536	1.02458
C330002G04Rik	ENSMUSG00000097930	0	0	0	3.42556	0	0	0.25345	0	0	4.81209	0	0	1.3118	2.09155	0	0	3.89796	0.494927	2.31621	0	1.91947	1.1889	0	0.279996	0.333269	0	0	0	0	1.06584	1.89487	0.450525	1.37866	0	3.02169	0	0.52991	12.1315	2.23628	0	6.6259	2.5267	4.04038	2.5024	0.897078	0	2.13127	3.52959
Gm14817	ENSMUSG00000085669	0	0	11.4927	0	0	3.48246	0	0	6.33327	0	0	1.22887	2.43155	0	2.89571	0	5.7501	0	0	0	0	0	0	0	0.815416	0	0	0	0	0	3.67396	0	0.712187	0	0	0	2.00581	3.38635	3.97921	8.6227	16.5026	2.93408	7.20921	4.41215	2.59026	8.08707	5.76092	3.98321
Bc1	ENSMUSG00000115783	0	0	0	0	0	0.507069	0	2.22269	0	0	0	0	0	0	0	0	0	0	0	0	5.45674	0	0	0	0	0	0	0	0	0	0	1.23159	0.788188	0	0	0	0	1.41424	1.997	3.31442	5.28598	1.9823	0.848394	0.70283	1.4083	4.15525	1.92484	2.07491
Gnasas1	ENSMUSG00000086537	4.11642	6.21579	6.24379	11.7863	4.15216	3.65145	6.40199	4.59771	0	10.5729	17.9527	8.86761	8.11434	4.63133	6.13959	8.45006	14.9284	6.12752	10.5321	6.35855	8.06131	5.30788	6.2424	8.39862	6.83974	4.72957	7.71626	5.34597	11.9696	7.91835	7.42317	6.21766	5.3627	7.04236	9.69194	9.24282	11.3894	36.8367	31.3382	36.016	26.0701	33.3322	23.6057	21.2832	31.7958	33.8053	10.8796	14.2838
Gm47551	ENSMUSG00000114458	45.7205	6.92757	68.4849	34.9318	24.7054	39.8409	22.6571	14.2684	19.7575	29.6369	30.6453	58.5657	26.244	45.4057	18.9407	4.45701	40.906	85.8239	8.19712	45.6158	26.0877	19.5789	11.322	33.2313	29.5006	164.166	17.9977	49.6464	42.989	12.9737	37.2785	22.4906	21.0912	34.4205	62.0511	40.9243	28.9471	333.859	157.551	207.67	253.728	233.194	200.041	207.16	126.253	139.042	95.9758	111.202
Gm44264	ENSMUSG00000107561	3.98643	0	3.78223	9.09632	1.9003	8.68991	7.50186	9.32169	0	0	8.63602	6.94678	7.99562	2.53973	5.09346	2.07628	13.5584	17.2999	6.67315	5.21372	7.68412	5.99443	10.8742	10.4738	9.1775	5.43424	7.03934	7.79532	3.93106	8.17037	14.518	4.73357	5.51313	5.76884	7.02917	8.46201	1.16806	49.8056	23.381	32.4416	26.3676	21.5374	24.8759	29.0171	35.5485	17.019	7.11721	13.6405
Snhg20	ENSMUSG00000086859	35.0562	46.4815	80.471	88.4806	68.7895	55.7293	82.6764	46.4114	60.129	69.5821	107.936	89.9155	99.9249	85.4861	128.45	104.5	112.928	102.214	171.379	77.4827	99.9308	92.5039	70.5168	92.2218	71.24	61.1483	71.9215	85.2507	86.8931	60.6626	75.0071	85.4265	71.4306	90.3368	179.578	175.105	150.476	404.803	254.627	252.288	311.371	303.051	359.999	217.397	323.638	210.124	84.0345	158.49
AI480526	ENSMUSG00000090086	0	0	0	6.79535	4.51464	1.30344	0	0	0	0	2.66281	6.37464	5.24718	0	0	0	6.24435	8.26328	1.5016	2.71775	3.75863	5.67926	4.14151	3.81864	1.60293	5.45196	0.366188	3.86642	0	1.23969	0	0.675268	0	4.72893	1.45672	1.91218	0	32.5438	14.2587	16.5582	19.3909	29.525	21.0392	25.6237	16.5137	23.5283	9.97347	20.5227
Gm27239	ENSMUSG00000098720	0	0	0	0	0	0	0	0	0	0	0	0	3.21577	0	0	0	0	0	0	1.22418	3.96916	0	0	4.49995	1.70287	3.91996	0	0	0	0	0	0	0	0	0	0	1.20178	11.9219	8.44439	13.5564	6.39801	8.80524	0	2.84141	5.91605	1.95921	1.24575	3.98658
BC046401	ENSMUSG00000085274	7.73797	15.3052	11.3444	20.2205	2.33989	5.97709	1.79461	4.30349	0	0	6.20477	6.15986	10.4198	8.40369	11.0706	0	2.17982	8.15876	3.48782	7.87703	0	4.56764	3.19405	11.2875	3.31901	6.8578	4.72627	9.11337	5.0296	2.51563	5.33394	7.5761	0	3.86395	0	0	10.5434	48.861	31.7815	52.2265	46.8808	29.9248	30.6626	21.6187	14.5133	20.0981	7.15752	11.6526
Gm49189	ENSMUSG00000115082	0	0	0	0	0	0	0	0	0	0	0	0	0	0	0	0	0	12.3205	0	0	0	0	0	0	2.65609	0	0	0	0	0	0	0	8.96433	0	0	0	0	61.6245	40.2936	58.4131	33.7288	36.5808	29.4792	31.4035	34.5362	24.1118	8.99815	18.2841
Gm16233	ENSMUSG00000085773	3.29789	5.88833	0	0	0	0	1.70281	3.21716	9.68144	0	0	0	0	0.568344	3.68266	2.97609	0	0.79201	6.02548	7.03347	2.03916	1.08688	2.597	0.54433	3.69161	1.88733	3.88862	0	0	0	0	1.85813	0.569261	1.62697	1.19706	0	0	9.65702	4.19778	11.8897	9.78935	3.68746	3.82119	5.69406	9.52139	3.82604	2.13042	1.39847
Gm43560	ENSMUSG00000106057	16.1903	32.0562	18.3637	6.6066	0	7.17902	5.60819	1.46694	4.93968	0	4.86559	11.7629	4.81056	8.03403	9.13668	21.2309	5.34829	42.524	7.48235	8.63841	1.27639	4.60296	10.4336	11.8426	21.3827	16.3358	4.61203	8.17569	9.03722	16.2625	18.0344	4.46968	7.49442	10.5572	9.24478	11.5575	5.45237	27.618	12.0933	34.6904	36.5078	19.3605	40.6641	10.8267	12.6173	18.0209	8.14436	4.37355
Gm5914	ENSMUSG00000098120	9.77908	23.8591	5.91712	13.1494	5.50177	8.4767	2.54555	7.92176	0	0.652367	9.52909	0	22.2975	4.30134	6.46635	1.55411	14.5476	20.1797	6.3412	13.7501	24.801	5.3102	3.61846	11.8324	4.80928	12.7441	6.56041	20.2831	18.4556	8.22021	7.69601	3.19229	8.35379	14.8422	7.26628	14.1591	9.06903	22.0555	17.4942	16.4618	16.5517	18.3804	32.0194	16.2284	17.2578	18.2465	18.0633	24.0962
Gm10353	ENSMUSG00000114220	0	0	0	0	0	3.49295	0	0	0	0	0	1.00355	0	0	1.15863	0	0	0	0	0	0	0	0	0	0	0	0	0	0	0	0	0	0.883345	1.99035	0	0	0	3.06912	1.93337	0	4.23247	0	1.25163	1.09935	2.38196	1.92776	1.02394	3.77076
Platr3	ENSMUSG00000084762	0	9.44379	0	11.5417	40.2727	6.24731	24.9108	29.0777	10.6427	11.2134	0	21.4915	35.8242	0	13.0519	15.9618	6.27158	18.8072	2.22528	40.4433	21.7228	20.7267	19.0405	33.1748	24.8022	42.9431	29.1655	30.2825	7.3273	5.87431	17.2178	9.2185	14.021	5.16475	31.8249	17.6868	30.6615	20.0594	22.3589	18.5576	38.1979	9.83455	19.6285	26.2388	21.4238	25.4173	26.492	19.6077
Platr27	ENSMUSG00000087547	0	0	0	0	3.47854	0	0	0	16.9851	3.11147	0	0	16.5935	0	10.9138	0	6.64739	12.4824	10.356	0	0	0	7.3482	3.36601	0	8.19392	10.8	5.87025	0	0	0	4.50611	0	0	0	1.87986	0	0	0	13.8938	6.3845	7.58733	0	4.39362	4.74716	12.3074	3.95907	8.31671
G5
2310040G24Rik	ENSMUSG00000101655	3.32233	0	0	1.69321	0	1.3583	13.3371	2.22345	4.3095	8.0737	0	9.27355	16.6556	1.85852	17.3919	16.4795	23.3032	20.7389	17.2227	11.4322	10.4741	7.13234	7.17856	7.73711	4.11676	16.7282	23.6615	21.9863	8.53906	17.3166	12.1842	7.99833	6.06364	17.0438	14.3564	4.47423	6.40174	6.61302	12.2814	6.76051	7.76173	7.93546	5.88229	0.939635	19.592	21.4159	6.8912	14.3715
9430002A10Rik	ENSMUSG00000062704	0	0	7.94904	0	0	0	11.4178	0	0	0	0	1.84698	0	0	2.11242	0	15.2063	0	10.2998	3.11315	4.81078	0	0	5.17136	0	5.88682	11.3369	0	1.73331	0	24.3043	11.0094	1.07207	1.72048	4.67657	0	0	0.456315	20.8677	11.2783	0	6.39039	2.68135	0.318116	10.1342	9.2341	0.490884	2.37021
Gm45051	ENSMUSG00000108435	0	13.1107	11.7771	0	17.89	3.88098	6.69143	6.09747	9.8288	10.8471	0	5.75732	5.00171	4.33273	9.28471	23.6708	6.38477	13.1587	17.4688	4.2447	6.00054	0	9.05989	0	5.03901	21.1176	0	0	6.37642	3.59635	0	6.45624	5.71054	7.36883	14.3767	11.0683	3.29301	2.27121	12.3689	5.65183	6.65319	4.0219	17.0169	11.9837	17.4574	20.1002	5.00364	13.8363
Gm20681	ENSMUSG00000093682	0	0	0	4.42424	0	0	0	0	0	0	0	0	0	0	0	6.82204	0	5.69371	0	1.52874	0	0	0	0	1.69292	4.51047	1.70157	3.46173	0	0	5.54563	2.60895	4.67272	0	5.59299	0	0	0	5.94631	2.04442	1.98109	3.59345	0	6.60897	3.77358	3.14089	2.69791	2.59906
C130036L24Rik	ENSMUSG00000073627	3.27182	3.01182	1.99408	6.96234	0	0.892191	3.97183	1.57605	0	2.52754	1.16048	0.952479	2.27867	7.64435	9.57233	4.90481	7.58911	16.2674	5.518	8.86046	3.50691	1.9158	10.2604	5.36907	7.40227	3.74057	4.28991	0.566225	1.25086	1.58066	0.582474	6.3694	7.62861	0.971746	10.7495	0.747663	2.97347	5.04505	2.7048	11.2733	8.5383	5.89427	3.14018	12.7479	14.5624	10.0048	3.73168	6.57439
Gm36756	ENSMUSG00000113634	0	18.7129	0	1.15892	7.45771	0	0	0	0	0	0	22.2092	0	0	0	0	0	1.93132	2.48563	0	2.65382	0	1.51592	0	0	0	0	0	0	2.92504	0	0	0	0	0	0	0	4.33108	0.487872	1.82826	12.0777	4.15924	0	4.03541	4.78017	5.50455	1.15048	3.64543
Gm2694	ENSMUSG00000097248	5.99228	90.5547	21.2445	6.83664	11.6689	24.5823	15.3529	13.0193	8.98682	4.24149	8.21635	19.1829	19.8058	0	17.9769	4.75766	22.7155	3.71118	1.99441	41.767	37.1049	33.2461	25.9316	17.7199	22.9201	29.5177	15.2731	26.1805	16.2983	15.6191	7.70147	8.82338	20.1249	5.61204	22.967	21.6229	19.5222	32.947	37.8932	24.0454	40.08	28.2839	33.2258	29.1479	32.9415	45.0485	21.2158	44.0945
Gm16150	ENSMUSG00000085391	8.49878	7.13923	0	3.66841	0	0	0	0	0	0	0	0	0	0	0	0	0	0	0	0	0	0	0	0	0	0	3.25399	0	0	0	1.62619	0.606456	0	0	0	0	2.37161	9.40881	1.56314	2.27867	4.79774	1.44038	3.51245	1.33729	0	5.69798	2.88128	4.21701
Gm44151	ENSMUSG00000107862	0	13.2919	0	0	0	0	0	0	0	9.15489	0	0	0	0	0	0	0	0	0	0	3.14956	0	0	6.44951	0	0	0	0	0	0	0	0	0	0	2.90948	0	0	0	0	12.9767	0	2.88846	4.19928	0.87161	0	0	5.14955	0
Gm50218	ENSMUSG00000117899	0	0	15.8101	0	5.59759	3.42964	0	0	4.69529	3.77717	3.44994	3.31436	2.85604	2.28073	4.77833	1.18647	6.24714	0	2.28946	0.830887	5.96824	10.5336	0	2.62053	5.70704	3.90596	0	11.9782	1.47549	0	0	3.97215	3.87597	3.43574	1.29794	0	0	7.69642	2.06399	22.7017	13.6199	5.92168	6.14957	6.16403	6.39992	4.00075	3.19946	7.51038
Crnde	ENSMUSG00000031736	1.66386	53.969	0	54.2964	10.568	5.08451	19.333	6.62879	24.0879	0	0	11.1839	0	6.80767	11.2673	0	6.07124	0	1.33753	9.21658	26.5574	38.733	19.6406	67.1537	37.1758	71.6807	70.1376	133.834	103.689	63.4236	10.2416	69.9687	32.6624	2.70038	16.0892	0	11.1835	35.1348	69.8122	76.7129	47.0103	70.8799	76.3164	89.5306	58.8252	89.7295	50.7695	42.6762
Gm17110	ENSMUSG00000090779	0	0	0	0	0	0	0	0	0	0.742498	0	0	0	0	0	2.04255	0	0	0	2.16164	0	0.927277	1.7423	1.30559	2.54478	0	0	1.95658	5.361	0	2.02469	0.825236	1.73402	0	0	0	0	6.33872	1.5794	3.88251	3.15894	1.44603	1.35146	1.86513	3.18916	4.56224	1.13571	0.954158
Gm36356	ENSMUSG00000109598	0	0	3.6761	0	0	0	0	0	0	0	0	0	0	2.67108	1.19787	1.16712	2.48414	4.46203	0	0.566156	5.66036	0	3.57928	0	0	0	0	0	8.26982	1.28381	0	0	1.22849	0	0.689466	0.550206	0	7.10862	1.21386	1.49035	2.50238	1.73566	1.20376	7.69073	2.14167	6.29256	5.05867	2.13337
Gm5577	ENSMUSG00000084950	8.72285	0	8.24302	5.45752	2.77865	1.96422	1.534	0	1.70253	0	3.97196	0	8.08252	1.88476	3.413	0	3.22925	0	2.25742	3.2954	4.96613	8.30321	6.50464	9.334	10.3798	2.37541	8.2244	0	8.29958	6.70358	12.0429	5.84274	3.02522	0.401475	6.56144	11.8562	5.19563	14.2076	14.2485	16.1187	9.01114	16.3227	6.60328	8.14106	8.03816	4.50239	3.43461	13.7988
2610035F20Rik	ENSMUSG00000085555	4.28725	0	0	3.77141	6.78431	0.803839	0	2.91503	0	0	0	0.44951	0	2.69742	0	0	0	0	0	8.18806	1.37387	1.97818	0	2.0603	0	0	7.90627	0	2.94138	0.624411	3.26406	0.905499	0	0	0	1.54101	3.78497	4.81953	3.28661	6.63497	4.61	2.71366	3.93433	5.24508	3.05724	3.65928	11.3925	6.4873
Gm12786	ENSMUSG00000085581	0	0	0	8.07702	0	0	2.17148	0	0	0	0	0	0	0	1.55259	0	2.01342	0	0	0	0	0	0	0	0	0	2.71037	0	3.88378	1.44429	0	1.79567	2.76723	0	0	0	0	6.34051	5.31577	2.91949	2.90591	0	2.32556	2.92587	4.34535	0	5.36219	2.18685
Gm43803	ENSMUSG00000104968	1.82446	2.33061	16.3489	15.274	5.57662	0	1.21603	0	1.9363	0	3.02941	5.35925	0	0.581288	0	0	0	0	1.35629	14.2788	4.88835	1.42443	2.95666	4.09436	8.80931	0	15.4628	5.84802	5.02709	8.41951	0.899217	3.19674	0.305433	0.876195	2.51607	1.51009	10.7408	17.5159	11.217	2.49193	10.1542	10.218	2.34295	3.01549	13.0615	14.365	2.36641	6.62849
Gm28511	ENSMUSG00000099664	0	0	0	0	0	4.09713	6.12067	0	0	0	4.81267	7.21734	0	0	0	0	0	0	0	1.65853	0	3.51911	0	6.63431	0	0	5.12188	2.09019	2.93846	1.79275	0	2.63279	5.1495	0	0	0	0	5.40192	6.15529	0	5.09759	2.93512	2.43641	0	10.2408	0	0	5.49272
2810410L24Rik	ENSMUSG00000075389	0	2.29698	0	0	0	3.17517	0	0.41791	2.02035	1.88184	4.85272	4.79158	1.78906	2.70121	7.64016	0.57945	11.1745	0	6.70733	5.94531	1.5778	5.80511	1.0605	4.89288	4.9676	0.707201	0.881394	2.59424	2.72867	3.40988	0	0.815078	1.16465	0.884479	1.5513	0.846926	2.00365	1.56521	5.10853	4.09065	3.52158	8.75336	3.69677	5.33925	6.60179	6.11422	6.81131	3.61739
Gm26813	ENSMUSG00000097819	0	0	1.28139	1.66133	0	0	1.23738	0.329497	0	2.05391	6.51864	0	1.67114	0	0.618563	0	3.35159	0	0.822003	0	1.63089	1.75196	0.872424	2.53368	1.15277	0.850419	0	0	0	2.33506	0.848353	0.188849	1.48123	0.672744	1.05565	2.78627	0	1.09742	2.13552	2.93805	1.31291	2.57514	2.30647	4.34403	3.64036	6.2818	2.85694	1.79203
Otx2os1	ENSMUSG00000098682	0	6.86743	0	8.43499	2.4991	0	4.001	0	0	11.4844	1.77953	4.70975	1.33869	0	9.91383	3.58026	5.39134	0	10.1062	4.00227	3.0785	0.267443	5.063	1.86441	3.8317	7.95455	2.04221	10.0019	2.08039	2.54976	3.13818	3.34697	5.53203	5.61884	0.335125	5.19448	0.143374	10.1941	3.27269	13.4936	1.66997	8.21937	5.03778	11.8418	23.0512	37.6407	23.4011	25.166
Six3os1	ENSMUSG00000093460	2.50749	1.68192	0.664993	6.68624	0	0	1.09438	0	2.43052	0	0.781147	1.74166	0.533499	0.565399	0.580964	0	4.5155	0	1.04437	0.448212	1.33692	0	1.68251	0.569279	0	0	0.721942	0.922933	2.99583	2.21044	4.45214	0.31324	1.52106	0	0	0.994397	1.08864	0	0.77157	0	0.604902	0.194056	0	0.324064	0.862625	5.01565	0.46846	3.1619
C130021I20Rik	ENSMUSG00000052951	4.37766	0	0	0	0	0	0	0	0	0	0.731091	0	0	0	0	0	0.493589	0	0	0	0	0	0	0	0	0	0.7774	0	2.37466	0	0	0.383745	0	0	0	0	0	2.20001	0.737739	0.516538	1.07663	3.71574	0.950023	3.36573	1.20622	3.44091	2.69854	3.04847
Platr10	ENSMUSG00000099370	2.49435	1.64396	0	0	14.5952	0	8.48095	0	0	0.908711	0	0	0	10.8476	6.9096	0.951846	1.16014	0	0	12.3185	10.5985	2.8549	4.79157	3.84192	1.25763	8.46482	8.89451	7.68117	7.21023	9.47368	6.40534	2.00612	1.16686	1.09331	4.05336	2.16773	0	19.2904	6.62136	3.70647	5.07015	8.85168	19.0109	16.7158	14.682	14.7022	17.0988	22.4215
Gm32585	ENSMUSG00000105039	0	8.14366	8.8427	16.3525	0	2.75571	0	0	0	2.54935	0	0	0	9.63948	0	0	0	0	0	9.33962	3.99632	6.30359	0	7.65578	0	8.62595	13.4698	7.02051	4.00036	3.02496	0	6.37356	1.72597	4.01126	0	4.09645	0	23.2973	48.5656	35.4491	43.5533	53.9552	30.1736	26.9305	55.6422	46.6169	80.3827	67.9625
Gm20395	ENSMUSG00000092469	0	0	0	0	0	0	0	0	0	0	0	0	3.50824	2.16611	0	0.966253	0	2.16101	2.73945	0	0	0	2.96212	0	0	0	0	2.79393	0	1.30674	0	0	2.31887	4.63699	0	0	5.16529	3.82023	2.71531	1.93994	5.58033	5.9121	9.12066	6.14499	7.65193	16.7982	1.28413	5.54041
Gm30893	ENSMUSG00000113654	0	0	0	0	0	0	0	0	0	0	0	0	0	0	0	3.77944	0	0	0	1.36313	0	0	1.87835	0	0	0	0	0	0	0	0	0	0	0	0	0	0	0.513621	1.95895	2.2755	0	3.99144	2.40646	1.39709	0	3.91467	2.30399	3.47296
Gm42789	ENSMUSG00000107340	0	0	0	7.04396	0	0	0	0	0	0	0	0	0	0	2.18258	0	0	0	0	0	0	0	0	0	0	0	0	0	0	0	5.67975	0	0	0	0	0	0	2.95015	1.43316	0	0.435826	3.07115	0.245601	1.02318	2.35634	10.1839	2.07881	3.80868
Gm47320	ENSMUSG00000111204	9.473	0	0	19.8494	0	0	6.30985	0	0	0	0	0	6.93377	2.982	0	0	0	0	3.2217	2.67751	0	0	0	0	7.49324	6.35509	0	0	0	5.80938	5.83285	0	0	0	0	5.75591	1.55184	8.48895	11.5919	9.26889	15.6275	28.7903	17.5919	13.2757	2.77325	20.7968	8.01118	9.33661
Gm44067	ENSMUSG00000108095	3.62416	0	0	1.6916	0	0.493585	0	0	0.821753	0	1.33155	0	0	0	1.47341	1.43276	0.422203	0	1.27816	0	0	0	0	0.873271	0	0.500533	0	0	0	0	2.52692	0.28143	0	0	0.731319	0	0.899224	1.98783	2.5052	3.99257	4.318	2.46826	2.66882	3.02341	0.604159	3.77142	1.03125	2.60939
6530437J22Rik	ENSMUSG00000109111	0	14.1962	0	6.54578	0	0	0	0	0	0	0	6.72402	0	0	0	0	0	0	0	0	0	0	1.74839	0	0	0	0	0	2.82158	0.932068	3.64314	0.621977	1.23294	0	2.36713	0	0	2.86692	3.21042	9.78639	0.664385	2.86751	0	2.50572	5.0793	9.12483	0	1.53331
Gm49312	ENSMUSG00000115771	0	25.5369	27.0375	40.2772	5.19923	24.7477	0	3.44063	3.55115	0	0	4.66563	6.89901	2.02861	2.88306	12.887	1.36262	15.0134	4.91212	8.16295	2.69053	0	0	11.0557	8.10509	1.74696	0.627254	0	2.86213	6.47117	15.6144	1.87116	0	8.96961	8.87575	8.35859	4.01298	12.526	21.016	35.7768	26.2107	20.5519	15.6864	27.4697	27.7525	26.1568	10.417	13.2039
Gm15726	ENSMUSG00000087263	0	2.2897	0	10.2897	0	0	0	0.41953	0	2.23676	0	0	1.04644	0.533006	2.41902	0	0.507641	2.00168	0	0	0	0	0.449862	0.15212	0	0	2.99231	2.15335	0	0.121201	0	0	0	0	0	5.62119	0	4.80304	1.99781	1.73469	0	4.27509	3.99992	5.29631	6.07798	3.42035	0.398625	2.96385
Gm15892	ENSMUSG00000087373	0	0	0	7.86788	6.63665	0	0	0.855594	0	0	0	2.49001	2.5027	0	0.660028	0	3.21491	3.74971	11.5392	0	6.55065	0	2.43068	5.04969	4.12715	3.63783	1.93156	3.85177	1.564	5.95916	0	5.85676	5.47874	1.39406	15.3908	0	0	4.48917	0	3.04941	6.87288	6.63842	1.31325	4.46349	3.00111	16.4668	3.14478	3.61133
Gm47772	ENSMUSG00000111365	0	0	0	13.8179	0	6.19816	0	0	11.3115	5.62448	4.43626	6.37264	2.15835	1.38704	5.03318	0	0	0	8.49429	0	5.96051	0	5.7486	2.90265	5.74051	2.55624	2.94923	0	0	7.86502	0	5.68452	3.76041	0	6.93449	7.82031	11.612	10.4033	2.84557	15.6422	5.3777	3.79187	3.48312	5.70911	3.17142	10.3197	4.46801	3.24363
Gm48796	ENSMUSG00000111390	0	0	0	0	0	0	0	2.28444	0	4.27437	0	0	0	0	3.41019	0	0	5.32093	2.47047	2.41464	2.79757	2.58984	3.67699	3.2584	3.67588	4.19587	1.25192	2.40949	4.52262	0.892196	1.23299	2.29101	6.03763	1.10851	3.279	0	2.45152	3.23513	4.52414	7.13704	1.85255	4.18607	5.9109	3.14938	7.27554	4.12615	4.694	4.37217
Gm29202	ENSMUSG00000099928	0	0	0	0	6.59377	0	0	0	0	5.78607	0	0	0	4.05606	4.23559	0	0	3.80299	0	13.1154	0	0	0	2.9274	7.25732	7.39419	6.80319	0	4.22902	1.48438	0	0.893807	3.27078	0	12.2621	7.81185	8.63806	8.50855	6.05164	6.58459	6.51069	9.31327	6.17168	7.14545	6.00647	5.41274	5.0802	1.79809
A730063M14Rik	ENSMUSG00000112639	5.57938	0	26.8175	0	16.7948	1.98299	0	8.2104	6.21803	5.90816	4.54756	26.172	5.12416	10.0862	13.0805	5.93805	11.2679	15.3158	3.7674	5.38553	7.82842	5.23748	10.5072	6.05826	5.23167	31.08	16.861	14.6765	8.28561	7.9719	10.4834	6.91167	7.00074	15.2344	3.81511	9.03501	16.3522	11.2719	31.0024	21.0081	18.1031	14.1968	24.2955	11.4113	7.67055	16.1501	12.0785	19.3768
Gm15545	ENSMUSG00000087138	0	10.8243	0	1.15091	4.61721	0	5.05197	0	3.14544	2.12508	8.22843	10.2376	2.53478	5.91286	4.58558	7.081	4.22091	5.29779	6.07242	3.64603	0	5.01262	0	5.65061	7.17789	3.4382	0	6.77417	2.55605	2.7929	10.7792	3.73131	9.52505	0	18.7308	1.45568	6.78734	7.84203	17.9166	16.2671	9.66333	9.25546	3.88886	7.42274	3.11031	10.0474	6.43349	7.34519
Tmem147os	ENSMUSG00000097320	0	2.71206	0	0	0	1.19217	0	0	0	0	0	2.80688	14.9041	1.01618	8.52201	1.55365	0.443485	0.999329	0	1.35735	9.60337	1.79179	5.90368	3.39413	5.16809	4.47489	4.87507	2.35762	2.65633	7.57694	2.95217	6.30357	11.1606	0.392732	1.04332	1.92206	3.87046	4.97512	13.9696	8.95994	6.46162	8.16704	7.93357	4.32948	1.47179	3.97277	12.5466	3.20315
Gm26910	ENSMUSG00000097835	0	0	0	2.14165	0	0	0	1.82578	0	0	0	0	2.64643	2.5865	0.926299	3.73389	3.06244	5.6721	4.02154	0	4.71923	0	5.74699	2.57501	2.58911	2.42185	1.91173	9.51078	3.41353	4.48037	6.23353	5.16111	2.25277	8.16256	0	0	6.58265	3.64956	9.95895	9.6671	4.60555	6.09073	2.51321	0	1.91054	6.11558	4.90392	2.81763
5430416N02Rik	ENSMUSG00000097772	24.255	25.3765	62.1121	36.4425	15.3898	30.4751	28.7645	27.0706	7.17605	46.05	27.5009	27.1722	13.7741	16.6702	8.19524	17.0885	24.8299	36.5454	42.7361	29.5767	42.5707	57.6859	42.7542	33.0189	41.336	36.8351	38.8164	64.5778	35.198	33.1196	44.0715	41.0483	43.3805	13.4831	44.9713	45.4932	57.77	83.0937	97.5589	110.74	78.2032	78.4711	97.406	91.4422	72.9611	47.4709	59.4106	70.5679
AU020206	ENSMUSG00000097415	22.8654	15.6598	11.8877	12.306	14.4825	13.6035	17.7716	10.5894	28.2975	18.1179	22.4343	28.5	17.6975	11.4097	13.8616	12.4469	17.3321	10.1759	5.99225	15.3272	10.4541	9.44803	14.5546	11.3948	17.185	16.8878	10.7686	11.8423	14.5537	11.0429	11.8519	8.20349	23.7802	15.9851	17.8038	18.8483	17.4991	50.8759	67.7812	67.5178	52.5188	47.3134	43.7731	38.647	36.8942	34.4602	36.8474	32.8317
Gm15247	ENSMUSG00000086695	0	0	0	0	2.89168	0	0	0	0	1.50645	0	0	0	0	1.19717	3.4511	0.233152	0	1.74968	4.03619	0	0	0	0	0	3.618	0	0	0	0	0	0.196927	0	0	1.84722	0	0	6.86832	15.3229	17.5632	10.7277	23.3624	11.5466	10.6408	14.1768	3.7736	3.33543	9.14819
Gm26953	ENSMUSG00000097986	0	0	1.03948	0	0	0	0	0	2.6406	0	0	0	0	0	0	0	0	0	0	0	0.822682	0	1.8429	2.60965	0	0	0	0	0	0	0	0	0	0	0	0	0	3.31469	7.53351	3.80748	3.41153	8.73003	3.80453	4.52351	1.61055	5.67083	2.76087	2.16313
Irx3os	ENSMUSG00000046413	0	0	0	0	0	0	0	0.92856	0	0	0	0.763658	0	0	0	0	0	0	0	0	2.28363	0	0	1.26951	0	0	0	0	0	0	0.55797	0.603321	0	0	0	0.546114	0	0.216885	1.59272	3.00163	4.10239	6.19884	2.90675	2.23413	1.29229	1.45174	3.31495	1.1444
Miat	ENSMUSG00000097767	0.630126	0.318959	0	0.229581	0	0.158048	0	0.083374	0	0	0	0	0.162065	0	0.442647	0	1.452	1.11442	0	0	0.429015	0	0.668666	0.094199	0	0	0	0	0.732439	0	0.25709	0	0.252291	0	0	0.259112	0.502698	8.69655	9.31654	13.4279	7.05164	10.0988	7.55381	5.90598	9.15985	3.02311	7.5079	4.29385
Gm19938	ENSMUSG00000102331	0	6.40953	0	3.59272	0	0.804716	0	0	1.14467	0	3.46885	0.554439	0	3.54327	3.16992	0	6.70605	1.70549	1.2833	1.60307	3.74739	1.16405	1.06692	1.9178	1.30302	2.00656	3.59402	0	0.363634	0.79068	2.535	1.41326	0.275949	0	2.30067	0.181409	6.22771	9.1109	7.69953	11.0581	9.56189	10.6058	7.7477	10.9707	6.75655	10.1601	5.81959	8.28835
Gm42726	ENSMUSG00000107102	3.03361	4.99145	0	10.4933	0	2.64497	3.38048	0	5.71817	2.74374	1.91421	0	0	2.42425	1.45335	2.95482	3.74086	6.70106	3.84625	0	0	0	1.64867	2.53475	1.93444	0	2.29535	0	0	1.95947	5.23592	2.75942	1.06829	2.53895	0	0	0	12.9106	13.5573	17.2697	7.28537	12.821	4.76579	9.0687	9.90917	14.3105	6.15948	10.7808
Gm47958	ENSMUSG00000112684	0	0	0	0	0	0	0	0	0	0	0	0	0	0	0	0	0	0	0	0	0	0	0	0	0.174179	0	0	0	4.19132	0	0	0	0	0	0	0.925637	0	0	7.95627	3.08013	5.55179	0	3.92472	5.795	0.335135	3.22383	1.80761	0
Gm16534	ENSMUSG00000090157	0	0	9.35741	3.07177	0	0	0	0	0	0	2.20345	4.75213	0	1.36677	0	6.79899	0	0	1.42609	0.834313	0	5.04518	0	0	0.310831	0	0	0	0	0	0	0	0	2.02292	0	0	0	1.09516	13.7719	6.5404	7.10377	9.55342	6.45805	1.487	3.3873	3.89423	3.48657	5.0881
Gm16062	ENSMUSG00000087249	0	4.14848	0.442051	1.98964	7.65482	1.62692	0.978937	2.44527	4.63218	7.46265	1.01043	0.727787	4.12238	0.817614	5.81693	4.69501	11.1044	0.742685	8.06564	3.05308	6.08533	5.90133	2.02689	7.43895	7.00273	4.15248	1.51551	0.297451	2.72346	4.84066	5.06816	6.623	2.64787	5.34265	0.228811	7.89722	9.34656	3.30423	10.2907	6.78972	11.9222	11.7542	2.36696	8.3842	18.4897	12.7568	4.91016	5.39038
Gm13523	ENSMUSG00000087496	0	0	0	0	0	0	0	0	0	0	0	0	0	0	0	5.59864	4.61134	0	0	0	0	0	0	0.905171	0	0	0	0	0	0	0	0	4.18322	0	0	0	0	7.52684	5.57079	0.702419	5.44393	0	3.31162	3.41725	4.21627	7.89435	2.49893	6.13112
Gm36371	ENSMUSG00000109108	0	0	3.54744	0	4.54953	0	0	0	0	0	0	0	0	2.28972	1.80979	0.659405	5.06428	0	1.12366	0	1.76086	0	2.15287	1.52364	0	1.44041	3.72098	0	2.48247	0.946523	5.79605	6.98693	5.85246	0	5.26054	0	0	3.91117	2.17293	2.64155	15.3602	4.19268	3.06352	4.28975	5.25952	5.61778	4.6634	4.05161
Gm17134	ENSMUSG00000090860	7.77805	7.18147	6.59058	3.11223	3.38795	3.03075	6.23744	1.0386	2.00499	4.13611	2.09078	10.9606	8.65367	4.16714	2.61314	2.04506	2.20291	1.10124	4.58478	4.95116	6.22844	1.01648	1.00645	6.7281	4.24055	6.12245	3.32442	5.50622	8.97383	4.72762	8.22029	3.4292	10.6953	4.97597	2.55663	9.22603	2.53942	44.7584	114.632	61.3394	55.2627	83.7224	58.9744	39.8238	37.626	39.9744	18.7995	26.3263
Gm43809	ENSMUSG00000105617	0	0	0	0.478074	0.025075	0.328716	0.02446	0.163394	0	0	0	0	0.296199	0.199484	0.182279	0.385525	0	0.304236	0	0	0	0	0	0	1.33017	0.59239	0	0	0	0	0	0.1311	0.327431	0	0.037672	0.20464	0	3.65236	3.52433	5.78691	2.36723	1.08973	3.57011	3.76193	3.9801	1.38754	4.17591	7.34631
Gm26688	ENSMUSG00000097752	0	0	0	0	0	0	0	0	0	0	0	0	0	0.37436	0.378546	0	0	0	0	0	0	0	0	0	0	0	0	0	0	0	0	0	1.16469	0.609694	0	0	0.730734	2.62792	0.12591	1.27996	2.37312	6.82917	2.93811	10.9747	5.81222	18.0231	0.446117	0
Gm17151	ENSMUSG00000075558	0	0	0	0	0	0	0	5.69411	7.18456	0	0	5.20845	0	0	2.93622	0	2.71382	0	8.31169	2.54203	0	0	0	0	0	0	0	0	0	2.48267	0	2.01571	0	0	0	0	5.56949	0	0.936021	6.13642	5.8486	13.435	13.6705	1.55763	7.61997	2.59944	0	4.79287
Gm17122	ENSMUSG00000090458	0	0	6.44629	0	0	0	0	3.94135	0	0	0	0	1.41673	0	0	0	0	0	4.56604	2.19809	0	0	1.85024	0	0	0	0	0	2.63605	0	1.60806	1.18888	1.79751	4.49882	0	0	0	114.968	4.21519	0.561111	45.4313	112.063	101.466	11.6372	69.7798	6.70755	24.3334	0.840232
2900009J06Rik	ENSMUSG00000102014	0	0	10.8006	0	0	1.87578	4.40153	6.96211	0	0	0	4.22321	4.55668	8.83648	0	0	0	0	0	0	2.64991	0	0	0	1.47149	7.75938	0	5.49682	0	3.86916	1.86566	3.56579	4.35453	0	7.9677	0	0	0	4.81323	6.21796	1.08853	0	1.76126	6.85151	10.2331	0	2.30829	2.42621
AV099323	ENSMUSG00000087377	0	0	11.9602	10.1131	3.85618	0	5.30113	9.1801	0	4.82208	3.22935	1.43831	0	4.68636	4.38088	0	0	0	0	4.56134	0	0	3.85826	4.04638	6.43978	3.65036	3.68064	0	5.70228	6.77564	7.69497	3.41602	6.18827	1.61979	6.46372	1.17178	4.2136	6.93373	6.05138	8.83748	3.09009	7.45991	4.5522	6.92044	7.23157	2.54503	3.19501	8.00984
Gm17092	ENSMUSG00000091623	3.44188	1.1145	0	7.28011	0	0.449336	0	2.13048	2.13776	1.42494	7.29084	2.348	15.3168	0	3.25185	6.48708	11.8112	0	2.28063	1.52237	2.69271	0.764588	0	2.16236	1.4709	3.81745	1.88879	10.8416	1.69638	1.00199	0.517883	0.762455	9.30757	1.15426	0	6.84764	8.96606	7.96791	15.9629	3.28651	7.08343	9.1817	15.0659	6.18642	3.93532	7.99103	2.69905	6.7443
Chrna1os	ENSMUSG00000086382	0	0	0	0	0	0	0	0	4.7937	10.2955	0	9.81086	8.73536	0	9.58401	0	0	0	0	7.36943	0	0	0	0	5.46841	5.1308	4.25171	11.5419	1.65105	0	2.49065	4.04453	5.55089	4.16664	0	11.4211	8.01181	0	11.1688	6.56359	14.8312	7.10592	12.0359	7.8678	4.92679	0	3.65126	2.49426
Gm15564	ENSMUSG00000086324	0	0	0	0	0	109.823	0	0	0	7.16277	0	0	0	0	0.850433	0	2.07778	2.17341	0	0	0	0	0	67.5012	0	0	2.24204	0	0	0	6.857	0	0	0	0	0	0	0	0	0	0.799531	0	1570.92	0	0	0	0	0.663834
Gm43566	ENSMUSG00000105565	0	0	0	2.13471	0	0	0	0.529982	8.44828	4.48334	0	0	0.963766	0	0.948862	5.7183	1.8664	6.30624	0.483286	0.818725	0.192296	0.868308	0.724223	2.95965	1.7304	0	1.71819	6.33997	0.339652	7.13591	2.06477	0	1.63198	0	0	0.865268	0	4.09305	2.50203	4.40778	4.64452	8.16264	8.83622	0.826905	5.07203	2.0474	3.37058	2.75009
Gm32443	ENSMUSG00000112876	0	0	0	1.24257	0	0	11.5755	0	14.6445	1.47285	0	12.5457	0	1.43028	0	0	2.56495	0	0	1.40438	10.8457	0	0	0	0	0	0	0	0	8.10834	2.08919	0	0	0	0	0.842867	0	0.659304	6.81294	2.14056	5.63784	3.52473	4.55613	2.99272	4.26272	4.90754	0.659603	0
Gm36787	ENSMUSG00000117739	0	0	0	0	0	5.36805	0	0	0	0	23.7169	4.34992	4.77242	0	6.03955	0	0	3.05542	0	3.30069	0	0	0	3.3627	8.62463	0	0	0	0	6.73318	13.9756	0	7.4816	0	8.21941	0	0	11.5617	0	0	11.097	8.36486	3.24898	2.13509	1.7725	4.92316	0	3.70169
Gm16136	ENSMUSG00000089804	0	0	0	0	4.00267	7.9521	4.55082	6.75992	22.5107	15.8989	34.279	8.10605	9.01995	0	8.67898	0	0	0	1.15105	0	0.623728	4.85309	0	1.17529	0	2.27899	3.80551	0	6.31519	0	0	1.59795	2.86082	1.58871	0	0	1.27893	8.32558	3.32682	0	2.28265	0	0	2.75436	0.9972	0	0	1.01831
Gm12319	ENSMUSG00000087523	0	0	0	0	6.97269	0	0	0.259093	0	0	0	0	0	3.96553	0	7.63998	0	0	0	0	8.18239	0	0	4.65061	0	0	9.23115	0	0	0	0	0	0	0	8.16176	0	0	6.23464	0	3.50462	5.28111	5.63148	7.29081	2.48859	0	0	2.07045	1.47333
Gm16104	ENSMUSG00000085327	0	0	0	0	0	0	0	0	0	0	0	0	5.84811	0	0	0	0	0	0	0	0	0	2.64363	0	0	4.5801	4.0335	8.43254	0	2.80471	0	3.76028	0	0	6.32661	0	4.88189	9.42604	3.31581	0	2.87403	0	10.5701	6.96529	0	0	6.16924	15.1626
Gm11110	ENSMUSG00000079414	0	0	0	5.90905	0	0	0	0	0	0	3.03869	0	1.52851	1.26908	3.8514	0	0	0	0	7.77801	4.64143	0	4.87644	14.0997	0.74132	0.932895	0	8.27673	3.28657	0.632735	9.47099	2.26132	6.21861	0	1.22775	0	4.62466	5.70833	8.37256	1.53812	3.11716	1.96674	12.2114	5.37842	1.28407	1.39087	7.99787	9.90873
Gm36608	ENSMUSG00000118249	7.76146	0	0	0	0	0	5.53707	3.4198	0	0	0	0	7.63301	0	2.89578	0	0	0	2.9833	0	0	2.19413	0	2.10738	5.89363	0	0	0	11.5352	0	0	0	0	1.78228	0	4.79901	0	6.52254	0	0	0	0	0	3.18515	0	9.1013	4.49189	5.31333
D930028M14Rik	ENSMUSG00000074274	0	0	0	0	11.6186	0	0	0	0	0	0	0	0	0	0	0	0	0	0	0	0	0	0	1.16428	0	0	0	1.72829	2.98495	0	0	0	0	0	0	0	0	2.74891	0	4.89564	2.38442	0	4.81186	0	4.82646	3.32143	4.04967	4.91916
Prox2os	ENSMUSG00000093629	0	0	0	0	0	0	0	0	0	0	0	3.37936	8.77268	0	0	0	0	0	0	3.26131	0	0	4.64049	0	0	1.55681	0	6.08834	5.62623	0	0	1.86421	0	3.28652	0	0	0	2.84712	0	2.0277	5.01139	1.59393	6.32828	4.73534	3.11181	6.88852	1.43853	1.40852
Pcsk2os1	ENSMUSG00000086171	1.21654	0	0	2.56703	0	0	0.544384	1.14032	0	1.02472	0	0	1.08383	1.54985	1.16685	0	0.213091	2.15241	0	3.09219	0	1.04892	0.971692	0.758052	1.23336	11.1885	0.840621	1.3424	0.702856	0.912559	0.614833	1.43457	0	0	0	0	1.15723	12.2389	0	3.94817	6.8099	11.0269	4.99328	4.25997	1.44003	7.93349	7.09542	8.00554
Gm38973	ENSMUSG00000108592	7.60696	0	0	0	0	0	0	0	0	0	0	0	0	0	0	0	0	0	0	0	0	0	8.00746	0	0	4.2705	0	0	0	2.2852	0	0.926487	0	0	0	0	0	0	0	0	10.4723	0	2.01845	2.67068	0	4.9939	4.2438	8.5924
Gm44238	ENSMUSG00000107730	14.8601	0	2.52311	0	0	0	0	1.1048	0	2.39036	0	0	0	0	4.7521	0	0	0	9.20141	0	0	0.293793	2.69686	0.781966	0	0	0	0	2.19808	1.38999	0	0.317806	0	0	0	0	0	4.50047	5.01843	3.97814	0.93311	2.53103	1.21177	10.0701	2.69075	8.1452	1.78492	7.75278
Gm20427	ENSMUSG00000092595	23.9282	26.9979	0.015374	11.5386	22.3064	10.16	0.999579	0.257291	15.3486	13.0011	1.60763	1.56623	15.037	11.452	24.7845	0.452108	0.830261	0.62911	26.4067	2.51495	10.9735	7.33897	11.5846	11.9032	10.9396	1.70839	14.8695	14.6476	38.8701	12.7213	11.6949	13.179	0.698543	24.0739	0.776941	0.13323	0.658584	29.2224	28.7559	30.6777	36.7326	22.0291	19.8305	32.6095	17.1288	34.3622	20.8644	13.1012
A330009N23Rik	ENSMUSG00000097915	13.1068	0	2.80395	0	0	0	0	0	0	0	0	0	0	0	0	0	0	0	0	0	1.121	0	0	0	0	0	0	6.02679	2.63283	0.659101	0	0	0	0	0	0	0	1.47736	1.90766	3.071	0.450791	0	0.267571	4.26383	8.66255	2.29427	2.66313	4.45581
Rab10os	ENSMUSG00000079179	0	0.952037	3.84053	2.29056	0	8.86547	13.8768	8.53671	3.70053	2.09041	3.36983	25.3264	0	5.68847	3.90124	9.5276	2.04141	19.6242	10.459	7.69254	11.073	9.90227	6.93677	6.98635	6.75351	6.14251	3.3348	7.46005	4.54164	4.87686	0.338164	4.4166	4.49883	6.25385	3.42293	2.20917	4.81474	5.50227	5.45309	13.9079	6.89757	7.79218	4.92337	14.5926	7.33597	10.9778	16.122	3.00209
Gm45552	ENSMUSG00000110279	0	0	0	1.14388	0	0	0	0	0	0	0	9.30032	0	0	0.877687	0	7.78909	0	0	0	0	0	4.36362	0	3.00025	0	0	0	0	0	0	1.27284	0	0	0	5.22005	0	2.03669	1.1177	1.924	2.79106	0	3.81263	2.46952	0	1.95883	2.95474	2.19693
Gm26510	ENSMUSG00000097154	1.72036	0	0.750115	0.168298	1.12582	0.522926	0.932492	0.408828	0	0	0.184359	7.06632	0.98536	4.66677	0.322249	0	6.81323	1.50766	1.64386	3.22766	1.72646	0.101551	3.58781	1.34553	1.52682	0.781072	0	5.19459	1.07354	2.76253	0.701427	0.169488	2.88934	0.520543	1.86492	2.59167	0.428043	5.3068	3.43361	4.25666	2.17982	1.69738	5.12655	2.09709	10.0676	2.58764	2.57709	2.46319
Gm27000	ENSMUSG00000097961	28.6786	11.8228	26.431	10.038	23.08	25.7551	7.21338	18.2498	9.47535	32.3316	16.683	26.266	39.1243	26.5437	29.8533	59.2017	37.3912	64.4382	123.981	15.6773	11.2199	13.9165	5.42555	6.96484	9.91207	5.00542	1.6214	0.918215	2.41554	9.89949	2.95877	8.67508	20.0738	50.6168	13.6789	7.99106	19.5928	86.4677	67.1909	68.8321	56.5053	76.624	73.7314	66.2237	32.5056	93.0379	93.3539	57.4702
A230005M16Rik	ENSMUSG00000087612	0.562152	0	0	1.78872	0	0	0	0.466066	0	1.3533	0	0	2.0159	0.273298	1.55465	0	0.668105	0	0	0	2.93245	0	1.16693	1.68557	0	0	0	0	0	0.436071	2.03444	0	0	0	0	1.113	0.914562	1.01835	2.34181	1.00365	1.86295	0.767614	3.98541	1.76242	2.37958	0.824974	3.09606	4.77573
2010001A14Rik	ENSMUSG00000087165	0	0	0	0	0	0	0	0	0	0	0	0	0	0	0	9.10106	2.43984	1.56268	0	0	0	6.12737	0	0	0	0	0	0	0	0	0	1.98483	0	1.07979	4.35989	2.16031	1.63701	0	7.06974	3.35744	5.86246	3.12887	0	3.52675	2.10152	1.49924	7.18496	6.67433
Rps18-ps4	ENSMUSG00000097346	0	0	0	0	0	0	0	0	0	0	0	0	0	2.62325	0	0	0	0	3.18821	0	0	0	0	0	0	0	0	0	0	0	0	0	0	0	0	0	0	20.0394	0	0	17.9117	0	19.7767	19.7053	0	0	16.086	18.2971
A130051J06Rik	ENSMUSG00000097643	0	0	0.789461	0	0	0	0.648482	1.514	0	0	0	0	0	1.66287	0	0	0	0	0	0	1.59333	0.962843	0	1.32408	0	2.83887	0	0	2.13449	0.449539	1.42887	0	0.710212	3.1116	0	0	2.46767	5.05763	0.299567	1.69244	2.49215	3.15748	2.81025	3.93997	3.35118	1.43605	1.60542	0.574681
4930579G18Rik	ENSMUSG00000040840	4.92578	0	0	2.29603	0.627846	0	0	0	0	0	1.98956	4.33203	0	0	0.292833	0	1.94619	1.53673	0	0	0	0	1.3004	1.20655	1.76798	0	0	0	0	4.86617	0.714239	0	0	0	0	0	0	1.85034	4.66894	2.78905	2.183	3.54269	3.10712	4.5952	4.49981	1.58911	0.837664	3.01249
Gm28625	ENSMUSG00000102064	0.323521	0	0	0.577425	0.112143	0	0.172025	0.187165	0	0	0	0	0	0	0	0	0	0	0.154596	0	0.125064	0.080673	1.98574	0.185752	0	0.228199	0.437233	0.606709	0.20081	0.437514	0.071618	0.109227	0.150717	0.253857	0	0.163166	0	1.88043	1.74599	3.30853	1.18412	2.28355	1.33814	0.856096	6.16206	2.34756	0.814396	3.63851
D130058E05Rik	ENSMUSG00000092627	5.50549	0	6.93665	4.6985	2.21867	4.17168	1.16185	5.96825	1.7662	5.52751	1.47477	0	5.59833	4.90906	0.211053	1.04941	0	1.56967	0.466942	6.91837	3.08169	6.86521	8.77442	7.50735	8.70233	1.9233	1.72153	0	0	0.321068	1.62322	0	0.396955	0.357495	4.41646	0	1.42519	22.2092	16.6517	19.1285	14.575	20.9397	14.7533	11.8466	10.1135	1.46213	3.89644	1.13903
Gm11772	ENSMUSG00000085501	0	0	0	0	3.72535	0	0	0	0	0	0	7.61201	0	0	1.66029	0	0	0	2.65947	5.1971	0	0	0	0	0	0	0	0	2.48554	0	0	0	0	5.41273	0	0	0	1.97141	11.6748	14.2235	1.8731	7.72614	6.09607	0	5.89476	6.00502	4.54506	2.86575
Gm28037	ENSMUSG00000098371	0	5.60059	16.1257	5.2905	63.5269	85.3158	21.2823	21.3213	4.39463	0	75.4751	28.4326	102.965	43.4274	41.6381	14.0638	80.9597	3.22113	20.0039	106.753	3.36762	96.0605	22.6545	113.23	50.2829	38.7129	59.8155	107.928	92.0896	56.8364	23.1109	27.0055	85.0842	117.335	20.8667	58.4154	35.4598	158.556	202.569	197.498	106.991	99.3777	179.954	183.168	172.032	129.674	140.557	169.501
Gm48116	ENSMUSG00000113471	0.300472	0	0	0	0	4.74034	0.182714	0	0	0	0	4.84326	0	0	3.50633	4.83306	0.077113	0	0.73172	0	0.421798	0.157483	0	0	0	3.94685	6.95204	0.467192	0.106758	1.13529	0	1.42586	0	0	0.106471	1.68847	3.87039	28.5097	25.7464	25.85	27.9233	24.9356	29.8903	29.0935	28.1092	0.237303	24.6825	31.6517
Gm10076	ENSMUSG00000060143	310.022	401.582	382.446	219.311	341.845	413.666	457.745	354.042	259.716	313.18	437.163	402.343	517.961	336.886	296.623	374.481	414.563	470.268	344.852	417.601	441.735	389.399	331.145	354.734	325.178	388.276	335.431	430.528	338.521	353.159	325.711	300.109	339.28	423.846	363.61	390.481	383.78	2217.03	2184.97	2020.74	1844.68	1953.67	1976.45	1940.86	2142.25	1889.03	1459.36	2032.46
Gm20632	ENSMUSG00000093577	3.67137	1.28609	5.85568	2.30114	4.71323	3.2558	4.09343	0.676565	2.38869	4.2589	4.53057	1.70483	1.92359	1.68264	2.1286	2.29563	0.992637	0.179549	0	1.21911	2.53947	0.510014	3.32141	1.97152	1.17245	0	1.77463	1.88586	2.91086	2.132	0.766718	2.47655	1.77946	2.03594	0.827969	1.06697	2.69271	18.1815	17.9422	12.2207	13.1987	18.2253	17.623	21.4276	17.4308	11.3783	10.0357	14.3218
Gm48228	ENSMUSG00000114036	15.5856	2.77385	10.5189	5.19029	5.44528	12.6291	20.2872	13.8898	31.9159	9.86334	21.5856	17.8543	18.7823	14.1104	9.03458	12.2002	16.9987	21.8014	17.1578	16.4958	13.8456	14.0356	18.449	14.4673	4.75886	19.8492	11.4185	12.8916	11.8207	9.64132	9.5227	10.7796	15.4731	16.0635	26.09	16.6782	19.2733	43.9915	30.6246	56.0681	37.9455	56.4574	48.2147	46.4284	45.4231	38.9287	34.307	31.6937
Gm17494	ENSMUSG00000057359	48.1229	73.3493	71.5966	51.2657	72.3136	86.6219	81.9894	75.843	60.8171	72.2877	72.468	73.7473	75.5597	69.735	61.8619	59.0125	70.1512	66.0464	41.1803	98.6552	116.508	86.217	73.1896	83.347	63.6686	87.4459	101.996	100.914	83.7675	73.989	84.8214	76.6075	78.9466	84.976	97.7907	78.3948	92.4095	259.581	266.314	279.927	285.832	283.858	292.826	295.736	289.546	257.207	337.201	368.478
B020010K11Rik	ENSMUSG00000118057	26.4252	28.7729	33.1053	23.1044	26.48	29.2205	32.5995	30.7941	26.5296	34.487	26.7901	27.9103	29.2071	32.4057	24.9553	28.0151	26.7356	18.9651	14.5479	35.327	31.1987	35.6317	36.0255	31.4739	27.3709	39.2253	40.9422	35.7144	31.4604	33.4137	29.9614	36.319	30.8597	26.0879	26.4033	29.4596	24.8497	65.3941	75.3679	71.1904	76.732	70.4063	69.5123	70.311	69.1693	67.3779	124.151	93.1583
Gm10874	ENSMUSG00000075591	1.12316	0	1.51695	0	0.703546	0	1.33461	1.10599	0	0.847025	0.77143	1.73808	0.274274	0	1.64747	0.885944	1.46832	1.76729	1.56083	0.405161	3.37973	1.78619	3.6379	0.921139	1.59678	0.443909	1.17732	1.64755	1.28454	2.08058	1.76822	2.47148	1.4185	0.594186	1.15327	1.14469	1.34225	6.01812	5.88034	7.99107	6.42905	7.50444	3.98721	5.72256	5.34917	8.92161	11.1009	7.1106
1810044D09Rik	ENSMUSG00000100680	0	19.5166	17.1417	9.96524	0	7.58729	12.498	8.07812	0	16.6307	0	0	0	17.0717	9.14533	0	4.63032	9.07736	2.17757	5.94495	30.8998	28.6041	8.06195	13.811	10.1762	14.6455	12.6743	10.0127	14.5665	11.5221	18.0839	3.96575	4.10961	7.55106	9.0835	25.1215	6.61076	21.0094	23.4148	25.6133	27.0405	35.1779	58.6679	31.1478	10.1692	21.6456	27.9084	20.4101
Rbakdn	ENSMUSG00000104529	6.63474	0	0	0	5.74343	0	0	0	0	5.65576	4.70719	0	0	0	1.2498	0	0	0	0	0	0	0	0	0	0	0	0	3.25215	0	0	0	0	0	0	0	0	0	0	2.61862	0	13.448	10.9285	11.0407	9.13291	3.8455	9.63047	0.931888	4.46711
Gm15417	ENSMUSG00000074466	0	0	0	0	6.14964	0	2.6086	2.23809	0	2.39044	7.03306	0	0	2.58661	4.81464	0	12.0395	8.86016	6.19279	0	0	0	0	0	0	6.06591	4.89932	0	9.92696	2.7088	3.55993	0	4.03488	3.28268	0	0	10.2679	6.54752	2.94106	5.2613	8.65782	9.06292	9.96803	16.2078	7.02692	9.8333	5.17743	8.79978
Gm14964	ENSMUSG00000052188	0	0	0	0	0	0	0	0	2.12772	0	0	2.02053	0	2.59726	1.22013	0	0	0	0.640231	1.77678	0	2.7618	2.96116	0.154989	0	1.11836	1.71429	2.18221	0	0	1.39804	1.31029	0	0	1.03491	0	0.659407	8.96449	13.7566	5.97488	7.7354	3.93487	6.04396	1.5508	4.83372	6.0267	2.13571	7.37283
Gm49041	ENSMUSG00000115026	0	0	0	1.2061	0	0	0	0	0	0	0	0	0	0	0	0	0	0	0	0	0	1.15151	0	0	0	0	0	0	0	0	0	0.500179	1.30833	0	1.37367	3.90728	0	2.35207	5.04451	3.74916	4.02259	2.19716	5.44162	0.612425	0	4.22221	0.428623	2.79553
Gm17210	ENSMUSG00000090459	0	0	0	2.37004	0	2.8328	0	0	0	2.79176	3.2864	0	0	4.26453	1.75316	0	0.589212	1.21013	0	6.76757	5.62303	1.60211	0.998186	6.84364	2.32051	3.72203	0	0	7.78505	5.80172	0	0	0	0	0	0	8.1141	6.49151	23.3275	15.2191	4.88827	0.439911	9.32076	11.7662	11.8868	4.30865	5.51617	4.8155
Gm50037	ENSMUSG00000117603	0	0	0	9.63232	0	16.0196	0	0	0	0	0	0	0	0	5.84369	0	0	0	0	0	0	0	12.1984	5.44895	0	0	0	0	0	0	0	3.79873	0	0	0	6.14091	7.93804	6.62355	11.6149	0	0	0	3.42078	1.97857	1.90967	3.82516	0	2.6083
Gm14286	ENSMUSG00000087445	0	0	0	0	0	5.12753	5.01873	0	0	6.28631	0	0	0	0	6.06108	0	0	5.87308	8.51341	0	0	0	8.42593	4.51921	2.65265	0	1.7865	0	0	5.66599	0	0.830755	0	0	1.85412	6.83603	0	5.80652	14.1304	0.73875	2.56424	6.49741	0	8.45532	6.45952	4.1808	3.60811	1.66751
Gm31597	ENSMUSG00000109602	0	0	4.9241	11.7086	0	0	0	0	0	11.5285	0	0	0	0	0	0	1.98866	0	0	0	0	4.48592	21.6218	4.30829	1.64626	18.9912	0	4.16596	0	0	0	0.930104	0	0	9.88889	7.90839	0	0	5.9266	0	0	10.1393	5.10937	0	5.57443	3.35677	5.42404	6.79153
Gm11532	ENSMUSG00000087067	0	0	0	0.433661	0	0	3.17615	0	0	2.82883	0	0	0	0	0	1.67321	0	0	1.54258	0	0	0	0	0	0	0	0	0	0	0	0	0	0	0	0	0.516211	1.36299	4.01851	1.8308	0	2.41524	0	0	0	2.30502	1.42946	3.21317	1.47159
Gm16091	ENSMUSG00000087502	0	0	0	1.94565	0	0	0	0	0	0	2.13647	0	0	0	0.931885	0	0	0	0	0	0	2.89339	0	0	0	0	0	0	0	0	0	0	0	0	4.4603	0	0	2.02086	0	0.484093	1.64115	6.27019	1.74647	0.722168	0.960201	5.81139	0	3.35233
A930005H10Rik	ENSMUSG00000054426	2.5412	5.5229	15.7357	0	0.927531	9.53522	15.5703	3.63813	1.25919	11.6344	6.07022	17.7489	10.5414	22.7612	27.8561	0.852287	18.1123	23.0074	6.91893	11.4649	15.3797	9.79038	11.5285	14.6049	20.1533	12.92	3.05747	18.9939	16.1014	7.73642	16.8491	17.8271	11.4257	12.5575	10.1687	25.1171	6.98179	24.9551	16.907	12.9308	18.3933	1.09015	16.3621	7.98409	14.9406	30.2094	13.8799	10.9081
Gm12158	ENSMUSG00000085784	0	0	0	9.07956	0	0	0	3.08919	0	0	0	1.31669	0	0	0.369547	0	0	3.76462	0	6.61288	0	1.22307	0	5.90605	1.4438	0	2.339	5.248	0	2.19603	1.91422	0	2.57941	0	0	0	0	17.6922	8.26621	0	10.5745	5.2793	1.53946	1.81477	3.97712	2.50375	0	1.07518
2310068J16Rik	ENSMUSG00000100084	0	0	0	1.50084	3.40954	0	0	1.73157	0	1.84952	0	0	0	0	1.67148	1.11557	4.72842	0	4.05908	1.27221	1.38694	0	2.63849	2.29022	0.556402	1.42374	0.760066	0	0	0	0	1.75074	1.18866	0	1.89403	4.67387	1.42179	9.18864	2.09022	2.87095	5.34864	2.31531	5.36411	0.916647	1.32194	4.47647	1.52723	1.5597
Snhg10	ENSMUSG00000113722	4.05668	13.0649	1.22179	42.1159	12.8315	20.9679	0	2.52872	0	18.6143	26.3282	32.9366	9.95414	20.2738	26.7179	16.4553	36.7571	41.8557	43.127	7.34087	35.0291	21.8568	21.6739	13.7385	3.83295	15.4654	10.5183	18.4324	18.9368	21.1703	30.4035	10.934	34.8664	14.6294	45.8748	23.2431	22.2444	63.8436	30.7815	25.3634	27.0924	21.3685	35.0057	19.5528	18.4098	23.2052	18.624	21.4885
G6
1700007L15Rik	ENSMUSG00000097318	8.32121	15.6383	22.6794	0	12.3485	8.65604	9.4722	9.59875	7.76484	20.7568	19.365	2.63304	39.238	19.0817	16.5411	2.74833	2.77927	16.1442	0	13.7248	4.14272	23.7504	17.3873	30.9367	14.8796	4.65637	14.6238	19.8727	27.646	22.4227	13.8785	20.7447	5.95901	7.11263	14.7595	13.7323	0	19.041	30.9746	7.40398	14.0793	15.8253	21.6701	24.5806	16.9175	15.5888	13.8686	16.8007
B230208H11Rik	ENSMUSG00000097378	0	0	7.59868	0	0	4.75778	0	3.25614	3.59187	10.8551	2.25919	0.758069	6.15606	19.8595	3.02163	0	1.52515	0	0	0.971165	0	0	7.74576	0	0	0	0	2.58649	0	5.31499	0	0	2.07556	2.02795	0	4.24978	0	2.48602	2.94258	4.31712	5.07355	3.59579	0	1.30811	2.29896	0.191253	0.593409	1.00256
Gm50405	ENSMUSG00000118122	0	0	0	0	0	0	0	0	0	0	0	0	0	0	0	0	0	0	0	0	0	0	0	0	0	0	0	0	0	0	0	0	0	0	0	0	0	0	0	0	6.23253	0	2.17308	0	3.50132	0	0	0
4930461G14Rik	ENSMUSG00000097651	1.99921	0	8.39005	0	0	3.30589	4.06063	0	3.15096	0	0	0	0	0	0	5.25413	0	0	0	4.50718	0	0	3.06837	1.67436	5.13888	0	1.91067	0	0	0	6.73665	1.15996	0	0	0	0	0	10.7436	0	0	0	1.82792	2.85607	0	1.30825	2.70122	0	1.35639
[truncated: 53 more rows]
[truncated: 35 more columns]
