# Supplementary material for: Genomic locus of lncRNA-Gm26793 forms an inter-chromosomal interaction with Cubn to ensure proper stem cell differentiation in vitro and in vivo
Source: Cell Discov. 2025 Jun 3;11:53. doi: 10.1038/s41421-025-00805-0 (PMC12134126; doi:10.1038/s41421-025-00805-0)
Supplement: Supplementary file 3 — Supplementary Table 2 [file 41421_2025_805_MOESM3_ESM.xlsx]

## Sheet: WT- Early
Genes	ModuleColor
Stat4	bisque4
Eif4e2	bisque4
Gpa33	bisque4
Tada1	bisque4
Rnf217	bisque4
Zbtb24	bisque4
Reep3	bisque4
Chchd10	bisque4
Bsg	bisque4
Reep6	bisque4
Btbd11	bisque4
Ddc	bisque4
Ranbp17	bisque4
N4bp3	bisque4
Galnt10	bisque4
Gm16516	bisque4
Pirt	bisque4
Adap2	bisque4
Gm15698	bisque4
Ubxn2a	bisque4
Mpp5	bisque4
Ankrd9	bisque4
Sfrp4	bisque4
Prelid1	bisque4
Zfp808	bisque4
Gm3604	bisque4
Nlrp4f	bisque4
Gfm2	bisque4
Bnip3l	bisque4
Lmo7	bisque4
Uggt2	bisque4
Slc1a3	bisque4
Capsl	bisque4
Myo10	bisque4
Eny2	bisque4
Zhx2	bisque4
Slc48a1	bisque4
Mpv17l	bisque4
Apod	bisque4
Tsr3	bisque4
Angptl4	bisque4
2410137M14Rik	bisque4
H2-M5	bisque4
Tnfrsf21	bisque4
Sult6b1	bisque4
Epb4.1l4a	bisque4
Rab1b	bisque4
Got1	bisque4
Mrpl43	bisque4
Mcm10	bisque4
St8sia6	bisque4
Mrps2	bisque4
Scn3a	bisque4
4930500J02Rik	bisque4
Stard7	bisque4
Cdk5rap1	bisque4
Snta1	bisque4
Cbfa2t2	bisque4
Necab3	bisque4
Gm14403	bisque4
Gm14325	bisque4
Slc17a9	bisque4
Maml3	bisque4
Cd1d2	bisque4
Cd1d1	bisque4
Terc	bisque4
Hfe2	bisque4
Zfp697	bisque4
Wars2	bisque4
Fam102b	bisque4
Ttc39b	bisque4
Akr1a1	bisque4
Maneal	bisque4
Lck	bisque4
Ubxn10	bisque4
Tmco4	bisque4
Clcnka	bisque4
Pik3cd	bisque4
Slc2a5	bisque4
Napepld	bisque4
Chic2	bisque4
G3bp2	bisque4
Gm10416	bisque4
Oasl1	bisque4
Pla2g1b	bisque4
Tsga14	bisque4
Hnrnpa2b1	bisque4
Vax2	bisque4
Parp11	bisque4
Gm6654	bisque4
Ccdc91	bisque4
Amn1	bisque4
Gm6792	bisque4
Zfp296	bisque4
Pafah1b3	bisque4
Zfp59	bisque4
Lsr	bisque4
Myh14	bisque4
Rbmxl2	bisque4
Syt9	bisque4
Usp47	bisque4
Inpp5f	bisque4
Ifitm3	bisque4
Tacc1	bisque4
Eif4ebp1	bisque4
Zfp42	bisque4
Slc25a4	bisque4
Zfp869	bisque4
Faim	bisque4
Ip6k2	bisque4
Zfp651	bisque4
A830080D01Rik	bisque4
Egfl6	bisque4
Cul3	darkolivegreen4
Arpc5	darkolivegreen4
Prdm4	darkolivegreen4
Larp1	darkolivegreen4
2410016O06Rik	darkolivegreen4
Yy1	darkolivegreen4
Cdk13	darkolivegreen4
Ranbp9	darkolivegreen4
Caml	darkolivegreen4
Ubqln1	darkolivegreen4
Mocs2	darkolivegreen4
Mtmr6	darkolivegreen4
Lpar6	darkolivegreen4
Ttll1	darkolivegreen4
Smarcd1	darkolivegreen4
Pcbp2	darkolivegreen4
Bfar	darkolivegreen4
BC027231	darkolivegreen4
Mllt4	darkolivegreen4
Cfb	darkolivegreen4
Msh2	darkolivegreen4
Cul2	darkolivegreen4
Rnf14	darkolivegreen4
Rhod	darkolivegreen4
Dpm2	darkolivegreen4
Nat10	darkolivegreen4
Pygb	darkolivegreen4
Asxl1	darkolivegreen4
Srsf6	darkolivegreen4
Proser1	darkolivegreen4
Nans	darkolivegreen4
Sfpq	darkolivegreen4
Zcchc17	darkolivegreen4
Stx12	darkolivegreen4
Klhl21	darkolivegreen4
Nsun5	darkolivegreen4
Akr1b10	darkolivegreen4
Tmem43	darkolivegreen4
Cd3eap	darkolivegreen4
Atp1a3	darkolivegreen4
2410002F23Rik	darkolivegreen4
Rbbp6	darkolivegreen4
Cd151	darkolivegreen4
Chid1	darkolivegreen4
Tmco3	darkolivegreen4
Dnajb1	darkolivegreen4
Ctcf	darkolivegreen4
Ppan	darkolivegreen4
Fam96a	darkolivegreen4
Pcolce2	darkolivegreen4
Smarcc1	darkolivegreen4
Cnot10	darkolivegreen4
Nkrf	darkolivegreen4
Myo1b	darkred
Adam23	darkred
Cdk5r2	darkred
Zfand2b	darkred
Sned1	darkred
Mterfd2	darkred
Gm19705	darkred
Dhx9	darkred
Abl2	darkred
Spta1	darkred
Enah	darkred
D1Pas1	darkred
Utrn	darkred
Raet1a	darkred
Ptprk	darkred
Jmjd1c	darkred
Col18a1	darkred
Mknk2	darkred
C330046G13Rik	darkred
Cry1	darkred
Caps2	darkred
Usp34	darkred
Aff4	darkred
Slc47a1	darkred
Tnfsf12	darkred
Zfp652	darkred
Plekhh3	darkred
Bptf	darkred
Gm11744	darkred
Tex19.2	darkred
Asxl2	darkred
1700030C10Rik	darkred
Nfkbia	darkred
Nkx2-9	darkred
L2hgdh	darkred
Jkamp	darkred
Six1	darkred
Six4	darkred
Lin52	darkred
2310044G17Rik	darkred
Apopt1	darkred
Jarid2	darkred
Nsd1	darkred
Ptch1	darkred
Zfp459	darkred
Ell2	darkred
Ptprg	darkred
Fam149b	darkred
Mdp1	darkred
Mipep	darkred
R3hcc1	darkred
Enox1	darkred
Emc2	darkred
5031439G07Rik	darkred
Rarg	darkred
Sp1	darkred
Ubald1	darkred
Rrn3	darkred
Fgd4	darkred
2610318N02Rik	darkred
Ccdc116	darkred
Ydjc	darkred
Slc12a8	darkred
Abhd10	darkred
Dppa4	darkred
Tmem45a	darkred
Cyyr1	darkred
Morc3	darkred
Lnpep	darkred
Zfp229	darkred
Hcfc1r1	darkred
BC033916	darkred
Nlrc4	darkred
Birc6	darkred
Mta3	darkred
Rab18	darkred
Taf4b	darkred
Rnf138	darkred
Galnt1	darkred
Cdc25c	darkred
Pura	darkred
Zfp532	darkred
8030462N17Rik	darkred
Ppp6r3	darkred
Chka	darkred
Ctsw	darkred
Efemp2	darkred
Atl3	darkred
Tle4	darkred
Marveld1	darkred
Pter	darkred
A930004D18Rik	darkred
Setx	darkred
Phf21a	darkred
Ccdc73	darkred
Gm13939	darkred
Rpusd2	darkred
Mga	darkred
Capn3	darkred
4933406J08Rik	darkred
Slc20a1	darkred
Gm14139	darkred
Gm14124	darkred
Zfp345	darkred
Tcf15	darkred
Slc35c2	darkred
Pklr	darkred
Mcl1	darkred
Ankrd34a	darkred
Papss1	darkred
Ttpa	darkred
Bag1	darkred
Tmeff1	darkred
Murc	darkred
Zfp462	darkred
Gng10	darkred
Mup6	darkred
Kdm4c	darkred
Bnc2	darkred
Foxd3	darkred
Fam159a	darkred
Ipp	darkred
Tmem69	darkred
Ptch2	darkred
Ppcs	darkred
Arid1a	darkred
Smarca5-ps	darkred
Gm13212	darkred
Gm13242	darkred
Znf41-ps	darkred
Gm13238	darkred
Gm13034	darkred
Gm13051	darkred
Zfp600	darkred
Gm13247	darkred
Rex2	darkred
Gm13152	darkred
Gm13154	darkred
Zfp534	darkred
Gm13157	darkred
Srm	darkred
Steap2	darkred
Phtf2	darkred
Rsbn1l	darkred
AI506816	darkred
Zfp518b	darkred
Clnk	darkred
Ankrd17	darkred
Naa11	darkred
Coq2	darkred
Zfp951	darkred
Tmem120a	darkred
Ufsp1	darkred
Bhlha15	darkred
4930599N23Rik	darkred
Malsu1	darkred
Dguok	darkred
Bcl2l13	darkred
Grcc10	darkred
Tnfrsf1a	darkred
D7Ertd143e	darkred
Pla2g4c	darkred
Cd79a	darkred
Nphs1	darkred
Nphs1as	darkred
Uri1	darkred
EU599041	darkred
Zfp819	darkred
Utf1	darkred
Cilp2	darkred
Sall1	darkred
Chd9	darkred
Zfp612	darkred
Bcar1	darkred
5830418K08Rik	darkred
Tfdp2	darkred
Gnai2	darkred
Dync1li1	darkred
Csrnp1	darkred
Tgm4	darkred
AU022751	darkred
Kdm6a	darkred
Usp26	darkred
Zic3	darkred
Fmr1	darkred
Gyk	darkred
Nr0b1	darkred
Chic1	darkred
Tsx	darkred
C77370	darkred
C330013F16Rik	darkred
Gnl3l	darkred
Huwe1	darkred
Uba1y	darkred
Lipt1	darkseagreen4
Gbx2	darkseagreen4
R3hdm1	darkseagreen4
Prrc2c	darkseagreen4
Pou2f1	darkseagreen4
Cdc42bpa	darkseagreen4
Wdr26	darkseagreen4
Trp53bp2	darkseagreen4
Tab2	darkseagreen4
Mical1	darkseagreen4
Mbd3	darkseagreen4
Csnk1g2	darkseagreen4
Fbxo7	darkseagreen4
Ccdc53	darkseagreen4
Ormdl2	darkseagreen4
Spred2	darkseagreen4
Mpg	darkseagreen4
Ttc1	darkseagreen4
Sar1b	darkseagreen4
Dhrs7b	darkseagreen4
Ylpm1	darkseagreen4
Mark3	darkseagreen4
2010107E04Rik	darkseagreen4
Rnf44	darkseagreen4
Papd7	darkseagreen4
2700060E02Rik	darkseagreen4
Rps24	darkseagreen4
Dnajc15	darkseagreen4
Clybl	darkseagreen4
2020-03-06	darkseagreen4
Ddx17	darkseagreen4
Cpne8	darkseagreen4
Pus7l	darkseagreen4
Ccnt1	darkseagreen4
Rps6ka2	darkseagreen4
Ncrna00085	darkseagreen4
Unkl	darkseagreen4
Akap8	darkseagreen4
Wiz	darkseagreen4
Wdr46	darkseagreen4
Trim39	darkseagreen4
Wdr33	darkseagreen4
Ctdp1	darkseagreen4
Sall3	darkseagreen4
Zfp236	darkseagreen4
Kdm2a	darkseagreen4
Cpsf7	darkseagreen4
Wdr34	darkseagreen4
Dennd1a	darkseagreen4
Snrnp200	darkseagreen4
Ttl	darkseagreen4
Syndig1	darkseagreen4
Sertm1	darkseagreen4
Pogz	darkseagreen4
Rprd2	darkseagreen4
Mms22l	darkseagreen4
Akirin2	darkseagreen4
Sec61b	darkseagreen4
E130308A19Rik	darkseagreen4
Ccdc23	darkseagreen4
Rbm33	darkseagreen4
Ost4	darkseagreen4
Hnrnpd	darkseagreen4
Pkd2	darkseagreen4
Pole	darkseagreen4
Ddx51	darkseagreen4
Sart3	darkseagreen4
Gm15800	darkseagreen4
Fbxl18	darkseagreen4
Zfp580	darkseagreen4
Zc3h4	darkseagreen4
Rabac1	darkseagreen4
Lrfn1	darkseagreen4
Dpf1	darkseagreen4
Polr3e	darkseagreen4
1700008J07Rik	darkseagreen4
Zfp668	darkseagreen4
Map1s	darkseagreen4
Fam129c	darkseagreen4
Nacc1	darkseagreen4
Ilf3	darkseagreen4
Smarca4	darkseagreen4
Mll1	darkseagreen4
Ireb2	darkseagreen4
Rad54l2	darkseagreen4
Qrich1	darkseagreen4
Setd2	darkseagreen4
Ubp1	darkseagreen4
Acaa1b	darkseagreen4
Gspt2	darkseagreen4
Ecel1	darkslateblue
Mfsd4	darkslateblue
Lrrn2	darkslateblue
Phyhipl	darkslateblue
Diras1	darkslateblue
Atcay	darkslateblue
Csrp2	darkslateblue
Ddit3	darkslateblue
Etaa1	darkslateblue
Rmnd5b	darkslateblue
Plekhm1	darkslateblue
D11Wsu47e	darkslateblue
Ankmy2	darkslateblue
Etv1	darkslateblue
Syne2	darkslateblue
D430020J02Rik	darkslateblue
Elmo1	darkslateblue
Gfod1	darkslateblue
Gpr98	darkslateblue
Pde4d	darkslateblue
Erc2	darkslateblue
Gm5803	darkslateblue
Pfkm	darkslateblue
Cldn5	darkslateblue
Tagln3	darkslateblue
Metrn	darkslateblue
Kctd20	darkslateblue
Fbxl17	darkslateblue
Dlgap1	darkslateblue
Fhod3	darkslateblue
Celf4	darkslateblue
Fgf1	darkslateblue
Arhgap26	darkslateblue
Sptbn2	darkslateblue
Ctsf	darkslateblue
Stambpl1	darkslateblue
Kcnip2	darkslateblue
Pdzd8	darkslateblue
Csrnp3	darkslateblue
Chn1	darkslateblue
Ptprj	darkslateblue
Meis2	darkslateblue
Stk35	darkslateblue
Btbd3	darkslateblue
Nrsn2	darkslateblue
Uckl1	darkslateblue
Pgrmc2	darkslateblue
Trim2	darkslateblue
Sv2a	darkslateblue
Wdr47	darkslateblue
4930539J05Rik	darkslateblue
Bcl10	darkslateblue
Rims3	darkslateblue
Bai2	darkslateblue
Paqr7	darkslateblue
Gm13251	darkslateblue
Kcnab2	darkslateblue
Pmpcb	darkslateblue
Ywhah	darkslateblue
Anapc5	darkslateblue
Ubc	darkslateblue
Gtf2ird2	darkslateblue
Tgfa	darkslateblue
Vhl	darkslateblue
Prkcg	darkslateblue
Ttyh1	darkslateblue
Asphd1	darkslateblue
Stox2	darkslateblue
Cep44	darkslateblue
Palld	darkslateblue
Psd3	darkslateblue
Ddx49	darkslateblue
Abhd8	darkslateblue
Zfp827	darkslateblue
Gins3	darkslateblue
Ndrg4	darkslateblue
Zdhhc1	darkslateblue
Cdh3	darkslateblue
1190005I06Rik	darkslateblue
Tubb3	darkslateblue
Rbm34	darkslateblue
Zfp558	darkslateblue
Ncam1	darkslateblue
Coro2b	darkslateblue
Tln2	darkslateblue
Itga9	darkslateblue
Shroom4	darkslateblue
Pcsk1n	darkslateblue
Tbc1d25	darkslateblue
Porcn	darkslateblue
Syn1	darkslateblue
Cfp	darkslateblue
Nlgn3	darkslateblue
Tsix	darkslateblue
Nap1l3	darkslateblue
Trmt2b	darkslateblue
Tmem35	darkslateblue
Gprasp1	darkslateblue
Gprasp2	darkslateblue
Tceal5	darkslateblue
Tceal3	darkslateblue
Zcchc18	darkslateblue
Alas2	darkslateblue
2210013O21Rik	darkslateblue
Rps6ka3	darkslateblue
Cdkl5	darkslateblue
Reps2	darkslateblue
Trappc2	darkslateblue
Tmsb4x	darkslateblue
Dnpep	darkturquoise
Zfp281	darkturquoise
Ufc1	darkturquoise
Usf1	darkturquoise
Tstd1	darkturquoise
Lefty1	darkturquoise
Tmem63a	darkturquoise
1700022P22Rik	darkturquoise
Zufsp	darkturquoise
Bend3	darkturquoise
Spock2	darkturquoise
Dnajc12	darkturquoise
Xpo1	darkturquoise
Bcl11a	darkturquoise
Ccdc85a	darkturquoise
Rad50	darkturquoise
Zfp39	darkturquoise
Pipox	darkturquoise
Cuedc1	darkturquoise
Gm11517	darkturquoise
Cacng4	darkturquoise
Rab37	darkturquoise
2900041M22Rik	darkturquoise
Dnmt3a	darkturquoise
Mycn	darkturquoise
Arl4a	darkturquoise
Nova1	darkturquoise
Arhgap5	darkturquoise
4930447C04Rik	darkturquoise
Sptb	darkturquoise
Dusp22	darkturquoise
Spin1	darkturquoise
Gadd45g	darkturquoise
Zfp493	darkturquoise
Otp	darkturquoise
Fam169a	darkturquoise
Bdp1	darkturquoise
Zswim6	darkturquoise
Ccno	darkturquoise
Rft1	darkturquoise
Pcdh8	darkturquoise
Ccdc152	darkturquoise
Cdh9	darkturquoise
Grhl2	darkturquoise
Pycrl	darkturquoise
Trabd	darkturquoise
Atf7ip2	darkturquoise
Pla2g10	darkturquoise
Dnm1l	darkturquoise
0610012G03Rik	darkturquoise
Parp14	darkturquoise
Dtx3l	darkturquoise
Gap43	darkturquoise
Gart	darkturquoise
Tmem181b-ps	darkturquoise
Zfp945	darkturquoise
Zfp955b	darkturquoise
Tapbp	darkturquoise
AA388235	darkturquoise
H2-M3	darkturquoise
Dpy30	darkturquoise
Mettl4	darkturquoise
Dtna	darkturquoise
Syt4	darkturquoise
Ythdc2	darkturquoise
Kcnn2	darkturquoise
Trim36	darkturquoise
Cep76	darkturquoise
Actn3	darkturquoise
Cnih2	darkturquoise
Myrf	darkturquoise
4930526L06Rik	darkturquoise
Prune2	darkturquoise
Hells	darkturquoise
Ina	darkturquoise
Pdcd11	darkturquoise
Ucma	darkturquoise
Pax8	darkturquoise
Surf6	darkturquoise
Rbm43	darkturquoise
Rif1	darkturquoise
Gpd2	darkturquoise
Nup160	darkturquoise
Alkbh3	darkturquoise
Mir670	darkturquoise
Qser1	darkturquoise
Wt1	darkturquoise
Lgr4	darkturquoise
Katnbl1	darkturquoise
Chst14	darkturquoise
Casc4	darkturquoise
Nop56	darkturquoise
Ap5s1	darkturquoise
Cds2	darkturquoise
Zcchc3	darkturquoise
Trpc4ap	darkturquoise
Manbal	darkturquoise
Rims4	darkturquoise
Ctcfl	darkturquoise
Zbp1	darkturquoise
Schip1	darkturquoise
2410007B07Rik	darkturquoise
Apoa1bp	darkturquoise
Crct1	darkturquoise
Rbm15	darkturquoise
A930005H10Rik	darkturquoise
Ankrd6	darkturquoise
Msantd3	darkturquoise
Elavl2	darkturquoise
Osbpl9	darkturquoise
Edn2	darkturquoise
Zbtb8a	darkturquoise
Smpdl3b	darkturquoise
Gareml	darkturquoise
Hopx	darkturquoise
Tmprss11d	darkturquoise
Klhl8	darkturquoise
Gbp4	darkturquoise
Rilpl2	darkturquoise
Ap1s1	darkturquoise
Fam3c	darkturquoise
Ccdc136	darkturquoise
Parp12	darkturquoise
Zfp467	darkturquoise
Ndnf	darkturquoise
Prdm5	darkturquoise
Wbp1	darkturquoise
Foxp1	darkturquoise
Camk1	darkturquoise
Atg7	darkturquoise
Zfand4	darkturquoise
Ccnd2	darkturquoise
Gm15706	darkturquoise
Zfp418	darkturquoise
Pou2f2	darkturquoise
Zfp566	darkturquoise
Zfp619	darkturquoise
Prrg2	darkturquoise
Lysmd4	darkturquoise
2610034B18Rik	darkturquoise
Nlrp14	darkturquoise
Doc2a	darkturquoise
Tcerg1l	darkturquoise
Tnfrsf22	darkturquoise
Fgf15	darkturquoise
Zfp958	darkturquoise
Efnb2	darkturquoise
Efha2	darkturquoise
Clcn3	darkturquoise
Ddx60	darkturquoise
Naf1	darkturquoise
Dhps	darkturquoise
Hsd11b2	darkturquoise
Cyb5b	darkturquoise
Zdhhc7	darkturquoise
Fbxl12	darkturquoise
A230050P20Rik	darkturquoise
Usp28	darkturquoise
Zc3h12c	darkturquoise
Rbpms2	darkturquoise
Myo5a	darkturquoise
Mto1	darkturquoise
Gk5	darkturquoise
Dbr1	darkturquoise
Amotl2	darkturquoise
Twf2	darkturquoise
Lamb2	darkturquoise
Qars	darkturquoise
Nradd	darkturquoise
Plcd1	darkturquoise
Oxsr1	darkturquoise
Tfe3	darkturquoise
Xk	darkturquoise
Mid1ip1	darkturquoise
9530027J09Rik	darkturquoise
Slc7a3	darkturquoise
Ercc6l	darkturquoise
Abcb7	darkturquoise
Cstf2	darkturquoise
Ripply1	darkturquoise
Shroom2	darkturquoise
Txlng	darkturquoise
Fancb	darkturquoise
Hccs	darkturquoise
Stau2	green
Bard1	green
Slc19a3	green
Trip12	green
Hes6	green
Zcchc2	green
Vps4b	green
Rbbp5	green
Ppp1r15b	green
Atp2b4	green
Cyb5r1	green
Kif14	green
BC003331	green
Trmt1l	green
1700025G04Rik	green
Ncf2	green
Soat1	green
Gorab	green
Ddr2	green
Arhgap30	green
Ahctf1	green
Srp9	green
Mfsd7b	green
Nenf	green
Plekhg1	green
Akap12	green
Rnf146	green
Trmt11	green
Dse	green
Anapc16	green
Pald1	green
Nodal	green
Tet1	green
Sirt1	green
Ipmk	green
Mmp11	green
Lrrc3	green
Lmnb2	green
Nfic	green
Sirt6	green
Ankrd24	green
AU041133	green
Slc25a3	green
Yeats4	green
Helb	green
Tsfm	green
Shmt2	green
Baz2a	green
Cs	green
Bloc1s1	green
Gatsl3	green
Sertad2	green
B3gnt2	green
Stk10	green
Fndc9	green
Agxt2l2	green
Mfap3	green
Alkbh5	green
Slc47a2	green
Ttc19	green
Pigl	green
Trpv2	green
Pfas	green
Trp53	green
Slc35g3	green
0610010K14Rik	green
Tmem98	green
Msi2	green
Rara	green
Gm11627	green
Hexim2	green
1700023F06Rik	green
Gosr2	green
Tex2	green
Cdk3-ps	green
Ube2o	green
Fam228b	green
E2f6	green
Hbp1	green
Ccdc71l	green
Ifrd1	green
Scfd1	green
Dtd2	green
Arf6	green
Arid4a	green
L3hypdh	green
Mthfd1	green
Rdh11	green
Npc2	green
Mlh3	green
Noxred1	green
Alkbh1	green
Gtf2a1	green
Ston2	green
Ccdc88c	green
Rcor1	green
Pitrm1	green
Aoah	green
Hist1h2ae	green
Pxdc1	green
Gcnt2	green
Nhlrc1	green
Syk	green
Rmi1	green
D630045M09Rik	green
Msh3	green
Erbb2ip	green
Ppap2a	green
Gpx8	green
Fgf10	green
Thoc7	green
Psmd6	green
Txndc16	green
Gmfb	green
Apex1	green
N6amt2	green
Pdlim2	green
Rnf219	green
Rbm26	green
Dnajc21	green
Pvt1	green
Chrac1	green
Eif2c2	green
H1f0	green
Gm10863	green
Maff	green
Cbx7	green
Smcr7l	green
1700029P11Rik	green
Tcf20	green
Pnpla3	green
Kcnh3	green
Krt18	green
Espl1	green
Gtsf1	green
Mgrn1	green
Prkdc	green
Crkl	green
Ccdc74a	green
Med15	green
Eif4a2	green
Ccdc50	green
Lrrc33	green
Fbxo45	green
Tnk2	green
Gm10818	green
Iqcg	green
Rabl3	green
Adprh	green
Zfp654	green
Cggbp1	green
Usp25	green
Cxadr	green
Usp16	green
Urb1	green
Dopey2	green
B930003M22Rik	green
Pnldc1	green
2210404J11Rik	green
Zfp942	green
Slc9a3r2	green
Rpl3l	green
Lmf1	green
Chtf18	green
Tmem8	green
Ggnbp1	green
Itpr3	green
Cd320	green
Gpsm3	green
H2-Q5	green
Pou5f1	green
Mdc1	green
Gabbr1	green
Slc22a7	green
Dnph1	green
Mea1	green
Ccnd3	green
Usp49	green
Kat2b	green
Uhrf1	green
Ddx11	green
Tgif1	green
Emilin2	green
Morn2	green
Sos1	green
Ppm1b	green
Rhoq	green
Msh6	green
Map3k8	green
Psma8	green
Slc25a46	green
Hspa9	green
6330403M23Rik	green
Sra1	green
Ndufa2	green
Impa2	green
Afg3l2	green
Poli	green
Pias2	green
Adnp2	green
Gstp2	green
Ccs	green
Zdhhc24	green
Brms1	green
1700020D05Rik	green
Ccdc88b	green
Incenp	green
Fads3	green
Patl1	green
Cep55	green
Mms19	green
Zfyve27	green
BC037704	green
Calhm2	green
Shoc2	green
Celf2	green
Sfmbt2	green
Abca2	green
Snapc4	green
Nup188	green
Fnbp1	green
Fubp3	green
Prrc2b	green
Naif1	green
Fpgs	green
Garnl3	green
Ralgps1	green
Zbtb34	green
Dab2ip	green
Golga1	green
Tank	green
Slc25a12	green
Scrn3	green
Psmc3	green
Gchfr	green
Rhov	green
Rpap1	green
Pla2g4f	green
Ppip5k1	green
Usp50	green
Cdc25b	green
Rbbp9	green
E2f1	green
Eif6	green
Phf20	green
Mybl2	green
Ube2c	green
Zswim1	green
Sulf2	green
Ddx27	green
Zfp217	green
Gm14326	green
Gid8	green
Tpd52l2	green
Pex2	green
Stmn2	green
Sec62	green
Atp11b	green
Foxo1	green
Supt20	green
Gfm1	green
Rbm46	green
Lrba	green
Mrpl24	green
Mef2d	green
Ubqln4	green
1500004A13Rik	green
Adar	green
4933434E20Rik	green
Ints3	green
Arnt	green
Mrps21	green
Pex11b	green
Pias3	green
Pdzk1	green
Gpr89	green
Acp6	green
Ttf2	green
Bcas2	green
Gstm5	green
Gnai3	green
Elovl6	green
Tbck	green
Cisd2	green
Gtf2b	green
2020-09-15	green
Gng5	green
Cth	green
2610301B20Rik	green
Rad54b	green
Triqk	green
Dcaf12	green
Zfp37	green
Dennd4c	green
A730085A09Rik	green
Usp1	green
Jak1	green
Usp24	green
Rad54l	green
Zfp69	green
Zmym1	green
Kpna6	green
Pef1	green
Ahdc1	green
Wdtc1	green
Slc9a1	green
Zdhhc18	green
Ubxn11	green
Srrm1	green
Nipal3	green
Zbtb40	green
Cdc42	green
Pla2g5	green
Ubr4	green
Fbxo42	green
Rsg1	green
Cela2a	green
Prdm2	green
Vps13d	green
Slc2a7	green
Vamp3	green
Acot7	green
Nphp4	green
Ski	green
Pusl1	green
Cldn12	green
Rnf32	green
Cad	green
Prr14l	green
Zfyve28	green
Tbc1d14	green
Pi4k2b	green
Rbpj	green
Clock	green
Paqr3	green
Nkx6-1	green
Ptpn13	green
Mtf2	green
Alkbh2	green
Hnf1a	green
Cit	green
Med13l	green
Oas2	green
Atp2a2	green
Morn3	green
Zcchc8	green
Ncor2	green
Srcrb4d	green
Fis1	green
Agfg2	green
Zscan21	green
Tes	green
Tspan12	green
Zyx	green
Epha1	green
Smyd1	green
Cnbp	green
Setmar	green
AU018091	green
Suv420h2	green
Ube2s	green
Clcn4-2	green
Fkrp	green
Smg9	green
Ttc9b	green
Mrps12	green
Rinl	green
Ech1	green
Actn4	green
Zfp382	green
Mybpc2	green
Nr1h2	green
Trpm4	green
Fam189a1	green
Ticrr	green
Zfp710	green
Ttll13	green
Prc1	green
Sec11a	green
Ucp2	green
Fam160a2	green
Arfip2	green
Mrpl17	green
St5	green
Plekha7	green
Dctn5	green
Ino80e	green
2020-09-01	green
Ctbp2	green
Ano9	green
Mrpl23	green
Tspan32	green
Cd81	green
Cars	green
Cars2	green
Mcph1	green
Ubxn8	green
Triml1	green
Fam149a	green
Tssk6	green
Ssbp4	green
Slc27a1	green
Pgls	green
Fcho1	green
1700030K09Rik	green
Slc10a7	green
Gipc1	green
Asf1b	green
4930432K21Rik	green
Rad23a	green
Tnpo2	green
N4bp1	green
Coq9	green
D230025D16Rik	green
Sntb2	green
Cog8	green
Ist1	green
Nudt7	green
Atmin	green
1700030J22Rik	green
Slc7a5	green
Cdt1	green
Fanca	green
BC017612	green
Tmed1	green
Dock6	green
Gm6484	green
Rgl3	green
Ccdc151	green
Herpud2	green
Igsf9b	green
AI414108	green
Prdm10	green
Ccdc15	green
Cbl	green
Cd3e	green
Apoa1	green
Kdelc2	green
C230081A13Rik	green
Pml	green
Stoml1	green
2410076I21Rik	green
Vwa9	green
Rfx7	green
Ddx43	green
Ube2cbp	green
Slc25a36	green
Pik3r4	green
Rrp9	green
Dag1	green
Prss42	green
Trim71	green
Nudt10	green
Gm4984	green
5730405O15Rik	green
Usp9x	green
Fundc1	green
Uba1	green
Rhox13	green
Mmgt1	green
Rbmx	green
Vma21	green
Xlr3b	green
Arhgap4	green
Nxf3	green
Rbbp7	green
Mdm4	orangered3
Rev3l	orangered3
Smpdl3a	orangered3
Polr3b	orangered3
Nf2	orangered3
Zcchc10	orangered3
Tnfsf13	orangered3
Pitpnc1	orangered3
Helz	orangered3
Tnrc6c	orangered3
1110057K04Rik	orangered3
Tmem18	orangered3
Actr10	orangered3
Fam120a	orangered3
Mtrr	orangered3
Cab39l	orangered3
Tatdn1	orangered3
Nsmce2	orangered3
Cbx6	orangered3
L3mbtl2	orangered3
Nup50	orangered3
Csad	orangered3
Zfp740	orangered3
Itgb7	orangered3
A630089N07Rik	orangered3
Zscan10	orangered3
Daxx	orangered3
Trerf1	orangered3
Mcfd2	orangered3
Tbc1d10c	orangered3
Sdhaf2	orangered3
Tanc1	orangered3
Rcn1	orangered3
Arhgap11a	orangered3
Pigu	orangered3
Dido1	orangered3
4930429B21Rik	orangered3
Commd2	orangered3
Cept1	orangered3
Casp6	orangered3
Fancg	orangered3
Themis2	orangered3
E2f2	orangered3
Aldh2	orangered3
Kdm2b	orangered3
Ccdc92	orangered3
Srrt	orangered3
Lmtk2	orangered3
Phc1	orangered3
Lrmp	orangered3
Fiz1	orangered3
Zfp428	orangered3
Kirrel2	orangered3
Ccne1	orangered3
Napsa	orangered3
Kcnc3	orangered3
Bcat2	orangered3
E2f8	orangered3
Slc5a11	orangered3
Hirip3	orangered3
Pstk	orangered3
Mapk1ip1	orangered3
Fat1	orangered3
Ankle1	orangered3
Trmt1	orangered3
Exoc3l	orangered3
Klhdc4	orangered3
Rab3d	orangered3
Tmem205	orangered3
Ncapd3	orangered3
Tbcel	orangered3
Sik2	orangered3
Myo9a	orangered3
Ccpg1	orangered3
Dynlt3	orangered3
Ubl4	orangered3
Pcyt1b	orangered3
Terf1	plum1
Plekhm3	plum1
Ttll4	plum1
Rnpepl1	plum1
Clasp1	plum1
Epb4.1l5	plum1
Sox13	plum1
Atp1a2	plum1
Akt3	plum1
Hnrnph3	plum1
Zdhhc17	plum1
Arhgap9	plum1
Adam19	plum1
Hnrnph1	plum1
Zfp354c	plum1
Clk4	plum1
Cdkl3	plum1
Aldh3a2	plum1
Eif5a	plum1
Nup88	plum1
Serpinf1	plum1
Ccdc55	plum1
Psmd11	plum1
Aatf	plum1
Phb	plum1
Dnajc7	plum1
Lgals3bp	plum1
Hs1bp3	plum1
Akr1e1	plum1
Zmynd11	plum1
Kdm1b	plum1
Trip13	plum1
Map1b	plum1
Samd8	plum1
Tspan14	plum1
Cryl1	plum1
Ebpl	plum1
Sucla2	plum1
Jrk	plum1
Irak4	plum1
Col2a1	plum1
Cbx5	plum1
Gm5643	plum1
Ypel1	plum1
Dgcr8	plum1
Abcf3	plum1
Nit2	plum1
Zbtb12	plum1
Slc25a27	plum1
Dennd1c	plum1
Hnrpll	plum1
Svil	plum1
Gnpda1	plum1
Cxxc1	plum1
Suv420h1	plum1
Klc2	plum1
Fads1	plum1
Rfx3	plum1
Scd2	plum1
Skida1	plum1
Agpat2	plum1
Crat	plum1
1110008P14Rik	plum1
Nfe2l2	plum1
Sestd1	plum1
Tmx2	plum1
Hypk	plum1
Spata5l1	plum1
Blvra	plum1
Sox12	plum1
Plagl2	plum1
Chd6	plum1
D3Ertd751e	plum1
D930015E06Rik	plum1
Runx1t1	plum1
Dab1	plum1
Zfyve9	plum1
Stmn1	plum1
Tmem57	plum1
Necap2	plum1
2610002J02Rik	plum1
Gnb1	plum1
Sh3tc1	plum1
Tbc1d19	plum1
Brdt	plum1
Mmab	plum1
Slc24a6	plum1
Bcl7a	plum1
Sumf2	plum1
Auts2	plum1
Trim56	plum1
Wipi2	plum1
Slc25a13	plum1
Mrpl35	plum1
Rab11fip5	plum1
Cct7	plum1
Tpra1	plum1
M6pr	plum1
Spsb2	plum1
Etv6	plum1
Hebp1	plum1
Clip3	plum1
Rab38	plum1
Pgm2l1	plum1
BC030336	plum1
Tnrc6a	plum1
Ap2a2	plum1
Insr	plum1
Ccl25	plum1
6820431F20Rik	plum1
2610005L07Rik	plum1
Purg	plum1
Neil3	plum1
Zswim4	plum1
Ccdc102a	plum1
1810019D21Rik	plum1
Arv1	plum1
Jrkl	plum1
Ldlr	plum1
Slc37a4	plum1
Ddx6	plum1
Cadm1	plum1
Loxl1	plum1
Tmod2	plum1
Senp6	plum1
Glb1	plum1
Zfp445	plum1
Elf4	plum1
Mtcp1	plum1
Armcx2	plum1
Bex2	plum1
BC065397	plum1
Tmem164	plum1
Mageh1	plum1
Fam135a	plum2
Tpp2	plum2
Arpc2	plum2
Zfp142	plum2
Cnppd1	plum2
Nucks1	plum2
Kdm5b	plum2
Sdhc	plum2
Igsf8	plum2
Parp1	plum2
Gja1	plum2
Serinc1	plum2
Ccdc6	plum2
Zwint	plum2
Prmt2	plum2
Tspan31	plum2
Mars	plum2
Smek2	plum2
Slu7	plum2
Gfpt2	plum2
D930048N14Rik	plum2
A030009H04Rik	plum2
Gga3	plum2
H3f3b	plum2
Pycr1	plum2
9030624G23Rik	plum2
Fntb	plum2
Ccnk	plum2
Gm10336	plum2
BC005537	plum2
Sptlc1	plum2
Dph3	plum2
Mapk8	plum2
Bmpr1a	plum2
Cnih	plum2
Zmym2	plum2
Ctnnd2	plum2
Pabpc1	plum2
Srebf2	plum2
Kansl2	plum2
Carhsp1	plum2
Socs1	plum2
Slc25a1	plum2
Gabpa	plum2
Scaf4	plum2
Rrp1b	plum2
Clic1	plum2
Hsp90ab1	plum2
Zfp318	plum2
Lmnb1	plum2
Rcor2	plum2
Slc25a28	plum2
Taf5	plum2
St6galnac6	plum2
Chst1	plum2
Aven	plum2
Tmem87a	plum2
Polr1b	plum2
Zfp341	plum2
Alg5	plum2
Gm4349	plum2
Extl2	plum2
Cenpe	plum2
Ankrd13c	plum2
Mdn1	plum2
Lyrm2	plum2
Gpbp1l1	plum2
Eif2c1	plum2
Yars	plum2
Kdm1a	plum2
Rcc2	plum2
Ung	plum2
Ccdc64	plum2
Atxn2	plum2
Vkorc1l1	plum2
Heatr2	plum2
Rnf6	plum2
Cul1	plum2
Kbtbd2	plum2
Pyurf	plum2
Vamp5	plum2
Mtmr14	plum2
Alox5	plum2
Csda	plum2
Pyroxd1	plum2
Hnrnpl	plum2
Cox6b1	plum2
Sh3gl3	plum2
Wee1	plum2
Plk1	plum2
Ifitm2	plum2
Pcid2	plum2
Med26	plum2
Prkaca	plum2
Slc7a6os	plum2
Tango6	plum2
Wwp2	plum2
Gan	plum2
Usp10	plum2
Gse1	plum2
Nup133	plum2
Pts	plum2
Sin3a	plum2
Parp16	plum2
Snrk	plum2
C330007P06Rik	plum2
Ikbkg	plum2
Phka2	plum2
Nck2	purple
Itm2c	purple
Efhd1	purple
Atg4b	purple
Dtymk	purple
Ivns1abp	purple
Tiprl	purple
Dusp27	purple
Lrp11	purple
1700020N01Rik	purple
Prdm1	purple
Eif4ebp2	purple
Sar1a	purple
Herc4	purple
Adarb1	purple
Ppap2c	purple
Gpx4	purple
Txnrd1	purple
Ccdc38	purple
Gli1	purple
Atp5b	purple
Hus1	purple
Grb10	purple
Hspa4	purple
Fam183b	purple
Pctp	purple
Nxph3	purple
4833417C18Rik	purple
Hoxb4	purple
Krt19	purple
LOC666331	purple
Ten1	purple
Arl16	purple
Notum	purple
Tex19.1	purple
Matn3	purple
2410018L13Rik	purple
Dld	purple
Dhrs7	purple
Psen1	purple
Gm5662	purple
Gm5039	purple
Eml5	purple
Ttc8	purple
Atxn3	purple
Gskip	purple
Akt1	purple
Bloc1s5	purple
Sirt5	purple
Sema4d	purple
Gng2	purple
Anxa11	purple
Ccnb1ip1	purple
Zdhhc20	purple
Efha1	purple
Bmp1	purple
Epb4.9	purple
Ubr5	purple
Mtss1	purple
Them6	purple
Ly6k	purple
Pla2g6	purple
Apobec3	purple
Wbp2nl	purple
1700001L05Rik	purple
Zcrb1	purple
Adcy6	purple
Atf1	purple
Krt8	purple
Usp7	purple
Rpl39l	purple
Parn	purple
Etv5	purple
Hspbap1	purple
Morc1	purple
Zbtb11	purple
Pigp	purple
Prss41	purple
Myo1f	purple
Dazl	purple
Gpatch11	purple
Thada	purple
Gm20939	purple
Rnf125	purple
Diap1	purple
Dctn4	purple
1700123I01Rik	purple
Stx5a	purple
Cdc37l1	purple
Pank1	purple
Ccdc172	purple
Tubb4b	purple
Phpt1	purple
Cacfd1	purple
Trub2	purple
Rbm18	purple
Kbtbd4	purple
Arfgap2	purple
Ino80	purple
Bloc1s6	purple
Ptpra	purple
Rin2	purple
Hck	purple
Ergic3	purple
Scand1	purple
Gtsf1l	purple
Dbndd2	purple
Gm14393	purple
Gm14322	purple
Taf4a	purple
Fxr1	purple
Sox2	purple
Sohlh2	purple
Pdgfc	purple
Msto1	purple
Mov10	purple
Vav3	purple
Bcar3	purple
Fut9	purple
Aco1	purple
Xpa	purple
Coro2a	purple
Col27a1	purple
Plin2	purple
Acer2	purple
Cdkn2a	purple
L1td1	purple
Ttc4	purple
Hpdl	purple
Fndc5	purple
Ptp4a2	purple
Tcea3	purple
4933438K21Rik	purple
Slc25a33	purple
Srpk2	purple
Cnpy1	purple
4930548H24Rik	purple
Mxd4	purple
Anapc4	purple
Uchl1	purple
Pdcl2	purple
Rest	purple
Enoph1	purple
Rfc5	purple
Fbxw8	purple
Sbno1	purple
Eif2b1	purple
Mmp17	purple
Sun1	purple
Cyth3	purple
Casd1	purple
Shfm1	purple
Tcf7l1	purple
Vax2os	purple
2610306M01Rik	purple
4933427D06Rik	purple
Prrt3	purple
Zfp637	purple
Rad52	purple
Gdf3	purple
Tuba3b	purple
Tmc4	purple
Rdh13	purple
Aurkc	purple
Zscan4a	purple
Igsf23	purple
Tmem147	purple
Tdrd12	purple
Gm2381	purple
Zfp936	purple
Tm2d3	purple
Fam169b	purple
Slc28a1	purple
Sephs2	purple
Pycard	purple
Ppp2r2d	purple
Fgf4	purple
Arhgef18	purple
Dctd	purple
Rln3	purple
Mast1	purple
Papd5	purple
4930513N10Rik	purple
Dpep3	purple
Vac14	purple
Chst5	purple
Taf5l	purple
Urb2	purple
Gm17296	purple
Irf2bp2	purple
Fut4	purple
Panx1	purple
Nfrkb	purple
Srpr	purple
Ift46	purple
Tmprss5	purple
1110032A03Rik	purple
Fbxo22	purple
Map2k5	purple
Gsta4	purple
Dppa5a	purple
Bckdhb	purple
Cep70	purple
Vprbp	purple
Tmem115	purple
Rassf1	purple
Lrrc2	purple
Zdhhc3	purple
Limd1	purple
Gm5635	purple
Rap2c	purple
4930502E18Rik	purple
Mcf2	purple
Mageb16	purple
Dmd	purple
Pola1	purple
Otud6a	purple
Taf1	purple
Phka1	purple
4930519F16Rik	purple
Xist	purple
Magee2	purple
Diap2	purple
Cenpi	purple
Trap1a	purple
Alg13	purple
Fgd1	purple
Phf8	purple
Kdm5c	purple
Acot9	purple
Mbtps2	purple
Map7d2	purple
Scml2	purple
Figf	purple
Ofd1	purple
Gli2	salmon4
Inhbb	salmon4
Nhsl1	salmon4
Rtn4ip1	salmon4
Adamts14	salmon4
Mypn	salmon4
Cisd1	salmon4
Gm5134	salmon4
Hormad2	salmon4
Gck	salmon4
Gabrp	salmon4
Cpsf4l	salmon4
Aspscr1	salmon4
Tubb2a-ps2	salmon4
Bcap29	salmon4
Rpl10l	salmon4
Jdp2	salmon4
4930427A07Rik	salmon4
Pfkp	salmon4
Tubb2b	salmon4
Mtmr12	salmon4
Trps1	salmon4
Pou6f1	salmon4
Cela1	salmon4
Galnt6	salmon4
Sema5b	salmon4
Dynlt1b	salmon4
Fkbp5	salmon4
4930539E08Rik	salmon4
Cpne5	salmon4
Pim1	salmon4
Hsf2bp	salmon4
Notch4	salmon4
Cdsn	salmon4
Gltscr1l	salmon4
Pstpip2	salmon4
Pola2	salmon4
Tex40	salmon4
Kcnk4	salmon4
Tjp2	salmon4
Crtac1	salmon4
Dnmbp	salmon4
Phyh	salmon4
Camk1d	salmon4
1500011K16Rik	salmon4
Myh7b	salmon4
Znfx1	salmon4
Dclk2	salmon4
Sema4a	salmon4
Hormad1	salmon4
Lrif1	salmon4
Cdc14a	salmon4
Col9a2	salmon4
Macf1	salmon4
Clcnkb	salmon4
Casz1	salmon4
Dnajc5g	salmon4
Trim54	salmon4
Cc2d2a	salmon4
Bmp2k	salmon4
Ssh1	salmon4
Phkg1	salmon4
Slc4a5	salmon4
Mia	salmon4
Gm5595	salmon4
Fcgrt	salmon4
Ccdc155	salmon4
Plekha4	salmon4
Hsd17b14	salmon4
Nupr1	salmon4
Itgal	salmon4
Acsl1	salmon4
Mlf1ip	salmon4
Sh3rf1	salmon4
Mef2b	salmon4
Jund	salmon4
Ushbp1	salmon4
Klf2	salmon4
Nanos3	salmon4
Cacna1a	salmon4
Gadd45gip1	salmon4
Gpt2	salmon4
Ogfod1	salmon4
Gpr56	salmon4
Ccdc113	salmon4
Aars	salmon4
Bbs9	salmon4
Sorl1	salmon4
Gm514	salmon4
Pif1	salmon4
Myo5c	salmon4
Ooep	salmon4
Zbtb38	salmon4
E030011O05Rik	salmon4
Trak1	salmon4
Was	salmon4
Gm9	salmon4
Rhox1	salmon4
Rhox2a	salmon4
Tex11	salmon4
Zmym3	salmon4
Ube2dnl1	salmon4
Fam120c	salmon4
Tspyl2	salmon4
Piga	salmon4

## Sheet: WT-Late
Genes	ModuleColor
Ube2t	antiquewhite4
Dars2	antiquewhite4
Ncstn	antiquewhite4
Batf3	antiquewhite4
Myb	antiquewhite4
Gstt2	antiquewhite4
1190007I07Rik	antiquewhite4
Usp15	antiquewhite4
Ramp3	antiquewhite4
Mat2b	antiquewhite4
Hist3h2ba	antiquewhite4
Cbx1	antiquewhite4
Kcnh6	antiquewhite4
Dtnb	antiquewhite4
Nampt	antiquewhite4
Srd5a1	antiquewhite4
Arhgap22	antiquewhite4
Psme1	antiquewhite4
Psme2	antiquewhite4
Tmem74	antiquewhite4
Nudcd1	antiquewhite4
Mal2	antiquewhite4
Enpp2	antiquewhite4
Fam83f	antiquewhite4
Zfp946	antiquewhite4
Mapk13	antiquewhite4
Psmb9	antiquewhite4
H2-Q2	antiquewhite4
H2-T10	antiquewhite4
Epcam	antiquewhite4
Unc93b1	antiquewhite4
Arl2	antiquewhite4
Ide	antiquewhite4
Lypd6b	antiquewhite4
Kcnj3	antiquewhite4
Ell3	antiquewhite4
Gatm	antiquewhite4
AA467197	antiquewhite4
Sqrdl	antiquewhite4
Slc27a2	antiquewhite4
Dtd1	antiquewhite4
Naa20	antiquewhite4
Cse1l	antiquewhite4
Hltf	antiquewhite4
Tmem154	antiquewhite4
Dennd2d	antiquewhite4
Ugt8a	antiquewhite4
Pla2g12a	antiquewhite4
Bspry	antiquewhite4
Hook1	antiquewhite4
Toe1	antiquewhite4
Mfsd2a	antiquewhite4
Rbp7	antiquewhite4
Mmel1	antiquewhite4
Fgf5	antiquewhite4
Upk3bl	antiquewhite4
Tmem184a	antiquewhite4
Elfn1	antiquewhite4
Aass	antiquewhite4
Rab19	antiquewhite4
Foxi3	antiquewhite4
Ruvbl1	antiquewhite4
Fam19a4	antiquewhite4
Fam60a	antiquewhite4
Hpn	antiquewhite4
Klk13	antiquewhite4
Atf5	antiquewhite4
Iqgap1	antiquewhite4
Crym	antiquewhite4
Aadat	antiquewhite4
Ap1m1	antiquewhite4
Syce2	antiquewhite4
Marveld3	antiquewhite4
Mlkl	antiquewhite4
Zfp276	antiquewhite4
Kcnk1	antiquewhite4
Cep57	antiquewhite4
Htr3a	antiquewhite4
AF529169	antiquewhite4
Pim2	antiquewhite4
2610018G03Rik	antiquewhite4
Frmd7	antiquewhite4
Mtap7d3	antiquewhite4
Ftx	antiquewhite4
Slco5a1	brown
Cfc1	brown
1700019D03Rik	brown
Xrcc5	brown
Ctdsp1	brown
Speg	brown
Pid1	brown
Cxcr7	brown
Ilkap	brown
Gpc1	brown
Actr3	brown
Cxcr4	brown
Mapkapk2	brown
Tnni1	brown
Tmem9	brown
Rgs5	brown
Hsd17b7	brown
Aida	brown
Smyd2	brown
Plxna2	brown
Stxbp5	brown
Rspo3	brown
E130307A14Rik	brown
Fabp7	brown
Sowahc	brown
Unc5b	brown
Ube2d1	brown
2610008E11Rik	brown
Shc2	brown
E130317F20Rik	brown
Cnn2	brown
Efna2	brown
Kcnmb4	brown
Tmem198b	brown
Pik3ip1	brown
8430429K09Rik	brown
Lgalsl	brown
Wdpcp	brown
Rhbdf1	brown
Ccnjl	brown
Col23a1	brown
Kif3a	brown
Slc22a21	brown
Pdlim4	brown
Rai1	brown
Drg2	brown
Pmp22	brown
Hs3st3b1	brown
Hes7	brown
Tmem88	brown
Alox15	brown
Hoxb3	brown
Hoxb2	brown
Hoxb1	brown
Igfbp4	brown
Smarce1	brown
Arl4d	brown
Fam171a2	brown
Mrc2	brown
Amz2	brown
Cdc42ep4	brown
Kctd2	brown
Timp2	brown
Endov	brown
Gcgr	brown
Fam195b	brown
Ogfod3	brown
Rab10	brown
Msgn1	brown
Iah1	brown
Id2	brown
Prkd1	brown
Sav1	brown
Slc25a47	brown
Gdi2	brown
Zkscan3	brown
Rbm24	brown
Msx2	brown
Dbn1	brown
Pdlim7	brown
Pcbd2	brown
6720489N17Rik	brown
Glrx	brown
Srek1	brown
Isl1	brown
Wnt5a	brown
Tnnc1	brown
Rubie	brown
Tnfrsf19	brown
Abcc4	brown
0610007N19Rik	brown
Deptor	brown
Zfp647	brown
Tst	brown
Tab1	brown
Trmu	brown
Prickle1	brown
Tenc1	brown
Glyr1	brown
Snn	brown
B3gnt5	brown
Klhl6	brown
Ttc3	brown
Tiam2	brown
9030025P20Rik	brown
Dll1	brown
3110052M02Rik	brown
Mlst8	brown
Rnf8	brown
Ccdc167	brown
Zfand3	brown
H2-Oa	brown
H2-Ab1	brown
Ager	brown
Egfl8	brown
Hspa1l	brown
Ddah2	brown
Rftn1	brown
Plcl2	brown
Efna5	brown
Bambi	brown
Colec12	brown
Cdh2	brown
Sft2d3	brown
1700086O06Rik	brown
Ppic	brown
Prdm6	brown
Apcdd1	brown
Lrfn4	brown
Fam89b	brown
Prpf19	brown
Gna14	brown
Kank1	brown
Vldlr	brown
Jak2	brown
Uhrf2	brown
Frat1	brown
Arl3	brown
Obfc1	brown
Atrnl1	brown
Fam171a1	brown
Gata3	brown
Kin	brown
Arrdc1	brown
Nsmf	brown
Rabl6	brown
Gpsm1	brown
Olfm1	brown
Ncs1	brown
Mapkap1	brown
Zeb2	brown
Acvr2a	brown
Gca	brown
Wipf1	brown
Ube2e3	brown
Frzb	brown
Rtn4rl2	brown
Aplnr	brown
Ndufs3	brown
1110051M20Rik	brown
Actc1	brown
Slc23a2	brown
Bmp2	brown
Jag1	brown
Mapre1	brown
Raly	brown
Ywhab	brown
Dnttip1	brown
Snx21	brown
Cd40	brown
Zfp334	brown
Prex1	brown
Bmp7	brown
Gnas	brown
Arfrp1	brown
Hey1	brown
4632415L05Rik	brown
Larp1b	brown
Phf17	brown
Pcdh18	brown
Frem2	brown
Golim4	brown
Ilf2	brown
Plekho1	brown
Slc25a24	brown
Tram1l1	brown
Pitx2	brown
Sh3glb1	brown
Wls	brown
Ccne2	brown
Gpr63	brown
Ube2r2	brown
Trim32	brown
Glis1	brown
Lrp8	brown
Hyi	brown
Fhl3	brown
Oscp1	brown
Phc2	brown
Tmem222	brown
Id3	brown
Hnrnpr	brown
Nbl1	brown
Fzd1	brown
Cdk14	brown
Ptpn12	brown
Nrbp1	brown
Fosl2	brown
Ctbp1	brown
Whsc1	brown
Msx1	brown
Stx18	brown
Nsg1	brown
5730480H06Rik	brown
Pcdh7	brown
Kdr	brown
C530008M17Rik	brown
Grsf1	brown
Slc4a4	brown
Stbd1	brown
Antxr2	brown
Ptpn11	brown
Fzd10	brown
Lfng	brown
Ttyh3	brown
Rac1	brown
Arpc1a	brown
Cdx2	brown
Stard13	brown
Asb4	brown
Smo	brown
Tmem176b	brown
Tmem176a	brown
Hoxa1	brown
5730457N03Rik	brown
Evx1	brown
Antxr1	brown
Fbln2	brown
Kbtbd8	brown
Wnt5b	brown
Fbxl14	brown
Cdc42ep5	brown
Zfp787	brown
Zfp110	brown
Ccdc8	brown
Trappc6a	brown
B9d2	brown
Plekhg2	brown
Gapdhs	brown
Kctd15	brown
Vstm2b	brown
Bcl2l12	brown
Ndn	brown
Ttc23	brown
Mex3b	brown
Prkrir	brown
Mogat2	brown
Lrrc51	brown
Trim68	brown
Ilk	brown
Parva	brown
Mapk3	brown
Tbx6	brown
Zfp768	brown
Tgfb1i1	brown
Nkx1-2	brown
Zfp941	brown
Ifitm1	brown
Phlda2	brown
Fgf3	brown
Zfp358	brown
Cdc16	brown
Fgfr1	brown
Zfp703	brown
Mfhas1	brown
D8Ertd82e	brown
Pdgfrl	brown
Zfp963	brown
Kcnn1	brown
Smad1	brown
Brd7	brown
Nkd1	brown
Amfr	brown
Arl2bp	brown
Cdh11	brown
Rrad	brown
Zfp821	brown
Tmem170	brown
Foxf1	brown
Mthfsd	brown
Rnf166	brown
Olfm2	brown
Oaf	brown
Tagln	brown
Il18	brown
Tspan3	brown
Ptpn9	brown
Arid3b	brown
Ptplad1	brown
Usp3	brown
Rab8b	brown
Tpm1	brown
Bnip2	brown
Aldh1a2	brown
Tcf12	brown
Prtg	brown
Gm5918	brown
Chst2	brown
Pik3cb	brown
Armc8	brown
Fam212a	brown
Pqbp1	brown
Cask	brown
Gpc3	brown
Cxx1c	brown
Cxx1a	brown
Cxx1b	brown
Ncrna00086	brown
Atp11c	brown
BC023829	brown
Cd99l2	brown
Hmgb3	brown
L1cam	brown
4933407K13Rik	brown
Maged1	brown
Ier5	brown2
Mixl1	brown2
Igfbp3	brown2
Ppp2ca	brown2
Lhx1	brown2
1500016L03Rik	brown2
Wnt3	brown2
Rhob	brown2
Nin	brown2
Dact1	brown2
Gsc	brown2
Gas1	brown2
Tcstv3	brown2
T	brown2
Ltb	brown2
Myl12a	brown2
Rasgrp3	brown2
Six2	brown2
Ino80c	brown2
Wnt8a	brown2
Cxxc5	brown2
Aip	brown2
Fgf8	brown2
Dusp5	brown2
Vax1	brown2
Sp5	brown2
Dusp2	brown2
Adra2b	brown2
Nsfl1c	brown2
Lhfp	brown2
Ccnl1	brown2
Lor	brown2
Psmd4	brown2
Prmt6	brown2
Tusc1	brown2
Kti12	brown2
Grrp1	brown2
Dll3	brown2
Mesp1	brown2
Relt	brown2
Lmo1	brown2
Pdlim3	brown2
Fam89a	brown2
Rbp1	brown2
Cep63	brown2
Lrrfip2	brown2
Eomes	brown2
Chst7	brown2
Zcchc12	brown2
Apln	brown2
Sema4c	darkgrey
Mreg	darkgrey
Arl4c	darkgrey
Cops8	darkgrey
2310035C23Rik	darkgrey
Tsen15	darkgrey
Nuf2	darkgrey
Tomm40l	darkgrey
Opn3	darkgrey
Camk1g	darkgrey
Abracl	darkgrey
Map7	darkgrey
Tbpl1	darkgrey
Cd24a	darkgrey
D10Wsu52e	darkgrey
Cnrip1	darkgrey
Efemp1	darkgrey
Snrnp25	darkgrey
Zfp867	darkgrey
Rab34	darkgrey
Fzd2	darkgrey
Mxra7	darkgrey
Pxdn	darkgrey
Stxbp6	darkgrey
Klhdc2	darkgrey
Gm10451	darkgrey
Ift43	darkgrey
Snw1	darkgrey
Ifi27l2a	darkgrey
Asb13	darkgrey
Ero1lb	darkgrey
Eci2	darkgrey
Cap2	darkgrey
Gm10324	darkgrey
2410141K09Rik	darkgrey
Ap3b1	darkgrey
Serf1	darkgrey
LOC100861615	darkgrey
Ube2e2	darkgrey
Ift88	darkgrey
Dock5	darkgrey
Rcbtb2	darkgrey
Card6	darkgrey
Tspo	darkgrey
Mapk8ip2	darkgrey
Yaf2	darkgrey
Pfdn5	darkgrey
Dppa2	darkgrey
Hmgn1	darkgrey
Sh3bgr	darkgrey
Tmem242	darkgrey
Rsph3a	darkgrey
Gm10509	darkgrey
Mrpl28	darkgrey
Taf11	darkgrey
H2-DMa	darkgrey
Pot1b	darkgrey
Zfp119a	darkgrey
Shd	darkgrey
Rbbp8	darkgrey
Elp2	darkgrey
Tubb6	darkgrey
Katnal2	darkgrey
Slc3a2	darkgrey
Tmem132a	darkgrey
Ms4a4d	darkgrey
Klf9	darkgrey
Fam107b	darkgrey
Ptpla	darkgrey
Traf2	darkgrey
Aif1l	darkgrey
Nr6a1	darkgrey
Gtdc1	darkgrey
Prkra	darkgrey
Slc43a1	darkgrey
Ccdc34	darkgrey
Dtwd1	darkgrey
Snrpb	darkgrey
1700003F12Rik	darkgrey
Nnat	darkgrey
Top1	darkgrey
Rnf114	darkgrey
Ogfr	darkgrey
Fabp5	darkgrey
C430002E04Rik	darkgrey
Rfxap	darkgrey
Mlf1	darkgrey
Rab13	darkgrey
Fam63a	darkgrey
Car14	darkgrey
Rap1a	darkgrey
Rtca	darkgrey
Pde5a	darkgrey
Larp7	darkgrey
Mir367	darkgrey
Fpgt	darkgrey
Decr1	darkgrey
Ube2j1	darkgrey
Ddx58	darkgrey
Tgfbr1	darkgrey
Tmem246	darkgrey
Fggy	darkgrey
Itgb3bp	darkgrey
Tceanc2	darkgrey
Hspb11	darkgrey
Dmrtb1	darkgrey
Med8	darkgrey
Lin28a	darkgrey
Tmem50a	darkgrey
Cda	darkgrey
2610305D13Rik	darkgrey
Megf6	darkgrey
Gatad1	darkgrey
Abcb1a	darkgrey
Pion	darkgrey
Khk	darkgrey
Krtcap3	darkgrey
Sh3bp2	darkgrey
Mrfap1	darkgrey
Rab28	darkgrey
Prom1	darkgrey
Ociad1	darkgrey
Afp	darkgrey
Mthfd2l	darkgrey
Ppef2	darkgrey
Lrrc8d	darkgrey
Pgam5	darkgrey
Ift81	darkgrey
Hspb1	darkgrey
Zp3	darkgrey
Slc12a9	darkgrey
Zfp113	darkgrey
Cnpy4	darkgrey
Ubl3	darkgrey
Fam115a	darkgrey
Fam188b	darkgrey
Lancl2	darkgrey
Eif4e3	darkgrey
Pdzrn3	darkgrey
Zfp422	darkgrey
Cxcl12	darkgrey
Sae1	darkgrey
Ercc1	darkgrey
Ethe1	darkgrey
Tmem145	darkgrey
C230052I12Rik	darkgrey
Gm15545	darkgrey
Tsg101	darkgrey
1110004F10Rik	darkgrey
Spns1	darkgrey
Lrrc27	darkgrey
Mob2	darkgrey
Trappc5	darkgrey
Frg1	darkgrey
Nat2	darkgrey
Mpv17l2	darkgrey
Tpm4	darkgrey
Gab1	darkgrey
Pkn1	darkgrey
Itfg1	darkgrey
Zfp90	darkgrey
Chtf8	darkgrey
Jph3	darkgrey
Tmem123	darkgrey
Cwc15	darkgrey
Pafah1b2	darkgrey
Cib2	darkgrey
Tmppe	darkgrey
Exog	darkgrey
Eif1b	darkgrey
2020-09-06	darkgrey
Smarca1	darkgrey
Hs6st2	darkgrey
Zfp36l3	darkgrey
Zfp449	darkgrey
Pnma5	darkgrey
Fundc2	darkgrey
Zc4h2	darkgrey
Sh3bgrl	darkgrey
Tspan6	darkgrey
Wbp5	darkgrey
Klf8	darkgrey
3110009E18Rik	darkolivegreen
Prdx6	darkolivegreen
Rxrg	darkolivegreen
Pbx1	darkolivegreen
Nek2	darkolivegreen
Aig1	darkolivegreen
Lin28b	darkolivegreen
Arid5b	darkolivegreen
Rrp1	darkolivegreen
Ccdc41	darkolivegreen
Cdk4	darkolivegreen
Tbc1d10a	darkolivegreen
Nefh	darkolivegreen
P2rx5	darkolivegreen
Crlf3	darkolivegreen
Mrm1	darkolivegreen
Trim25	darkolivegreen
Jup	darkolivegreen
Evpl	darkolivegreen
Ddx1	darkolivegreen
Cpsf3	darkolivegreen
Mboat2	darkolivegreen
Bzw2	darkolivegreen
Ppp2r3c	darkolivegreen
Mnat1	darkolivegreen
Glrx5	darkolivegreen
Vrk1	darkolivegreen
Hist1h2bc	darkolivegreen
Elovl2	darkolivegreen
Depdc1b	darkolivegreen
Mier3	darkolivegreen
Gm2897	darkolivegreen
Gm5796	darkolivegreen
Gm3264	darkolivegreen
Gm10406	darkolivegreen
Il17rd	darkolivegreen
Fam35a	darkolivegreen
Rnf17	darkolivegreen
Dgkh	darkolivegreen
Skp2	darkolivegreen
Wdyhv1	darkolivegreen
Aco2	darkolivegreen
Fam109b	darkolivegreen
Mov10l1	darkolivegreen
Tuba1a	darkolivegreen
Bin2	darkolivegreen
Hoxc13	darkolivegreen
Nmral1	darkolivegreen
Mzt2	darkolivegreen
Txnrd2	darkolivegreen
Dact2	darkolivegreen
9530082P21Rik	darkolivegreen
Flywch1	darkolivegreen
Rnf39	darkolivegreen
Twsg1	darkolivegreen
Dync2li1	darkolivegreen
Ik	darkolivegreen
Dtwd2	darkolivegreen
Psmg2	darkolivegreen
Rtn3	darkolivegreen
Ermp1	darkolivegreen
Ifit2	darkolivegreen
D19Ertd737e	darkolivegreen
Ntmt1	darkolivegreen
Fam78a	darkolivegreen
Swi5	darkolivegreen
Pbx3	darkolivegreen
Arl5a	darkolivegreen
Klhl23	darkolivegreen
Cd59b	darkolivegreen
Fam98b	darkolivegreen
Tasp1	darkolivegreen
Fkbp1a	darkolivegreen
Srxn1	darkolivegreen
Myl9	darkolivegreen
Pkia	darkolivegreen
E2f5	darkolivegreen
Car3	darkolivegreen
Zfp639	darkolivegreen
Sclt1	darkolivegreen
Slc7a11	darkolivegreen
Rsrc1	darkolivegreen
Fdps	darkolivegreen
Ptbp2	darkolivegreen
Rwdd3	darkolivegreen
Slc9b1	darkolivegreen
Chchd7	darkolivegreen
Nsmaf	darkolivegreen
Chd7	darkolivegreen
Fam92a	darkolivegreen
Tmem55a	darkolivegreen
Aptx	darkolivegreen
Igfbpl1	darkolivegreen
Cyp2j6	darkolivegreen
Lrrc42	darkolivegreen
Hectd3	darkolivegreen
Xkr8	darkolivegreen
Rps6ka1	darkolivegreen
Miip	darkolivegreen
Dnajc11	darkolivegreen
Crmp1	darkolivegreen
Suds3	darkolivegreen
Snrnp35	darkolivegreen
Znrf2	darkolivegreen
Zxdc	darkolivegreen
Rybp	darkolivegreen
Crebl2	darkolivegreen
Saal1	darkolivegreen
Clns1a	darkolivegreen
Taf10	darkolivegreen
Kdm8	darkolivegreen
Lhpp	darkolivegreen
Mettl10	darkolivegreen
Timm44	darkolivegreen
Nek3	darkolivegreen
Mtmr7	darkolivegreen
Casp3	darkolivegreen
Cdkn2aip	darkolivegreen
Galnt7	darkolivegreen
Zfp709	darkolivegreen
Tecr	darkolivegreen
Prdx2	darkolivegreen
Siah1a	darkolivegreen
Tox3	darkolivegreen
Gtl3	darkolivegreen
Kbtbd3	darkolivegreen
Zfp26	darkolivegreen
Vwa5a	darkolivegreen
Edc3	darkolivegreen
Anp32a	darkolivegreen
2810417H13Rik	darkolivegreen
Rnf111	darkolivegreen
Ryk	darkolivegreen
Plxnb1	darkolivegreen
3000002C10Rik	darkolivegreen
Rpgr	darkolivegreen
Tspan7	darkolivegreen
2900008C10Rik	darkolivegreen
Tmem47	darkolivegreen
Rps6ka6	darkolivegreen
Apool	darkolivegreen
Tceal1	darkolivegreen
Fam199x	darkolivegreen
Usp51	darkolivegreen
Igfbp2	greenyellow
Psmd1	greenyellow
Ptma	greenyellow
Dis3l2	greenyellow
Bok	greenyellow
Tmem177	greenyellow
Dars	greenyellow
Elk4	greenyellow
Pfdn2	greenyellow
Exo1	greenyellow
Zbtb18	greenyellow
Nvl	greenyellow
Lbr	greenyellow
Nsl1	greenyellow
Diexf	greenyellow
Mthfd1l	greenyellow
Akap7	greenyellow
Hdac2	greenyellow
Hace1	greenyellow
Dcbld1	greenyellow
D10Jhu81e	greenyellow
Scamp4	greenyellow
AI597468	greenyellow
Tmpo	greenyellow
Ube2n	greenyellow
Nap1l1	greenyellow
Ptges3	greenyellow
Ap1b1	greenyellow
2210015D19Rik	greenyellow
Purb	greenyellow
Tmem17	greenyellow
Zfp2	greenyellow
Sec24a	greenyellow
Prpsap2	greenyellow
2410006H16Rik	greenyellow
Mpdu1	greenyellow
Phf23	greenyellow
Acadvl	greenyellow
Rnasek	greenyellow
Pfn1	greenyellow
Cyb5d2	greenyellow
Inpp5k	greenyellow
Tmem199	greenyellow
Bcas3	greenyellow
2210409E12Rik	greenyellow
Grn	greenyellow
Tmem104	greenyellow
Alyref	greenyellow
Gps1	greenyellow
Slc16a3	greenyellow
Pum2	greenyellow
Dus4l	greenyellow
Egln3	greenyellow
Ptgr2	greenyellow
Ahsa1	greenyellow
Sel1l	greenyellow
Tdp1	greenyellow
Otub2	greenyellow
Pgbd1	greenyellow
Zfp184	greenyellow
Hist1h4i	greenyellow
Dek	greenyellow
Barx1	greenyellow
Iars	greenyellow
Ipo11	greenyellow
Zfp131	greenyellow
Zswim8	greenyellow
Tmem55b	greenyellow
Lrp10	greenyellow
Nadkd1	greenyellow
Fam49b	greenyellow
Ly6e	greenyellow
Fam83h	greenyellow
Mpst	greenyellow
Cyb5r3	greenyellow
Rpap3	greenyellow
Eif4b	greenyellow
Itga5	greenyellow
2510002D24Rik	greenyellow
Pcnp	greenyellow
Clcn7	greenyellow
Bak1	greenyellow
Srpk1	greenyellow
Ftsjd2	greenyellow
Zfp799	greenyellow
B3galt4	greenyellow
H2-Bl	greenyellow
Xpo5	greenyellow
Gtf2f1	greenyellow
Spast	greenyellow
Srbd1	greenyellow
Rprd1a	greenyellow
Pcdhga10	greenyellow
Isoc1	greenyellow
Rela	greenyellow
Ehd1	greenyellow
Ppp1r14b	greenyellow
Snhg1	greenyellow
Cep78	greenyellow
Fra10ac1	greenyellow
Npm3	greenyellow
Trub1	greenyellow
Usp6nl	greenyellow
Nsun6	greenyellow
Thnsl1	greenyellow
Dolk	greenyellow
Scai	greenyellow
Orc4	greenyellow
Cdca7	greenyellow
Ola1	greenyellow
2700094K13Rik	greenyellow
Harbi1	greenyellow
Pex16	greenyellow
Dut	greenyellow
Gabpb1	greenyellow
Rassf2	greenyellow
Mcm8	greenyellow
Gins1	greenyellow
Csnk2a1	greenyellow
Ahcy	greenyellow
Tti1	greenyellow
Lpin3	greenyellow
1500012F01Rik	greenyellow
Intu	greenyellow
Naa15	greenyellow
Wwtr1	greenyellow
Sfrp2	greenyellow
Lmna	greenyellow
Pbxip1	greenyellow
Hax1	greenyellow
Gm129	greenyellow
Anp32e	greenyellow
Rsbn1	greenyellow
Fubp1	greenyellow
Rabggtb	greenyellow
Sigmar1	greenyellow
Akap2	greenyellow
Ptgr1	greenyellow
Fkbp15	greenyellow
Snapc3	greenyellow
Caap1	greenyellow
Cdkn2c	greenyellow
Dmrta2	greenyellow
Nasp	greenyellow
Mmachc	greenyellow
Mutyh	greenyellow
Lepre1	greenyellow
Ctps	greenyellow
Hdac1	greenyellow
Snrnp40	greenyellow
Srsf10	greenyellow
Tardbp	greenyellow
Gm9897	greenyellow
Pus7	greenyellow
Slc4a2	greenyellow
Prkag2	greenyellow
Preb	greenyellow
5430416N02Rik	greenyellow
Cdc7	greenyellow
Ankle2	greenyellow
Cox6a1	greenyellow
Gtf2h3	greenyellow
Bri3bp	greenyellow
Tpst1	greenyellow
4933404O12Rik	greenyellow
Gm8615	greenyellow
Akr1b8	greenyellow
Creb3l2	greenyellow
1110001J03Rik	greenyellow
Ndufb2	greenyellow
Spr	greenyellow
Il17ra	greenyellow
Cecr6	greenyellow
Lyrm5	greenyellow
Zik1	greenyellow
Zfp114	greenyellow
Snrpa	greenyellow
Zfp607	greenyellow
Spint2	greenyellow
Lsm14a	greenyellow
Ankrd27	greenyellow
Zfp788	greenyellow
Nucb1	greenyellow
C230091D08Rik	greenyellow
Blm	greenyellow
Aldoa	greenyellow
Htra1	greenyellow
Ccnd1	greenyellow
BC068157	greenyellow
Elavl1	greenyellow
Ankrd10	greenyellow
Nek1	greenyellow
Lpl	greenyellow
Mrpl34	greenyellow
Man2b1	greenyellow
Polr2c	greenyellow
Cmtm4	greenyellow
Prmt7	greenyellow
Sf3b3	greenyellow
2810004N23Rik	greenyellow
Gnpat	greenyellow
Elavl3	greenyellow
Pus3	greenyellow
Fxyd6	greenyellow
Cd276	greenyellow
Parp6	greenyellow
Pkm	greenyellow
Senp8	greenyellow
Lysmd2	greenyellow
Dusp7	greenyellow
Rpl29	greenyellow
Mlh1	greenyellow
Plp2	greenyellow
Slc35a2	greenyellow
Ndufb11	greenyellow
Rnf113a1	greenyellow
Rbmx2	greenyellow
F8a	greenyellow
Naa10	greenyellow
Pdk3	greenyellow
Pgk1	greenyellow
Mir3112	greenyellow
Tmem29	greenyellow
Ribc1	greenyellow
Pdha1	greenyellow
Ap1s2	greenyellow
Gemin8	greenyellow
Uggt1	lavenderblush3
Creb1	lavenderblush3
Kif1a	lavenderblush3
Ppip5k2	lavenderblush3
Zbtb41	lavenderblush3
Trove2	lavenderblush3
Ppp1r14c	lavenderblush3
Cnksr3	lavenderblush3
Lims1	lavenderblush3
Mif	lavenderblush3
Atp5d	lavenderblush3
Jsrp1	lavenderblush3
Cnot2	lavenderblush3
Ube2b	lavenderblush3
Smurf2	lavenderblush3
Slc38a10	lavenderblush3
Acot2	lavenderblush3
Vrtn	lavenderblush3
Ncapg2	lavenderblush3
Cdca7l	lavenderblush3
Ggps1	lavenderblush3
Prpf4b	lavenderblush3
Rreb1	lavenderblush3
Idnk	lavenderblush3
Nkd2	lavenderblush3
Pcsk1	lavenderblush3
Tmem167	lavenderblush3
Rem2	lavenderblush3
Zfr	lavenderblush3
Fzd6	lavenderblush3
Cthrc1	lavenderblush3
Alg10b	lavenderblush3
Pphln1	lavenderblush3
Arid2	lavenderblush3
Chd1	lavenderblush3
Zfp81	lavenderblush3
H2-Q4	lavenderblush3
Smchd1	lavenderblush3
Pkdcc	lavenderblush3
Zfp191	lavenderblush3
Sema6a	lavenderblush3
Gm5506	lavenderblush3
Mex3c	lavenderblush3
Socs6	lavenderblush3
Entpd7	lavenderblush3
Ckap5	lavenderblush3
Lin7c	lavenderblush3
Cops2	lavenderblush3
Fam83d	lavenderblush3
Zc2hc1a	lavenderblush3
Zfp704	lavenderblush3
Ythdf3	lavenderblush3
Plk4	lavenderblush3
Gmps	lavenderblush3
Rab25	lavenderblush3
Pkn2	lavenderblush3
Impad1	lavenderblush3
Rragd	lavenderblush3
Ncbp1	lavenderblush3
Psip1	lavenderblush3
Mycl1	lavenderblush3
Agrn	lavenderblush3
Armc10	lavenderblush3
Hadha	lavenderblush3
Pacrgl	lavenderblush3
Lgi2	lavenderblush3
Cenpc1	lavenderblush3
Plcxd1	lavenderblush3
Ttc28	lavenderblush3
Ankrd13a	lavenderblush3
Cdk2ap1	lavenderblush3
Ran	lavenderblush3
Zfp157	lavenderblush3
Npas1	lavenderblush3
Klc3	lavenderblush3
Spred3	lavenderblush3
Gas2	lavenderblush3
Fam103a1	lavenderblush3
Tm6sf1	lavenderblush3
Trim21	lavenderblush3
Zdhhc2	lavenderblush3
Wwc2	lavenderblush3
Cpne7	lavenderblush3
Zfp266	lavenderblush3
Cnn1	lavenderblush3
Zfp280d	lavenderblush3
Phip	lavenderblush3
Elovl4	lavenderblush3
Trpc1	lavenderblush3
Prkar2a	lavenderblush3
Map4	lavenderblush3
Zfp280c	lavenderblush3
Zfp275	lavenderblush3
Zfx	lavenderblush3
Lpar4	lavenderblush3
Hdx	lavenderblush3
Crispld1	lightcyan
Dsel	lightcyan
Ralgps2	lightcyan
Rfwd2	lightcyan
Gpr161	lightcyan
Pogk	lightcyan
Klhdc9	lightcyan
Pea15a	lightcyan
Vash2	lightcyan
Ddit4	lightcyan
4930483K19Rik	lightcyan
Eef2	lightcyan
Cpsf6	lightcyan
Dyrk2	lightcyan
Nabp2	lightcyan
Ikzf4	lightcyan
Ubtd2	lightcyan
Cacna1g	lightcyan
Limd2	lightcyan
Tbc1d16	lightcyan
Rnf144a	lightcyan
Sox11	lightcyan
Prkar2b	lightcyan
Prpf39	lightcyan
Ppp4r4	lightcyan
Aspg	lightcyan
Adssl1	lightcyan
Sp8	lightcyan
Zscan12	lightcyan
Zkscan8	lightcyan
Sox4	lightcyan
Serpinb9	lightcyan
Rhobtb3	lightcyan
Rfesd	lightcyan
Mtx3	lightcyan
Hmgcr	lightcyan
Paip1	lightcyan
4833420G17Rik	lightcyan
Hmgcs1	lightcyan
Gm3696	lightcyan
Rpgrip1	lightcyan
Spata13	lightcyan
Trio	lightcyan
Sdc2	lightcyan
Tmem65	lightcyan
Baiap2l2	lightcyan
Pacsin2	lightcyan
Fam19a5	lightcyan
Mapk11	lightcyan
Klhl24	lightcyan
St6gal1	lightcyan
Fam162a	lightcyan
Slc15a2	lightcyan
Lrrc58	lightcyan
Cep97	lightcyan
Gbe1	lightcyan
Zfp677	lightcyan
Ube2i	lightcyan
Bnip1	lightcyan
Mtch1	lightcyan
Hnrnpm	lightcyan
Tubb5	lightcyan
Cyp39a1	lightcyan
Enpp4	lightcyan
Mdfi	lightcyan
Ltbp1	lightcyan
Prkd3	lightcyan
Zfp36l2	lightcyan
Cables1	lightcyan
Zfp397	lightcyan
AW554918	lightcyan
Arap3	lightcyan
Csnk1g3	lightcyan
Spire1	lightcyan
Smad4	lightcyan
Setbp1	lightcyan
Ostf1	lightcyan
Frat2	lightcyan
Scd1	lightcyan
Lzts2	lightcyan
Fbxw4	lightcyan
Ehmt1	lightcyan
Strbp	lightcyan
Lypd6	lightcyan
Fmnl2	lightcyan
Fign	lightcyan
Stk39	lightcyan
Dync1i2	lightcyan
Lrp4	lightcyan
Mdk	lightcyan
Elp4	lightcyan
Eif2ak4	lightcyan
Trp53bp1	lightcyan
Bcl2l11	lightcyan
Ptgis	lightcyan
Pde7a	lightcyan
Pik3ca	lightcyan
Bbs12	lightcyan
Ankrd50	lightcyan
Setd7	lightcyan
Igsf10	lightcyan
Nes	lightcyan
Ssr2	lightcyan
Thbs3	lightcyan
Tdrkh	lightcyan
Bcl9	lightcyan
Dennd2c	lightcyan
Ahcyl1	lightcyan
Ap1ar	lightcyan
Lef1	lightcyan
Manba	lightcyan
Lphn2	lightcyan
Nexn	lightcyan
Plag1	lightcyan
Faxc	lightcyan
Manea	lightcyan
Tpm2	lightcyan
Zfp189	lightcyan
AI314180	lightcyan
Zfp618	lightcyan
Mpdz	lightcyan
Efcab7	lightcyan
Pgm2	lightcyan
3110021N24Rik	lightcyan
Lrrc41	lightcyan
Ccdc24	lightcyan
B4galt2	lightcyan
Zfp691	lightcyan
Exo5	lightcyan
Per3	lightcyan
Pank4	lightcyan
Dpysl5	lightcyan
Fndc4	lightcyan
Zfp512	lightcyan
Cd38	lightcyan
Gpr125	lightcyan
Slc30a9	lightcyan
Guf1	lightcyan
Gm9958	lightcyan
Ccni	lightcyan
Gbp9	lightcyan
Adrbk2	lightcyan
Zfp664	lightcyan
Wbscr27	lightcyan
Sh2b2	lightcyan
Ephb4	lightcyan
Zfp68	lightcyan
Cdk8	lightcyan
Zfp606	lightcyan
1700049G17Rik	lightcyan
Zfp260	lightcyan
Zfp146	lightcyan
Etv2	lightcyan
Lrp3	lightcyan
Iglon5	lightcyan
Rcn3	lightcyan
Tead2	lightcyan
Ldha	lightcyan
Igf1r	lightcyan
Cib1	lightcyan
Gdpgp1	lightcyan
Arnt2	lightcyan
Rsf1	lightcyan
Arrb1	lightcyan
Rhog	lightcyan
Pde3b	lightcyan
Mettl9	lightcyan
Zfp629	lightcyan
Syce1	lightcyan
Dhcr7	lightcyan
Cers4	lightcyan
Irs2	lightcyan
Cul4a	lightcyan
Rnf122	lightcyan
6430573F11Rik	lightcyan
Thap11	lightcyan
Nqo1	lightcyan
Atxn1l	lightcyan
Mvd	lightcyan
Dbndd1	lightcyan
AK129341	lightcyan
Zfp560	lightcyan
Cdc37	lightcyan
Epor	lightcyan
Rp9	lightcyan
Adamts15	lightcyan
St14	lightcyan
Rora	lightcyan
Ppp2r3a	lightcyan
Atp2c1	lightcyan
Pcbp4	lightcyan
Rbm6	lightcyan
Als2cl	lightcyan
Acvr2b	lightcyan
Higd1a	lightcyan
Tmem158	lightcyan
Dock11	lightcyan
6720401G13Rik	lightcyan
Nsdhl	lightcyan
Amer1	lightcyan
Slc16a2	lightcyan
Fndc3c1	lightcyan
Tsc22d3	lightcyan
Actr1b	lightsteelblue1
D2hgdh	lightsteelblue1
Nfasc	lightsteelblue1
Acbd3	lightsteelblue1
Rrp15	lightsteelblue1
Bclaf1	lightsteelblue1
Snora33	lightsteelblue1
Ppa1	lightsteelblue1
Dip2a	lightsteelblue1
Trappc10	lightsteelblue1
Ilvbl	lightsteelblue1
Mob3a	lightsteelblue1
Lsm7	lightsteelblue1
Rab5b	lightsteelblue1
Pnpt1	lightsteelblue1
Cdkn2aipnl	lightsteelblue1
G3bp1	lightsteelblue1
Snord65	lightsteelblue1
Cyb5d1	lightsteelblue1
Zfp3	lightsteelblue1
Zzef1	lightsteelblue1
Ap2b1	lightsteelblue1
Mtmr4	lightsteelblue1
1700052K11Rik	lightsteelblue1
Ddx5	lightsteelblue1
Psmd12	lightsteelblue1
Klhdc1	lightsteelblue1
Plekhh1	lightsteelblue1
Erh	lightsteelblue1
Cinp	lightsteelblue1
Tbce	lightsteelblue1
Psma2	lightsteelblue1
Gpld1	lightsteelblue1
Snrnp48	lightsteelblue1
Cox7c	lightsteelblue1
Mrps27	lightsteelblue1
Lats2	lightsteelblue1
Ppp3cc	lightsteelblue1
Pibf1	lightsteelblue1
Cdc42ep1	lightsteelblue1
Triobp	lightsteelblue1
Ttc38	lightsteelblue1
Zfp641	lightsteelblue1
Tuba1b	lightsteelblue1
Yars2	lightsteelblue1
Ranbp1	lightsteelblue1
Psmg1	lightsteelblue1
Ttc27	lightsteelblue1
Srsf7	lightsteelblue1
Ctnna1	lightsteelblue1
Lars	lightsteelblue1
Mppe1	lightsteelblue1
Mbd2	lightsteelblue1
Mrpl21	lightsteelblue1
Wdr74	lightsteelblue1
1810009A15Rik	lightsteelblue1
Psat1	lightsteelblue1
Pdss1	lightsteelblue1
Man1b1	lightsteelblue1
Tsc1	lightsteelblue1
Set	lightsteelblue1
Exosc2	lightsteelblue1
Rab14	lightsteelblue1
Cwc22	lightsteelblue1
Arhgap1	lightsteelblue1
Ttc17	lightsteelblue1
Mrps5	lightsteelblue1
Tbc1d20	lightsteelblue1
Zbtb10	lightsteelblue1
Cyp7b1	lightsteelblue1
Actl6a	lightsteelblue1
Ppid	lightsteelblue1
Pi4kb	lightsteelblue1
Lrig2	lightsteelblue1
Gstm1	lightsteelblue1
Ube2d3	lightsteelblue1
Rpp25l	lightsteelblue1
Tomm5	lightsteelblue1
Mrpl50	lightsteelblue1
Rgs3	lightsteelblue1
Utp11l	lightsteelblue1
Ythdf2	lightsteelblue1
Dnajc2	lightsteelblue1
Tmub1	lightsteelblue1
1700096K18Rik	lightsteelblue1
Nop14	lightsteelblue1
Lyar	lightsteelblue1
Utp3	lightsteelblue1
Fam175a	lightsteelblue1
Gak	lightsteelblue1
Acad12	lightsteelblue1
3110082I17Rik	lightsteelblue1
Abtb1	lightsteelblue1
Trh	lightsteelblue1
Prpf31	lightsteelblue1
Polr2i	lightsteelblue1
Vrk3	lightsteelblue1
Prmt1	lightsteelblue1
Dbp	lightsteelblue1
Bccip	lightsteelblue1
Hmgb2	lightsteelblue1
Tma16	lightsteelblue1
Rbmxl1	lightsteelblue1
Dnaja2	lightsteelblue1
Fbxl8	lightsteelblue1
Psmd7	lightsteelblue1
Kars	lightsteelblue1
Yipf2	lightsteelblue1
Tmem136	lightsteelblue1
Pcsk7	lightsteelblue1
Rsl24d1	lightsteelblue1
Syncrip	lightsteelblue1
Snhg5	lightsteelblue1
Camkv	lightsteelblue1
Dkc1	lightsteelblue1
Rps4x	lightsteelblue1
Pbdc1	lightsteelblue1
Cox7b	lightsteelblue1
Rpl36a	lightsteelblue1
Tmsb15b1	lightsteelblue1
Prps1	lightsteelblue1
Psmd10	lightsteelblue1
Eif1ax	lightsteelblue1
Ctps2	lightsteelblue1
Pir	lightsteelblue1
Rab9	lightsteelblue1
Jph1	lightyellow
Boll	lightyellow
Fzd7	lightyellow
Klf7	lightyellow
Atic	lightyellow
Pla2g4a	lightyellow
Rgs16	lightyellow
Rasal2	lightyellow
BC055324	lightyellow
Mael	lightyellow
Igsf9	lightyellow
Sccpdh	lightyellow
Kctd3	lightyellow
Slc35d3	lightyellow
Ddx21	lightyellow
Sgta	lightyellow
Usp44	lightyellow
Socs2	lightyellow
Krr1	lightyellow
4933412E12Rik	lightyellow
Limk2	lightyellow
0610010F05Rik	lightyellow
Stc2	lightyellow
Irgm1	lightyellow
Mgat4b	lightyellow
Phf15	lightyellow
Olfr1372-ps1	lightyellow
Irf1	lightyellow
Igtp	lightyellow
Irgm2	lightyellow
Mbtd1	lightyellow
Ifi35	lightyellow
Gm1564	lightyellow
Ftsj3	lightyellow
Nol11	lightyellow
Ccdc40	lightyellow
Odc1	lightyellow
Ywhaq	lightyellow
Cmpk2	lightyellow
G2e3	lightyellow
Coch	lightyellow
Acot1	lightyellow
Foxn3	lightyellow
Rps6ka5	lightyellow
Cpsf2	lightyellow
Ubr7	lightyellow
Pld4	lightyellow
Tmem121	lightyellow
Heatr1	lightyellow
Nol8	lightyellow
Fbxw17	lightyellow
2010111I01Rik	lightyellow
Nsun2	lightyellow
Erap1	lightyellow
Otx2	lightyellow
Sall2	lightyellow
Jph4	lightyellow
Zic5	lightyellow
2610035F20Rik	lightyellow
Zic2	lightyellow
Mtdh	lightyellow
9430069I07Rik	lightyellow
Pop1	lightyellow
Parp10	lightyellow
Syce3	lightyellow
Amigo2	lightyellow
Asb8	lightyellow
Acvr1b	lightyellow
Ppp1r1a	lightyellow
Lsg1	lightyellow
Parp9	lightyellow
Pvrl3	lightyellow
Mina	lightyellow
Cbr3	lightyellow
Wrb	lightyellow
Mmp25	lightyellow
Arhgdig	lightyellow
Rgs11	lightyellow
Zbtb9	lightyellow
Psmb8	lightyellow
Tap2	lightyellow
Slc35b2	lightyellow
St6gal2	lightyellow
Fam98a	lightyellow
Kcng3	lightyellow
Fzd8	lightyellow
Pcdh1	lightyellow
Slmo1	lightyellow
Seh1l	lightyellow
Sssca1	lightyellow
Fads2	lightyellow
D19Bwg1357e	lightyellow
Rcl1	lightyellow
Cd274	lightyellow
Pten	lightyellow
Plce1	lightyellow
Nolc1	lightyellow
Vwa2	lightyellow
Cacna1b	lightyellow
Zmynd19	lightyellow
Nmi	lightyellow
Pdk1	lightyellow
Fam171b	lightyellow
Aqr	lightyellow
Zfp770	lightyellow
Frmd5	lightyellow
Myef2	lightyellow
Bub1	lightyellow
Fastkd5	lightyellow
Dnmt3b	lightyellow
Emilin3	lightyellow
Tcfl5	lightyellow
Gm9833	lightyellow
Skil	lightyellow
Mccc1	lightyellow
Hspa4l	lightyellow
Tiparp	lightyellow
Bnipl	lightyellow
Wdr3	lightyellow
Trim33	lightyellow
Gstm3	lightyellow
Gbp7	lightyellow
Gbp3	lightyellow
Gbp1	lightyellow
Gbp2	lightyellow
Esrp1	lightyellow
Tex10	lightyellow
Cyp2j9	lightyellow
Raver2	lightyellow
Pcsk9	lightyellow
Zswim5	lightyellow
Pou3f1	lightyellow
Tmem54	lightyellow
Slc45a1	lightyellow
Sema3e	lightyellow
Fam185a	lightyellow
Klhl7	lightyellow
Abcf2	lightyellow
Nub1	lightyellow
Snx17	lightyellow
Gpn1	lightyellow
Afap1	lightyellow
Ube2k	lightyellow
Pds5a	lightyellow
Miat	lightyellow
Oasl2	lightyellow
Naa25	lightyellow
A930024E05Rik	lightyellow
Zfp11	lightyellow
Gnb2	lightyellow
Calcr	lightyellow
Zc3hav1	lightyellow
Tapbpl	lightyellow
Kras	lightyellow
Tmem238	lightyellow
Hif3a	lightyellow
Kdelr1	lightyellow
Nav2	lightyellow
Prmt3	lightyellow
Svip	lightyellow
Atp10a	lightyellow
Ube3a	lightyellow
Chrna7	lightyellow
Trim12c	lightyellow
Ipo7	lightyellow
Adm	lightyellow
Calca	lightyellow
Usp31	lightyellow
Plekha1	lightyellow
Bnip3	lightyellow
Mak16	lightyellow
Otud4	lightyellow
Adcy7	lightyellow
Psmb10	lightyellow
Cdh1	lightyellow
Cirh1a	lightyellow
Plcg2	lightyellow
Galnt2	lightyellow
Dpy19l1	lightyellow
Rexo2	lightyellow
Slc35f2	lightyellow
Sltm	lightyellow
Prss44	lightyellow
Med14	lightyellow
Cul4b	lightyellow
Utp14a	lightyellow
Mir363	lightyellow
Sox3	lightyellow
Abcd1	lightyellow
Pdzd4	lightyellow
Apoo	lightyellow
Tmem28	lightyellow
Armcx6	lightyellow
Acsl4	lightyellow
Pak3	lightyellow
Foxr2	lightyellow
Rragb	lightyellow
Prps2	lightyellow
Ncoa2	orange
Eef1b2	orange
Rpl37a	orange
Cep350	orange
Fh1	orange
Rps12	orange
Hddc2	orange
Foxo3	orange
Zfp280b	orange
Rps15	orange
Mrpl54	orange
Nup37	orange
Cct2	orange
Mon2	orange
Naca	orange
Cnpy2	orange
Rpl41	orange
Rps26	orange
Sptbn1	orange
Gnb2l1	orange
Hint1	orange
Pemt	orange
Gm16515	orange
Supt6	orange
Med13	orange
Rpl38	orange
Atp5h	orange
Rps7	orange
Heatr5a	orange
Eapp	orange
Rps29	orange
Rpl36al	orange
Timm9	orange
Med6	orange
Fcf1	orange
Slirp	orange
Atg2b	orange
Uqcrfs1	orange
Rps23	orange
Nsa2	orange
Ndufs4	orange
Dcp1a	orange
Pbrm1	orange
Hnrnpc	orange
Chd8	orange
Hmbox1	orange
Mycbp2	orange
Rpl37	orange
Cct5	orange
Cox6c	orange
Dcaf13	orange
Eif3h	orange
Eef1d	orange
Rpl8	orange
Nol12	orange
Rpl3	orange
Rbx1	orange
Pam16	orange
Rpl35a	orange
Rpl24	orange
Atp5o	orange
Tcp1	orange
Psmb1	orange
Tbl3	orange
Rps10	orange
Rpl10a	orange
Tulp1	orange
Rps28	orange
Ndufa7	orange
H2-Ke2	orange
Rps18	orange
Rrp36	orange
Rpl36	orange
Strn	orange
Heatr5b	orange
Ston1	orange
Thoc1	orange
Srp19	orange
Rps14	orange
Cep192	orange
Rpl17	orange
Haus1	orange
Ndufs8	orange
Banf1	orange
Fau	orange
Tmem258	orange
Usmg5	orange
Rpl7a	orange
Rpl12	orange
Rpl35	orange
Usp8	orange
Crls1	orange
Kif16b	orange
Kif3b	orange
Atp5e	orange
Rps21	orange
Mrps28	orange
Rpl22l1	orange
Ndufb5	orange
Rapgef2	orange
Plrg1	orange
Rps3a1	orange
Psmb4	orange
Aimp1	orange
Rpf1	orange
Rps20	orange
Smu1	orange
Fam214b	orange
Rps6	orange
0610037L13Rik	orange
Urod	orange
Rps8	orange
Ppie	orange
Psmb2	orange
Rpl11	orange
Mrto4	orange
Exosc10	orange
Rpl22	orange
Psmc2	orange
Rpl9	orange
Mir703	orange
Rpl5	orange
Golga3	orange
Rplp0	orange
Rpl6	orange
Diablo	orange
Atp6v0a2	orange
Mrps17	orange
Crcp	orange
Aimp2	orange
Rpl21	orange
Ubn2	orange
Aak1	orange
Ankrd26	orange
Rps9	orange
Rpl28	orange
Rps5	orange
Snrpd2	orange
Rps19	orange
Rps16	orange
Med29	orange
Eif3k	orange
Pdcd5	orange
Rps11	orange
Rpl13a	orange
Rpl18	orange
Rps17	orange
Zfand6	orange
Rps3	orange
Mrpl48	orange
Rpl27a	orange
Rps13	orange
Rps15a	orange
Coq7	orange
Bola2	orange
9430038I01Rik	orange
Uba52	orange
Rpl18a	orange
Ndufb7	orange
Ptger1	orange
Glg1	orange
Rpl13	orange
Tomm20	orange
Arhgef12	orange
Rps25	orange
Imp3	orange
Rplp1	orange
Rpl4	orange
Eef1a1	orange
4922501C03Rik	orange
Mrpl3	orange
Alas1	orange
Rpsa	orange
Rpl14	orange
Exosc7	orange
Uxt	orange
Rpl39	orange
Rpl10	orange
Igbp1	orange
Nup62cl	orange
Armc9	pink
Twist2	pink
Pam	pink
Csrp1	pink
Kif21b	pink
Cep170	pink
Sdccag8	pink
Disp1	pink
Tgfb2	pink
Prox1	pink
Hhat	pink
Sertad4	pink
BC020402	pink
Heca	pink
Hey2	pink
Marcks	pink
Lama4	pink
Bves	pink
Cep85l	pink
H2afy2	pink
BC005764	pink
Arid3a	pink
Gamt	pink
Mex3d	pink
Nr2c1	pink
Kitl	pink
Thap2	pink
Frs2	pink
Hmga2	pink
Gdf11	pink
Slit3	pink
Adamts2	pink
Hand1	pink
Usp22	pink
Mfap4	pink
Ulk2	pink
Efnb3	pink
6330403K07Rik	pink
Fam57a	pink
Tbx2	pink
Tbx4	pink
Vezf1	pink
Col1a1	pink
Dlx3	pink
Hoxb7	pink
Hoxb6	pink
Tanc2	pink
Cep112	pink
Gprc5c	pink
2020-09-09	pink
Cbx2	pink
Ccdc57	pink
Csnk1d	pink
Greb1	pink
Twist1	pink
9330151L19Rik	pink
Frmd6	pink
Numb	pink
Prox2	pink
Pgf	pink
Nek9	pink
Btbd7	pink
Degs2	pink
Dlk1	pink
Gli3	pink
Ppp1r3g	pink
Dsp	pink
Pak1ip1	pink
Pitx1	pink
Smad5	pink
Vcan	pink
Top2b	pink
Zfp503	pink
Dpysl2	pink
Farp1	pink
Sema5a	pink
Scx	pink
Zfp251	pink
Lgals1	pink
Ttll12	pink
Scube1	pink
Fbln1	pink
Slc38a4	pink
Hdac7	pink
Letmd1	pink
Acvrl1	pink
Hoxc10	pink
Hoxc9	pink
Hoxc6	pink
Vasn	pink
Snai2	pink
Igf2bp2	pink
Lrch3	pink
Heg1	pink
Itgb5	pink
Kalrn	pink
Gsk3b	pink
Igsf11	pink
Senp7	pink
Igf2r	pink
Dnase1l2	pink
Wfikkn1	pink
Rab11fip3	pink
Scube3	pink
Ppp2r5d	pink
Daam2	pink
Arhgap28	pink
9430020K01Rik	pink
Ccny	pink
Greb1l	pink
Mib1	pink
Fbn2	pink
Ndst1	pink
Pdgfrb	pink
Zfp516	pink
Tshz1	pink
Zadh2	pink
Clcf1	pink
Cd248	pink
Ahnak	pink
Ddb1	pink
Sgms1	pink
Acta2	pink
Ppp1r3c	pink
Itprip	pink
Pfkfb3	pink
Mamdc4	pink
Vav2	pink
Col5a1	pink
Prrx2	pink
Angptl2	pink
Crb2	pink
Rnd3	pink
Rprm	pink
Rbms1	pink
Hoxd9	pink
Hoxd8	pink
Hoxd4	pink
Hoxd1	pink
Itga4	pink
Accs	pink
Cd44	pink
Abtb2	pink
Bmf	pink
4932416H05Rik	pink
Hspa12b	pink
Zfp133-ps	pink
Cox4i2	pink
2500004C02Rik	pink
Mafb	pink
Ptpn1	pink
Fam210b	pink
Ppp4r1l-ps	pink
Lrrcc1	pink
Gnb4	pink
Bche	pink
Arhgef2	pink
Efna1	pink
Notch2	pink
Igsf3	pink
Magi3	pink
Cttnbp2nl	pink
Csf1	pink
Sort1	pink
Arhgap29	pink
Unc5c	pink
Il11ra1	pink
Reck	pink
Rnf38	pink
Fbxo10	pink
5830415F09Rik	pink
Mllt3	pink
Jun	pink
Dock7	pink
Map7d1	pink
Zmym6	pink
Sdc3	pink
Ptpru	pink
Epb4.1	pink
Sepn1	pink
Clic4	pink
Eif4g3	pink
Fv1	pink
Gpr153	pink
[truncated: 450 more rows]

## Sheet: GKO-Early
Genes	ModuleColor
Cnnm3	black
Gtf3c3	black
Mettl21a	black
Mff	black
Tmco1	black
Usp21	black
Atg5	black
Mcm9	black
Gcc2	black
Cabin1	black
Smarcb1	black
Slc19a1	black
Mier2	black
Rnf126	black
Rexo1	black
Klf16	black
Dot1l	black
Sf3a2	black
Cactin	black
Fzr1	black
Nedd1	black
Zfc3h1	black
Rap1b	black
BC048403	black
R3hdm2	black
Pan2	black
Sf3a1	black
Znrf3	black
Tbrg4	black
Mdh1	black
Fgf18	black
Nudcd2	black
Canx	black
Ncor1	black
Cenpv	black
Pelp1	black
Cdk12	black
Ccdc47	black
Grb2	black
Usp36	black
Rptor	black
Nploc4	black
Mafg	black
Tbcd	black
Sypl	black
Tmx1	black
Cox16	black
Sipa1l1	black
Dync1h1	black
Xrcc3	black
Nudt14	black
Trim27	black
Spata31d1a	black
Isca1	black
Med10	black
Ccdc127	black
Zfyve16	black
Kcnk5	black
3632451O06Rik	black
Acin1	black
Pabpn1	black
2410089E03Rik	black
Golph3	black
Drosha	black
D15Ertd621e	black
Asap1	black
Scrib	black
Cyc1	black
Gga1	black
Sbf1	black
Mll2	black
Troap	black
Prpf40b	black
Bcdin3d	black
Scn8a	black
Zfp597	black
Crebbp	black
Dgcr14	black
Hira	black
Ece2	black
Eif4g1	black
D16Ertd472e	black
Mis18a	black
Ripk4	black
Scaf8	black
Mrpl18	black
Zfp54	black
Zfp51	black
Srrm2	black
Pgp	black
Zfp598	black
D17Wsu92e	black
Brpf3	black
Tbc1d22b	black
Brd4	black
Brd2	black
Vars	black
Bag6	black
Prrc2a	black
Abcf1	black
Gnl1	black
Trim26	black
Bysl	black
Hdgfrp2	black
Dus3l	black
Khsrp	black
Pigf	black
Cript	black
Fbxo11	black
Hars	black
Tcof1	black
Atp5a1	black
Rbm14	black
Yif1a	black
AI837181	black
Sf1	black
AI846148	black
Ints5	black
Tut1	black
Dmrt1	black
Tnks2	black
Pi4k2a	black
R3hcc1l	black
Pprc1	black
Actr1a	black
Smndc1	black
Zdhhc6	black
Csf2ra	black
Nudt5	black
Ssna1	black
Nup214	black
Ambra1	black
Cry2	black
Fbxo3	black
Immp1l	black
Dstn	black
BC029722	black
Nfs1	black
1110008F13Rik	black
Serinc3	black
Stk4	black
Adnp	black
Sall4	black
Tbl1xr1	black
Siah2	black
Ssr3	black
Prcc	black
Smg5	black
Krtcap2	black
Gatad2b	black
Them4	black
Zfp687	black
Sf3b4	black
Capza1	black
Stxbp3a	black
Slc30a7	black
Nol6	black
Ubap2	black
Ctnnal1	black
Nfib	black
Tm2d1	black
Rnf220	black
Dph2	black
Szt2	black
Foxj3	black
Zmpste24	black
Yrdc	black
Zscan20	black
Pum1	black
Pigv	black
Spen	black
Clcn6	black
Mtor	black
Tmem201	black
Zbtb48	black
Nol9	black
A430005L14Rik	black
Lrrc47	black
Rer1	black
Noc2l	black
Tmem60	black
Gtf3c2	black
Nelfa	black
Fam193a	black
Htt	black
Tmem128	black
Tmem33	black
Thap6	black
Tmed5	black
Ep400	black
Rnf10	black
Gcn1l1	black
Setd1b	black
Vps37b	black
Setd8	black
Dhx37	black
Sbds	black
Limk1	black
Ywhag	black
Gigyf1	black
Cox19	black
Fscn1	black
Bud31	black
D630045J12Rik	black
1600020E01Rik	black
Chd4	black
Cnot3	black
Leng8	black
Zfp628	black
Zbtb45	black
Trim28	black
Gltscr2	black
Sympk	black
Tomm40	black
Zfp574	black
9130221H12Rik	black
Rasgrp4	black
Psmd8	black
Yif1b	black
Psenen	black
Wbp7	black
Med25	black
Scaf1	black
Prr12	black
Nipa2	black
Herc2	black
Klf13	black
Zfp592	black
2900076A07Rik	black
Nup98	black
Eif3f	black
Pik3c2a	black
Gde1	black
Xpo6	black
Taok2	black
Fbxl19	black
Setd1a	black
Phrf1	black
Ascl2	black
Map2k7	black
Arhgef10	black
Vps36	black
Dlc1	black
Ufsp2	black
Mfap3l	black
Atp13a1	black
Gatad2a	black
Upf1	black
Pik3r2	black
Cherp	black
Smim7	black
Samd1	black
Rfx1	black
Dcaf15	black
Setd6	black
Dhodh	black
Cmip	black
Fbxo31	black
Zc3h18	black
Sult5a1	black
Raver1	black
Ecsit	black
Fam118b	black
H2afx	black
Rbm7	black
Sdhd	black
Rps27l	black
Ppm1m	black
Ifrd2	black
Impdh2	black
Nme6	black
Cmtm8	black
Cdk16	black
A230072C01Rik	black
Hcfc1	black
G6pdx	black
Vamp7	black
Prdm14	cyan
Rbm44	cyan
Tfcp2l1	cyan
Kiss1	cyan
Elf3	cyan
Nr5a2	cyan
Fam26f	cyan
Cep57l1	cyan
Tspan15	cyan
Hk1	cyan
Rtkn2	cyan
Slc16a9	cyan
Vpreb3	cyan
Pdxk	cyan
Gadd45b	cyan
Aldh1l2	cyan
Spic	cyan
Pold2	cyan
Myl7	cyan
Fignl1	cyan
Mtif2	cyan
Vdac1	cyan
Tnip1	cyan
Kcnj12	cyan
Slc13a5	cyan
Tekt1	cyan
Smtnl2	cyan
Phospho1	cyan
Hoxb13	cyan
Rdm1	cyan
Wipi1	cyan
Slc39a11	cyan
Ttyh2	cyan
Cdr2l	cyan
Trim47	cyan
2810008D09Rik	cyan
Tha1	cyan
Socs3	cyan
Adcy3	cyan
2700097O09Rik	cyan
Pygl	cyan
Tcl1	cyan
2810011L19Rik	cyan
Ak7	cyan
Hsp90aa1	cyan
Stk30	cyan
Ckb	cyan
Serpinb1a	cyan
Arl15	cyan
3830406C13Rik	cyan
Pck2	cyan
Ephx2	cyan
Dcstamp	cyan
Dpys	cyan
Ly6a	cyan
Gsdmd	cyan
Card10	cyan
Mir1943	cyan
AI848285	cyan
A4galt	cyan
Pim3	cyan
Adm2	cyan
Hoxc12	cyan
Gsc2	cyan
Fetub	cyan
Tmem50b	cyan
Ets2	cyan
Brwd1	cyan
Ezr	cyan
Sod2	cyan
Msln	cyan
Cdkn1a	cyan
Agpat1	cyan
Ly6g6d	cyan
Ly6g6e	cyan
Ier3	cyan
Spats1	cyan
Vegfa	cyan
Unc5cl	cyan
Catsperd	cyan
Nrtn	cyan
Rfx2	cyan
2410021H03Rik	cyan
Wdr55	cyan
Arl14epl	cyan
Snx24	cyan
Prrc1	cyan
Il17b	cyan
Cidea	cyan
Fbxo15	cyan
Ltbp3	cyan
Cdc42ep2	cyan
Pkd2l1	cyan
Pdzd7	cyan
Sfxn3	cyan
Poll	cyan
Tmem180	cyan
Proser2	cyan
Grin1	cyan
Wdr5	cyan
Nek6	cyan
5330411J11Rik	cyan
Ly75	cyan
Gm13580	cyan
Rapsn	cyan
Mettl15	cyan
BC052040	cyan
Jmjd7	cyan
Pla2g4b	cyan
Wdr76	cyan
Smox	cyan
Trib3	cyan
Gss	cyan
Tgm2	cyan
Wfdc2	cyan
Wfdc10	cyan
Tfap2c	cyan
Ankrd35	cyan
Trmt13	cyan
Gm11837	cyan
Usp45	cyan
Aqp3	cyan
Ccdc107	cyan
Arhgef39	cyan
Invs	cyan
Epb4.1l4b	cyan
Alg6	cyan
Calr4	cyan
Tesk2	cyan
Foxo6	cyan
Trim63	cyan
Rcan3	cyan
Grhl3	cyan
Klhdc7a	cyan
Arhgef10l	cyan
Padi2	cyan
Fam131c	cyan
Fblim1	cyan
Kazn	cyan
Tnfrsf1b	cyan
Spsb1	cyan
H6pd	cyan
Yes1	cyan
Jakmip1	cyan
Lap3	cyan
Aff1	cyan
Spp1	cyan
Pxmp2	cyan
Pus1	cyan
Ulk1	cyan
Hscb	cyan
Wscd2	cyan
Trpv4	cyan
Gltp	cyan
Hspb8	cyan
Oas1b	cyan
Oas1g	cyan
Oas1a	cyan
Scarb1	cyan
Rasa4	cyan
Mdfic	cyan
Stra8	cyan
Mpp6	cyan
Gata2	cyan
Nup210	cyan
Mitf	cyan
Bhlhe40	cyan
Ttll3	cyan
A2m	cyan
Dppa3	cyan
Nanog	cyan
Tuba3a	cyan
Vwf	cyan
Bcl2l14	cyan
St8sia1	cyan
Dnaaf3	cyan
Crxos1	cyan
Ppp1r13l	cyan
Bcl3	cyan
Zfp36	cyan
Gpi1	cyan
9830147E19Rik	cyan
Ldhc	cyan
Alpk3	cyan
Thrsp	cyan
Capn5	cyan
Ampd3	cyan
Nsmce1	cyan
Ccdc111	cyan
Sap30	cyan
Gdf15	cyan
Arrdc2	cyan
Jak3	cyan
Insl3	cyan
Anapc10	cyan
Ccdc130	cyan
Pdp2	cyan
Calb2	cyan
Ntpcr	cyan
Icam1	cyan
Kank2	cyan
9530077C05Rik	cyan
Zbtb44	cyan
St3gal4	cyan
Cox5a	cyan
Spg21	cyan
Khdc3	cyan
Rhoa	cyan
Xylb	cyan
Gm6880	cyan
Esx1	cyan
Smap1	floralwhite
Fam168b	floralwhite
Pou3f3	floralwhite
Hecw2	floralwhite
Satb2	floralwhite
9130024F11Rik	floralwhite
Aamp	floralwhite
Mettl13	floralwhite
Adck3	floralwhite
2510003E04Rik	floralwhite
Tle2	floralwhite
Pwp1	floralwhite
Nudt4	floralwhite
Mettl25	floralwhite
Mbd6	floralwhite
Adcy1	floralwhite
Flii	floralwhite
Top3a	floralwhite
Vamp2	floralwhite
Abr	floralwhite
Cdk5r1	floralwhite
Pgap3	floralwhite
Med24	floralwhite
Casc3	floralwhite
Rapgefl1	floralwhite
Rgs9	floralwhite
Cog1	floralwhite
Foxg1	floralwhite
Foxa1	floralwhite
Pacs2	floralwhite
Secisbp2	floralwhite
Dapk1	floralwhite
Wdr41	floralwhite
Smim15	floralwhite
Lrrc16b	floralwhite
Zbtbd6	floralwhite
Peg13	floralwhite
Sharpin	floralwhite
Adck5	floralwhite
Sun2	floralwhite
Lmf2	floralwhite
Arf3	floralwhite
Thap7	floralwhite
Spsb3	floralwhite
Phf1	floralwhite
H2-Ke6	floralwhite
Ehmt2	floralwhite
Brd8	floralwhite
Znhit2	floralwhite
Fen1	floralwhite
Mrpl16	floralwhite
Ndor1	floralwhite
Golga2	floralwhite
Ciz1	floralwhite
1700019L03Rik	floralwhite
1700011J10Rik	floralwhite
Atg13	floralwhite
Epb4.1l1	floralwhite
Neurl2	floralwhite
Cdh4	floralwhite
Znf512b	floralwhite
Med12l	floralwhite
Serpini1	floralwhite
Glrb	floralwhite
Bcan	floralwhite
Ovgp1	floralwhite
Col11a1	floralwhite
Metap1	floralwhite
Fam219a	floralwhite
Pigo	floralwhite
Tesk1	floralwhite
Eri3	floralwhite
Adprhl2	floralwhite
Mmp23	floralwhite
Cacna2d1	floralwhite
Orc5	floralwhite
Lias	floralwhite
Exoc1	floralwhite
Tfip11	floralwhite
AW549542	floralwhite
Bcl7b	floralwhite
Fam20c	floralwhite
Prkar1b	floralwhite
Zfp316	floralwhite
Ptprz1	floralwhite
Kcp	floralwhite
Zfp777	floralwhite
Srgap3	floralwhite
Ptms	floralwhite
Mansc4	floralwhite
Prr24	floralwhite
Eml2	floralwhite
Clptm1	floralwhite
Zfp526	floralwhite
Adck4	floralwhite
Shkbp1	floralwhite
Dyrk1b	floralwhite
Supt5	floralwhite
Igflr1	floralwhite
Haus5	floralwhite
Tshz3	floralwhite
Tbc1d17	floralwhite
Ppp1r15a	floralwhite
Sphk2	floralwhite
Otud7a	floralwhite
Zkscan2	floralwhite
Ccdc101	floralwhite
Armc5	floralwhite
Stk32c	floralwhite
Slc7a2	floralwhite
Tmem59l	floralwhite
Nr3c2	floralwhite
Lrrc29	floralwhite
Fhod1	floralwhite
Aprt	floralwhite
BC018242	floralwhite
Pccb	floralwhite
Dock3	floralwhite
Slc25a38	floralwhite
Wdr13	floralwhite
Dcaf12l1	floralwhite
Itm2a	floralwhite
Rrs1	honeydew1
Kansl3	honeydew1
Epha4	honeydew1
Ralb	honeydew1
Sobp	honeydew1
Fam108a	honeydew1
Pip5k1c	honeydew1
Elac2	honeydew1
Per1	honeydew1
Polr2a	honeydew1
Neurl4	honeydew1
Dvl2	honeydew1
Gsg2	honeydew1
Cluh	honeydew1
Mnt	honeydew1
Smg6	honeydew1
Git1	honeydew1
Trp53i13	honeydew1
Phf12	honeydew1
Nek8	honeydew1
Kat7	honeydew1
E130012A19Rik	honeydew1
Pcgf2	honeydew1
Wipf2	honeydew1
Kat2a	honeydew1
Tubg1	honeydew1
Psme3	honeydew1
Atxn7l3	honeydew1
Engase	honeydew1
2310015A10Rik	honeydew1
Psmc1	honeydew1
Cdc42bpb	honeydew1
Higd2a	honeydew1
Jmy	honeydew1
A930011O12Rik	honeydew1
Ppp2r2a	honeydew1
Mapk15	honeydew1
Rrp7a	honeydew1
Glis2	honeydew1
Rogdi	honeydew1
Clcn2	honeydew1
Chrd	honeydew1
Tmem41a	honeydew1
Ripply3	honeydew1
Zfp523	honeydew1
Gm14872	honeydew1
Soga2	honeydew1
Txnl1	honeydew1
Neurl1a	honeydew1
Pigt	honeydew1
Pcif1	honeydew1
Mocs3	honeydew1
Alg14	honeydew1
Ppap2b	honeydew1
Plekhm2	honeydew1
Agtrap	honeydew1
Phf13	honeydew1
Paxip1	honeydew1
Zfp513	honeydew1
Noa1	honeydew1
Nudt9	honeydew1
P2rx2	honeydew1
Acacb	honeydew1
Tbx3	honeydew1
Camkk2	honeydew1
Clip1	honeydew1
Polr2j	honeydew1
Luc7l2	honeydew1
Setd5	honeydew1
Brpf1	honeydew1
Atn1	honeydew1
Usp5	honeydew1
Zfp384	honeydew1
Vamp1	honeydew1
Foxm1	honeydew1
Wbp11	honeydew1
Ccdc106	honeydew1
Nova2	honeydew1
Ltbp4	honeydew1
Wtip	honeydew1
Grin2d	honeydew1
AI854517	honeydew1
Tmem126b	honeydew1
Rnf141	honeydew1
Phkg2	honeydew1
Agpat5	honeydew1
Scoc	honeydew1
Wwox	honeydew1
Hsbp1	honeydew1
Pvrl1	honeydew1
Ppp2r1b	honeydew1
Ptpn23	honeydew1
Wnk3	honeydew1
2010300C02Rik	ivory
Npas2	ivory
Rnf25	ivory
Kifap3	ivory
Uap1	ivory
Olfml2b	ivory
Dusp12	ivory
Cdk19	ivory
Rab36	ivory
Bcr	ivory
Palm	ivory
Adat3	ivory
Slc39a3	ivory
Map2k2	ivory
Dapk3	ivory
Hmg20b	ivory
Appl2	ivory
Atxn7l3b	ivory
Cox10	ivory
Ovca2	ivory
Fam101b	ivory
Slc46a1	ivory
Pdk2	ivory
Wnk4	ivory
Hdac5	ivory
Prkca	ivory
Rnf157	ivory
Adam17	ivory
Brms1l	ivory
Nrde2	ivory
Phactr1	ivory
Cxcl14	ivory
Habp4	ivory
Pik3r1	ivory
Ppwd1	ivory
Camk2g	ivory
Grid1	ivory
Gm4285	ivory
Atad2	ivory
Puf60	ivory
Hdac10	ivory
Scarf2	ivory
Amdhd2	ivory
Ntn3	ivory
Cyp4f14	ivory
Vwa7	ivory
Sapcd1	ivory
Gemin6	ivory
Mapre2	ivory
Gypc	ivory
Nrep	ivory
Ndufv1	ivory
Ccdc85b	ivory
Fibp	ivory
Zfpl1	ivory
Fam189a2	ivory
Smarca2	ivory
Nhlrc2	ivory
Eno4	ivory
Prdx3	ivory
Vim	ivory
Dnajc24	ivory
Fbn1	ivory
Fahd2a	ivory
Kcnip3	ivory
Ebf4	ivory
Cpxm1	ivory
Ndrg3	ivory
Bcas1	ivory
Fam217b	ivory
Pear1	ivory
Efna4	ivory
S1pr1	ivory
Ank2	ivory
Coq3	ivory
1700066J24Rik	ivory
Zfp362	ivory
Trim62	ivory
Trnp1	ivory
Ephb2	ivory
Pink1	ivory
Espn	ivory
Nat8l	ivory
Rufy3	ivory
Parm1	ivory
Gtpbp6	ivory
Mn1	ivory
Wnt2	ivory
Hipk2	ivory
Ephb6	ivory
Tril	ivory
Adcyap1r1	ivory
Tet3	ivory
Sfxn5	ivory
Mgll	ivory
Klf15	ivory
Prickle2	ivory
Dcp1b	ivory
Slc25a18	ivory
Itfg2	ivory
Meis3	ivory
Egln2	ivory
Arhgap33	ivory
Akt1s1	ivory
Fes	ivory
Ap3b2	ivory
Apbb1	ivory
Fam57b	ivory
Fgfr2	ivory
Carkd	ivory
Dusp26	ivory
Cbr4	ivory
Tmem38a	ivory
Cdh5	ivory
Zfpm1	ivory
Spata2l	ivory
Dmxl2	ivory
Glce	ivory
C2cd4a	ivory
Nudt16	ivory
Klhl18	ivory
Ppp1r3f	ivory
3110035E14Rik	lightcoral
Fam134a	lightcoral
Serpine2	lightcoral
D10Bwg1379e	lightcoral
Os9	lightcoral
B4galnt1	lightcoral
Slc26a10	lightcoral
Tug1	lightcoral
Pgam2	lightcoral
Aebp1	lightcoral
Wdr92	lightcoral
Pld6	lightcoral
Nt5m	lightcoral
Shmt1	lightcoral
Gps2	lightcoral
Ctdnep1	lightcoral
Tbkbp1	lightcoral
Ttc32	lightcoral
Tmem63c	lightcoral
Nrn1	lightcoral
Foxd1	lightcoral
Plau	lightcoral
Mmp14	lightcoral
Ap1g2	lightcoral
Fam124a	lightcoral
Trim35	lightcoral
Phyhip	lightcoral
Kctd12	lightcoral
Trib1	lightcoral
Tmem186	lightcoral
Arvcf	lightcoral
Tulp4	lightcoral
D330041H03Rik	lightcoral
Pla2g7	lightcoral
Lrrc73	lightcoral
Fem1a	lightcoral
Gata6	lightcoral
Rbm4	lightcoral
B3gat3	lightcoral
Mettl5	lightcoral
Slc35c1	lightcoral
Entpd6	lightcoral
Cyb561d1	lightcoral
Wwp1	lightcoral
Mrps15	lightcoral
Map3k6	lightcoral
Letm1	lightcoral
Med28	lightcoral
Rhof	lightcoral
Clip2	lightcoral
Zfp800	lightcoral
Clec2l	lightcoral
Dennd5b	lightcoral
Zfp784	lightcoral
Calm3	lightcoral
Kcnn4	lightcoral
Cyp2s1	lightcoral
H19	lightcoral
Lig4	lightcoral
Cnep1r1	lightcoral
Tcf25	lightcoral
Esam	lightcoral
Irak1bp1	lightcoral
Paqr9	lightcoral
Usp27x	lightcoral
Gripap1	lightcoral
Stard8	lightcoral
Fam178b	lightpink4
Fam117b	lightpink4
Slc18b1	lightpink4
Hcn2	lightpink4
Tmem259	lightpink4
Sbno2	lightpink4
Pias4	lightpink4
Gna11	lightpink4
Zmiz2	lightpink4
Vps54	lightpink4
Mybbp1a	lightpink4
Ankrd40	lightpink4
Sp2	lightpink4
Plxdc1	lightpink4
Ubtf	lightpink4
Itgb3	lightpink4
Smarcd2	lightpink4
Pgs1	lightpink4
Enthd2	lightpink4
2310003H01Rik	lightpink4
Laptm4a	lightpink4
Fancm	lightpink4
Irf2bpl	lightpink4
AW209491	lightpink4
Slc45a4	lightpink4
Zc3h3	lightpink4
Zfp623	lightpink4
Mcat	lightpink4
Brd1	lightpink4
Pced1b	lightpink4
Tmem191c	lightpink4
Pkmyt1	lightpink4
Rab26	lightpink4
Tcp11	lightpink4
Ubash3a	lightpink4
Cchcr1	lightpink4
2310061I04Rik	lightpink4
Aars2	lightpink4
Capn11	lightpink4
Man2a1	lightpink4
Ralbp1	lightpink4
Hmgxb3	lightpink4
Sart1	lightpink4
Cfl1	lightpink4
Trim8	lightpink4
Col17a1	lightpink4
Bbip1	lightpink4
Dhtkd1	lightpink4
Pkn3	lightpink4
Mrrf	lightpink4
Fastkd1	lightpink4
Med19	lightpink4
Pramel7	lightpink4
Hsd17b12	lightpink4
Ndufaf1	lightpink4
Acss1	lightpink4
Adrm1	lightpink4
Polr3k	lightpink4
Mfn1	lightpink4
Pygo2	lightpink4
Rab2a	lightpink4
Mtf1	lightpink4
Usp48	lightpink4
Alpl	lightpink4
2510039O18Rik	lightpink4
Clstn1	lightpink4
Ddx54	lightpink4
Fzd9	lightpink4
Prmt8	lightpink4
Tnni3	lightpink4
Vasp	lightpink4
Ercc2	lightpink4
Cic	lightpink4
Lipe	lightpink4
Numbl	lightpink4
Pak4	lightpink4
Fam98c	lightpink4
Wdr62	lightpink4
Ap2a1	lightpink4
Sema4b	lightpink4
Atxn2l	lightpink4
Gm4532	lightpink4
Zfp553	lightpink4
Pou4f2	lightpink4
Tmem231	lightpink4
Car5a	lightpink4
Sipa1l2	lightpink4
Ccdc84	lightpink4
Calml4	lightpink4
Pias1	lightpink4
2410012M07Rik	lightpink4
Uqcrc1	lightpink4
Fbxl2	lightpink4
Ctnnb1	lightpink4
Slc6a8	lightpink4
Irak1	lightpink4
Lactb2	magenta
Eya1	magenta
Msc	magenta
Mcm3	magenta
Paqr8	magenta
Efhc1	magenta
Tmem14a	magenta
Dst	magenta
Arid5a	magenta
4930558J18Rik	magenta
Ino80d	magenta
Cryge	magenta
Slc16a14	magenta
Ndufa10	magenta
Ccdc93	magenta
Mgat5	magenta
Dyrk3	magenta
Eif2d	magenta
Slc41a1	magenta
Rab7l1	magenta
Ppfia4	magenta
Nek7	magenta
Tor3a	magenta
Rabgap1l	magenta
Ankrd45	magenta
Dedd	magenta
Tagln2	magenta
Ccdc19	magenta
Psen2	magenta
Traf5	magenta
Plagl1	magenta
Enpp3	magenta
Fam229b	magenta
Sec63	magenta
Aifm2	magenta
Lss	magenta
Sumo3	magenta
Ube2g2	magenta
Syde1	magenta
Abca7	magenta
Hmha1	magenta
Zbtb7a	magenta
Apba3	magenta
S1pr4	magenta
Aes	magenta
Fgd6	magenta
Tmcc3	magenta
Cradd	magenta
Slc6a15	magenta
Lrig3	magenta
2020-03-09	magenta
Myl6b	magenta
Zc3h10	magenta
Gal3st1	magenta
Gas2l1	magenta
Kremen1	magenta
Ogdh	magenta
Tlx3	magenta
Rnf145	magenta
Trim41	magenta
Ltc4s	magenta
Acsl6	magenta
Sap30l	magenta
Srebf1	magenta
Map2k3	magenta
Tnfrsf13b	magenta
Sco1	magenta
Myh13	magenta
Arhgef15	magenta
Slc25a35	magenta
Aurkb	magenta
Cntrob	magenta
Dnahc2	magenta
Fxr2	magenta
Sox15	magenta
Senp3	magenta
Fgf11	magenta
Tmem95	magenta
Acap1	magenta
Inca1	magenta
C1qbp	magenta
Itgae	magenta
Prpf8	magenta
Myo1c	magenta
Ywhae	magenta
Dbil5	magenta
Coro6	magenta
Sarm1	magenta
Suz12	magenta
Cct6b	magenta
Unc45b	magenta
Slfn5	magenta
AI450353	magenta
Prr11	magenta
Mir142	magenta
Akap1	magenta
4930405P13Rik	magenta
Coil	magenta
Dgke	magenta
Gm525	magenta
Tob1	magenta
Chad	magenta
Xylt2	magenta
Igf2bp1	magenta
Ube2z	magenta
Calcoco2	magenta
Nfe2l1	magenta
Lrrc46	magenta
Osbpl7	magenta
Kpnb1	magenta
Npepps	magenta
Arhgap23	magenta
Mllt6	magenta
Cisd3	magenta
Pip4k2b	magenta
Lasp1	magenta
Cacnb1	magenta
Stac2	magenta
Psmd3	magenta
Krt42	magenta
Klhl10	magenta
Stat3	magenta
Ptrf	magenta
Vat1	magenta
Nags	magenta
BC030867	magenta
Asb16	magenta
Rundc3a	magenta
Slc25a39	magenta
Ccdc43	magenta
Acbd4	magenta
Mapt	magenta
Ern1	magenta
Fdxr	magenta
Fads6	magenta
Armc7	magenta
Mif4gd	magenta
Caskin2	magenta
Tsen54	magenta
Llgl2	magenta
Itgb4	magenta
Unc13d	magenta
Tmc6	magenta
Syngr2	magenta
Tk1	magenta
Birc5	magenta
Fkbp1b	magenta
Tspan13	magenta
Ispd	magenta
Pnpla8	magenta
Cfl2	magenta
Prps1l3	magenta
Gemin2	magenta
Gpr135	magenta
Hif1a	magenta
Hspa2	magenta
Rdh12	magenta
Plekhd1	magenta
Gm20337	magenta
Zc2hc1c	magenta
Vash1	magenta
Itpk1	magenta
Zfp386	magenta
Esyt2	magenta
Sp4	magenta
Hist1h4k	magenta
Prss16	magenta
Btn2a2	magenta
Hist1h3g	magenta
Hist1h1d	magenta
Tfap2a	magenta
Gmpr	magenta
Spata31d1b	magenta
Bhmt	magenta
Scamp1	magenta
Snx18	magenta
Parp8	magenta
Gm7120	magenta
Gm3558	magenta
4930452B06Rik	magenta
Nek4	magenta
Eaf1	magenta
Ogdhl	magenta
Gprin2	magenta
Fam25c	magenta
Sncg	magenta
Mmrn2	magenta
Naa30	magenta
4931414P19Rik	magenta
Zfhx2	magenta
Thtpa	magenta
Rec8	magenta
Rabggta	magenta
Nop9	magenta
Ripk3	magenta
Phf11d	magenta
Msra	magenta
Kif13b	magenta
Pbk	magenta
Lrch1	magenta
Zc3h13	magenta
Nufip1	magenta
Tsc22d1	magenta
4930444M15Rik	magenta
Bora	magenta
Pou4f1	magenta
Dock9	magenta
Ubac2	magenta
Amacr	magenta
6030458C11Rik	magenta
Fam173b	magenta
Matn2	magenta
Klf10	magenta
Rad21	magenta
Gpr20	magenta
Ccdc166	magenta
Apol6	magenta
Txn2	magenta
Atf4	magenta
Serhl	magenta
Plxnb2	magenta
Slc38a2	magenta
Rapgef3	magenta
Rnd1	magenta
Ccdc65	magenta
Tmprss12	magenta
Nr4a1	magenta
Ppl	magenta
Ube2l3	magenta
Map6d1	magenta
Bcl6	magenta
Mb21d2	magenta
Hes1	magenta
Fam43a	magenta
Ppp1r2	magenta
Bdh1	magenta
Pla1a	magenta
Cd80	magenta
Jam2	magenta
Ldhal6b	magenta
Acat2	magenta
Zfp97	magenta
Zfp820	magenta
Zfp213	magenta
Pdpk1	magenta
Igfals	magenta
Eme2	magenta
Rpusd1	magenta
Narfl	magenta
Nkx2-5	magenta
1700097N02Rik	magenta
Hspa1b	magenta
Zfp57	magenta
Cdc5l	magenta
Tmem151b	magenta
Nfkbie	magenta
Gm7325	magenta
Gm14873	magenta
Foxp4	magenta
Efhb	magenta
Ccdc94	magenta
Tnfaip8l1	magenta
Rab12	magenta
Clip4	magenta
Memo1	magenta
Eif2ak2	magenta
Map4k3	magenta
Camkmt	magenta
B4galt6	magenta
Mep1b	magenta
Lims2	magenta
Paip2	magenta
Dnd1	magenta
Cd74	magenta
Smad7	magenta
Cpt1a	magenta
BC021614	magenta
Tmem134	magenta
Neat1	magenta
Capn1	magenta
Tm7sf2	magenta
Atg2a	magenta
Plcb3	magenta
Lrrn4cl	magenta
Zfp91	magenta
Nmrk1	magenta
Anxa1	magenta
Tmem2	magenta
Gm9895	magenta
Rnls	magenta
Myof	magenta
Nfkb2	magenta
Eif3a	magenta
Dclre1c	magenta
Tprn	magenta
Bmyc	magenta
Card9	magenta
Rxra	magenta
Ccbl1	magenta
Rabepk	magenta
Metap1d	magenta
Itga6	magenta
Ccdc141	magenta
Nr1h3	magenta
Apip	magenta
Slc24a5	magenta
Sdcbp2	magenta
Fam110a	magenta
Eif2s2	magenta
Ncoa6	magenta
Edem2	magenta
Src	magenta
Spint5	magenta
Acot8	magenta
E130018N17Rik	magenta
Npepl1	magenta
Lama5	magenta
Cables2	magenta
Gpr160	magenta
Prkci	magenta
Ccna1	magenta
Gucy1b3	magenta
Ntrk1	magenta
Tmem79	magenta
Dap3	magenta
Fam189b	magenta
Slc27a3	magenta
Npr1	magenta
Selenbp1	magenta
Nudt17	magenta
Ptgfrn	magenta
Cd2	magenta
Gstm4	magenta
Amigo1	magenta
Agl	magenta
Tet2	magenta
Acadm	magenta
Plekhf2	magenta
Tstd3	magenta
Pm20d2	magenta
Unc13b	magenta
Tln1	magenta
Abca1	magenta
Tmem38b	magenta
Zkscan16	magenta
Sh3gl2	magenta
Klhl9	magenta
0610043K17Rik	magenta
Ak4	magenta
Mob3c	magenta
Mknk1	magenta
Cited4	magenta
Zc3h12a	magenta
Grik3	magenta
Eva1b	magenta
Gja4	magenta
Gjb3	magenta
Gjb4	magenta
Gjb5	magenta
Zbtb8b	magenta
Laptm5	magenta
Trnau1ap	magenta
Atpif1	magenta
Sfn	magenta
Cep85	magenta
Tmem51as1	magenta
Pramef12	magenta
Ctnnbip1	magenta
Akap9	magenta
Cyp51	magenta
Rheb	magenta
En2	magenta
Nom1	magenta
Ept1	magenta
Depdc5	magenta
Tnip2	magenta
Hmx1	magenta
Ablim2	magenta
Lcorl	magenta
Gm3414	magenta
Klf3	magenta
Apbb2	magenta
Mfsd7a	magenta
Dgkq	magenta
Ficd	magenta
Acads	magenta
Cabp1	magenta
Dynll1	magenta
Kctd7	magenta
Cldn4	magenta
Abhd11	magenta
Irs3	magenta
Tsc22d4	magenta
Ppp1r35	magenta
Rnf216	magenta
Nptx2	magenta
2210417A02Rik	magenta
Asns	magenta
Trim24	magenta
Zfp786	magenta
AI854703	magenta
Plekha8	magenta
Kdm3a	magenta
Reep1	magenta
Polr1a	magenta
Hk2	magenta
Sema4f	magenta
Loxl3	magenta
Htra2	magenta
Dqx1	magenta
Pcgf1	magenta
Ino80b	magenta
Exoc6b	magenta
Pcbp1	magenta
Gmcl1	magenta
8430410A17Rik	magenta
Eefsec	magenta
Mcm2	magenta
Slc25a26	magenta
Ogg1	magenta
Tada3	magenta
Mkrn2	magenta
Adipor2	magenta
Erc1	magenta
Wnk1	magenta
C1rl	magenta
C1s	magenta
Phb2	magenta
Pianp	magenta
Acrbp	magenta
Lpar5	magenta
Nop2	magenta
Tulp3	magenta
Gprc5a	magenta
8430419L09Rik	magenta
C2cd5	magenta
Med21	magenta
Arntl2	magenta
Mrps35	magenta
Rps4y2	magenta
Ipo8	magenta
Leng1	magenta
Cox6b2	magenta
Fbxo46	magenta
Mark4	magenta
Ceacam20	magenta
Erf	magenta
Rab4b	magenta
Itpkc	magenta
Prx	magenta
Akt2	magenta
Map3k10	magenta
Eid2	magenta
Nccrp1	magenta
Map4k1	magenta
Catsperg1	magenta
Zbtb32	magenta
Ffar3	magenta
Klk10	magenta
Clec11a	magenta
Emc10	magenta
Pnkp	magenta
Fuz	magenta
Tsks	magenta
Kcna7	magenta
Tulp2	magenta
Tmem143	magenta
Ccdc114	magenta
Ndnl2	magenta
Pcsk6	magenta
Aldh1a3	magenta
Fanci	magenta
Wdr73	magenta
Nmb	magenta
Whamm	magenta
Eed	magenta
Dnajb13	magenta
Arap1	magenta
Clpb	magenta
Tub	magenta
Tead1	magenta
Rabep2	magenta
Tufm	magenta
Mylpf	magenta
Gm166	magenta
Prss36	magenta
B4galnt4	magenta
Shcbp1	magenta
Atp11a	magenta
Grtp1	magenta
Kbtbd11	magenta
Slc25a15	magenta
Nkx6-3	magenta
Ash2l	magenta
4930444A02Rik	magenta
Rbpms	magenta
Lonrf1	magenta
Triml2	magenta
Rwdd4a	magenta
Sc4mol	magenta
D130040H23Rik	magenta
B3gnt3	magenta
Zfp961	magenta
Fam32a	magenta
1700067K01Rik	magenta
Mri1	magenta
Gcdh	magenta
Pla2g15	magenta
Gabarapl2	magenta
Itgb1	magenta
Zfp426	magenta
Zglp1	magenta
Keap1	magenta
Kri1	magenta
Dnm2	magenta
Nlrx1	magenta
AU019823	magenta
Hspb2	magenta
Neil1	magenta
Islr2	magenta
Myo1e	magenta
Cgnl1	magenta
4930509E16Rik	magenta
Mb21d1	magenta
Gm2382	magenta
Esyt3	magenta
Aste1	magenta
Poc1a	magenta
Hyal1	magenta
Nat6	magenta
Hyal3	magenta
Arih2	magenta
Slc25a20	magenta
Ccr4	magenta
Cmtm7	magenta
Osbpl10	magenta
Stt3b	magenta
Ulk4	magenta
Prickle3	magenta
1810030O07Rik	magenta
AA414768	magenta
Timp1	magenta
Pgrmc1	magenta
Slc25a5	magenta
Stag2	magenta
Gpc4	magenta
Xlr4a	magenta
Xlr3a	magenta
Pja1	magenta
Il2rg	magenta
Rlim	magenta
Arxes2	magenta
Irs4	magenta
Sbspon	maroon
Mars2	maroon
Trak2	maroon
Abcb6	maroon
Nit1	maroon
Gm20300	maroon
Ncoa7	maroon
Specc1l	maroon
Dnmt3l	maroon
Tle6	maroon
Galnt4	maroon
Esyt1	maroon
Fancl	maroon
Sgsm2	maroon
Vps53	maroon
Fam222b	maroon
Wsb1	maroon
Heatr6	maroon
Synrg	maroon
Ptges3l	maroon
Rhbdf2	maroon
Taf1b	maroon
Ttc7b	maroon
Epdr1	maroon
Cks2	maroon
Mxd3	maroon
Fbp2	maroon
F2r	maroon
Sec24c	maroon
Glud1	maroon
Gm3219	maroon
Mapk1ip1l	maroon
Lgals3	maroon
Ajuba	maroon
Ipo4	maroon
Phf11c	maroon
Nefl	maroon
Dok2	maroon
Klf5	maroon
Aard	maroon
Grasp	maroon
Spryd3	maroon
Il1rap	maroon
Vgll3	maroon
Chaf1b	maroon
Itfg3	maroon
Cul7	maroon
Apobec2	maroon
Abhd3	maroon
Syvn1	maroon
Cpn1	maroon
Ptrh1	maroon
Ttc30b	maroon
Ube2l6	maroon
Ivd	maroon
Bcl2l1	maroon
Blcap	maroon
Sdc4	maroon
Pltp	maroon
Pmepa1	maroon
Tbx15	maroon
Faah	maroon
Bmp8a	maroon
Fam76a	maroon
2010015L04Rik	maroon
D5Ertd579e	maroon
Dcun1d4	maroon
Scfd2	maroon
Nup54	maroon
Hpse	maroon
Ap5z1	maroon
Impdh1	maroon
Strip2	maroon
Adck2	maroon
0610030E20Rik	maroon
Dctn1	maroon
Mxd1	maroon
Ppp6r1	maroon
Gpr4	maroon
Opa3	maroon
Ryr1	maroon
Nudt19	maroon
Nipa1	maroon
Mesdc1	maroon
Pold3	maroon
Prkcdbp	maroon
Thumpd1	maroon
Star	maroon
Ints10	maroon
Clgn	maroon
Mphosph6	maroon
Rpusd4	maroon
Hspa8	maroon
Rab27a	maroon
Nt5e	maroon
AU015836	maroon
Zdhhc15	maroon
Timm8a1	maroon
Stk36	mediumpurple3
Farp2	mediumpurple3
Gpatch2	mediumpurple3
R3hdm4	mediumpurple3
Nuak1	mediumpurple3
Elk3	mediumpurple3
Ppp1r12a	mediumpurple3
Arhgef25	mediumpurple3
Dnajc14	mediumpurple3
Pisd-ps1	mediumpurple3
Ccdc157	mediumpurple3
Meis1	mediumpurple3
Sh3bp5l	mediumpurple3
4933439C10Rik	mediumpurple3
Chd3	mediumpurple3
Plscr3	mediumpurple3
Eno3	mediumpurple3
Ankrd13b	mediumpurple3
Nlk	mediumpurple3
Nf1	mediumpurple3
Taf15	mediumpurple3
Mmd	mediumpurple3
Samd14	mediumpurple3
Hoxb9	mediumpurple3
Nr1d1	mediumpurple3
Msl1	mediumpurple3
Krt10	mediumpurple3
Gpatch8	mediumpurple3
Map3k3	mediumpurple3
Cant1	mediumpurple3
Ralgapa1	mediumpurple3
Zfp36l1	mediumpurple3
Dcaf5	mediumpurple3
Ppp1r13b	mediumpurple3
Wdr60	mediumpurple3
Rab24	mediumpurple3
Clptm1l	mediumpurple3
Ccnh	mediumpurple3
Nfatc4	mediumpurple3
Extl3	mediumpurple3
2610301G19Rik	mediumpurple3
Kbtbd7	mediumpurple3
Tars	mediumpurple3
Myc	mediumpurple3
Kifc2	mediumpurple3
Prph	mediumpurple3
Nckap5l	mediumpurple3
Smagp	mediumpurple3
Fignl2	mediumpurple3
Abat	mediumpurple3
2020-09-05	mediumpurple3
Wdr5b	mediumpurple3
Boc	mediumpurple3
Tead3	mediumpurple3
Rab11b	mediumpurple3
Skiv2l	mediumpurple3
Ubr2	mediumpurple3
Mocs1	mediumpurple3
Sh3gl1	mediumpurple3
Dhx57	mediumpurple3
Slc35a4	mediumpurple3
Eml3	mediumpurple3
Acsl5	mediumpurple3
Rab11fip2	mediumpurple3
Ankrd16	mediumpurple3
Slc27a4	mediumpurple3
Gle1	mediumpurple3
Sptan1	mediumpurple3
Cep110	mediumpurple3
Lhx2	mediumpurple3
Mbd5	mediumpurple3
Zfp408	mediumpurple3
5430417L22Rik	mediumpurple3
Secisbp2l	mediumpurple3
Vps16	mediumpurple3
Dlgap4	mediumpurple3
Nelfcd	mediumpurple3
Rgs19	mediumpurple3
Phc3	mediumpurple3
Gon4l	mediumpurple3
Strip1	mediumpurple3
Gstm6	mediumpurple3
Gstm2	mediumpurple3
Cpne3	mediumpurple3
Rgp1	mediumpurple3
Spata6	mediumpurple3
Txlna	mediumpurple3
Lypla2	mediumpurple3
Zfp46	mediumpurple3
Wnt4	mediumpurple3
Hp1bp3	mediumpurple3
Acap3	mediumpurple3
Fam132a	mediumpurple3
Mll5	mediumpurple3
Emilin1	mediumpurple3
Sh2b3	mediumpurple3
Ccdc62	mediumpurple3
Nyap1	mediumpurple3
Gpc2	mediumpurple3
Flnc	mediumpurple3
Klhdc10	mediumpurple3
Mest	mediumpurple3
Krba1	mediumpurple3
Fgd5	mediumpurple3
Leprel2	mediumpurple3
Ing4	mediumpurple3
Iffo1	mediumpurple3
Ncapd2	mediumpurple3
Tmem86b	mediumpurple3
Zfp579	mediumpurple3
Strn4	mediumpurple3
Mypop	mediumpurple3
Six5	mediumpurple3
Irgq	mediumpurple3
B3gnt8	mediumpurple3
Fam181b	mediumpurple3
Zfp689	mediumpurple3
Slc22a18	mediumpurple3
Gm14378	mediumpurple3
Gsr	mediumpurple3
Spcs3	mediumpurple3
Nip7	mediumpurple3
Spsb4	mediumpurple3
Cacna2d2	mediumpurple3
Usp4	mediumpurple3
Scap	mediumpurple3
Usp11	mediumpurple3
Araf	mediumpurple3
Bex4	mediumpurple3
Trpa1	midnightblue
Hs6st1	midnightblue
Cnnm4	midnightblue
Tbc1d8	midnightblue
Cnot11	midnightblue
Snord89	midnightblue
Fzd5	midnightblue
Bcs1l	midnightblue
Cdk18	midnightblue
Lamc2	midnightblue
C130074G19Rik	midnightblue
Slc30a1	midnightblue
Sgk1	midnightblue
4930444G20Rik	midnightblue
Fam26e	midnightblue
Fig4	midnightblue
Chst3	midnightblue
Slc29a3	midnightblue
Susd2	midnightblue
Hal	midnightblue
Pawr	midnightblue
Irak3	midnightblue
LOC100504608	midnightblue
F420014N23Rik	midnightblue
Stat2	midnightblue
Osm	midnightblue
1700042O10Rik	midnightblue
Cobl	midnightblue
Smcr7	midnightblue
Ntn1	midnightblue
Asgr2	midnightblue
Alox12	midnightblue
Arrb2	midnightblue
Xaf1	midnightblue
Atp2a3	midnightblue
Aspa	midnightblue
Unc119	midnightblue
Nle1	midnightblue
Dusp14	midnightblue
Myo19	midnightblue
Mks1	midnightblue
Ngfr	midnightblue
Gm53	midnightblue
Mir196a-1	midnightblue
Krt17	midnightblue
Hap1	midnightblue
Adam11	midnightblue
Myl4	midnightblue
2610035D17Rik	midnightblue
Sstr2	midnightblue
Npb	midnightblue
Mfsd2b	midnightblue
Atad2b	midnightblue
Fam179b	midnightblue
Snapc1	midnightblue
Esrrb	midnightblue
Mtr	midnightblue
Hist1h1b	midnightblue
Hist1h3e	midnightblue
Hist1h2bb	midnightblue
Mrpl36	midnightblue
Bhmt2	midnightblue
Dmgdh	midnightblue
Vcl	midnightblue
Kat6b	midnightblue
Ppif	midnightblue
Sh2d4b	midnightblue
Rnf31	midnightblue
Irf9	midnightblue
Tgm1	midnightblue
Gm16973	midnightblue
Neil2	midnightblue
Tdh	midnightblue
Slc15a1	midnightblue
Npr3	midnightblue
Zfp706	midnightblue
Azin1	midnightblue
Phf20l1	midnightblue
C1qtnf6	midnightblue
Sh3bp1	midnightblue
Tob2	midnightblue
Nfe2	midnightblue
Ifitm7	midnightblue
Eif2b5	midnightblue
Thpo	midnightblue
Ahsg	midnightblue
Crybg3	midnightblue
Zfp960	midnightblue
Snora78	midnightblue
Crebrf	midnightblue
Dnahc8	midnightblue
Sik1	midnightblue
1700061G19Rik	midnightblue
Riok3	midnightblue
Kdm3b	midnightblue
Tmem173	midnightblue
Dcp2	midnightblue
Cdo1	midnightblue
Slc6a7	midnightblue
Cdx1	midnightblue
Zbtb7c	midnightblue
Cdk2ap2	midnightblue
Cabp4	midnightblue
Dnajc4	midnightblue
Naa40	midnightblue
Taf6l	midnightblue
Hps1	midnightblue
Acbd7	midnightblue
Tbc1d13	midnightblue
Ptges	midnightblue
Fam102a	midnightblue
Fbxw2	midnightblue
Sfpi1	midnightblue
Accsl	midnightblue
Gm13889	midnightblue
Ldlrad3	midnightblue
Ppp1r14d	midnightblue
Itpka	midnightblue
Patl2	midnightblue
Mavs	midnightblue
Slc52a3	midnightblue
B4galt5	midnightblue
Lrrc34	midnightblue
Lrriq4	midnightblue
Ccdc39	midnightblue
Tlr2	midnightblue
She	midnightblue
Il6ra	midnightblue
Bdh2	midnightblue
Tmem64	midnightblue
Slc44a1	midnightblue
Klf4	midnightblue
Kank4	midnightblue
Zyg11a	midnightblue
Nsun4	midnightblue
Lurap1	midnightblue
Akirin1	midnightblue
Dlgap3	midnightblue
C77080	midnightblue
Sync	midnightblue
Aim1l	midnightblue
Slc30a2	midnightblue
Runx3	midnightblue
Ncmap	midnightblue
Padi4	midnightblue
Tmem82	midnightblue
AI507597	midnightblue
Gm13128	midnightblue
Tnfrsf8	midnightblue
Smarcd3	midnightblue
Slc5a6	midnightblue
Eif2b4	midnightblue
Trmt44	midnightblue
Igfbp7	midnightblue
Fbrsl1	midnightblue
Nos1	midnightblue
Ppp1cc	midnightblue
Pcolce	midnightblue
Pdgfa	midnightblue
Fry	midnightblue
Brca2	midnightblue
Gpnmb	midnightblue
Pole4	midnightblue
M1ap	midnightblue
Tlx2	midnightblue
Mthfd2	midnightblue
Il17rc	midnightblue
Fxyd4	midnightblue
Bid	midnightblue
Mical3	midnightblue
Plekhg6	midnightblue
Emp1	midnightblue
Bcat1	midnightblue
Isoc2a	midnightblue
Pglyrp1	midnightblue
Relb	midnightblue
Bcam	midnightblue
Sertad3	midnightblue
C030039L03Rik	midnightblue
Nfkbid	midnightblue
Lin37	midnightblue
Rhcg	midnightblue
Fam108c	midnightblue
Mir1970	midnightblue
Gprc5b	midnightblue
Nfatc2ip	midnightblue
Tacc2	midnightblue
Nkx6-2	midnightblue
2610019F03Rik	midnightblue
Sfrp1	midnightblue
Fut10	midnightblue
Tex15	midnightblue
Hsh2d	midnightblue
Vstm5	midnightblue
Adamts8	midnightblue
Pou2f3	midnightblue
Foxr1	midnightblue
Layn	midnightblue
Rpp25	midnightblue
C2cd4b	midnightblue
Tbx18	midnightblue
Atp1b3	midnightblue
Rnf7	midnightblue
Mras	midnightblue
Sema3b	midnightblue
Slc26a6	midnightblue
Ocrl	midnightblue
Zdhhc9	midnightblue
Mtm1	midnightblue
Zfp185	midnightblue
Iars2	paleturquoise
Ifngr1	paleturquoise
Tysnd1	paleturquoise
Tpgs1	paleturquoise
Polrmt	paleturquoise
Cirbp	paleturquoise
Ncln	paleturquoise
Sycp3	paleturquoise
Tbc1d15	paleturquoise
Dctn2	paleturquoise
Timeless	paleturquoise
Wibg	paleturquoise
Morc2a	paleturquoise
C1d	paleturquoise
Pank3	paleturquoise
Ublcp1	paleturquoise
Mapk7	paleturquoise
Dcaf7	paleturquoise
Unk	paleturquoise
Hgs	paleturquoise
Rfng	paleturquoise
[truncated: 4,122 more rows]

## Sheet: GKO-Constant
Genes	ModuleColor
Lypla1	blue
Sgk3	blue
Prex2	blue
Bag2	blue
Tgfbrap1	blue
Slc40a1	blue
Rpe	blue
Kansl1l	blue
Acadl	blue
Ihh	blue
Acsl3	blue
2810459M11Rik	blue
Hdlbp	blue
Tmem37	blue
Ubxn4	blue
AA986860	blue
5730559C18Rik	blue
Rgl1	blue
Npl	blue
Desi2	blue
Stx7	blue
Arhgap18	blue
Frk	blue
Cd164	blue
Ascc3	blue
Mcu	blue
Pcbd1	blue
Supv3l1	blue
Vps26a	blue
Pbld2	blue
Agpat3	blue
Plk5	blue
Plekhj1	blue
Creb3l3	blue
Mfsd12	blue
4930404N11Rik	blue
A230046K03Rik	blue
Hsp90b1	blue
Dram1	blue
Gnptab	blue
Chpt1	blue
Gas2l3	blue
Eea1	blue
Atp2b1	blue
Rab3ip	blue
Msrb3	blue
Dtx3	blue
Hsd17b6	blue
Sec14l2	blue
Rab1	blue
Aftph	blue
Ugp2	blue
Papolg	blue
Nipal4	blue
Fnip1	blue
Slc36a1	blue
Arf1	blue
Epn2	blue
Adora2b	blue
Slc16a13	blue
Tm4sf5	blue
Rab11fip4	blue
Pnpo	blue
Acly	blue
Hspb9	blue
Rab5c	blue
Atp6v0a1	blue
Slc9a3r1	blue
Pcyt2	blue
Cd7	blue
Smc6	blue
Pdia6	blue
Ctage5	blue
Fbxo33	blue
Prkch	blue
Map3k9	blue
Aldh6a1	blue
Galc	blue
Eml1	blue
Wdr25	blue
Amn	blue
Zfyve21	blue
Vps41	blue
Lyrm4	blue
Nedd9	blue
Ctsl	blue
Lpcat1	blue
Iqgap2	blue
Cenph	blue
Slc30a5	blue
Nln	blue
Sgtb	blue
Slc38a9	blue
Arhgef3	blue
Rpph1	blue
Slc7a7	blue
Fam167a	blue
Fbxl3	blue
Dnajc3	blue
Dab2	blue
Wdr70	blue
Atp6v1c1	blue
Sntb1	blue
Has2	blue
E430025E21Rik	blue
Fam84b	blue
St3gal1	blue
Commd5	blue
1110038F14Rik	blue
Phf21b	blue
Gramd4	blue
Alg12	blue
Dennd6b	blue
Arsa	blue
Twf1	blue
Tmem117	blue
Mettl7a1	blue
Abcc1	blue
Ap2m1	blue
AI480653	blue
Ptplb	blue
Atp6v1a	blue
Slc35a5	blue
Atg3	blue
Cd47	blue
Robo1	blue
Mrpl39	blue
Rcan1	blue
2410124H12Rik	blue
Serac1	blue
Dynlt1a	blue
Mir692-1	blue
Qk	blue
Pdcd2	blue
Cuta	blue
Rsph1	blue
Zfp811	blue
Apom	blue
Clic5	blue
Mrpl2	blue
Satb1	blue
Fsd1	blue
Mpnd	blue
Plin3	blue
Ppp4r1	blue
Galm	blue
Eml4	blue
Ttc7	blue
Ppp1r21	blue
2700099C18Rik	blue
Osbpl1a	blue
Stk32a	blue
Dpysl3	blue
Tmed7	blue
Aldh7a1	blue
Slc12a2	blue
Fech	blue
Malt1	blue
Sec11c	blue
Cndp2	blue
Rad9a	blue
Ovol1	blue
Cdca5	blue
Fth1	blue
Tmem216	blue
Vps13a	blue
Ppapdc2	blue
Il33	blue
Gldc	blue
Hhex	blue
Exoc6	blue
Pdlim1	blue
Aldh18a1	blue
Avpi1	blue
As3mt	blue
Vti1a	blue
A630007B06Rik	blue
Slc18a2	blue
Cubn	blue
Pip4k2a	blue
Yme1l1	blue
Mrpl41	blue
Dpp7	blue
Ralgds	blue
Asb6	blue
Slc25a25	blue
Pip5kl1	blue
Hspa5	blue
Dpp4	blue
Cobll1	blue
Lrp2	blue
Gpr155	blue
Ptpmt1	blue
Vps18	blue
Cep152	blue
Prnp	blue
Lrrn4	blue
Sec23b	blue
Ralgapa2	blue
Hnf4a	blue
Pkig	blue
Zmynd8	blue
Ppdpf	blue
Tcea2	blue
Hps3	blue
4932438A13Rik	blue
3110057O12Rik	blue
4930577N17Rik	blue
Serp1	blue
2810407C02Rik	blue
Ppm1l	blue
Fnip2	blue
Sh3d19	blue
Efna3	blue
S100a10	blue
Kcnc4	blue
Asph	blue
Sfrs18	blue
Arid3c	blue
Clta	blue
Ptpn3	blue
Lpar1	blue
Snx30	blue
Echdc2	blue
Atp6v0b	blue
Bmp8b	blue
Rragc	blue
Akr7a5	blue
Gpr157	blue
Camta1	blue
Thap3	blue
Tmem52	blue
Hadhb	blue
Cenpa	blue
Mpv17	blue
Mfsd10	blue
0610040J01Rik	blue
Tbc1d1	blue
Atp8a1	blue
Atp10d	blue
Nfxl1	blue
Zar1	blue
Prdm8	blue
Hnrpdl	blue
Evi5	blue
Noc4l	blue
Srrd	blue
Fbxo21	blue
Plbd2	blue
Tpcn1	blue
Vps33a	blue
Glt1d1	blue
Wbscr22	blue
Snx8	blue
Tfec	blue
Snx10	blue
Hoxa5	blue
Hoxa10	blue
Gng12	blue
Vamp8	blue
Tmsb10	blue
Podxl2	blue
Aldh1l1	blue
Irak2	blue
2020-03-08	blue
Rimklb	blue
Lag3	blue
Plekha5	blue
Zfp667	blue
Apoe	blue
Grik5	blue
U2af1l4	blue
Ftl1	blue
Gtf2h1	blue
Lins	blue
Mctp2	blue
Det1	blue
Nox4	blue
Tmem135	blue
Myo7a	blue
Folr1	blue
Lamtor1	blue
Tmem41b	blue
Gga2	blue
Zfp747	blue
9130019O22Rik	blue
Oat	blue
Lamp1	blue
Tnks	blue
Mtus1	blue
Sh2d4a	blue
Atp6v1b2	blue
Glt25d1	blue
Tom1	blue
Hmox1	blue
Mir1199	blue
Vps35	blue
Lonp2	blue
Herpud1	blue
Atp6v0d1	blue
Gfod2	blue
Maf	blue
Gcsh	blue
Cotl1	blue
Klhl36	blue
Zfp809	blue
Ets1	blue
Vps11	blue
Hyou1	blue
Arcn1	blue
Ube4a	blue
Fxyd2	blue
Commd4	blue
Kbtbd13	blue
Snx1	blue
Dapk2	blue
Tmod3	blue
Myo6	blue
Pgm3	blue
Topbp1	blue
Manf	blue
Hemk1	blue
Traip	blue
Golga4	blue
Sacm1l	blue
Clcn5	blue
Ebp	blue
Phf16	blue
Lonrf3	blue
Rhox9	blue
Fhl1	blue
Mtmr1	blue
Fam50a	blue
Efnb1	blue
Eda	blue
Cited1	blue
Prame	blue
Mum1l1	blue
Amot	blue
Tmem27	blue
Mospd2	blue
Atp6v1h	coral1
Xkr9	coral1
Rdh10	coral1
Il1r2	coral1
Nabp1	coral1
Stk17b	coral1
Ccnyl1	coral1
Idh1	coral1
Vil1	coral1
Tuba4a	coral1
Agfg1	coral1
Ugt1a7c	coral1
2410088K16Rik	coral1
Rab17	coral1
Lrrfip1	coral1
Scly	coral1
Kdsr	coral1
Plekha6	coral1
Lad1	coral1
Tor1aip2	coral1
Tdrd5	coral1
Fmo1	coral1
Cox20	coral1
Degs1	coral1
Irf6	coral1
Ginm1	coral1
Rab32	coral1
Fuca2	coral1
Ccdc28a	coral1
Hbs1l	coral1
Rfx6	coral1
Sgpl1	coral1
2010107G23Rik	coral1
Bicc1	coral1
Gucd1	coral1
Ggt1	coral1
9130017N09Rik	coral1
Scyl2	coral1
Tbk1	coral1
Ppm1h	coral1
Ccdc88a	coral1
Timd2	coral1
Rnf130	coral1
Sqstm1	coral1
Atox1	coral1
Fam83g	coral1
Usp43	coral1
Cldn7	coral1
Slc16a11	coral1
Gltpd2	coral1
Nxn	coral1
Car4	coral1
Tom1l1	coral1
Grb7	coral1
Stat5b	coral1
Dus1l	coral1
Apob	coral1
Adi1	coral1
Sptssa	coral1
Snx6	coral1
Mia2	coral1
Tmem30b	coral1
Atp6v1d	coral1
Tmed8	coral1
Sptlc2	coral1
Lgmn	coral1
Tmem251	coral1
Mir668	coral1
Gpr137b	coral1
Acot13	coral1
Dtnbp1	coral1
Mylip	coral1
Ninj1	coral1
1110007C09Rik	coral1
Thoc3	coral1
Fastkd3	coral1
Ube2ql1	coral1
Pdcd6	coral1
Serinc5	coral1
Gcnt4	coral1
Ocln	coral1
Marveld2	coral1
Adk	coral1
Sh3bp5	coral1
Samd4	coral1
Gch1	coral1
Rnase4	coral1
Ang	coral1
Slc7a8	coral1
Myh6	coral1
Spryd7	coral1
Ctsb	coral1
Fdft1	coral1
Lcp1	coral1
Tnfsf11	coral1
Ipo5	coral1
Prkaa1	coral1
Hrsp12	coral1
Lgals2	coral1
Gcat	coral1
Atxn10	coral1
Dnajc22	coral1
Krt7	coral1
Igfbp6	coral1
Soat2	coral1
Rmi2	coral1
Muc13	coral1
Sec22a	coral1
Dirc2	coral1
Gramd1c	coral1
Clic6	coral1
Cbr1	coral1
Bace2	coral1
Tmprss2	coral1
Zfp52	coral1
Ccdc64b	coral1
Cldn6	coral1
Snrpc	coral1
Ndufv3	coral1
H2-K1	coral1
C2	coral1
Neu1	coral1
Lsm2	coral1
Enpp5	coral1
Klc4	coral1
Gnmt	coral1
Safb	coral1
2410015M20Rik	coral1
Crb3	coral1
Nudt12	coral1
Ypel5	coral1
Arhgap12	coral1
Ttr	coral1
Mocos	coral1
Stard4	coral1
Slc23a1	coral1
Taf7	coral1
Spink3	coral1
Atg12	coral1
Ap3s1	coral1
Ccdc68	coral1
Me2	coral1
Sf3b2	coral1
Tmem223	coral1
Stx3	coral1
Insl6	coral1
Pcgf5	coral1
Hoga1	coral1
Morn4	coral1
Sfrp5	coral1
Abcc2	coral1
Gm10768	coral1
Tdrd1	coral1
Gfra1	coral1
Bend7	coral1
Optn	coral1
Taf3	coral1
Uap1l1	coral1
C330006A16Rik	coral1
Lrrc8a	coral1
Stam2	coral1
Galnt3	coral1
Mtch2	coral1
Cd82	coral1
Cat	coral1
Sord	coral1
Fermt1	coral1
Ovol2	coral1
3230401D17Rik	coral1
Ctsa	coral1
Ctsz	coral1
Tpd52	coral1
Car2	coral1
Mfsd1	coral1
Pdcd10	coral1
Gba	coral1
Muc1	coral1
Snapin	coral1
Cgn	coral1
Tars2	coral1
Slc16a1	coral1
Slc39a8	coral1
Mttp	coral1
Tspan5	coral1
Rmdn1	coral1
Nfx1	coral1
Susd1	coral1
Slc31a1	coral1
Atp6v1g1	coral1
Lurap1l	coral1
Inadl	coral1
Fam151a	coral1
2610528J11Rik	coral1
Tmem125	coral1
Lsm10	coral1
Cnksr1	coral1
Smim1	coral1
Arhgef16	coral1
Cdk11b	coral1
9430015G10Rik	coral1
Crot	coral1
Slc30a3	coral1
Tacc3	coral1
Grpel1	coral1
Man2b2	coral1
Sel1l3	coral1
Stim2	coral1
Tec	coral1
Gc	coral1
Rassf6	coral1
Hsd17b11	coral1
Lrrc8b	coral1
Sgsm1	coral1
Hrk	coral1
Sdsl	coral1
Vps29	coral1
Arpc3	coral1
Hip1r	coral1
Dnajc30	coral1
Arpc1b	coral1
Met	coral1
Tpk1	coral1
Osbpl3	coral1
Abcg2	coral1
Zfml	coral1
Cidec	coral1
Tatdn2	coral1
2510049J12Rik	coral1
Gabarapl1	coral1
Bhlhe41	coral1
Ppfibp1	coral1
Mettl20	coral1
Zfp954	coral1
Lig1	coral1
Apoc2	coral1
Blvrb	coral1
Prodh2	coral1
Pepd	coral1
Rhpn2	coral1
Slc7a9	coral1
Cyth2	coral1
Spty2d1	coral1
Htatip2	coral1
Ctsc	coral1
Prcp	coral1
Wnt11	coral1
Dgat2	coral1
Zfp771	coral1
Zfp764	coral1
Paox	coral1
Rnh1	coral1
Rprl3	coral1
Rab20	coral1
Thap1	coral1
Tmem192	coral1
Ifi30	coral1
Bst2	coral1
Dnase2a	coral1
Hook2	coral1
Car7	coral1
Hsd17b2	coral1
Mlycd	coral1
Map1lc3b	coral1
Cyba	coral1
Chmp1a	coral1
Mrpl4	coral1
Ap1m2	coral1
Spc24	coral1
Sc5d	coral1
Apoa4	coral1
Timm8b	coral1
Rdx	coral1
Etfa	coral1
Csk	coral1
Rab11a	coral1
Aph1b	coral1
Fam83b	coral1
Sh3bgrl2	coral1
Pls1	coral1
Ccdc36	coral1
Vill	coral1
Cdcp1	coral1
Nudt11	coral1
Mospd1	coral1
Gla	coral1
Morf4l2	coral1
Nrk	coral1
Ubqln2	coral1
Cops5	coral2
Tceb1	coral2
Mrpl30	coral2
Rnf149	coral2
Mrps9	coral2
Tex30	coral2
Bivm	coral2
Osgepl1	coral2
Hspe1	coral2
Tyw5	coral2
Ppil3	coral2
Tmem237	coral2
Sumo1	coral2
F11r	coral2
Wasf1	coral2
Tmem5	coral2
Akap10	coral2
Rangrf	coral2
Med11	coral2
Emc6	coral2
Glod4	coral2
Timm22	coral2
Blmh	coral2
Znhit3	coral2
Supt4a	coral2
Mrps23	coral2
Lsm12	coral2
Nt5c	coral2
Fasn	coral2
Tmem170b	coral2
Uimc1	coral2
Rpp14	coral2
Chchd1	coral2
Spcs1	coral2
Phf7	coral2
Psmc6	coral2
Nedd8	coral2
Elp3	coral2
Med4	coral2
Esd	coral2
Gtf2f2	coral2
Cep19	coral2
Arid1b	coral2
Stap2	coral2
Gpr108	coral2
Tcf4	coral2
Txnl4a	coral2
Cutc	coral2
Gsto1	coral2
Abl1	coral2
Phospho2	coral2
Ckmt1	coral2
Lsm14b	coral2
Jtb	coral2
Yipf1	coral2
2610001J05Rik	coral2
Zc3hc1	coral2
Chchd3	coral2
Bpgm	coral2
Mrps33	coral2
Cycs	coral2
Mad2l1	coral2
Bola3	coral2
Isy1	coral2
Lsm3	coral2
Trnt1	coral2
Emg1	coral2
Mrpl51	coral2
Strap	coral2
Golt1b	coral2
Asun	coral2
3110040N11Rik	coral2
Tenm4	coral2
Dkk3	coral2
Ifitm5	coral2
Tenm3	coral2
Large	coral2
Farsa	coral2
Mbtps1	coral2
2810013P06Rik	coral2
Med12	coral2
Snhg6	darkmagenta
Gsta3	darkmagenta
Rev1	darkmagenta
Gigyf2	darkmagenta
Phlda3	darkmagenta
Dennd1b	darkmagenta
Suco	darkmagenta
Slc19a2	darkmagenta
Aldh9a1	darkmagenta
Brox	darkmagenta
Ptpn14	darkmagenta
Tbxa2r	darkmagenta
Chst11	darkmagenta
Apaf1	darkmagenta
Tmtc3	darkmagenta
Mdm2	darkmagenta
Egfr	darkmagenta
Hmmr	darkmagenta
Ccng1	darkmagenta
Lsm11	darkmagenta
Rufy1	darkmagenta
Rapgef6	darkmagenta
Wnt9a	darkmagenta
Tmem11	darkmagenta
Spata22	darkmagenta
Rtn4rl1	darkmagenta
Chmp6	darkmagenta
Narf	darkmagenta
Itsn2	darkmagenta
Wdr35	darkmagenta
Pqlc3	darkmagenta
Hectd1	darkmagenta
Zfyve26	darkmagenta
4933426M11Rik	darkmagenta
Dcaf4	darkmagenta
Wdr20a	darkmagenta
Cep170b	darkmagenta
Zfp874a	darkmagenta
Cast	darkmagenta
Polk	darkmagenta
Ccdc125	darkmagenta
Plk2	darkmagenta
Ddx4	darkmagenta
Socs4	darkmagenta
Fbxo34	darkmagenta
Abhd4	darkmagenta
Ltb4r2	darkmagenta
Ltb4r1	darkmagenta
Esco2	darkmagenta
Slc39a14	darkmagenta
Cpox	darkmagenta
Ltn1	darkmagenta
Wtap	darkmagenta
2210404O09Rik	darkmagenta
Pknox1	darkmagenta
Tap1	darkmagenta
Slc44a4	darkmagenta
Trip10	darkmagenta
Zbtb14	darkmagenta
Trappc8	darkmagenta
Slc26a2	darkmagenta
Epg5	darkmagenta
Dpp3	darkmagenta
Vps51	darkmagenta
Vwce	darkmagenta
Bloc1s2a	darkmagenta
Suv39h2	darkmagenta
Mastl	darkmagenta
Slc34a3	darkmagenta
Pdcl	darkmagenta
B230120H23Rik	darkmagenta
Cd59a	darkmagenta
Depdc7	darkmagenta
Prrg4	darkmagenta
Dnajc17	darkmagenta
Ehd4	darkmagenta
Lrrc57	darkmagenta
Ubr1	darkmagenta
Slc4a11	darkmagenta
Arfgef2	darkmagenta
Snx16	darkmagenta
Ect2	darkmagenta
Nceh1	darkmagenta
Slc25a31	darkmagenta
Etfdh	darkmagenta
Ddit4l	darkmagenta
Trp53inp1	darkmagenta
Hsdl2	darkmagenta
Slc31a2	darkmagenta
Cdkn2b	darkmagenta
Slc35d1	darkmagenta
Podn	darkmagenta
Pafah2	darkmagenta
Hmgcl	darkmagenta
Errfi1	darkmagenta
Icmt	darkmagenta
Abcb1b	darkmagenta
Cgref1	darkmagenta
Slc5a1	darkmagenta
9230114K14Rik	darkmagenta
Arap2	darkmagenta
Srp72	darkmagenta
Polr2b	darkmagenta
Rchy1	darkmagenta
Cdkl2	darkmagenta
Sowahb	darkmagenta
Lin54	darkmagenta
Wsb2	darkmagenta
Gpn3	darkmagenta
Pdx1	darkmagenta
Gadd45a	darkmagenta
Rnf181	darkmagenta
H1fx	darkmagenta
2810474O19Rik	darkmagenta
Cblc	darkmagenta
Fbxo17	darkmagenta
Sec1	darkmagenta
Hps5	darkmagenta
Lrrc28	darkmagenta
4632434I11Rik	darkmagenta
Uvrag	darkmagenta
Lat	darkmagenta
Orai3	darkmagenta
Prss53	darkmagenta
Sigirr	darkmagenta
Efcab4a	darkmagenta
Camsap3	darkmagenta
Ckap2	darkmagenta
Plekha2	darkmagenta
Tti2	darkmagenta
Gm3336	darkmagenta
Ddx28	darkmagenta
Eif3g	darkmagenta
Gramd1b	darkmagenta
1600029D21Rik	darkmagenta
Wdr61	darkmagenta
Dopey1	darkmagenta
Acad11	darkmagenta
Gpx1	darkmagenta
Zkscan7	darkmagenta
Otud5	darkmagenta
Mpp1	darkmagenta
Eda2r	darkmagenta
Pcmtd1	darkorange
Vcpip1	darkorange
Arfgef1	darkorange
Ube2w	darkorange
Phf3	darkorange
Prim2	darkorange
Ccdc115	darkorange
Arhgef4	darkorange
Plekhb2	darkorange
Eif5b	darkorange
Pdcl3	darkorange
AI597479	darkorange
Uxs1	darkorange
Stat1	darkorange
Hibch	darkorange
Ankrd44	darkorange
Sf3b1	darkorange
9430016H08Rik	darkorange
Als2	darkorange
Carf	darkorange
Abi2	darkorange
Raph1	darkorange
Gmppa	darkorange
Chpf	darkorange
Tsn	darkorange
Mki67ip	darkorange
Tmem185b	darkorange
Ptpn4	darkorange
Dbi	darkorange
Insig2	darkorange
Ddx18	darkorange
Ikbke	darkorange
Rabif	darkorange
4930455F23Rik	darkorange
Atp1b1	darkorange
Lats1	darkorange
Mtfr2	darkorange
Snord100	darkorange
Adamtsl5	darkorange
Parpbp	darkorange
Bbs10	darkorange
Pip4k2c	darkorange
Spryd4	darkorange
Mip	darkorange
Sarnp	darkorange
Sfi1	darkorange
Rasl10a	darkorange
Polm	darkorange
Cpeb4	darkorange
Snord49a	darkorange
Trim16	darkorange
Fbxw10	darkorange
2310047M10Rik	darkorange
Cd68	darkorange
Nlgn2	darkorange
Kctd11	darkorange
Pld2	darkorange
Rnf167	darkorange
Kif1c	darkorange
Rpain	darkorange
Mis12	darkorange
Wscd1	darkorange
Mettl16	darkorange
Rpa1	darkorange
Smyd4	darkorange
Rilp	darkorange
Slc43a2	darkorange
Pitpna	darkorange
Crk	darkorange
Gosr1	darkorange
Taok1	darkorange
Myo18a	darkorange
Eral1	darkorange
2610507B11Rik	darkorange
Pigs	darkorange
Poldip2	darkorange
Fam58b	darkorange
Utp6	darkorange
Rhot1	darkorange
Zfp830	darkorange
Rad51d	darkorange
Dhrs11	darkorange
Ggnbp2	darkorange
Brip1	darkorange
Tubd1	darkorange
Smg8	darkorange
Cox11	darkorange
Rsad1	darkorange
Acsf2	darkorange
Lrrc59	darkorange
Eme1	darkorange
Snf8	darkorange
Atp5g1	darkorange
Cdk5rap3	darkorange
Mrpl10	darkorange
Mrpl45	darkorange
2410003L11Rik	darkorange
Cwc25	darkorange
Med1	darkorange
Nt5c3l	darkorange
Klhl11	darkorange
Ghdc	darkorange
Coasy	darkorange
Mlx	darkorange
Coa3	darkorange
Becn1	darkorange
Rundc1	darkorange
Brca1	darkorange
Nbr1	darkorange
Dhx8	darkorange
Tmem101	darkorange
Tmub2	darkorange
Gfap	darkorange
Cyb561	darkorange
Snord104	darkorange
Gna13	darkorange
Nat9	darkorange
Afmid	darkorange
Cbx4	darkorange
Sirt7	darkorange
1110002L01Rik	darkorange
Hpcal1	darkorange
Ahr	darkorange
Psma6	darkorange
Zbtb1	darkorange
Plekhg3	darkorange
Max	darkorange
Trip11	darkorange
2810429I04Rik	darkorange
BC016423	darkorange
Arid4b	darkorange
Mplkip	darkorange
Nqo2	darkorange
Smim13	darkorange
Nol7	darkorange
Simc1	darkorange
Txndc15	darkorange
Slc35d2	darkorange
Irx2	darkorange
Mccc2	darkorange
Elovl7	darkorange
Skiv2l2	darkorange
Flnb	darkorange
Pdhb	darkorange
Oxsm	darkorange
Nkiras1	darkorange
Nid2	darkorange
Ecd	darkorange
Mrps16	darkorange
Ndst2	darkorange
Polr3a	darkorange
Slmap	darkorange
Actr8	darkorange
Sfmbt1	darkorange
Bap1	darkorange
Ankrd28	darkorange
Oxnad1	darkorange
Ercc6	darkorange
Anxa8	darkorange
Ccser2	darkorange
Styx	darkorange
Gnpnat1	darkorange
Fermt2	darkorange
Ddhd1	darkorange
Dlgap5	darkorange
Rab2b	darkorange
Mrpl52	darkorange
Prmt5	darkorange
Cdh24	darkorange
Ngdn	darkorange
Emc9	darkorange
Tinf2	darkorange
Dhrs1	darkorange
Nynrin	darkorange
Parp4	darkorange
Ska3	darkorange
Mrp63	darkorange
Rcbtb1	darkorange
Setdb2	darkorange
Dleu2	darkorange
Mtmr9	darkorange
Chmp7	darkorange
Tnfrsf10b	darkorange
Reep4	darkorange
Fam160b2	darkorange
Cog3	darkorange
Slc25a30	darkorange
1200011I18Rik	darkorange
Lacc1	darkorange
Vwa8	darkorange
Wbp4	darkorange
Diap3	darkorange
Rai14	darkorange
Sqle	darkorange
Slc39a4	darkorange
Eif3l	darkorange
Kcnj4	darkorange
2020-09-03	darkorange
Prkag1	darkorange
Prr13	darkorange
Nckap1l	darkorange
Zc3h7a	darkorange
Gspt1	darkorange
Ppil2	darkorange
Slc7a4	darkorange
Vwa5b2	darkorange
Ephb3	darkorange
Poglut1	darkorange
Nxpe3	darkorange
Cmss1	darkorange
Synj2	darkorange
Tceb2	darkorange
Tbc1d24	darkorange
Eci1	darkorange
Msrb1	darkorange
Cyp4f16	darkorange
2020-03-02	darkorange
1110038B12Rik	darkorange
Snord52	darkorange
Dsg2	darkorange
Tpgs2	darkorange
2410004N09Rik	darkorange
Fchsd1	darkorange
BC031181	darkorange
Pqlc1	darkorange
Sipa1	darkorange
Esrra	darkorange
Tmem179b	darkorange
Cstf2t	darkorange
Ccnj	darkorange
Cwf19l1	darkorange
Sema4g	darkorange
Mgea5	darkorange
Smc3	darkorange
Fam69b	darkorange
Snora43	darkorange
Snora17	darkorange
Gbgt1	darkorange
Zdhhc12	darkorange
Endog	darkorange
Ptges2	darkorange
Fam129b	darkorange
Cers6	darkorange
Dcaf17	darkorange
Lnp	darkorange
Hnrnpa3	darkorange
Caprin1	darkorange
Arl14ep	darkorange
Spint1	darkorange
Nusap1	darkorange
Ltk	darkorange
Rbm12	darkorange
Ctnnbl1	darkorange
Snord12	darkorange
Pabpc4l	darkorange
Mme	darkorange
4930579G24Rik	darkorange
Tsacc	darkorange
Scamp3	darkorange
Mtx1	darkorange
Adam15	darkorange
Tuft1	darkorange
Gabpb2	darkorange
Mettl14	darkorange
Snhg8	darkorange
Dnajb14	darkorange
Odf2l	darkorange
Lyn	darkorange
Srsf12	darkorange
Tmem245	darkorange
3110001D03Rik	darkorange
Gm12657	darkorange
Zyg11b	darkorange
Mecr	darkorange
Fbxo6	darkorange
Apitd1	darkorange
Nadk	darkorange
Rint1	darkorange
Tomm7	darkorange
Dnajb6	darkorange
Acox3	darkorange
Tapt1	darkorange
Rell1	darkorange
Uso1	darkorange
Atp5k	darkorange
Zfp932	darkorange
Tpst2	darkorange
2610524H06Rik	darkorange
Mlec	darkorange
Triap1	darkorange
Tesc	darkorange
Orai1	darkorange
Mphosph9	darkorange
Zkscan1	darkorange
Ptcd1	darkorange
Usp12	darkorange
Gm16039	darkorange
Ing3	darkorange
Gcc1	darkorange
Rbm28	darkorange
Irf5	darkorange
Ahcyl2	darkorange
Exoc4	darkorange
Wdr91	darkorange
Cnot4	darkorange
Agk	darkorange
Zfp398	darkorange
Zfp956	darkorange
Ccdc126	darkorange
Skap2	darkorange
Hibadh	darkorange
Scrn1	darkorange
Immt	darkorange
Ptcd3	darkorange
Elmod3	darkorange
Kcmf1	darkorange
Gcfc2	darkorange
Dok1	darkorange
Aup1	darkorange
Lbx2	darkorange
Ccdc142	darkorange
Pradc1	darkorange
1700019G17Rik	darkorange
Cml1	darkorange
Dusp11	darkorange
Pcyox1	darkorange
Nfu1	darkorange
Aplf	darkorange
Plxna1	darkorange
Slc41a3	darkorange
Xpc	darkorange
Zfyve20	darkorange
Tmf1	darkorange
Thumpd3	darkorange
Arpc4	darkorange
Rpusd3	darkorange
Raf1	darkorange
Efcab12	darkorange
Mbd4	darkorange
Bms1	darkorange
Zfp248	darkorange
Cecr5	darkorange
Pex26	darkorange
Foxj2	darkorange
Necap1	darkorange
Pex5	darkorange
Cdca3	darkorange
Mlf2	darkorange
Cops7a	darkorange
Cd9	darkorange
9630033F20Rik	darkorange
Tead4	darkorange
BC064078	darkorange
Cdkn1b	darkorange
Fgfr1op2	darkorange
Stk38l	darkorange
Mboat7	darkorange
Pvrl2	darkorange
Cyp2b23	darkorange
Pld3	darkorange
Gmfg	darkorange
Nfkbib	darkorange
Fxyd5	darkorange
Plekhf1	darkorange
Irf3	darkorange
Ntf5	darkorange
Gabrb3	darkorange
Fam174b	darkorange
Pak1	darkorange
Tomt	darkorange
Snora3	darkorange
Arhgap17	darkorange
Cln3	darkorange
Apobr	darkorange
Mvp	darkorange
Hsd3b7	darkorange
Kat8	darkorange
Ate1	darkorange
Inpp5a	darkorange
Pkp3	darkorange
Tpcn2	darkorange
Pex11c	darkorange
Zfp828	darkorange
Dctn6	darkorange
Leprotl1	darkorange
Ing2	darkorange
Hapln4	darkorange
Ccdc124	darkorange
Ocel1	darkorange
Sin3b	darkorange
Zfp330	darkorange
Tbc1d9	darkorange
Palm3	darkorange
Il27ra	darkorange
Rnaseh2a	darkorange
Ciapin1	darkorange
Tradd	darkorange
Nutf2	darkorange
Cfdp1	darkorange
Emc8	darkorange
2610044O15Rik8	darkorange
Msantd4	darkorange
Zfp317	darkorange
Pin1	darkorange
Pigyl	darkorange
Mtfmt	darkorange
Arpp19	darkorange
Ttk	darkorange
Anapc13	darkorange
Uba5	darkorange
Nprl2	darkorange
Nckipsd	darkorange
Trex1	darkorange
Kif9	darkorange
Bcor	darkorange
Yipf6	darkorange
Dlg3	darkorange
Snx12	darkorange
Nono	darkorange
Pin4	darkorange
Hdac8	darkorange
Nap1l2	darkorange
Uprt	darkorange
5530601H04Rik	darkorange
2610002M06Rik	darkorange
Hnrnph2	darkorange
Armcx4	darkorange
Armcx1	darkorange
Armcx5	darkorange
Bhlhb9	darkorange
Arxes1	darkorange
Ngfrap1	darkorange
Slc25a53	darkorange
Rbm41	darkorange
Tex13	darkorange
Ammecr1	darkorange
Lrch2	darkorange
Apex2	darkorange
Tro	darkorange
Tsr2	darkorange
Hsd17b10	darkorange
Smc1a	darkorange
Kctd12b	darkorange
Sms	darkorange
Yy2	darkorange
Sh3kbp1	darkorange
Map3k15	darkorange
G530011O06Rik	darkorange
Eif2s3y	darkorange
Uty	darkorange
Ddx3y	darkorange
Sox17	lightcyan1
Bend6	lightcyan1
Adora1	lightcyan1
Tor1aip1	lightcyan1
Dusp10	lightcyan1
Ppp2r5a	lightcyan1
Cited2	lightcyan1
Tnfaip3	lightcyan1
P4ha1	lightcyan1
Pofut2	lightcyan1
Erlec1	lightcyan1
P4ha2	lightcyan1
Sparc	lightcyan1
Ypel2	lightcyan1
Copz2	lightcyan1
Ramp2	lightcyan1
Sphk1	lightcyan1
Sgsh	lightcyan1
Lamb1	lightcyan1
Atxn7l1	lightcyan1
Fut8	lightcyan1
Meg3	lightcyan1
Mirg	lightcyan1
Mir3072	lightcyan1
Klf6	lightcyan1
Nup153	lightcyan1
Lhfpl2	lightcyan1
Ankdd1b	lightcyan1
Fut11	lightcyan1
Cacna1d	lightcyan1
Tmem110	lightcyan1
Ttc5	lightcyan1
Mettl17	lightcyan1
Gata4	lightcyan1
Fbxo16	lightcyan1
Scara3	lightcyan1
Fndc3a	lightcyan1
Ghr	lightcyan1
Zfp7	lightcyan1
Kdelr3	lightcyan1
Leprel1	lightcyan1
Atp13a3	lightcyan1
Gtpbp8	lightcyan1
Phldb2	lightcyan1
Il10rb	lightcyan1
Snx9	lightcyan1
Abhd16a	lightcyan1
Rab31	lightcyan1
Ptprm	lightcyan1
Lama1	lightcyan1
Fez2	lightcyan1
Pcdhga2	lightcyan1
Sh3tc2	lightcyan1
Nfatc1	lightcyan1
Ttc9c	lightcyan1
Noc3l	lightcyan1
Pyroxd2	lightcyan1
Pdcd4	lightcyan1
Dnajc1	lightcyan1
Shf	lightcyan1
Sppl2a	lightcyan1
Mertk	lightcyan1
Foxa2	lightcyan1
Snai1	lightcyan1
Arfgap1	lightcyan1
Pag1	lightcyan1
Fndc3b	lightcyan1
Anxa5	lightcyan1
Nudt6	lightcyan1
Elf2	lightcyan1
Fhdc1	lightcyan1
Camk2d	lightcyan1
Pigk	lightcyan1
Car8	lightcyan1
Glipr2	lightcyan1
Frmpd1	lightcyan1
Ror1	lightcyan1
Leprot	lightcyan1
Txndc12	lightcyan1
D830031N03Rik	lightcyan1
Iffo2	lightcyan1
Cdk6	lightcyan1
Chpf2	lightcyan1
Gm1673	lightcyan1
Fam114a1	lightcyan1
Pdgfra	lightcyan1
Srd5a3	lightcyan1
Ogfod2	lightcyan1
Gusb	lightcyan1
Slc46a3	lightcyan1
Phf14	lightcyan1
St7	lightcyan1
Chn2	lightcyan1
Eva1a	lightcyan1
Zfp9	lightcyan1
Ltbr	lightcyan1
Gpr19	lightcyan1
Far2	lightcyan1
Uba2	lightcyan1
Rgma	lightcyan1
Gdpd5	lightcyan1
Gm4980	lightcyan1
Smpd1	lightcyan1
Scube2	lightcyan1
Aqp8	lightcyan1
Col4a1	lightcyan1
Col4a2	lightcyan1
Elmo3	lightcyan1
Tmem208	lightcyan1
Vps4a	lightcyan1
Rfwd3	lightcyan1
Abcb10	lightcyan1
Ccdc82	lightcyan1
Endod1	lightcyan1
Slc36a4	lightcyan1
Glb1l2	lightcyan1
Dpagt1	lightcyan1
Fam63b	lightcyan1
Prss35	lightcyan1
Tmed3	lightcyan1
Tdgf1	lightcyan1
Dusp9	lightcyan1
Rb1cc1	mediumpurple2
2610203C22Rik	mediumpurple2
Cspp1	mediumpurple2
Tram1	mediumpurple2
Ptpn18	mediumpurple2
Ankrd39	mediumpurple2
Pgap1	mediumpurple2
Fam126b	mediumpurple2
Cyp20a1	mediumpurple2
Zdbf2	mediumpurple2
Usp37	mediumpurple2
Ankzf1	mediumpurple2
Dgkd	mediumpurple2
Traf3ip1	mediumpurple2
Gin1	mediumpurple2
Ccnt2	mediumpurple2
Zranb3	mediumpurple2
Mcm6	mediumpurple2
Cd55	mediumpurple2
Yod1	mediumpurple2
Tmcc2	mediumpurple2
Golt1a	mediumpurple2
Tpr	mediumpurple2
Acbd6	mediumpurple2
Sft2d2	mediumpurple2
Mgst3	mediumpurple2
Vangl2	mediumpurple2
Dcaf8	mediumpurple2
Pigm	mediumpurple2
Hnrnpu	mediumpurple2
2020-03-02	mediumpurple2
Cr1l	mediumpurple2
Reps1	mediumpurple2
Hint3	mediumpurple2
Tpd52l1	mediumpurple2
Ostm1	mediumpurple2
Micu1	mediumpurple2
Srgn	mediumpurple2
Ado	mediumpurple2
Ddt	mediumpurple2
Gstt3	mediumpurple2
Pcbp3	mediumpurple2
Cstb	mediumpurple2
Madcam1	mediumpurple2
Wdr18	mediumpurple2
Mum1	mediumpurple2
Dazap1	mediumpurple2
Tcf3	mediumpurple2
Btbd2	mediumpurple2
Thop1	mediumpurple2
Ikbip	mediumpurple2
Cpm	mediumpurple2
Tmbim4	mediumpurple2
Gns	mediumpurple2
Srgap1	mediumpurple2
Nxph4	mediumpurple2
Myl6	mediumpurple2
Rnf185	mediumpurple2
Selm	mediumpurple2
Tcn2	mediumpurple2
Sec14l4	mediumpurple2
Mtfp1	mediumpurple2
Xbp1	mediumpurple2
Actr2	mediumpurple2
Cep68	mediumpurple2
Rtn4	mediumpurple2
Fbxw11	mediumpurple2
Cyfip2	mediumpurple2
Mgat1	mediumpurple2
Tcf7	mediumpurple2
Zfp692	mediumpurple2
Flcn	mediumpurple2
Gid4	mediumpurple2
Gabarap	mediumpurple2
Rabep1	mediumpurple2
Txndc17	mediumpurple2
Tlcd2	mediumpurple2
Tlcd1	mediumpurple2
Tmem97	mediumpurple2
Myo1d	mediumpurple2
Lig3	mediumpurple2
Tada2a	mediumpurple2
Rnft1	mediumpurple2
Dhx40	mediumpurple2
Srsf1	mediumpurple2
Utp18	mediumpurple2
Nme1	mediumpurple2
Spag9	mediumpurple2
Rpl23	mediumpurple2
Rpl19	mediumpurple2
Mien1	mediumpurple2
Fam134c	mediumpurple2
Eftud2	mediumpurple2
Mettl2	mediumpurple2
Tlk2	mediumpurple2
Ddx42	mediumpurple2
Mir3064	mediumpurple2
Nup85	mediumpurple2
Galk1	mediumpurple2
Acox1	mediumpurple2
Mettl23	mediumpurple2
Srsf2	mediumpurple2
Gaa	mediumpurple2
Eif4a3	mediumpurple2
Ccdc137	mediumpurple2
P4hb	mediumpurple2
Foxk2	mediumpurple2
BC068281	mediumpurple2
Nol10	mediumpurple2
Asap2	mediumpurple2
Kidins220	mediumpurple2
Snx13	mediumpurple2
1110008L16Rik	mediumpurple2
Pnn	mediumpurple2
Mis18bp1	mediumpurple2
3110056K07Rik	mediumpurple2
Slc38a6	mediumpurple2
Wdr89	mediumpurple2
Rbm25	mediumpurple2
Entpd5	mediumpurple2
Rnf113a2	mediumpurple2
Abcd4	mediumpurple2
Eif2b2	mediumpurple2
Tmed10	mediumpurple2
Ttll5	mediumpurple2
Spata7	mediumpurple2
Calm1	mediumpurple2
Smek1	mediumpurple2
Rin3	mediumpurple2
Syne3	mediumpurple2
Bag5	mediumpurple2
Zbtb42	mediumpurple2
Cdca4	mediumpurple2
Mta1	mediumpurple2
Akr1c12	mediumpurple2
Lgals8	mediumpurple2
B3galnt2	mediumpurple2
Tdp2	mediumpurple2
Gmds	mediumpurple2
Slc22a23	mediumpurple2
Ssr1	mediumpurple2
Txndc5	mediumpurple2
Wnk2	mediumpurple2
Ippk	mediumpurple2
Fam193b	mediumpurple2
Tmed9	mediumpurple2
Spock1	mediumpurple2
Hnrnpa0	mediumpurple2
Naa35	mediumpurple2
Fancc	mediumpurple2
Aaed1	mediumpurple2
BC018507	mediumpurple2
Arsk	mediumpurple2
Rasa1	mediumpurple2
Papd4	mediumpurple2
Smn1	mediumpurple2
Cenpk	mediumpurple2
Kif2a	mediumpurple2
Dhx29	mediumpurple2
Abhd6	mediumpurple2
Ngly1	mediumpurple2
Anxa7	mediumpurple2
Ap3m1	mediumpurple2
Arf4	mediumpurple2
Hesx1	mediumpurple2
Selk	mediumpurple2
Smim4	mediumpurple2
Mettl6	mediumpurple2
Hacl1	mediumpurple2
Btd	mediumpurple2
Fam213a	mediumpurple2
Cdkn3	mediumpurple2
Pnp	mediumpurple2
Cenpj	mediumpurple2
Cdadc1	mediumpurple2
Entpd4	mediumpurple2
Bin3	mediumpurple2
Tpt1	mediumpurple2
Sugt1	mediumpurple2
Cln5	mediumpurple2
Gm17066	mediumpurple2
Ndfip2	mediumpurple2
Ggact	mediumpurple2
Ptger4	mediumpurple2
Nipbl	mediumpurple2
Brix1	mediumpurple2
Fam105b	mediumpurple2
Dap	mediumpurple2
Rims2	mediumpurple2
Taf2	mediumpurple2
Mtbp	mediumpurple2
Derl1	mediumpurple2
Top1mt	mediumpurple2
Grina	mediumpurple2
Mroh1	mediumpurple2
Bop1	mediumpurple2
Kctd17	mediumpurple2
Pdxp	mediumpurple2
Pdgfb	mediumpurple2
Tnrc6b	mediumpurple2
Zc3h7b	mediumpurple2
Desi1	mediumpurple2
Prr5	mediumpurple2
Fam118a	mediumpurple2
1300018J18Rik	mediumpurple2
Slc38a1	mediumpurple2
Ddx23	mediumpurple2
Tmbim6	mediumpurple2
Dazap2	mediumpurple2
Amhr2	mediumpurple2
Hnrnpa1	mediumpurple2
Zfp263	mediumpurple2
Cluap1	mediumpurple2
Trap1	mediumpurple2
Nudt16l1	mediumpurple2
Pdxdc1	mediumpurple2
Snap29	mediumpurple2
Comt	mediumpurple2
Ehhadh	mediumpurple2
1300002E11Rik	mediumpurple2
Senp2	mediumpurple2
Tbccd1	mediumpurple2
Snora81	mediumpurple2
Ncbp2	mediumpurple2
Ubxn7	mediumpurple2
Pcyt1a	mediumpurple2
Tfrc	mediumpurple2
Lmln	mediumpurple2
Osbpl11	mediumpurple2
Snx4	mediumpurple2
Pdia5	mediumpurple2
Qtrtd1	mediumpurple2
Ift57	mediumpurple2
Hspa13	mediumpurple2
Rwdd2b	mediumpurple2
Bach1	mediumpurple2
Hunk	mediumpurple2
Synj1	mediumpurple2
Paxbp1	mediumpurple2
Donson	mediumpurple2
Dscr3	mediumpurple2
Prdm15	mediumpurple2
Tmem181a	mediumpurple2
Phf10	mediumpurple2
LOC106740	mediumpurple2
Prdm9	mediumpurple2
Riok2	mediumpurple2
Zfp948	mediumpurple2
Zfp760	mediumpurple2
Zfp947	mediumpurple2
Gm4944	mediumpurple2
Zfp13	mediumpurple2
Kctd5	mediumpurple2
Abca3	mediumpurple2
Rnps1	mediumpurple2
Gnptg	mediumpurple2
Luc7l	mediumpurple2
Dusp1	mediumpurple2
Ergic1	mediumpurple2
Slc37a1	mediumpurple2
Zfp563	mediumpurple2
Zfp414	mediumpurple2
Slc39a7	mediumpurple2
Rxrb	mediumpurple2
Rnf5	mediumpurple2
Nelfe	mediumpurple2
Ddx39b	mediumpurple2
Gtf2h4	mediumpurple2
Mad2l1bp	mediumpurple2
Klhdc3	mediumpurple2
Taf8	mediumpurple2
D17Wsu104e	mediumpurple2
Ranbp3	mediumpurple2
Mllt1	mediumpurple2
Ankrd12	mediumpurple2
Myl12b	mediumpurple2
Lclat1	mediumpurple2
Ndufaf7	mediumpurple2
Thumpd2	mediumpurple2
Gtf2a1l	mediumpurple2
Esco1	mediumpurple2
3110002H16Rik	mediumpurple2
Npc1	mediumpurple2
Dsc2	mediumpurple2
Iws1	mediumpurple2
Reep5	mediumpurple2
Cystm1	mediumpurple2
Tmco6	mediumpurple2
Yipf5	mediumpurple2
Rbm27	mediumpurple2
Tcerg1	mediumpurple2
Ccdc112	mediumpurple2
Tnfaip8	mediumpurple2
Snx2	mediumpurple2
Cep120	mediumpurple2
Rbm22	mediumpurple2
Lman1	mediumpurple2
Myo5b	mediumpurple2
Smad2	mediumpurple2
Coro1b	mediumpurple2
Adrbk1	mediumpurple2
Slc29a2	mediumpurple2
Scyl1	mediumpurple2
Tigd3	mediumpurple2
Naaladl1	mediumpurple2
Fkbp2	mediumpurple2
Nxf1	mediumpurple2
Zbtb3	mediumpurple2
Eef1g	mediumpurple2
Rab3il1	mediumpurple2
Vps37c	mediumpurple2
Ccdc86	mediumpurple2
Gnaq	mediumpurple2
Gcnt1	mediumpurple2
Rfk	mediumpurple2
2020-03-05	mediumpurple2
Rrp12	mediumpurple2
Peo1	mediumpurple2
Sufu	mediumpurple2
Xpnpep1	mediumpurple2
Habp2	mediumpurple2
Fam45a	mediumpurple2
Grk5	mediumpurple2
Sec61a2	mediumpurple2
Rbm17	mediumpurple2
Commd3	mediumpurple2
Gm13375	mediumpurple2
Clic3	mediumpurple2
BC029214	mediumpurple2
Fbxw5	mediumpurple2
Edf1	mediumpurple2
Sdccag3	mediumpurple2
Egfl7	mediumpurple2
Surf4	mediumpurple2
Brd3	mediumpurple2
1700026L06Rik	mediumpurple2
Gtf3c4	mediumpurple2
D2Wsu81e	mediumpurple2
Lmx1b	mediumpurple2
Stom	mediumpurple2
Zbtb26	mediumpurple2
Cd302	mediumpurple2
Gorasp2	mediumpurple2
Plekha3	mediumpurple2
Ssfa2	mediumpurple2
Dnajc10	mediumpurple2
Ssrp1	mediumpurple2
Tnks1bp1	mediumpurple2
Fnbp4	mediumpurple2
Mapk8ip1	mediumpurple2
Commd9	mediumpurple2
Emc7	mediumpurple2
Rtf1	mediumpurple2
Tmem62	mediumpurple2
Pdia3	mediumpurple2
Serf2	mediumpurple2
Slc30a4	mediumpurple2
Galk2	mediumpurple2
Ap4e1	mediumpurple2
Pank2	mediumpurple2
Tmem230	mediumpurple2
Flrt3	mediumpurple2
Mgme1	mediumpurple2
Cst3	mediumpurple2
Tgif2	mediumpurple2
Samhd1	mediumpurple2
Rbl1	mediumpurple2
Rpn2	mediumpurple2
9430008C03Rik	mediumpurple2
2810408M09Rik	mediumpurple2
Trp53rk	mediumpurple2
Ube2v1	mediumpurple2
Rtfdc1	mediumpurple2
Rae1	mediumpurple2
Rab22a	mediumpurple2
Stx16	mediumpurple2
Gmeb2	mediumpurple2
Rtel1	mediumpurple2
Lime1	mediumpurple2
Gyg	mediumpurple2
Pld1	mediumpurple2
Ttc14	mediumpurple2
Ufm1	mediumpurple2
Dhx36	mediumpurple2
Trim59	mediumpurple2
Tmem144	mediumpurple2
Fam198b	mediumpurple2
Arfip1	mediumpurple2
Hdgf	mediumpurple2
Isg20l2	mediumpurple2
0610031J06Rik	mediumpurple2
Slc25a44	mediumpurple2
Mex3a	mediumpurple2
2810403A07Rik	mediumpurple2
Hcn3	mediumpurple2
Clk2	mediumpurple2
Slc39a1	mediumpurple2
Chtop	mediumpurple2
S100a11	mediumpurple2
Rfx5	mediumpurple2
Vps72	mediumpurple2
Cdc42se1	mediumpurple2
Mtmr11	mediumpurple2
Gdap2	mediumpurple2
Hipk1	mediumpurple2
Dclre1b	mediumpurple2
Atxn7l2	mediumpurple2
Sars	mediumpurple2
Prpf38b	mediumpurple2
Slc44a3	mediumpurple2
Abcd3	mediumpurple2
5730508B09Rik	mediumpurple2
Ostc	mediumpurple2
Lamtor3	mediumpurple2
Ddah1	mediumpurple2
Gm10636	mediumpurple2
Ctbs	mediumpurple2
Gipc2	mediumpurple2
Cryz	mediumpurple2
Srsf11	mediumpurple2
Ufl1	mediumpurple2
Casp8ap2	mediumpurple2
Mob3b	mediumpurple2
Gne	mediumpurple2
Galnt12	mediumpurple2
Erp44	mediumpurple2
Rad23b	mediumpurple2
Dnajc25	mediumpurple2
Inip	mediumpurple2
Whrn	mediumpurple2
Acot11	mediumpurple2
Mrpl37	mediumpurple2
Scp2	mediumpurple2
Zcchc11	mediumpurple2
Ttc39a	mediumpurple2
Cmpk1	mediumpurple2
Snord55	mediumpurple2
Kif2c	mediumpurple2
Ptprf	mediumpurple2
Elovl1	mediumpurple2
Ppt1	mediumpurple2
Pabpc4	mediumpurple2
Cdca8	mediumpurple2
Stk40	mediumpurple2
Zmym4	mediumpurple2
Rbbp4	mediumpurple2
Marcksl1	mediumpurple2
Fabp3	mediumpurple2
Nkain1	mediumpurple2
Srsf4	mediumpurple2
Rcc1	mediumpurple2
Med18	mediumpurple2
Ddost	mediumpurple2
Pqlc2	mediumpurple2
Szrd1	mediumpurple2
Efhd2	mediumpurple2
Tmem51	mediumpurple2
Dffa	mediumpurple2
Cort	mediumpurple2
Prkcz	mediumpurple2
Dvl1	mediumpurple2
Sdf4	mediumpurple2
Pex1	mediumpurple2
Sri	mediumpurple2
Dmtf1	mediumpurple2
5031425E22Rik	mediumpurple2
Agap3	mediumpurple2
Slc35f6	mediumpurple2
Atraid	mediumpurple2
Ppm1g	mediumpurple2
Supt7l	mediumpurple2
Fgfr3	mediumpurple2
Slc34a2	mediumpurple2
Smim14	mediumpurple2
Bend4	mediumpurple2
C330024D21Rik	mediumpurple2
Rasl11b	mediumpurple2
Lnx1	mediumpurple2
Ythdc1	mediumpurple2
Naaa	mediumpurple2
Plac8	mediumpurple2
D930016D06Rik	mediumpurple2
Dr1	mediumpurple2
Tmem175	mediumpurple2
Fgfrl1	mediumpurple2
Iscu	mediumpurple2
Fam222a	mediumpurple2
Unc119b	mediumpurple2
Msi1	mediumpurple2
Erp29	mediumpurple2
Mapkapk5	mediumpurple2
Brap	mediumpurple2
Rad9b	mediumpurple2
P2rx4	mediumpurple2
Tmem120b	mediumpurple2
Tmed2	mediumpurple2
Ddx55	mediumpurple2
Asl	mediumpurple2
Gtf2i	mediumpurple2
Gtf2ird1	mediumpurple2
Lrwd1	mediumpurple2
Znhit1	mediumpurple2
Lamtor4	mediumpurple2
Eif3b	mediumpurple2
Kdelr2	mediumpurple2
Usp42	mediumpurple2
Bri3	mediumpurple2
Pdap1	mediumpurple2
Cpsf4	mediumpurple2
Zfp655	mediumpurple2
Wasf3	mediumpurple2
Pon2	mediumpurple2
Tmem106b	mediumpurple2
Arf5	mediumpurple2
Calu	mediumpurple2
Tnpo3	mediumpurple2
Ube2h	mediumpurple2
Podxl	mediumpurple2
Slc35b4	mediumpurple2
Nup205	mediumpurple2
Klrg2	mediumpurple2
4921507P07Rik	mediumpurple2
Avl9	mediumpurple2
Rnf103	mediumpurple2
Tmem150a	mediumpurple2
Anxa4	mediumpurple2
Rab7	mediumpurple2
Suclg2	mediumpurple2
Sumf1	mediumpurple2
Arl8b	mediumpurple2
Rpl32	mediumpurple2
Fam21	mediumpurple2
Kdm5a	mediumpurple2
Atp6v1e1	mediumpurple2
Tspan9	mediumpurple2
Mansc1	mediumpurple2
Cacng7	mediumpurple2
Tsen34	mediumpurple2
Zfp444	mediumpurple2
Ube2m	mediumpurple2
Sepw1	mediumpurple2
Napa	mediumpurple2
Tmem160	mediumpurple2
Irf2bp1	mediumpurple2
Foxa3	mediumpurple2
Rtn2	mediumpurple2
Zfp109	mediumpurple2
Gsk3a	mediumpurple2
Sirt2	mediumpurple2
2200002D01Rik	mediumpurple2
Cebpg	mediumpurple2
Zfp507	mediumpurple2
Pold1	mediumpurple2
Snrnp70	mediumpurple2
Ruvbl2	mediumpurple2
Lmtk3	mediumpurple2
Grwd1	mediumpurple2
Uevld	mediumpurple2
Tmem86a	mediumpurple2
Snrpa1	mediumpurple2
Chsy1	mediumpurple2
1810026B05Rik	mediumpurple2
Ap3s2	mediumpurple2
9930013L23Rik	mediumpurple2
Crebzf	mediumpurple2
Alg8	mediumpurple2
Serpinh1	mediumpurple2
Rab6a	mediumpurple2
Il18bp	mediumpurple2
Tpp1	mediumpurple2
Tmem9b	mediumpurple2
Copb1	mediumpurple2
Nucb2	mediumpurple2
[truncated: 1,104 more rows]
