# Supplementary material for: Genomic locus of lncRNA-Gm26793 forms an inter-chromosomal interaction with Cubn to ensure proper stem cell differentiation in vitro and in vivo
Source: Cell Discov. 2025 Jun 3;11:53. doi: 10.1038/s41421-025-00805-0 (PMC12134126; doi:10.1038/s41421-025-00805-0)
Supplement: Supplementary file 4 — Supplementary Table 3 [file 41421_2025_805_MOESM4_ESM.xlsx]

## Sheet: Sheet1
gene_id	gene_name	logFC	AveExpr	t	P.Value	adj.P.Val	B	type
ENSMUSG00000020057	Dram1	-5.44603	1.66381	-29.4628	9.92e-17	2.02e-12	25.2017	GKO_out_up
ENSMUSG00000032548	Slco2a1	-5.5536	1.82152	-28.1738	2.19e-16	2.23e-12	24.7175	GKO_out_up
ENSMUSG00000028584	Lrrc38	-5.37923	1.62647	-24.7234	2.19e-15	1.49e-11	23.2102	GKO_out_up
ENSMUSG00000038193	Hand2	-5.99175	2.3967	-23.3011	6.2e-15	1.26e-10	21.8518	WT_up
ENSMUSG00000034738	Nostrin	-5.82375	1.88061	-22.5901	1.07e-14	5.43e-11	22.0935	GKO_out_up
ENSMUSG00000057092	Fxyd3	-5.69173	2.02241	-21.2877	3.01e-14	1.22e-10	21.3283	GKO_out_up
ENSMUSG00000052353	Cemip	-3.96513	1.20207	-20.883	4.2e-14	1.43e-10	21.0762	GKO_out_up
ENSMUSG00000018593	Sparc	-6.37499	9.836	-20.6178	5.24e-14	1.53e-10	20.9071	GKO_out_up
ENSMUSG00000025902	Sox17	-7.17936	2.35112	-19.0406	2.08e-13	5.29e-10	19.8332	GKO_out_up
ENSMUSG00000070436	Serpinh1	-6.26955	5.66926	-17.4009	9.77e-13	2.12e-09	18.5793	GKO_out_up
ENSMUSG00000086141	9030622O22Rik	-5.58162	1.68749	-17.337	1.04e-12	2.12e-09	18.5272	GKO_out_up
ENSMUSG00000030049	Gkn2	-8.84584	3.3767	-16.6615	2.05e-12	3.8e-09	17.9621	GKO_out_up
ENSMUSG00000027978	Prss12	-5.33863	1.71026	-15.9258	4.41e-12	7.49e-09	17.313	GKO_out_up
ENSMUSG00000024738	Pga5	-8.50658	3.45638	-15.5211	6.82e-12	1.07e-08	16.94	GKO_out_up
ENSMUSG00000048583	Igf2	-10.5619	5.66114	-15.4518	7.35e-12	7.49e-08	16.5847	WT_up
ENSMUSG00000096606	Tpbgl	-6.1482	1.88721	-15.0692	1.12e-11	1.63e-08	16.5096	GKO_out_up
ENSMUSG00000040856	Dlk1	-6.77184	3.09757	-14.7538	1.6e-11	9.18e-08	15.9395	WT_up
ENSMUSG00000026043	Col3a1	-6.89861	2.95493	-14.6482	1.8e-11	9.18e-08	15.8386	WT_up
ENSMUSG00000030050	Gkn1	-8.2871	3.00406	-14.5237	2.08e-11	2.83e-08	15.9694	GKO_out_up
ENSMUSG00000031486	Adgra2	-4.45389	2.10666	-14.1545	3.2e-11	1.3e-07	15.355	WT_up
ENSMUSG00000031963	Bmper	-6.06871	2.09957	-13.9562	4.04e-11	5.15e-08	15.3823	GKO_out_up
ENSMUSG00000038751	Ptk6	-5.00367	1.55063	-13.5673	6.46e-11	7.74e-08	14.9643	GKO_out_up
ENSMUSG00000029163	Emilin1	-4.76934	2.27935	-13.4939	7.06e-11	2.06e-07	14.6757	WT_up
ENSMUSG00000045629	Sh3tc2	-3.2085	1.01391	-13.3023	8.94e-11	1.01e-07	14.6719	GKO_out_up
ENSMUSG00000019996	Map7	3.88045	2.48731	13.239	9.68e-11	2.46e-07	14.4034	GKO_out_up
ENSMUSG00000020080	Hkdc1	-5.53689	2.02197	-13.1909	1.03e-10	1.1e-07	14.5472	GKO_out_up
ENSMUSG00000037664	Cdkn1c	-8.29899	4.06767	-12.9275	1.43e-10	2.91e-07	14.0623	WT_up
ENSMUSG00000037025	Foxa2	-6.4051	2.11353	-12.7804	1.73e-10	1.65e-07	14.0775	GKO_out_up
ENSMUSG00000056222	Spock1	-4.27851	1.31282	-12.7584	1.78e-10	1.65e-07	14.052	GKO_out_up
ENSMUSG00000035104	Eva1a	-5.58739	2.03466	-12.7501	1.79e-10	1.65e-07	14.0422	GKO_out_up
ENSMUSG00000040605	Bace2	-3.66972	1.11879	-12.7227	1.86e-10	1.65e-07	14.0102	GKO_out_up
ENSMUSG00000021506	Pitx1	-6.80553	3.34651	-12.3307	3.09e-10	5.73e-07	13.3831	WT_up
ENSMUSG00000035783	Acta2	-8.01278	3.21882	-12.0492	4.5e-10	7.64e-07	13.0504	WT_up
ENSMUSG00000032796	Lama1	-7.85669	4.14795	-11.9818	4.93e-10	4.18e-07	13.1174	GKO_out_up
ENSMUSG00000036832	Lpar3	-4.98309	1.49493	-11.8757	5.69e-10	4.63e-07	12.985	GKO_out_up
ENSMUSG00000029231	Pdgfra	-5.56997	3.61884	-11.7627	6.63e-10	5.2e-07	12.8428	GKO_out_up
ENSMUSG00000051022	Hs3st1	-7.55446	3.03998	-11.7204	7.03e-10	5.3e-07	12.7891	GKO_out_up
ENSMUSG00000059921	Unc5c	-4.98751	2.04529	-11.6774	7.46e-10	1.17e-06	12.5983	WT_up
ENSMUSG00000038415	Foxq1	-3.97215	1.47286	-11.515	9.33e-10	6.79e-07	12.5262	GKO_out_up
ENSMUSG00000026728	Vim	-3.77405	7.56313	-11.3347	1.2e-09	1.63e-06	12.1683	WT_up
ENSMUSG00000035615	Frmpd1	-3.77714	1.66876	-11.2682	1.32e-09	9.26e-07	12.2042	GKO_out_up
ENSMUSG00000001506	Col1a1	-7.2894	3.15099	-11.1416	1.58e-09	1.88e-06	11.9203	WT_up
ENSMUSG00000039239	Tgfb2	-5.16889	2.68062	-11.1078	1.66e-09	1.88e-06	11.8764	WT_up
ENSMUSG00000030214	Plbd1	-6.40856	2.9399	-11.0876	1.71e-09	1.16e-06	11.9642	GKO_out_up
ENSMUSG00000002265	Peg3	-4.27621	7.60268	-10.8119	2.54e-09	2.46e-06	11.4871	WT_up
ENSMUSG00000028518	Prkaa2	-4.29408	2.02593	-10.8009	2.58e-09	1.7e-06	11.5759	GKO_out_up
ENSMUSG00000006642	Tcf23	-3.4563	1.03689	-10.5534	3.72e-09	2.37e-06	11.233	GKO_out_up
ENSMUSG00000002900	Lamb1	-6.88467	5.44184	-10.3406	5.11e-09	3.15e-06	10.9324	GKO_out_up
ENSMUSG00000021944	Gata4	-7.33505	3.21008	-10.2728	5.66e-09	3.39e-06	10.8355	GKO_out_up
ENSMUSG00000034205	Loxl2	-4.9349	6.14764	-10.0408	8.07e-09	4.63e-06	10.4995	GKO_out_up
ENSMUSG00000031502	Col4a1	-7.82302	6.11644	-10.0312	8.19e-09	4.63e-06	10.4855	GKO_out_up
ENSMUSG00000032549	Rab6b	2.93915	2.17935	10.0178	8.36e-09	6.81e-06	10.3904	GKO_out_up
ENSMUSG00000048616	Nog	-6.13814	2.83889	-10.0002	8.59e-09	4.73e-06	10.44	GKO_out_up
ENSMUSG00000039097	Rln1	2.73976	0.971341	9.97485	8.93e-09	4.79e-06	10.4028	GKO_in_up
ENSMUSG00000072934	Trpc5os	-4.03205	1.22162	-9.89867	1.01e-08	5.25e-06	10.2904	GKO_out_up
ENSMUSG00000026678	Rgs5	-4.58499	1.88823	-9.88803	1.02e-08	8.01e-06	10.2036	WT_up
ENSMUSG00000030762	Aqp8	-8.89755	3.61389	-9.80986	1.15e-08	5.8e-06	10.1585	GKO_out_up
ENSMUSG00000073408	Mucl3	-3.76912	1.13074	-9.80226	1.17e-08	5.8e-06	10.1471	GKO_out_up
ENSMUSG00000086266	Igf2os	-4.64014	1.85881	-9.62634	1.54e-08	1.14e-05	9.82059	WT_up
ENSMUSG00000009646	Pla2g12b	-5.79015	2.57673	-9.6069	1.59e-08	7.71e-06	9.8532	GKO_out_up
ENSMUSG00000005836	Gata6	-5.9718	5.27037	-9.59043	1.63e-08	7.73e-06	9.82821	GKO_out_up
ENSMUSG00000028033	Kcnq5	-3.29274	1.23559	-9.52353	1.82e-08	8.41e-06	9.72628	GKO_out_up
ENSMUSG00000029108	Pcdh7	-4.37922	2.11306	-9.51582	1.84e-08	1.29e-05	9.65616	WT_up
ENSMUSG00000040016	Ptger3	-4.60082	1.63063	-9.50469	1.87e-08	8.47e-06	9.69747	GKO_out_up
ENSMUSG00000042821	Snai1	-6.2396	3.75632	-9.46075	2.01e-08	8.89e-06	9.6301	GKO_out_up
ENSMUSG00000038831	Ralgps1	2.52725	0.992741	9.42964	2.11e-08	1.43e-05	9.5268	GKO_in_up
ENSMUSG00000118522	CAAA01077340.1	-3.93903	1.18171	-9.42671	2.12e-08	9.19e-06	9.57773	GKO_out_up
ENSMUSG00000041842	Fhdc1	-3.43192	1.39524	-9.29518	2.62e-08	1.11e-05	9.37398	GKO_out_up
ENSMUSG00000030029	Lrig1	3.61408	1.95406	9.27228	2.72e-08	1.73e-05	9.28805	GKO_in_up
ENSMUSG00000007805	Twist2	-6.11388	2.89755	-9.19416	3.09e-08	1.91e-05	9.16829	WT_up
ENSMUSG00000042429	Adora1	-3.78066	1.4907	-9.19398	3.09e-08	1.26e-05	9.21565	GKO_out_up
ENSMUSG00000044037	Als2cl	3.29158	1.45215	9.18189	3.16e-08	7.22e-06	9.20774	GKO_out_up
ENSMUSG00000035493	Tgfbi	-6.11744	3.14027	-9.0739	3.77e-08	2.26e-05	8.98229	WT_up
ENSMUSG00000025885	Myo5b	-2.87929	1.04451	-9.03349	4.03e-08	1.61e-05	8.96175	GKO_out_up
ENSMUSG00000027750	Postn	-6.67888	2.94777	-9.03075	4.05e-08	2.36e-05	8.91508	WT_up
ENSMUSG00000046727	Cystm1	5.82563	4.59808	9.01121	4.18e-08	2.36e-05	8.88455	GKO_out_up
ENSMUSG00000000093	Tbx2	-3.99379	2.14242	-8.98462	4.37e-08	2.36e-05	8.84293	WT_up
ENSMUSG00000087365	C430049B03Rik	-6.70743	3.39954	-8.97995	4.4e-08	2.36e-05	8.83561	WT_up
ENSMUSG00000024232	Bambi	-4.21032	3.34478	-8.95168	4.62e-08	2.41e-05	8.79124	WT_up
ENSMUSG00000055368	Slc6a2	-4.10731	1.47781	-8.93505	4.75e-08	1.84e-05	8.8043	GKO_out_up
ENSMUSG00000028488	Sh3gl2	2.50549	0.846117	8.925	4.83e-08	1.84e-05	8.78815	GKO_in_up
ENSMUSG00000021010	Npas3	-2.45633	0.836491	-8.91854	4.88e-08	1.84e-05	8.77777	GKO_out_up
ENSMUSG00000063060	Sox7	-6.46428	2.33355	-8.85177	5.46e-08	1.99e-05	8.67007	GKO_out_up
ENSMUSG00000074743	Thbd	-6.09842	2.17307	-8.84449	5.52e-08	1.99e-05	8.65829	GKO_out_up
ENSMUSG00000018217	Pmp22	-6.69449	4.2043	-8.84359	5.53e-08	2.82e-05	8.62055	WT_up
ENSMUSG00000037161	Mgarp	4.09043	1.89494	8.83899	5.57e-08	1.99e-05	8.64937	GKO_in_up
ENSMUSG00000079481	Nhsl2	-4.419	2.43006	-8.77106	6.25e-08	3.1e-05	8.5051	WT_up
ENSMUSG00000099746	Ppnr	2.18994	0.805977	8.73278	6.67e-08	1.37e-05	8.46899	GKO_out_up
ENSMUSG00000024727	Trpm6	-2.89915	0.90572	-8.6492	7.68e-08	2.65e-05	8.33959	GKO_out_up
ENSMUSG00000030022	Adamts9	-6.14125	5.55319	-8.64887	7.69e-08	2.65e-05	8.33904	GKO_out_up
ENSMUSG00000061878	Sphk1	-3.75917	1.36162	-8.62573	8e-08	2.71e-05	8.30093	GKO_out_up
ENSMUSG00000056888	Glipr1	-7.22393	2.53574	-8.58034	8.64e-08	2.88e-05	8.22596	GKO_out_up
ENSMUSG00000110469	Gm10358	2.14602	5.68201	8.43313	1.11e-07	5.15e-05	7.95741	GKO_in_up
ENSMUSG00000018849	Wwc1	3.45009	2.405	8.37738	1.23e-07	5.52e-05	7.86549	GKO_in_up
ENSMUSG00000069378	Prdm6	-5.40704	2.48659	-8.35499	1.27e-07	5.52e-05	7.82845	WT_up
ENSMUSG00000029810	Tmem176b	-4.5038	2.74904	-8.3577	1.27e-07	5.52e-05	7.83294	WT_up
ENSMUSG00000029195	Klb	-3.2711	0.985423	-8.27742	1.46e-07	4.78e-05	7.71819	GKO_out_up
ENSMUSG00000028128	F3	-7.69524	3.95403	-8.26993	1.48e-07	4.78e-05	7.70546	WT_up
ENSMUSG00000039476	Prrx2	-5.67977	3.19014	-8.26855	1.48e-07	6.16e-05	7.68478	WT_up
ENSMUSG00000022139	Mbnl2	-2.59066	5.29765	-8.22081	1.61e-07	5.13e-05	7.62186	GKO_out_up
ENSMUSG00000020964	Sel1l	2.05443	4.51296	8.21544	1.63e-07	2.91e-05	7.58441	GKO_out_up
ENSMUSG00000072640	Lyrm9	2.7487	1.55883	8.19378	1.69e-07	6.88e-05	7.55961	GKO_in_up
ENSMUSG00000039910	Cited2	-4.20009	5.90954	-8.17681	1.74e-07	5.46e-05	7.54666	GKO_out_up
ENSMUSG00000067276	Capn6	-6.02742	4.00097	-8.17	1.76e-07	7.04e-05	7.51965	WT_up
ENSMUSG00000032492	Pth1r	-8.0706	4.1144	-8.15159	1.82e-07	5.62e-05	7.50345	GKO_out_up
ENSMUSG00000037846	Rtkn2	2.68903	1.36297	8.13254	1.88e-07	7.1e-05	7.45651	GKO_in_up
ENSMUSG00000022237	Ankrd33b	-3.66869	1.54341	-8.12468	1.91e-07	5.8e-05	7.45723	GKO_out_up
ENSMUSG00000032849	Abcc4	3.45869	2.31367	8.10247	1.99e-07	7.35e-05	7.40568	GKO_in_up
ENSMUSG00000025130	P4hb	-2.15369	8.94862	-8.04623	2.19e-07	6.57e-05	7.3219	GKO_out_up
ENSMUSG00000097462	9530026P05Rik	-3.28003	1.44299	-8.03008	2.26e-07	6.67e-05	7.29395	GKO_out_up
ENSMUSG00000097222	1010001N08Rik	-4.04595	1.43248	-8.01186	2.33e-07	6.79e-05	7.26235	GKO_out_up
ENSMUSG00000025810	Nrp1	-5.66413	3.2111	-7.97845	2.48e-07	8.85e-05	7.19464	WT_up
ENSMUSG00000044197	Gpr146	-4.63049	1.81185	-7.9527	2.59e-07	7.44e-05	7.15942	GKO_out_up
ENSMUSG00000027315	Spint1	4.27515	3.70684	7.88794	2.91e-07	0.000102308	7.0392	GKO_out_up
ENSMUSG00000045659	Plekha7	3.56684	2.68775	7.81553	3.32e-07	0.000114619	6.91397	GKO_in_up
ENSMUSG00000020077	Srgn	-9.35117	4.29927	-7.77333	3.58e-07	0.000101391	6.84428	GKO_out_up
ENSMUSG00000039831	Arhgap29	-3.90292	4.18023	-7.76589	3.63e-07	0.000121302	6.82769	WT_up
ENSMUSG00000025257	Ribc1	2.97009	1.58128	7.74958	3.74e-07	0.000104413	6.8022	GKO_in_up
ENSMUSG00000026478	Lamc1	-5.73666	6.04628	-7.73497	3.84e-07	0.000105776	6.77628	GKO_out_up
ENSMUSG00000028854	Slc9a1	3.21509	2.52498	7.72919	3.88e-07	5.95e-05	6.71929	GKO_out_up
ENSMUSG00000039431	Mtmr7	3.35113	2.46324	7.72433	3.92e-07	0.000128721	6.75515	GKO_in_up
ENSMUSG00000045725	Prr15	2.61721	1.01486	7.7219	3.94e-07	5.98e-05	6.70606	GKO_out_up
ENSMUSG00000005952	Trpv1	-3.38082	1.0311	-7.68055	4.24e-07	0.00011526	6.67944	GKO_out_up
ENSMUSG00000032890	Rims3	2.02207	0.747446	7.67611	4.28e-07	0.000138332	6.67069	GKO_in_up
ENSMUSG00000003814	Calr	-2.15941	9.03438	-7.67189	4.31e-07	0.000115559	6.66398	GKO_out_up
ENSMUSG00000042364	Snx18	-2.30754	4.07185	-7.66407	4.37e-07	0.000115701	6.65003	GKO_out_up
ENSMUSG00000046982	Tshz1	-3.45017	2.0963	-7.6533	4.46e-07	0.000141974	6.63061	WT_up
ENSMUSG00000105602	Gm10636	-3.24573	0.982017	-7.64148	4.56e-07	0.000117537	6.60964	GKO_out_up
ENSMUSG00000025790	Slco3a1	-4.9812	2.87604	-7.58329	5.07e-07	0.000129163	6.50528	GKO_out_up
ENSMUSG00000047414	Flrt2	-4.06974	3.25882	-7.56124	5.28e-07	0.000132856	6.46563	GKO_out_up
ENSMUSG00000040158	Tax1bp3	-3.82533	6.64575	-7.55207	5.37e-07	0.000133475	6.4491	GKO_out_up
ENSMUSG00000024074	Crim1	-3.8941	2.89832	-7.4946	5.98e-07	0.00014665	6.3453	GKO_out_up
ENSMUSG00000023830	Igf2r	-3.56337	4.82845	-7.47759	6.17e-07	0.000187492	6.31929	WT_up
ENSMUSG00000025764	Jade1	3.08106	5.62886	7.46342	6.33e-07	8.66e-05	6.23236	GKO_out_up
ENSMUSG00000001661	Hoxc6	-3.66019	1.58426	-7.42421	6.81e-07	0.00019483	6.2238	WT_up
ENSMUSG00000030357	Fkbp4	2.75582	7.80212	7.42131	6.85e-07	0.00019483	6.21861	GKO_in_up
ENSMUSG00000092035	Peg10	-2.71676	6.11893	-7.42032	6.86e-07	0.00019483	6.21683	WT_up
ENSMUSG00000059049	Frem1	-3.67561	1.73302	-7.41823	6.89e-07	0.00019483	6.21307	WT_up
ENSMUSG00000055373	Fut9	2.07326	0.729585	7.38084	7.39e-07	0.000203258	6.14591	GKO_in_up
ENSMUSG00000035000	Dpp4	-3.21331	1.12657	-7.30007	8.59e-07	0.000207168	5.99034	GKO_out_up
ENSMUSG00000040640	Erc2	2.93727	1.29196	7.29671	8.65e-07	0.000207168	5.98417	GKO_in_up
ENSMUSG00000052684	Jun	-3.25223	3.88656	-7.28359	8.86e-07	0.000237488	5.97024	WT_up
ENSMUSG00000022270	Retreg1	-4.7021	3.06494	-7.28205	8.89e-07	0.000210482	5.95719	GKO_out_up
ENSMUSG00000074637	Sox2	6.3497	4.11633	7.27426	9.02e-07	0.000238558	5.9533	GKO_in_up
ENSMUSG00000027360	Hdc	-4.60863	1.97962	-7.24084	9.61e-07	0.000224863	5.88118	GKO_out_up
ENSMUSG00000023017	Asic1	2.363	0.905075	7.2397	9.63e-07	0.000249061	5.89048	GKO_in_up
ENSMUSG00000019817	Plagl1	-6.3196	4.44121	-7.23568	9.7e-07	0.000249061	5.88318	WT_up
ENSMUSG00000026473	Glul	2.77687	4.95347	7.22971	9.81e-07	0.000124866	5.79591	GKO_out_up
ENSMUSG00000005370	Msh6	2.82846	4.9877	7.22643	9.87e-07	0.000249061	5.86632	GKO_in_up
ENSMUSG00000030929	Eri2	2.62503	1.82581	7.22456	9.91e-07	0.000249061	5.8629	GKO_in_up
ENSMUSG00000026726	Cubn	-3.50429	1.23914	-7.21464	1.01e-06	0.000233585	5.83273	GKO_out_up
ENSMUSG00000071856	Mcc	-3.96928	2.14566	-7.19869	1.04e-06	0.000238038	5.80317	GKO_out_up
ENSMUSG00000038323	1700066M21Rik	2.74144	1.86842	7.18626	1.07e-06	0.000264511	5.793	GKO_out_up
ENSMUSG00000068876	Cgn	3.3473	1.80148	7.1685	1.1e-06	0.000270272	5.7605	GKO_in_up
ENSMUSG00000029185	Fam114a1	-4.29622	3.83236	-7.12834	1.19e-06	0.000267057	5.67241	GKO_out_up
ENSMUSG00000028413	B4galt1	-2.92498	6.1019	-7.12636	1.19e-06	0.000267057	5.66872	GKO_out_up
ENSMUSG00000036006	Ripor2	-2.67312	0.910233	-7.11416	1.22e-06	0.000270359	5.64596	GKO_out_up
ENSMUSG00000031217	Efnb1	-4.17913	3.72574	-7.10815	1.24e-06	0.000295993	5.64974	WT_up
ENSMUSG00000020083	Fam241b	3.74131	1.81228	7.09527	1.27e-06	0.000299821	5.62603	GKO_in_up
ENSMUSG00000068011	Mkrn2os	-3.96488	1.19653	-7.06984	1.33e-06	0.000287944	5.56313	GKO_out_up
ENSMUSG00000018340	Anxa6	-3.07759	5.93525	-7.03287	1.43e-06	0.000333907	5.51083	WT_up
ENSMUSG00000031503	Col4a2	-6.94287	5.06819	-6.9542	1.66e-06	0.000351964	5.34562	GKO_out_up
ENSMUSG00000023367	Tmem176a	-3.55259	2.29361	-6.92137	1.77e-06	0.000409048	5.30351	WT_up
ENSMUSG00000059708	Akap17b	2.70327	1.54655	6.89469	1.86e-06	0.000425851	5.25363	GKO_in_up
ENSMUSG00000071984	Fndc1	-3.80146	1.83061	-6.87741	1.92e-06	0.000404018	5.20012	GKO_out_up
ENSMUSG00000018427	Ypel2	-3.92423	2.47021	-6.86987	1.95e-06	0.000405772	5.1858	GKO_out_up
ENSMUSG00000037335	Hand1	-7.29697	4.46508	-6.86388	1.98e-06	0.000447	5.1959	WT_up
ENSMUSG00000028909	Ptpru	-3.68663	2.02994	-6.86206	1.98e-06	0.000223052	5.09368	WT_up
ENSMUSG00000029767	Calu	-2.42776	7.87747	-6.84607	2.04e-06	0.000417793	5.1405	GKO_out_up
ENSMUSG00000032092	Mpzl2	-2.83977	1.89122	-6.8444	2.05e-06	0.000417793	5.13732	GKO_out_up
ENSMUSG00000044393	Dsg2	-3.19666	1.91769	-6.83821	2.08e-06	0.000418653	5.12553	GKO_out_up
ENSMUSG00000095115	Itpripl2	-2.37383	1.51945	-6.80896	2.2e-06	0.000486501	5.09264	WT_up
ENSMUSG00000015112	Slc25a13	3.6301	4.22785	6.8007	2.23e-06	0.000489068	5.07707	GKO_in_up
ENSMUSG00000010760	Phlda2	-7.00639	4.79357	-6.78231	2.31e-06	0.000496233	5.04237	WT_up
ENSMUSG00000044986	Tst	4.41362	2.61888	6.76765	2.38e-06	0.000505308	5.01468	GKO_in_up
ENSMUSG00000032359	Ctsh	-6.79752	3.71171	-6.7459	2.49e-06	0.000496219	4.94896	GKO_out_up
ENSMUSG00000028776	Tinagl1	-7.01053	3.62742	-6.73311	2.55e-06	0.000501144	4.9244	GKO_out_up
ENSMUSG00000030587	2200002D01Rik	-3.95315	2.68163	-6.73091	2.56e-06	0.000501144	4.92019	GKO_out_up
ENSMUSG00000038331	Satb2	-2.01688	1.09019	-6.72081	2.61e-06	0.000506285	4.90076	GKO_out_up
ENSMUSG00000016386	Mpped2	-3.83092	4.13212	-6.69975	2.72e-06	0.000549549	4.886	WT_up
ENSMUSG00000021065	Fut8	-3.0628	5.52085	-6.69993	2.72e-06	0.00052245	4.86058	GKO_out_up
ENSMUSG00000022367	Has2	-4.77088	3.30344	-6.69878	2.73e-06	0.000549549	4.88415	WT_up
ENSMUSG00000000308	Ckmt1	-3.91168	1.91998	-6.68861	2.78e-06	0.000529184	4.83877	GKO_out_up
ENSMUSG00000027200	Sema6d	-4.18904	2.76718	-6.65864	2.95e-06	0.000550965	4.78094	GKO_out_up
ENSMUSG00000020598	Nrcam	3.46901	1.56363	6.65048	3e-06	0.000317123	4.68094	GKO_out_up
ENSMUSG00000021636	Marveld2	3.47946	1.72338	6.64637	3.02e-06	0.000317123	4.67287	GKO_out_up
ENSMUSG00000054263	Lifr	-3.80715	3.32692	-6.6308	3.12e-06	0.000576704	4.7271	GKO_out_up
ENSMUSG00000022037	Clu	-6.59407	5.65097	-6.61954	3.19e-06	0.000584333	4.70529	GKO_out_up
ENSMUSG00000038840	Birc7	-2.91077	1.0453	-6.60792	3.26e-06	0.000592541	4.68277	GKO_out_up
ENSMUSG00000040434	Large2	3.88246	2.69026	6.60449	3.28e-06	0.000642455	4.70431	GKO_in_up
ENSMUSG00000041779	Tram2	-3.20871	3.72304	-6.60141	3.3e-06	0.000594886	4.67015	GKO_out_up
ENSMUSG00000045817	Zfp36l2	-2.36155	4.25625	-6.59762	3.33e-06	0.000643303	4.69117	WT_up
ENSMUSG00000048450	Msx1	-6.03366	3.6783	-6.59417	3.35e-06	0.000643303	4.68455	WT_up
ENSMUSG00000022394	L3mbtl2	3.03208	4.31597	6.55464	3.62e-06	0.000672825	4.60871	GKO_in_up
ENSMUSG00000034684	Sema3f	-3.59539	1.82842	-6.55024	3.65e-06	0.000672825	4.60026	WT_up
ENSMUSG00000011179	Odc1	3.19275	6.18557	6.54713	3.68e-06	0.000672825	4.59428	GKO_in_up
ENSMUSG00000027422	Rrbp1	-2.00987	6.42067	-6.53298	3.78e-06	0.000675154	4.53706	GKO_out_up
ENSMUSG00000022790	Igsf11	-4.17953	2.86769	-6.52814	3.82e-06	0.000687691	4.55775	WT_up
ENSMUSG00000028100	Nudt17	3.80394	1.86383	6.51359	3.93e-06	0.00070163	4.52972	GKO_in_up
ENSMUSG00000031432	Prps1	4.83846	5.46112	6.47466	4.24e-06	0.000751504	4.45458	GKO_in_up
ENSMUSG00000022150	Dab2	-5.57178	3.96838	-6.46705	4.31e-06	0.000762977	4.40822	GKO_out_up
ENSMUSG00000019916	P4ha1	-3.57983	6.01723	-6.44962	4.46e-06	0.000776442	4.37405	GKO_out_up
ENSMUSG00000040010	Slc7a5	3.4827	2.93044	6.44257	4.52e-06	0.000782184	4.39247	GKO_in_up
ENSMUSG00000054675	Tmem119	-5.0063	2.03165	-6.44276	4.52e-06	0.000782184	4.39284	WT_up
ENSMUSG00000022309	Angpt1	-2.82948	1.19852	-6.44166	4.53e-06	0.000782184	4.39072	WT_up
ENSMUSG00000027070	Lrp2	-3.21573	2.80531	-6.39999	4.93e-06	0.000850104	4.27652	GKO_out_up
ENSMUSG00000052889	Prkcb	3.82603	1.77631	6.38815	5.04e-06	0.000855982	4.28682	GKO_in_up
ENSMUSG00000021765	Fst	-6.77264	4.50933	-6.38806	5.04e-06	0.000863325	4.25304	GKO_out_up
ENSMUSG00000038534	Osbpl7	3.35891	2.40434	6.38048	5.12e-06	0.00048971	4.14524	GKO_out_up
ENSMUSG00000033752	Mnd1	4.66795	3.61376	6.37318	5.2e-06	0.000874746	4.25769	GKO_in_up
ENSMUSG00000097519	4930558J18Rik	2.68075	1.17897	6.34617	5.49e-06	0.000915894	4.20502	GKO_in_up
ENSMUSG00000038244	Mical2	-3.04328	1.45673	-6.27584	6.32e-06	0.00106413	4.03107	GKO_out_up
ENSMUSG00000052180	Serpinb6c	-4.0361	1.97232	-6.27573	6.32e-06	0.00106413	4.03085	GKO_out_up
ENSMUSG00000042770	Hebp1	3.92298	4.23965	6.27137	6.38e-06	0.00100136	4.05867	GKO_in_up
ENSMUSG00000058135	Gstm1	5.37496	4.14366	6.2703	6.39e-06	0.00100136	4.05657	GKO_in_up
ENSMUSG00000044339	Alkbh2	4.63236	2.90109	6.25049	6.65e-06	0.00102643	4.01768	GKO_in_up
ENSMUSG00000000385	Tmprss2	-3.96543	1.32254	-6.24446	6.74e-06	0.00111907	3.96869	GKO_out_up
ENSMUSG00000020679	Hnf1b	-4.81776	2.05966	-6.24268	6.76e-06	0.00111907	3.96515	GKO_out_up
ENSMUSG00000038775	Vill	4.00479	2.21367	6.2351	6.86e-06	0.0010493	3.98741	GKO_in_up
ENSMUSG00000005087	Cd44	-3.72015	3.0329	-6.23216	6.9e-06	0.0010493	3.98163	WT_up
ENSMUSG00000025529	Zfp711	-3.96725	2.85128	-6.22674	6.98e-06	0.00105301	3.97097	WT_up
ENSMUSG00000042190	Cmklr1	-4.23549	1.8188	-6.21132	7.2e-06	0.00116903	3.90267	GKO_out_up
ENSMUSG00000029922	Mkrn1	6.34343	5.55069	6.20963	7.23e-06	0.00108212	3.93727	GKO_in_up
ENSMUSG00000030930	Chst15	-4.38595	3.10447	-6.2092	7.23e-06	0.00116903	3.89844	GKO_out_up
ENSMUSG00000022602	Arc	2.39102	0.717306	6.20072	7.36e-06	0.00117992	3.88153	GKO_in_up
ENSMUSG00000035275	Raver2	3.74947	1.74093	6.199	7.38e-06	0.00109761	3.91632	GKO_in_up
ENSMUSG00000049577	Zfpm1	-3.17505	2.39811	-6.19207	7.49e-06	0.00110508	3.90264	WT_up
ENSMUSG00000059741	Myl3	-4.17123	1.59212	-6.18867	7.54e-06	0.00119965	3.85747	GKO_out_up
ENSMUSG00000027358	Bmp2	-4.71415	3.22581	-6.18483	7.6e-06	0.00119968	3.84979	WT_up
ENSMUSG00000045466	Zfp956	3.4431	1.92354	6.18401	7.61e-06	0.00111442	3.88675	GKO_in_up
ENSMUSG00000021477	Ctsl	-3.23079	7.85734	-6.16994	7.83e-06	0.00122698	3.82003	GKO_out_up
ENSMUSG00000024891	Slc29a2	3.26057	1.90872	6.16763	7.87e-06	0.00113658	3.85438	GKO_in_up
ENSMUSG00000010136	Pifo	3.19224	0.957673	6.16242	7.95e-06	0.00123637	3.80498	GKO_in_up
ENSMUSG00000028023	Pitx2	-3.93816	4.20695	-6.13557	8.4e-06	0.00129588	3.7512	WT_up
ENSMUSG00000040112	Mrps35	3.0068	4.45051	6.1214	8.65e-06	0.00123988	3.76287	GKO_in_up
ENSMUSG00000020019	Ntn4	2.38098	0.857744	6.12079	8.66e-06	0.000763137	3.62072	GKO_out_up
ENSMUSG00000020961	Ston2	3.26451	2.03602	6.11736	8.72e-06	0.000765177	3.61373	GKO_out_up
ENSMUSG00000028572	Hook1	3.31529	2.90991	6.11649	8.73e-06	0.00124359	3.75313	GKO_in_up
ENSMUSG00000021314	Amph	3.5399	1.58174	6.1	9.03e-06	0.00125971	3.72039	GKO_in_up
ENSMUSG00000008348	Ubc	-2.23611	6.49385	-6.08832	9.25e-06	0.00127267	3.69719	WT_up
ENSMUSG00000028152	Tspan5	3.43824	2.51534	6.0868	9.28e-06	0.000804647	3.55141	GKO_out_up
ENSMUSG00000029761	Cald1	-2.23619	7.12404	-6.08264	9.36e-06	0.00127887	3.68591	WT_up
ENSMUSG00000029053	Prkcz	3.78659	3.18553	6.04041	1.02e-05	0.00135782	3.60182	GKO_out_up
ENSMUSG00000069045	Ddx3y	-3.77716	1.51086	-6.03033	1.04e-05	0.00136826	3.58172	WT_up
ENSMUSG00000025533	Asl	2.96173	4.50495	6.03034	1.04e-05	0.00136826	3.58173	GKO_in_up
ENSMUSG00000031860	Pbx4	3.17112	1.16983	6.02805	1.05e-05	0.00159011	3.53488	GKO_in_up
ENSMUSG00000046841	Ckap4	-3.52527	6.48648	-6.02006	1.06e-05	0.00159813	3.51874	GKO_out_up
ENSMUSG00000024140	Epas1	-5.11768	4.00094	-6.01837	1.07e-05	0.00159813	3.51533	GKO_out_up
ENSMUSG00000045284	Dcaf12l1	-2.61301	3.37116	-6.01036	1.08e-05	0.00140731	3.54183	WT_up
ENSMUSG00000020027	Socs2	3.95649	4.06847	6.00665	1.09e-05	0.00140909	3.53443	GKO_in_up
ENSMUSG00000018906	P4ha2	-3.99817	6.67324	-6.009	1.09e-05	0.00161726	3.49639	GKO_out_up
ENSMUSG00000059040	Eno1b	2.40461	7.93743	6.00203	1.1e-05	0.00141115	3.5252	GKO_in_up
ENSMUSG00000006369	Fbln1	3.69146	4.16638	5.99991	1.11e-05	0.00162388	3.47802	WT_up
ENSMUSG00000047953	Gp5	-2.57612	0.811544	-5.99707	1.11e-05	0.00162388	3.47226	GKO_out_up
ENSMUSG00000087120	Gm12279	2.52846	0.782472	5.99646	1.12e-05	0.00162388	3.47103	GKO_in_up
ENSMUSG00000026643	Nmt2	3.13113	4.20117	5.99202	1.13e-05	0.00141621	3.50517	GKO_in_up
ENSMUSG00000031482	Slc25a15	2.97257	2.30629	5.97895	1.16e-05	0.00143702	3.47902	GKO_in_up
ENSMUSG00000074918	Inafm2	-2.49129	1.77711	-5.97934	1.16e-05	0.00143702	3.4798	WT_up
ENSMUSG00000040631	Dok4	-4.96794	2.73555	-5.97381	1.17e-05	0.00144349	3.46872	WT_up
ENSMUSG00000058385	Hist1h2bg	3.24036	2.79457	5.95958	1.2e-05	0.00145986	3.4402	GKO_out_up
ENSMUSG00000029553	Tfec	-4.70822	1.64147	-5.95331	1.22e-05	0.00176199	3.3836	GKO_out_up
ENSMUSG00000026193	Fn1	3.48566	6.1884	5.9248	1.29e-05	0.00184252	3.3257	WT_up
ENSMUSG00000031684	Slc10a7	3.21863	2.71722	5.92077	1.3e-05	0.000995227	3.21073	GKO_out_up
ENSMUSG00000000365	Rnf17	4.68766	2.35526	5.9178	1.31e-05	0.00158173	3.35633	GKO_in_up
ENSMUSG00000031538	Plat	-5.76108	2.86348	-5.91576	1.32e-05	0.00186418	3.30732	GKO_out_up
ENSMUSG00000032101	Ddx25	2.68579	1.33807	5.90427	1.35e-05	0.00159932	3.32911	GKO_in_up
ENSMUSG00000022949	Clic6	-4.85897	2.45705	-5.89903	1.36e-05	0.00190326	3.27329	GKO_out_up
ENSMUSG00000024538	Ppic	-3.31863	6.75214	-5.90112	1.36e-05	0.00159932	3.32277	WT_up
ENSMUSG00000087433	Gm14167	-3.04243	1.24961	-5.90011	1.36e-05	0.00190326	3.27548	GKO_out_up
ENSMUSG00000013701	Timm23	2.36298	7.33091	5.89685	1.37e-05	0.0016042	3.31419	GKO_in_up
ENSMUSG00000041362	Shtn1	3.14374	1.44028	5.89461	1.38e-05	0.00103479	3.15673	GKO_out_up
ENSMUSG00000026189	Pecr	4.86344	3.05802	5.88055	1.42e-05	0.00164035	3.28134	GKO_in_up
ENSMUSG00000051527	Usp29	-3.87174	2.77166	-5.84383	1.53e-05	0.00174313	3.20726	WT_up
ENSMUSG00000022490	Ppp1r1a	3.71973	3.31058	5.83914	1.54e-05	0.00174755	3.19777	GKO_in_up
ENSMUSG00000035158	Mitf	2.93708	1.30481	5.84084	1.54e-05	0.00113982	3.04547	GKO_out_up
ENSMUSG00000087408	Cers1	2.34971	0.916026	5.83448	1.56e-05	0.00175478	3.18835	GKO_in_up
ENSMUSG00000074622	Mafb	-3.17123	1.61905	-5.82563	1.59e-05	0.00177096	3.17046	WT_up
ENSMUSG00000021614	Vcan	-3.10616	4.36894	-5.82476	1.59e-05	0.00177096	3.1687	WT_up
ENSMUSG00000038872	Zfhx3	-2.38468	2.67575	-5.81422	1.63e-05	0.00225342	3.10016	WT_up
ENSMUSG00000029032	Arhgef16	3.1539	1.82271	5.79367	1.7e-05	0.00121641	2.94759	GKO_out_up
ENSMUSG00000054196	Cthrc1	-4.30179	2.99511	-5.78648	1.72e-05	0.00188332	3.09119	WT_up
ENSMUSG00000073411	H2-D1	4.00674	4.41065	5.78632	1.72e-05	0.00188332	3.09086	GKO_out_up
ENSMUSG00000112073	Gm47101	-3.99057	2.11839	-5.78476	1.73e-05	0.00188332	3.08769	WT_up
ENSMUSG00000024827	Gldc	4.49873	3.70625	5.77693	1.76e-05	0.00190408	3.07181	GKO_in_up
ENSMUSG00000054728	Phactr1	-2.98734	1.57654	-5.76277	1.81e-05	0.00249107	2.99467	GKO_out_up
ENSMUSG00000045763	Basp1	-3.12794	5.7302	-5.76417	1.81e-05	0.001945	3.04591	WT_up
ENSMUSG00000045312	Lhfpl2	-4.25478	3.75424	-5.75192	1.85e-05	0.00253091	2.9724	WT_up
ENSMUSG00000026604	Ptpn14	3.18186	2.97519	5.73528	1.92e-05	0.00131458	2.82603	GKO_out_up
ENSMUSG00000024503	Spink1	-6.70066	3.12338	-5.73255	1.93e-05	0.00260107	2.93256	GKO_out_up
ENSMUSG00000032418	Me1	-3.08851	5.94992	-5.73184	1.93e-05	0.00260107	2.93111	GKO_out_up
ENSMUSG00000031995	St14	3.65571	2.55237	5.72811	1.95e-05	0.00206414	2.97262	GKO_out_up
ENSMUSG00000035498	Cdcp1	2.65862	1.07947	5.72142	1.97e-05	0.00134412	2.79713	GKO_out_up
ENSMUSG00000055435	Maf	-2.77231	1.67102	-5.71108	2.02e-05	0.00211289	2.93794	WT_up
ENSMUSG00000052566	Hook2	3.13242	2.85851	5.70775	2.03e-05	0.00211289	2.93116	GKO_in_up
ENSMUSG00000056429	Tgoln1	-2.48426	5.40486	-5.6933	2.09e-05	0.00275805	2.85174	GKO_out_up
ENSMUSG00000019997	Ccn2	-5.54065	5.21699	-5.6888	2.11e-05	0.00275805	2.84246	GKO_out_up
ENSMUSG00000028456	Unc13b	2.53616	1.57313	5.67995	2.15e-05	0.00221365	2.87445	GKO_in_up
ENSMUSG00000045377	Tmem88	-4.07292	4.93384	-5.67671	2.17e-05	0.00143274	2.70371	WT_up
ENSMUSG00000025278	Flnb	-2.08162	5.69158	-5.6767	2.17e-05	0.00281081	2.81749	GKO_out_up
ENSMUSG00000025762	Larp1b	3.71963	2.72606	5.67414	2.18e-05	0.00221832	2.8626	GKO_in_up
ENSMUSG00000038351	Sgsm2	2.25821	2.68119	5.67055	2.2e-05	0.00222393	2.85528	GKO_in_up
ENSMUSG00000014361	Mertk	3.07084	1.56651	5.66685	2.21e-05	0.00145792	2.68307	GKO_out_up
ENSMUSG00000064181	Rab3ip	3.86369	3.93641	5.66554	2.22e-05	0.00223632	2.84502	GKO_in_up
ENSMUSG00000016534	Lamp2	-2.02981	6.18258	-5.6625	2.23e-05	0.00285927	2.78817	GKO_out_up
ENSMUSG00000028527	Ak4	3.74941	3.05487	5.66251	2.23e-05	0.0022377	2.83884	GKO_in_up
ENSMUSG00000090125	Pou3f1	2.27009	1.11021	5.65752	2.26e-05	0.0022377	2.82864	GKO_in_up
ENSMUSG00000028737	Aldh4a1	3.14081	3.17193	5.64698	2.31e-05	0.00225797	2.80709	GKO_in_up
ENSMUSG00000027695	Pld1	2.62736	1.33597	5.63978	2.34e-05	0.00153807	2.62638	GKO_out_up
ENSMUSG00000049940	Pgrmc2	2.37033	4.58	5.63031	2.39e-05	0.00156393	2.60651	GKO_out_up
ENSMUSG00000031673	Cdh11	-3.76044	2.63033	-5.62419	2.42e-05	0.00235726	2.76046	WT_up
ENSMUSG00000055538	Zcchc24	2.41037	2.65062	5.62127	2.43e-05	0.0030789	2.70291	WT_up
ENSMUSG00000026970	Rbms1	-2.03808	5.25876	-5.61803	2.45e-05	0.00237661	2.74784	WT_up
ENSMUSG00000030087	Klf15	3.51125	1.93733	5.60065	2.54e-05	0.00243273	2.7122	GKO_in_up
ENSMUSG00000061411	Nol4l	-2.7397	2.98453	-5.59395	2.58e-05	0.00243273	2.69846	WT_up
ENSMUSG00000036875	Dna2	2.57464	2.49528	5.58929	2.6e-05	0.00244325	2.6889	GKO_in_up
ENSMUSG00000030062	Rpn1	2.32873	6.41554	5.58952	2.6e-05	0.00165085	2.52087	GKO_out_up
ENSMUSG00000038816	Ctnnal1	3.55269	2.76393	5.58092	2.65e-05	0.00247223	2.67172	GKO_in_up
ENSMUSG00000041974	Spidr	2.98339	1.58142	5.57339	2.69e-05	0.00336338	2.60364	GKO_in_up
ENSMUSG00000025484	Bet1l	2.3008	4.76709	5.56514	2.74e-05	0.00170598	2.46957	GKO_out_up
ENSMUSG00000056938	Acbd4	3.38426	2.94169	5.55888	2.78e-05	0.00256937	2.62643	GKO_in_up
ENSMUSG00000021182	Ccdc88c	3.17438	1.95111	5.55447	2.8e-05	0.00258164	2.61736	GKO_in_up
ENSMUSG00000014603	Alx3	-3.36101	1.34441	-5.55166	2.82e-05	0.0025853	2.61158	WT_up
ENSMUSG00000002897	Il17ra	-2.26677	1.15402	-5.54467	2.86e-05	0.00353653	2.54397	GKO_out_up
ENSMUSG00000034320	Slc26a2	-3.20951	3.26126	-5.5438	2.87e-05	0.00353653	2.54215	GKO_out_up
ENSMUSG00000063354	Slc39a4	3.12544	2.55243	5.53908	2.89e-05	0.00264291	2.5857	GKO_out_up
ENSMUSG00000052373	Mpp3	2.13975	0.752341	5.52549	2.98e-05	0.0027077	2.55772	GKO_in_up
ENSMUSG00000031762	Mt2	7.20962	5.63005	5.51897	3.02e-05	0.002721	2.54427	GKO_in_up
ENSMUSG00000032577	Mapkapk3	3.52248	2.76361	5.4953	3.17e-05	0.00284802	2.49547	GKO_in_up
ENSMUSG00000055116	Arntl	3.60278	2.77843	5.49661	3.17e-05	0.0019188	2.32507	GKO_out_up
ENSMUSG00000000555	Itga5	-3.23541	4.14829	-5.49425	3.18e-05	0.00390322	2.43897	GKO_out_up
ENSMUSG00000068220	Lgals1	-3.30476	8.50773	-5.49211	3.2e-05	0.00285471	2.4889	WT_up
ENSMUSG00000060802	B2m	-2.19479	7.87032	-5.48341	3.26e-05	0.00396993	2.41635	GKO_out_up
ENSMUSG00000045216	Hs6st1	3.21633	3.40694	5.47676	3.3e-05	0.00292337	2.4572	GKO_out_up
ENSMUSG00000058254	Tspan7	3.75935	2.71701	5.47406	3.32e-05	0.00400138	2.39684	GKO_in_up
ENSMUSG00000032327	Stra6	-3.52487	1.93552	-5.46475	3.39e-05	0.00404951	2.37739	GKO_out_up
ENSMUSG00000022533	Atp13a3	-3.2415	4.95867	-5.46287	3.4e-05	0.00404951	2.37347	GKO_out_up
ENSMUSG00000056758	Hmga2	-3.91896	5.60483	-5.46256	3.4e-05	0.00298674	2.42784	WT_up
ENSMUSG00000003153	Slc2a3	4.36931	7.29392	5.46039	3.42e-05	0.00298759	2.42337	GKO_in_up
ENSMUSG00000022676	Snai2	-4.50935	2.6689	-5.4503	3.49e-05	0.00303917	2.40249	WT_up
ENSMUSG00000039286	Fndc3b	-3.10493	4.5957	-5.45023	3.49e-05	0.00412195	2.34705	GKO_out_up
ENSMUSG00000025608	Podxl	-3.07624	5.59286	-5.44884	3.5e-05	0.00412195	2.34416	GKO_out_up
ENSMUSG00000039168	Dap	-3.19199	5.07549	-5.44535	3.53e-05	0.00412195	2.33686	GKO_out_up
ENSMUSG00000035799	Twist1	-2.89797	3.77183	-5.4436	3.54e-05	0.00412195	2.3332	WT_up
ENSMUSG00000025579	Gaa	-2.31027	5.58712	-5.43933	3.57e-05	0.00413589	2.32426	GKO_out_up
ENSMUSG00000028133	Rwdd3	3.14172	1.3543	5.43295	3.62e-05	0.00312645	2.36658	GKO_in_up
ENSMUSG00000092335	Zfp977	2.00349	0.641103	5.43133	3.64e-05	0.00418296	2.30753	GKO_in_up
ENSMUSG00000040249	Lrp1	-3.33267	2.8675	-5.41958	3.73e-05	0.00216631	2.16204	WT_up
ENSMUSG00000041959	S100a10	-2.84881	8.0255	-5.41984	3.73e-05	0.00316112	2.33942	WT_up
ENSMUSG00000036461	Elf1	-2.89521	3.05297	-5.40994	3.8e-05	0.00432852	2.26275	GKO_out_up
ENSMUSG00000020806	Rhbdf2	3.32841	2.46766	5.4055	3.84e-05	0.00324546	2.30969	GKO_in_up
ENSMUSG00000038400	Pmepa1	-4.25549	2.91325	-5.40322	3.86e-05	0.00436645	2.24866	GKO_out_up
ENSMUSG00000028763	Hspg2	-2.16498	3.42079	-5.3833	4.03e-05	0.00453027	2.2069	GKO_out_up
ENSMUSG00000037638	Zbtb42	2.62066	0.986297	5.37986	4.06e-05	0.00230729	2.07771	GKO_out_up
ENSMUSG00000045394	Epcam	5.49427	3.83426	5.3749	4.1e-05	0.00343532	2.24617	GKO_in_up
ENSMUSG00000036693	Nop14	2.28863	4.47341	5.369	4.15e-05	0.00346322	2.23392	GKO_in_up
ENSMUSG00000053580	Tanc2	-3.04047	3.53917	-5.36725	4.17e-05	0.00346322	2.23029	WT_up
ENSMUSG00000010830	Kdelr3	-6.44845	4.9799	-5.36338	4.2e-05	0.0046443	2.16509	GKO_out_up
ENSMUSG00000079020	Slc45a4	2.78222	1.91126	5.3639	4.2e-05	0.00346646	2.22333	GKO_in_up
ENSMUSG00000071350	Setdb2	2.63245	2.02882	5.36208	4.21e-05	0.00346646	2.21954	GKO_out_up
ENSMUSG00000034773	BC030867	3.66878	3.07114	5.3611	4.22e-05	0.00346646	2.2175	GKO_in_up
ENSMUSG00000000409	Lck	3.09878	1.8811	5.36137	4.22e-05	0.0046443	2.16087	GKO_in_up
ENSMUSG00000029223	Uchl1	4.50502	4.51058	5.3538	4.29e-05	0.00347922	2.20231	GKO_in_up
ENSMUSG00000019312	Grb7	3.48579	2.73348	5.3531	4.29e-05	0.00347922	2.20085	GKO_in_up
ENSMUSG00000008763	Man1a2	-2.27077	4.04219	-5.34272	4.39e-05	0.00480672	2.12168	GKO_out_up
ENSMUSG00000045896	Paip2b	2.55054	4.13722	5.3417	4.4e-05	0.0035078	2.17715	GKO_in_up
ENSMUSG00000072591	Fzd10os	-3.29968	1.50161	-5.33957	4.42e-05	0.0035078	2.17271	WT_up
ENSMUSG00000000594	Gm2a	3.87366	3.31223	5.33815	4.43e-05	0.0035078	2.16975	GKO_in_up
ENSMUSG00000094786	Gm14403	3.24736	1.90078	5.33752	4.44e-05	0.0035078	2.16845	GKO_in_up
ENSMUSG00000006930	Hap1	3.81551	1.77634	5.33657	4.45e-05	0.0035078	2.16646	GKO_in_up
ENSMUSG00000051517	Arhgef39	3.48545	2.37436	5.33519	4.46e-05	0.0035078	2.16361	GKO_in_up
ENSMUSG00000049382	Krt8	-4.49177	6.66335	-5.33173	4.49e-05	0.00489447	2.09858	WT_up
ENSMUSG00000056481	Cd248	-4.02421	1.6174	-5.32522	4.56e-05	0.00354228	2.14283	WT_up
ENSMUSG00000030878	Cdr2	3.14479	3.50507	5.31941	4.61e-05	0.0025786	1.94907	GKO_out_up
ENSMUSG00000045294	Insig1	-2.81893	5.96924	-5.31503	4.66e-05	0.00497323	2.06344	GKO_out_up
ENSMUSG00000035314	Gdpd5	-4.62286	2.75392	-5.31365	4.67e-05	0.00497323	2.06053	GKO_out_up
ENSMUSG00000038168	P3h2	-4.97718	2.67798	-5.3119	4.69e-05	0.00497323	2.05685	GKO_out_up
ENSMUSG00000032436	Cmtm7	-2.7229	7.09966	-5.31198	4.69e-05	0.00497323	2.05702	GKO_out_up
ENSMUSG00000030342	Cd9	5.35421	7.45366	5.31044	4.7e-05	0.00260129	1.92996	GKO_out_up
ENSMUSG00000031245	Hmgn5	2.45565	5.57615	5.30718	4.74e-05	0.00260687	1.92299	GKO_out_up
ENSMUSG00000038576	Susd4	2.47605	1.16838	5.30594	4.75e-05	0.00365701	2.10266	GKO_in_up
ENSMUSG00000032718	Mansc1	-2.8921	1.49547	-5.3021	4.79e-05	0.00502617	2.0362	GKO_out_up
ENSMUSG00000039985	Sinhcaf	3.91497	6.03031	5.29815	4.83e-05	0.00366914	2.08642	GKO_in_up
ENSMUSG00000000938	Hoxa10	-2.95832	1.31863	-5.29838	4.83e-05	0.00366914	2.0869	WT_up
ENSMUSG00000031965	Tbx20	-3.89935	2.59035	-5.27007	5.13e-05	0.00381677	2.02779	WT_up
ENSMUSG00000055717	Slain1	2.9061	1.73806	5.26998	5.13e-05	0.00528895	1.96851	GKO_in_up
ENSMUSG00000004633	Chn2	-2.99041	2.34325	-5.26874	5.14e-05	0.00528895	1.96589	GKO_out_up
ENSMUSG00000012017	Scarf2	-3.04896	2.10227	-5.26923	5.14e-05	0.00381677	2.02604	WT_up
ENSMUSG00000022034	Esco2	3.84694	4.36708	5.26687	5.16e-05	0.00381677	2.02112	GKO_in_up
ENSMUSG00000043015	Nemp2	2.25313	2.31624	5.26598	5.17e-05	0.00381677	2.01925	GKO_in_up
ENSMUSG00000027018	Hat1	2.65654	7.08462	5.26414	5.19e-05	0.00381802	2.0154	GKO_in_up
ENSMUSG00000002289	Angptl4	2.58134	0.91109	5.253	5.32e-05	0.00544287	1.93266	GKO_in_up
ENSMUSG00000020899	Pfas	2.86474	4.04542	5.24975	5.36e-05	0.00392337	1.98533	GKO_in_up
ENSMUSG00000022382	Wnt7b	2.8201	1.14946	5.24769	5.38e-05	0.00392665	1.98102	GKO_in_up
ENSMUSG00000029646	Cdx2	-3.13366	1.25347	-5.24593	5.4e-05	0.00392736	1.97735	WT_up
ENSMUSG00000059975	Zfp74	-2.89905	3.25334	-5.24636	5.4e-05	0.00286116	1.79313	WT_up
ENSMUSG00000017428	Psmd11	2.29437	6.69824	5.23474	5.53e-05	0.00397486	1.95393	GKO_in_up
ENSMUSG00000095440	Fignl2	-2.92372	3.21548	-5.23371	5.54e-05	0.00397486	1.95178	WT_up
ENSMUSG00000054079	Utp18	3.55713	4.34734	5.23033	5.58e-05	0.0039758	1.94471	GKO_in_up
ENSMUSG00000048897	Zfp710	2.27898	3.75785	5.22756	5.62e-05	0.00398556	1.93891	GKO_in_up
ENSMUSG00000041757	Plekha6	-3.57583	2.74534	-5.22368	5.66e-05	0.00573845	1.87071	GKO_out_up
ENSMUSG00000033491	Prss35	-4.30939	2.51438	-5.21962	5.71e-05	0.00574326	1.86213	GKO_out_up
ENSMUSG00000024663	Rab3il1	-3.14881	3.25585	-5.21868	5.73e-05	0.00574326	1.86014	GKO_out_up
ENSMUSG00000032374	Plod2	-3.93225	5.60005	-5.21185	5.81e-05	0.00579949	1.8457	GKO_out_up
ENSMUSG00000016526	Dyrk3	3.61745	2.48718	5.21014	5.83e-05	0.00412311	1.90242	GKO_in_up
ENSMUSG00000038025	Phf2	-2.27615	2.74897	-5.19955	5.97e-05	0.00420337	1.88024	WT_up
ENSMUSG00000034275	Igsf9b	2.27671	2.3907	5.19784	5.99e-05	0.00420434	1.87664	GKO_in_up
ENSMUSG00000029859	Epha1	-2.35694	1.71704	-5.19513	6.02e-05	0.00598233	1.8103	GKO_out_up
ENSMUSG00000033318	Gstt2	3.86549	3.18242	5.18996	6.09e-05	0.00426145	1.86012	GKO_in_up
ENSMUSG00000053398	Phgdh	4.45926	4.96851	5.18348	6.18e-05	0.00430648	1.84652	GKO_in_up
ENSMUSG00000023982	Guca1a	3.22331	1.092	5.1733	6.31e-05	0.00620925	1.76407	GKO_in_up
ENSMUSG00000046223	Plaur	-3.99829	2.41204	-5.16654	6.4e-05	0.00626999	1.74973	GKO_out_up
ENSMUSG00000030346	Rad51ap1	3.00815	5.18827	5.16666	6.4e-05	0.00440478	1.81124	GKO_out_up
ENSMUSG00000039865	Slc44a3	-4.43144	2.59495	-5.16207	6.47e-05	0.00629118	1.74025	GKO_out_up
ENSMUSG00000005672	Kit	-4.56787	4.10239	-5.16053	6.49e-05	0.00629118	1.73699	GKO_out_up
ENSMUSG00000039607	Rbms3	-3.51645	1.56705	-5.15926	6.51e-05	0.00445461	1.79568	WT_up
ENSMUSG00000030201	Lrp6	2.45747	4.27418	5.15798	6.52e-05	0.00326807	1.60376	GKO_out_up
ENSMUSG00000022178	Ajuba	3.15845	3.21562	5.15126	6.62e-05	0.00448222	1.77888	GKO_out_up
ENSMUSG00000026110	Mgat4a	-2.75811	2.19042	-5.14957	6.64e-05	0.00641086	1.71375	GKO_out_up
ENSMUSG00000064345	mt-Nd2	-2.35726	11.5275	-5.14832	6.66e-05	0.00449117	1.77272	WT_up
ENSMUSG00000078861	Zfp931	4.00596	2.23074	5.14075	6.77e-05	0.00454998	1.7568	GKO_in_up
ENSMUSG00000037280	Galnt6	-2.72289	1.35317	-5.14038	6.78e-05	0.00650826	1.69424	GKO_out_up
ENSMUSG00000018659	Pnpo	3.81958	3.56088	5.13793	6.81e-05	0.0045627	1.75087	GKO_in_up
ENSMUSG00000033287	Kctd17	-2.42774	4.5041	-5.12935	6.94e-05	0.00463267	1.73282	WT_up
ENSMUSG00000019699	Akt3	-2.78957	2.76612	-5.12656	6.98e-05	0.00345023	1.53626	WT_up
ENSMUSG00000078247	Airn	-4.95717	3.15237	-5.10767	7.27e-05	0.00479158	1.68721	WT_up
ENSMUSG00000040212	Emp3	-5.16959	3.35828	-5.10634	7.29e-05	0.00358455	1.49278	WT_up
ENSMUSG00000027712	Anxa5	-3.73716	5.32218	-5.10482	7.32e-05	0.00692911	1.61869	WT_up
ENSMUSG00000006586	Runx1t1	-3.1413	2.22	-5.09874	7.41e-05	0.00485346	1.6684	WT_up
ENSMUSG00000027227	Sord	3.29639	3.37484	5.09198	7.52e-05	0.00490906	1.65416	GKO_out_up
ENSMUSG00000038451	Spsb2	3.32731	2.70158	5.07785	7.75e-05	0.00501528	1.62438	GKO_in_up
ENSMUSG00000028773	Fabp3	5.37691	6.82657	5.07765	7.76e-05	0.00501528	1.62395	GKO_out_up
ENSMUSG00000031202	Rab39b	2.1578	0.808491	5.07595	7.79e-05	0.00730026	1.55729	GKO_in_up
ENSMUSG00000032536	Trak1	2.38021	3.21882	5.07493	7.8e-05	0.00380173	1.42516	GKO_out_up
ENSMUSG00000042510	AA986860	-2.86838	0.904495	-5.07425	7.82e-05	0.00730026	1.55367	GKO_out_up
ENSMUSG00000025059	Gk	2.90349	1.6626	5.07202	7.85e-05	0.0050606	1.61208	GKO_in_up
ENSMUSG00000023456	Tpi1	2.20866	9.59195	5.06731	7.93e-05	0.00509624	1.60216	GKO_in_up
ENSMUSG00000024866	Acy3	3.77689	2.39207	5.06343	8e-05	0.00739185	1.53063	GKO_in_up
ENSMUSG00000021732	Fgf10	-4.14393	2.33845	-5.06217	8.02e-05	0.00739185	1.52793	GKO_out_up
ENSMUSG00000019590	Cyb561	3.32582	2.15704	5.05969	8.07e-05	0.00514503	1.58607	GKO_in_up
ENSMUSG00000029547	Ints1	3.21827	4.2528	5.05803	8.09e-05	0.00514503	1.58256	GKO_out_up
ENSMUSG00000106847	Peg13	2.96617	1.36779	5.05514	8.14e-05	0.00393021	1.38252	GKO_out_up
ENSMUSG00000031897	Psmb10	4.72092	4.19261	5.04622	8.3e-05	0.00523518	1.55764	GKO_in_up
ENSMUSG00000094840	Muc3a	3.5262	1.51344	5.04521	8.32e-05	0.00397804	1.36111	GKO_out_up
ENSMUSG00000025925	Terf1	3.53381	4.47595	5.03605	8.49e-05	0.0053024	1.53618	GKO_in_up
ENSMUSG00000029359	Tesc	-4.70834	1.62419	-5.03209	8.56e-05	0.00781837	1.46384	GKO_out_up
ENSMUSG00000001270	Ckb	4.20255	4.19353	5.03066	8.59e-05	0.00534831	1.52478	GKO_in_up
ENSMUSG00000018677	Slc25a39	2.08784	7.40626	5.02442	8.71e-05	0.00538819	1.51159	GKO_in_up
ENSMUSG00000036478	Btg1	-2.4367	4.96628	-5.02329	8.73e-05	0.00793326	1.44506	GKO_out_up
ENSMUSG00000031239	Itm2a	-4.26302	4.93429	-5.0145	8.89e-05	0.00415336	1.29483	WT_up
ENSMUSG00000018554	Ybx2	3.60951	1.48841	5.01263	8.93e-05	0.00808268	1.42231	GKO_in_up
ENSMUSG00000047388	Atmin	2.40479	2.43774	5.00836	9.01e-05	0.0055286	1.47765	GKO_in_up
ENSMUSG00000038679	Trps1	-2.57286	1.60845	-5.00806	9.02e-05	0.00417703	1.28094	WT_up
ENSMUSG00000034487	Poglut3	3.01486	2.5143	5.00776	9.03e-05	0.00417703	1.28028	GKO_out_up
ENSMUSG00000069744	Psmb3	2.30387	9.16547	5.0034	9.11e-05	0.00557159	1.46716	GKO_in_up
ENSMUSG00000015766	Eps8	3.99015	2.61562	5.00252	9.13e-05	0.0042152	1.26896	GKO_out_up
ENSMUSG00000069833	Ahnak	-2.66313	3.15665	-5.00035	9.17e-05	0.00822756	1.39611	WT_up
ENSMUSG00000084762	Platr3	5.11008	2.42213	4.99801	9.22e-05	0.00562028	1.45575	GKO_in_up
ENSMUSG00000034563	Ccpg1	3.18233	1.85933	4.99305	9.32e-05	0.00566287	1.44526	GKO_in_up
ENSMUSG00000020424	Castor1	4.89267	3.35327	4.99041	9.37e-05	0.00566287	1.43967	GKO_in_up
ENSMUSG00000097639	Platr4	2.40789	0.928231	4.99057	9.37e-05	0.00566287	1.44001	GKO_in_up
ENSMUSG00000047728	Ly6g2	-3.1493	1.04359	-4.99	9.38e-05	0.00837762	1.37399	GKO_out_up
ENSMUSG00000099928	Gm29202	2.15134	0.645403	4.98709	9.44e-05	0.00838226	1.36778	GKO_in_up
ENSMUSG00000031355	Arhgap6	-3.41343	1.82752	-4.98572	9.47e-05	0.00838226	1.36485	GKO_out_up
ENSMUSG00000061751	Kalrn	-3.77016	3.43804	-4.98373	9.51e-05	0.00572854	1.42554	WT_up
ENSMUSG00000010362	Rdm1	3.54328	4.83596	4.97453	9.7e-05	0.00580977	1.40606	GKO_in_up
ENSMUSG00000048578	Mlec	-2.15637	5.77532	-4.96512	9.9e-05	0.00872587	1.32083	GKO_out_up
ENSMUSG00000045107	Saysd1	2.79053	2.78288	4.96016	0.000100077	0.00594686	1.37561	GKO_in_up
ENSMUSG00000042607	Asb4	-4.25841	2.34336	-4.95975	0.000100166	0.00594686	1.37475	WT_up
ENSMUSG00000035266	Helq	2.89817	2.40802	4.95791	0.000100568	0.00595338	1.37084	GKO_in_up
ENSMUSG00000031216	Stard8	-3.94136	4.01105	-4.95309	0.000101627	0.00888212	1.29508	GKO_out_up
ENSMUSG00000031605	Klhl2	3.59767	2.91953	4.95146	0.000101988	0.0046348	1.15855	GKO_out_up
ENSMUSG00000068101	Cenpm	3.9507	4.49137	4.94987	0.000102341	0.00600327	1.3538	GKO_in_up
ENSMUSG00000064023	Klk8	4.27178	2.79217	4.94641	0.000103114	0.00600327	1.34647	GKO_in_up
ENSMUSG00000034593	Myo5a	2.86189	2.7223	4.94547	0.000103323	0.00600327	1.34449	GKO_in_up
ENSMUSG00000022464	Slc38a4	-2.10576	6.08757	-4.94507	0.000103415	0.00600327	1.34362	WT_up
ENSMUSG00000028011	Tdo2	-3.08057	1.23807	-4.94314	0.00010385	0.00600795	1.33953	WT_up
ENSMUSG00000042997	Nhlrc3	-3.05541	2.55231	-4.94272	0.000103944	0.00904579	1.2729	GKO_out_up
ENSMUSG00000024158	Hagh	4.68584	4.06053	4.94002	0.000104556	0.00602579	1.33292	GKO_in_up
ENSMUSG00000027577	Chrna4	2.49515	1.07613	4.93881	0.000104832	0.00471258	1.13116	GKO_out_up
ENSMUSG00000031765	Mt1	5.8539	7.82075	4.9338	0.00010598	0.006077	1.31973	GKO_out_up
ENSMUSG00000030339	Ltbr	-4.59487	4.49694	-4.93295	0.000106177	0.00920078	1.25198	GKO_out_up
ENSMUSG00000024530	Prelid3a	2.56772	0.868116	4.92384	0.000108302	0.00930777	1.23248	GKO_in_up
ENSMUSG00000096793	Gm3002	2.31134	3.40683	4.92374	0.000108326	0.00930777	1.23227	GKO_in_up
ENSMUSG00000022629	Kif21a	2.94112	2.33213	4.91546	0.000110295	0.0062739	1.28081	GKO_in_up
ENSMUSG00000038648	Creb3l2	-3.83403	4.17135	-4.91473	0.000110471	0.00937344	1.21297	GKO_out_up
ENSMUSG00000026879	Gsn	-4.25945	3.2247	-4.91208	0.00011111	0.00938859	1.20729	GKO_out_up
ENSMUSG00000054702	Ap1s3	-2.33918	1.43792	-4.90938	0.000111765	0.00940492	1.20151	GKO_out_up
ENSMUSG00000024985	Tcf7l2	-3.00278	5.69572	-4.90223	0.00011352	0.00948779	1.18618	GKO_out_up
ENSMUSG00000074170	Plekhf1	2.39961	2.42111	4.90212	0.000113547	0.00644089	1.25248	GKO_out_up
ENSMUSG00000041313	Slc7a1	-2.49322	2.95961	-4.90158	0.000113682	0.00948779	1.18478	GKO_out_up
ENSMUSG00000025969	Nrp2	-2.84964	3.4438	-4.89989	0.000114101	0.00505758	1.04683	WT_up
ENSMUSG00000027523	Gnas	-2.3576	9.07382	-4.89954	0.000114187	0.00644727	1.247	WT_up
ENSMUSG00000033306	Lpp	-2.25014	4.05941	-4.89912	0.000114293	0.00644727	1.2461	WT_up
ENSMUSG00000096001	2610528A11Rik	-4.76008	2.08296	-4.89623	0.000115015	0.00647007	1.23996	WT_up
ENSMUSG00000013418	B4galnt2	-3.42282	1.09235	-4.8921	0.000116053	0.00959886	1.16446	GKO_out_up
ENSMUSG00000020260	Pofut2	-3.16021	5.64893	-4.89063	0.000116427	0.00959886	1.1613	GKO_out_up
ENSMUSG00000017747	Ghdc	2.53054	3.59734	4.88918	0.000116796	0.005137	1.0236	GKO_out_up
ENSMUSG00000021451	Sema4d	2.52319	1.72741	4.88556	0.000117719	0.00963772	1.15044	GKO_in_up
ENSMUSG00000030494	Rhpn2	-2.53823	2.56294	-4.88507	0.000117845	0.00963772	1.14939	GKO_out_up
ENSMUSG00000010721	Lmbr1	2.43064	1.92308	4.8786	0.000119521	0.00523425	1.00065	GKO_out_up
ENSMUSG00000039395	Mreg	3.50438	3.18461	4.878	0.000119677	0.00666349	1.20123	GKO_out_up
ENSMUSG00000027247	Arhgap1	-2.11372	5.42706	-4.87224	0.000121188	0.00670619	1.18899	WT_up
ENSMUSG00000041372	B4galnt3	2.09565	1.00672	4.86964	0.000121878	0.00528598	0.981218	GKO_out_up
ENSMUSG00000053062	Jam2	3.60821	1.68719	4.86577	0.000122913	0.00674663	1.17522	GKO_in_up
ENSMUSG00000005251	Ripk4	3.71305	2.5674	4.86304	0.000123646	0.0053233	0.96689	GKO_out_up
ENSMUSG00000042195	Slc35f2	4.023	2.5206	4.86219	0.000123876	0.00678119	1.16761	GKO_in_up
ENSMUSG00000023905	Tnfrsf12a	6.22643	4.6786	4.86193	0.000123947	0.0053243	0.964465	GKO_out_up
ENSMUSG00000031937	Vstm5	-3.19552	1.1017	-4.85959	0.000124582	0.0101075	1.0947	GKO_out_up
ENSMUSG00000040616	Tmem51	-4.09602	3.00935	-4.85515	0.000125795	0.0101654	1.08517	GKO_out_up
ENSMUSG00000036390	Gadd45a	3.70209	4.03128	4.84463	0.000128716	0.00697123	1.13025	GKO_in_up
ENSMUSG00000071604	Fam189a2	-3.58651	1.96443	-4.84294	0.000129193	0.0103987	1.05895	GKO_out_up
ENSMUSG00000005397	Nid1	-3.76516	4.66713	-4.83865	0.000130408	0.0104353	1.04974	GKO_out_up
ENSMUSG00000027611	Procr	-4.089	2.85541	-4.83624	0.000131096	0.0104353	1.04457	GKO_out_up
ENSMUSG00000047139	Cd24a	-3.84777	6.65556	-4.83331	0.000131937	0.00710728	1.10615	WT_up
ENSMUSG00000018446	C1qbp	2.39129	8.16328	4.83235	0.000132217	0.00710728	1.10409	GKO_in_up
ENSMUSG00000032265	Tent5a	-3.57003	2.48476	-4.83098	0.000132613	0.0105014	1.03325	GKO_out_up
ENSMUSG00000049892	Rasd1	-3.3218	1.91455	-4.82816	0.000133432	0.0105014	1.0272	GKO_out_up
ENSMUSG00000031169	Porcn	5.23091	3.80469	4.8269	0.0001338	0.00565293	0.888374	GKO_out_up
ENSMUSG00000003051	Elf3	4.01081	3.14229	4.82405	0.000134637	0.0071586	1.08641	GKO_out_up
ENSMUSG00000027134	Lpcat4	-2.70872	2.9339	-4.82394	0.000134668	0.0105014	1.01813	GKO_out_up
ENSMUSG00000051343	Rab11fip5	-3.42958	2.44029	-4.82318	0.000134891	0.0105014	1.0165	GKO_out_up
ENSMUSG00000026657	Frmd4a	-3.96201	4.08586	-4.82087	0.000135576	0.0105014	1.01152	GKO_out_up
ENSMUSG00000043885	Slc36a4	-2.83128	2.11958	-4.81903	0.000136122	0.0105014	1.00757	GKO_out_up
ENSMUSG00000079657	Rab26	2.57486	0.772458	4.81897	0.00013614	0.0105014	1.00744	GKO_in_up
ENSMUSG00000041488	Stx3	3.41248	5.17984	4.81771	0.000136515	0.00573193	0.868399	GKO_out_up
ENSMUSG00000057963	Itpk1	2.85381	2.5109	4.81588	0.000137063	0.0072686	1.06901	GKO_in_up
ENSMUSG00000020810	Cygb	-3.59955	1.54654	-4.81038	0.000138721	0.00731844	1.05729	WT_up
ENSMUSG00000041642	Kif21b	-3.66445	2.46145	-4.80288	0.000141014	0.00587241	0.836151	WT_up
ENSMUSG00000031160	Eras	3.54215	2.02486	4.79931	0.00014212	0.0108802	0.965165	GKO_in_up
ENSMUSG00000044447	Dock5	2.09077	2.01507	4.79847	0.000142379	0.00745351	1.03192	GKO_out_up
ENSMUSG00000030513	Pcsk6	2.46097	0.890443	4.79684	0.00014289	0.00746105	1.02843	GKO_in_up
ENSMUSG00000022893	Adamts1	-3.08803	2.33985	-4.79495	0.00014348	0.00747272	1.02441	WT_up
ENSMUSG00000021792	Prxl2a	3.28186	3.98567	4.78761	0.000145805	0.00757442	1.00875	GKO_in_up
ENSMUSG00000028066	Pmf1	2.08013	7.03107	4.78121	0.000147862	0.00763357	0.995095	GKO_in_up
ENSMUSG00000031410	Nxf7	-5.21871	2.57326	-4.7812	0.000147864	0.0110702	0.926201	GKO_out_up
ENSMUSG00000001657	Hoxc8	-2.54616	1.01846	-4.78091	0.00014796	0.00763357	0.994445	WT_up
ENSMUSG00000062300	Nectin2	3.3735	5.37034	4.7778	0.000148968	0.0061013	0.781588	GKO_out_up
ENSMUSG00000050447	Lypd6	-3.28309	2.49717	-4.77485	0.000149937	0.00769095	0.981516	WT_up
ENSMUSG00000042460	C1galt1	2.43214	3.1496	4.7744	0.000150083	0.0061013	0.774179	GKO_out_up
ENSMUSG00000025915	Sgk3	2.83179	1.71746	4.77433	0.000150106	0.0061013	0.774026	GKO_out_up
ENSMUSG00000021876	Rnase4	-4.11717	3.60596	-4.774	0.000150214	0.0111789	0.910699	GKO_out_up
ENSMUSG00000040260	Daam2	-2.64732	1.19035	-4.77067	0.000151314	0.00770814	0.972606	WT_up
ENSMUSG00000050069	Grem2	-3.13006	1.52502	-4.76878	0.000151942	0.0112107	0.899452	GKO_out_up
ENSMUSG00000059182	Skap2	2.9455	3.34918	4.76702	0.000152529	0.00770814	0.96481	GKO_in_up
ENSMUSG00000092564	BC051226	3.29965	1.62964	4.76672	0.00015263	0.00770814	0.964165	GKO_in_up
ENSMUSG00000030088	Aldh1l1	2.40543	1.24312	4.76585	0.000152921	0.00770814	0.962308	GKO_in_up
ENSMUSG00000030669	Calca	3.43721	1.43477	4.7645	0.000153372	0.0112754	0.890241	GKO_in_up
ENSMUSG00000017667	Zfp334	-2.73767	2.13959	-4.76196	0.000154228	0.00623155	0.747093	WT_up
ENSMUSG00000037621	Atoh8	-3.24785	1.77423	-4.76031	0.000154787	0.00776374	0.950492	WT_up
ENSMUSG00000058669	Nkx2-9	2.11351	0.679534	4.75789	0.00015561	0.00778583	0.945327	GKO_in_up
ENSMUSG00000087651	1500009L16Rik	4.57208	6.24996	4.75428	0.000156845	0.00631223	0.730368	GKO_out_up
ENSMUSG00000061838	Suclg2	2.67099	4.96299	4.75084	0.000158031	0.00788762	0.930279	GKO_in_up
ENSMUSG00000017493	Igfbp4	-4.0348	4.49765	-4.74905	0.000158655	0.00789939	0.926441	WT_up
ENSMUSG00000029403	Cdkl2	2.277	1.47181	4.7464	0.000159577	0.00791825	0.920793	GKO_in_up
ENSMUSG00000046591	Ticrr	2.53296	2.68768	4.74573	0.000159811	0.00791825	0.919364	GKO_in_up
ENSMUSG00000023032	Slc4a8	2.11707	1.02185	4.74389	0.000160458	0.0117117	0.845844	GKO_in_up
ENSMUSG00000055322	Tns1	-3.39126	2.04691	-4.74136	0.00016135	0.00795674	0.91003	WT_up
ENSMUSG00000023147	Wrb	3.45296	4.50213	4.74131	0.00016137	0.00795674	0.909909	GKO_in_up
ENSMUSG00000021662	Arhgef28	3.4067	2.74287	4.73907	0.000162163	0.00650055	0.697229	GKO_out_up
ENSMUSG00000034903	Cobll1	-3.2125	2.62207	-4.73898	0.000162194	0.0117646	0.835263	GKO_out_up
ENSMUSG00000015968	Cacna1d	-2.50329	0.999885	-4.73858	0.000162338	0.0117646	0.834391	GKO_out_up
ENSMUSG00000035168	Tanc1	2.98758	3.39601	4.73738	0.000162767	0.00651195	0.693532	GKO_out_up
ENSMUSG00000055067	Smyd3	2.82196	2.26944	4.73635	0.000163132	0.00799204	0.899324	GKO_in_up
ENSMUSG00000003355	Fkbp11	3.91198	4.67808	4.73502	0.000163609	0.00799204	0.896485	GKO_out_up
ENSMUSG00000030353	Tead4	3.22094	2.13935	4.72995	0.000165439	0.00656726	0.677347	GKO_out_up
ENSMUSG00000004460	Dnajb11	3.20978	5.18252	4.72903	0.000165774	0.00656775	0.675338	GKO_out_up
ENSMUSG00000031111	Igsf1	3.27491	1.40068	4.72504	0.000167231	0.0065998	0.666642	GKO_out_up
ENSMUSG00000075284	Wipf1	-2.21066	2.18474	-4.72069	0.000168835	0.0081861	0.865846	WT_up
ENSMUSG00000003154	Foxj2	-2.4619	1.87912	-4.72035	0.00016896	0.0121579	0.795095	GKO_out_up
ENSMUSG00000041891	Lman1	2.43665	5.24916	4.70906	0.000173198	0.00680888	0.631807	GKO_out_up
ENSMUSG00000027834	Serpini1	2.25286	1.32013	4.70488	0.000174794	0.00681898	0.622691	GKO_out_up
ENSMUSG00000019832	Rab32	2.82603	1.14736	4.70364	0.000175271	0.00837845	0.829401	GKO_in_up
ENSMUSG00000030207	Fam234b	2.30595	1.69418	4.70245	0.000175729	0.00838066	0.82686	GKO_in_up
ENSMUSG00000020707	Rnf135	2.74387	1.64479	4.70017	0.000176612	0.00840309	0.821977	GKO_in_up
ENSMUSG00000034391	Fbxo15	4.07325	2.81738	4.6974	0.000177691	0.00842675	0.816046	GKO_in_up
ENSMUSG00000028565	Nfia	-2.33326	1.71297	-4.69677	0.000177937	0.00842675	0.814697	WT_up
ENSMUSG00000025743	Sdc3	-3.35814	2.57043	-4.693	0.000179417	0.00847716	0.806625	WT_up
ENSMUSG00000022415	Syngr1	4.62744	4.537	4.69136	0.000180065	0.00848806	0.803115	GKO_in_up
ENSMUSG00000020432	Tcn2	-2.58218	6.73334	-4.68994	0.000180625	0.0129347	0.729485	GKO_out_up
ENSMUSG00000061731	Ext1	-2.69149	4.37691	-4.68894	0.000181024	0.0129347	0.727315	GKO_out_up
ENSMUSG00000020493	Prr11	2.34583	3.05375	4.68186	0.000183861	0.00856783	0.782794	GKO_in_up
ENSMUSG00000030315	Vgll4	-3.62856	2.78236	-4.67994	0.000184638	0.00714823	0.568262	WT_up
ENSMUSG00000028519	Dab1	2.76226	1.34987	4.67835	0.000185282	0.00858772	0.775293	GKO_in_up
ENSMUSG00000018001	Cyth3	-2.06759	3.63894	-4.67769	0.000185553	0.00858772	0.773871	WT_up
ENSMUSG00000052105	Mtcl1	3.33898	3.64398	4.67174	0.000187997	0.00868114	0.761122	GKO_out_up
ENSMUSG00000013698	Pea15a	-2.92288	5.06926	-4.66816	0.000189481	0.00724054	0.542546	WT_up
ENSMUSG00000023915	Tnfrsf21	3.03497	2.48239	4.66793	0.000189576	0.00724054	0.54205	GKO_out_up
ENSMUSG00000040728	Esrp1	3.71781	2.22581	4.66757	0.000189725	0.00724054	0.541269	GKO_out_up
ENSMUSG00000029103	Lrpap1	-3.88239	5.88379	-4.6648	0.000190885	0.0135916	0.675197	GKO_out_up
ENSMUSG00000023030	Slc11a2	2.37491	2.91545	4.66389	0.000191269	0.00728037	0.533219	GKO_out_up
ENSMUSG00000039385	Cdh6	3.81853	2.03449	4.6619	0.000192106	0.00729252	0.528884	GKO_out_up
ENSMUSG00000110949	Nudt8	3.7976	4.32763	4.66022	0.000192817	0.00881703	0.73647	GKO_in_up
ENSMUSG00000036473	Tbc1d24	-2.41774	2.39291	-4.65999	0.000192913	0.0136881	0.664817	GKO_out_up
ENSMUSG00000021993	Mipep	3.23056	2.76134	4.65954	0.000193105	0.00881703	0.735013	GKO_in_up
ENSMUSG00000031740	Mmp2	-3.74019	3.66964	-4.65594	0.000194642	0.00735379	0.515856	WT_up
ENSMUSG00000047146	Tet1	3.21276	4.37968	4.65331	0.000195769	0.00891867	0.721669	GKO_in_up
ENSMUSG00000041298	Katnal1	-2.40536	1.89719	-4.65255	0.000196097	0.00739503	0.508462	WT_up
ENSMUSG00000030231	Plekha5	2.31057	3.63173	4.64761	0.00019824	0.00898998	0.709456	GKO_in_up
ENSMUSG00000052534	Pbx1	-3.09212	3.5696	-4.64709	0.000198469	0.00747063	0.496524	WT_up
ENSMUSG00000031584	Gsr	3.15158	3.66527	4.64665	0.000198659	0.00898998	0.707398	GKO_in_up
ENSMUSG00000024012	Mtch1	-2.14551	7.2601	-4.64477	0.000199484	0.00900477	0.703362	WT_up
ENSMUSG00000034936	Arl4d	4.25168	2.64181	4.64318	0.00020018	0.00752117	0.487996	GKO_out_up
ENSMUSG00000040711	Sh3pxd2b	-3.1664	3.97795	-4.63783	0.00020255	0.014322	0.616931	GKO_out_up
ENSMUSG00000004748	Mtfp1	3.44643	3.30532	4.63536	0.000203655	0.00909411	0.683212	GKO_in_up
ENSMUSG00000027508	Pag1	-3.11701	1.95892	-4.63448	0.000204052	0.0143783	0.609672	GKO_out_up
ENSMUSG00000031749	St3gal2	-2.28684	3.19362	-4.6344	0.000204086	0.00909411	0.681152	WT_up
ENSMUSG00000037466	Tedc1	2.87369	2.47845	4.63158	0.000205357	0.00913077	0.675106	GKO_in_up
ENSMUSG00000020261	Slc36a1	2.72709	2.59951	4.63056	0.00020582	0.00770464	0.46041	GKO_out_up
ENSMUSG00000035372	1810055G02Rik	3.24217	4.36827	4.62928	0.000206402	0.00771222	0.45761	GKO_out_up
ENSMUSG00000109901	Chmp1b	-2.34481	4.32774	-4.62851	0.000206751	0.00916817	0.668516	WT_up
ENSMUSG00000017734	Dbndd2	3.26451	2.90369	4.62629	0.000207763	0.00917764	0.663762	GKO_in_up
ENSMUSG00000020038	Cry1	2.59339	2.78136	4.62453	0.000208571	0.00919338	0.659983	GKO_in_up
ENSMUSG00000073433	Arhgdig	3.70915	2.10182	4.62445	0.000208606	0.0146485	0.587992	GKO_in_up
ENSMUSG00000021469	Msx2	-4.24134	3.00985	-4.62206	0.000209706	0.00922343	0.6547	WT_up
ENSMUSG00000025912	Mybl1	2.04768	2.417	4.62183	0.000209811	0.00781095	0.441345	GKO_out_up
ENSMUSG00000020396	Nefh	2.06862	0.839483	4.61895	0.000211149	0.00926689	0.648023	GKO_in_up
ENSMUSG00000038368	Focad	2.59225	1.39414	4.61778	0.000211691	0.00927069	0.645527	GKO_in_up
ENSMUSG00000032369	Plscr1	-2.38333	4.06646	-4.61612	0.000212465	0.0148173	0.56999	GKO_out_up
ENSMUSG00000024042	Sik1	2.38198	1.55484	4.61611	0.000212471	0.00928488	0.641946	GKO_in_up
ENSMUSG00000097497	Gm26652	2.71686	0.815058	4.61411	0.000213412	0.0148325	0.565623	GKO_in_up
ENSMUSG00000021676	Iqgap2	2.39829	2.6243	4.61094	0.000214907	0.00792819	0.417524	GKO_out_up
ENSMUSG00000114196	Gm47547	-2.83729	1.67835	-4.61038	0.000215173	0.00938282	0.629641	WT_up
ENSMUSG00000025207	Sema4g	-3.30661	2.31863	-4.60977	0.000215462	0.014924	0.556235	GKO_out_up
ENSMUSG00000046204	Pnma2	2.70058	1.63849	4.60663	0.000216956	0.0094002	0.621605	GKO_in_up
ENSMUSG00000021613	Hapln1	-3.42436	1.37271	-4.5991	0.000220585	0.00953713	0.605455	WT_up
ENSMUSG00000027367	Stard7	2.84611	4.71531	4.59446	0.000222852	0.00959442	0.5955	GKO_in_up
ENSMUSG00000064360	mt-Nd3	-3.17564	9.4526	-4.59193	0.000224098	0.00960741	0.590074	WT_up
ENSMUSG00000056234	Ncoa4	2.89031	3.87874	4.58738	0.000226356	0.00820197	0.366009	GKO_out_up
ENSMUSG00000022214	Dcaf11	3.90258	3.95088	4.58549	0.000227299	0.00822153	0.361882	GKO_out_up
ENSMUSG00000028341	Nr4a3	-2.11036	0.770288	-4.58353	0.000228287	0.0156527	0.499459	GKO_out_up
ENSMUSG00000100510	Hand2os1	-3.67555	1.48239	-4.57855	0.000230808	0.00983301	0.56135	WT_up
ENSMUSG00000046550	Spin2c	-3.95542	4.8472	-4.57757	0.000231306	0.00983364	0.559252	WT_up
ENSMUSG00000032035	Ets1	-2.22302	2.08024	-4.57692	0.000231639	0.0158205	0.485149	WT_up
ENSMUSG00000025271	Pfkfb1	3.14061	4.17215	4.57165	0.000234345	0.0159073	0.473747	GKO_in_up
ENSMUSG00000040606	Kazn	2.87047	2.36056	4.56961	0.000235402	0.00988728	0.542163	GKO_out_up
ENSMUSG00000039231	Suv39h1	-2.24396	6.00487	-4.56946	0.000235481	0.00988728	0.541839	WT_up
ENSMUSG00000006777	Krt23	-2.69929	0.809787	-4.56941	0.000235506	0.0159216	0.468893	GKO_out_up
ENSMUSG00000021356	Irf4	-2.30776	0.856953	-4.56783	0.000236325	0.0159216	0.465484	GKO_out_up
ENSMUSG00000092274	Neat1	-2.57381	2.8284	-4.56669	0.00023692	0.0159216	0.463017	GKO_out_up
ENSMUSG00000038871	Bpgm	3.18687	3.67686	4.56606	0.000237252	0.00994113	0.534547	GKO_in_up
ENSMUSG00000000223	Drp2	-2.37708	0.838571	-4.56524	0.000237682	0.0159216	0.459863	GKO_out_up
ENSMUSG00000038991	Txndc5	2.00363	6.43126	4.56377	0.000238453	0.00856414	0.314347	GKO_out_up
ENSMUSG00000030522	Mtmr10	-2.6017	2.12577	-4.56174	0.000239523	0.0159923	0.452289	GKO_out_up
ENSMUSG00000021694	Ercc8	3.09653	3.08509	4.5616	0.000239599	0.00999836	0.524963	GKO_in_up
ENSMUSG00000034336	Ina	3.3206	2.35752	4.55896	0.000240999	0.0100157	0.519293	GKO_in_up
ENSMUSG00000039191	Rbpj	2.93008	4.2868	4.55889	0.000241035	0.0100157	0.519147	GKO_in_up
ENSMUSG00000063785	Utp14a	2.58832	4.53071	4.55803	0.000241491	0.0100157	0.517306	GKO_in_up
ENSMUSG00000020805	Slc13a5	2.15929	1.12587	4.55761	0.000241717	0.00865083	0.300861	GKO_out_up
ENSMUSG00000024807	Syvn1	-2.04163	4.03985	-4.55739	0.000241833	0.0160937	0.44287	GKO_out_up
ENSMUSG00000027204	Fbn1	-2.555	1.40385	-4.5567	0.0002422	0.00865293	0.298878	WT_up
ENSMUSG00000031351	Zfp185	2.25889	0.979052	4.55609	0.000242528	0.0100179	0.513137	GKO_in_up
ENSMUSG00000054871	Tmem158	2.2405	0.997084	4.55358	0.000243873	0.0161766	0.434623	GKO_in_up
ENSMUSG00000071454	Dtnb	3.40522	3.88507	4.55311	0.000244126	0.0100635	0.506744	GKO_in_up
ENSMUSG00000033808	Tmem87a	2.44028	3.64219	4.55252	0.000244447	0.00870453	0.289719	GKO_out_up
ENSMUSG00000040441	Slc26a10	3.73171	2.76817	4.55208	0.000244683	0.00870453	0.28876	GKO_out_up
ENSMUSG00000013921	Clip3	-3.74248	4.31374	-4.55163	0.000244927	0.00870453	0.287773	WT_up
ENSMUSG00000043998	Mgat2	-3.35426	4.69852	-4.55114	0.000245193	0.0162114	0.429323	GKO_out_up
ENSMUSG00000068206	Pick1	2.72165	4.07411	4.54922	0.000246232	0.0101298	0.498385	GKO_in_up
ENSMUSG00000036242	Armh4	2.27958	2.07661	4.54531	0.000248368	0.0101971	0.489976	GKO_in_up
ENSMUSG00000038172	Ttc39b	2.93425	1.67363	4.54334	0.000249451	0.010221	0.485744	GKO_in_up
ENSMUSG00000067786	Nnat	-4.70425	7.17529	-4.54114	0.000250664	0.00889289	0.264807	WT_up
ENSMUSG00000073725	Lmbrd1	2.50961	3.51374	4.53593	0.000253564	0.00897864	0.253397	GKO_out_up
ENSMUSG00000031383	Dusp9	-3.43799	5.31463	-4.53344	0.000254962	0.0166412	0.390977	GKO_out_up
ENSMUSG00000034818	Celf5	2.16294	1.14405	4.53121	0.000256221	0.010389	0.459682	GKO_in_up
ENSMUSG00000022817	Itgb5	-2.5103	4.41428	-4.53052	0.000256614	0.010389	0.458192	WT_up
ENSMUSG00000047986	Palm3	2.62428	1.76321	4.5295	0.000257191	0.0103918	0.456004	GKO_in_up
ENSMUSG00000032540	Abhd5	3.65326	4.20947	4.52934	0.00025728	0.00901173	0.23897	GKO_out_up
ENSMUSG00000032578	Cish	-3.52104	2.31953	-4.52773	0.000258199	0.0167135	0.378595	GKO_out_up
ENSMUSG00000024118	Tedc2	3.54967	4.07858	4.52485	0.000259845	0.00907629	0.229131	GKO_out_up
ENSMUSG00000034285	Nipsnap1	3.11516	5.4127	4.52421	0.000260209	0.0104515	0.444651	GKO_in_up
ENSMUSG00000036782	Klhl13	2.73839	4.60598	4.51286	0.000266819	0.0106259	0.420244	GKO_in_up
ENSMUSG00000020415	Pttg1	2.3092	7.09662	4.51267	0.000266932	0.0106259	0.41983	GKO_in_up
ENSMUSG00000024887	Asah2	-2.0521	1.07907	-4.51238	0.000267104	0.0171047	0.345325	GKO_out_up
ENSMUSG00000021262	Evl	-2.24257	5.78123	-4.51228	0.000267162	0.0106259	0.418993	WT_up
ENSMUSG00000029999	Tgfa	2.40907	1.02709	4.50514	0.000271407	0.00938781	0.185962	GKO_out_up
ENSMUSG00000022665	Ccdc80	-2.48529	1.03979	-4.50322	0.000272564	0.0107359	0.399516	WT_up
ENSMUSG00000003309	Ap1m2	3.6373	2.02275	4.50229	0.000273122	0.00942689	0.179716	GKO_out_up
ENSMUSG00000024800	Rpp30	3.44687	4.75931	4.50208	0.000273252	0.0107423	0.397061	GKO_in_up
ENSMUSG00000044080	S100a1	-5.19571	5.61998	-4.50166	0.000273506	0.0174598	0.322084	GKO_out_up
ENSMUSG00000029782	Tmem209	2.62861	3.99679	4.49996	0.000274536	0.0107533	0.392501	GKO_in_up
ENSMUSG00000028158	Mttp	2.5064	2.13832	4.49892	0.000275164	0.00946528	0.172332	GKO_out_up
ENSMUSG00000022505	Emp2	-2.9919	2.3451	-4.49857	0.000275377	0.0107533	0.389524	WT_up
ENSMUSG00000028195	Ccn1	-5.08213	4.09011	-4.49794	0.000275764	0.0175489	0.314018	GKO_out_up
ENSMUSG00000021728	Emb	3.57907	4.42742	4.49727	0.000276173	0.0107533	0.386715	GKO_in_up
ENSMUSG00000018774	Cd68	3.86047	2.83777	4.49617	0.000276843	0.0107588	0.38436	GKO_in_up
ENSMUSG00000060591	Ifitm2	2.83347	8.91138	4.4911	0.000279967	0.0177609	0.299177	GKO_in_up
ENSMUSG00000049288	Lix1l	-2.77769	3.20217	-4.48902	0.000281257	0.0109095	0.36897	WT_up
ENSMUSG00000035441	Myo1d	-2.69535	1.57454	-4.48861	0.000281511	0.0178034	0.29378	GKO_out_up
ENSMUSG00000025268	Maged2	-2.41863	6.23224	-4.48626	0.000282977	0.0109554	0.363037	WT_up
ENSMUSG00000104968	Gm43803	3.7509	1.49323	4.48506	0.000283729	0.0109637	0.360457	GKO_in_up
ENSMUSG00000027956	Tmem144	-2.98929	2.30683	-4.4838	0.000284518	0.0178825	0.283359	GKO_out_up
ENSMUSG00000006526	Stimate	2.6396	3.17317	4.48369	0.00028459	0.0109761	0.357508	GKO_out_up
ENSMUSG00000027296	Itpka	3.44633	1.53228	4.4753	0.000289918	0.00982345	0.120558	GKO_out_up
ENSMUSG00000022146	Osmr	-2.13355	0.959907	-4.47068	0.000292897	0.0183525	0.254886	GKO_out_up
ENSMUSG00000001558	Klhl10	2.67982	1.04496	4.47047	0.000293035	0.011238	0.32906	GKO_in_up
ENSMUSG00000109854	Gm45345	2.5298	1.12743	4.47035	0.00029311	0.00991509	0.109707	GKO_out_up
ENSMUSG00000017861	Mybl2	3.89694	4.60656	4.46683	0.000295399	0.0113073	0.321246	GKO_in_up
ENSMUSG00000028933	Xrcc2	2.80201	2.4503	4.46488	0.000296679	0.0100192	0.0977128	GKO_out_up
ENSMUSG00000028199	Cryz	2.64774	3.70301	4.46393	0.000297304	0.0113589	0.314993	GKO_in_up
ENSMUSG00000060675	Plaat3	3.33778	2.01951	4.46321	0.000297776	0.0185959	0.238683	GKO_in_up
ENSMUSG00000019846	Lama4	-3.24975	1.73488	-4.46218	0.000298455	0.0113602	0.311235	WT_up
ENSMUSG00000028194	Ddah1	-2.95704	3.56182	-4.46159	0.000298849	0.0185959	0.235157	GKO_out_up
ENSMUSG00000024036	Slc37a1	2.36023	1.49482	4.46072	0.000299421	0.0100617	0.0885933	GKO_out_up
ENSMUSG00000028024	Enpep	-3.02983	0.911984	-4.45903	0.000300545	0.0185959	0.229607	GKO_out_up
ENSMUSG00000040649	Rimklb	3.6823	3.57113	4.45765	0.000301463	0.0185959	0.226613	GKO_in_up
ENSMUSG00000019055	Plod1	-3.21357	4.12984	-4.45684	0.000302006	0.0185959	0.224849	GKO_out_up
ENSMUSG00000023460	Rab12	-2.89593	3.48657	-4.45646	0.000302261	0.0185959	0.22402	GKO_out_up
ENSMUSG00000026427	Eif2d	2.36736	5.35396	4.45566	0.000302795	0.0114612	0.297193	GKO_in_up
ENSMUSG00000010651	Acaa1b	2.50669	1.9827	4.45092	0.000305985	0.0115356	0.287001	GKO_in_up
ENSMUSG00000049971	Glt1d1	2.94617	1.42571	4.45086	0.000306024	0.0115356	0.286874	GKO_in_up
ENSMUSG00000062198	2700097O09Rik	3.73891	4.5979	4.45022	0.00030646	0.0115356	0.28549	GKO_in_up
ENSMUSG00000037379	Spon2	-3.71538	2.19761	-4.44949	0.000306957	0.0187714	0.208904	GKO_out_up
ENSMUSG00000026421	Csrp1	-3.00008	6.06631	-4.44931	0.000307076	0.0115374	0.283537	WT_up
ENSMUSG00000029910	Mad2l1	3.40761	5.43916	4.44812	0.000307886	0.0115466	0.280974	GKO_in_up
ENSMUSG00000029560	Snx8	2.26487	3.04396	4.44703	0.000308632	0.0115517	0.278621	GKO_out_up
ENSMUSG00000029781	Fkbp9	-2.14465	6.36791	-4.43839	0.000314593	0.0191808	0.184807	GKO_out_up
ENSMUSG00000017453	Pipox	3.32426	1.50257	4.43693	0.000315614	0.0191856	0.18163	GKO_in_up
ENSMUSG00000041609	Bicdl1	2.93409	2.98039	4.43595	0.000316295	0.0116589	0.254772	GKO_in_up
ENSMUSG00000000732	Icosl	2.13355	1.10722	4.43575	0.000316436	0.0104711	0.0338322	GKO_out_up
ENSMUSG00000021806	Nid2	3.71798	5.06301	4.4346	0.000317243	0.0104711	0.0313103	GKO_out_up
ENSMUSG00000032462	Pik3cb	2.96441	2.0571	4.43458	0.000317258	0.0104711	0.0312625	GKO_out_up
ENSMUSG00000071470	Ccnb1ip1	2.60336	4.12966	4.43345	0.000318051	0.0116699	0.249386	GKO_in_up
ENSMUSG00000094483	Purb	-2.21801	5.09433	-4.43114	0.000319687	0.0192899	0.169057	GKO_out_up
ENSMUSG00000035575	Utp6	2.57517	3.6622	4.42582	0.000323473	0.0118262	0.232949	GKO_in_up
ENSMUSG00000026418	Tnni1	-4.31182	2.43906	-4.42091	0.000327008	0.0118978	0.222379	WT_up
ENSMUSG00000019845	Tube1	2.70585	2.59271	4.42067	0.000327184	0.0118978	0.221857	GKO_in_up
ENSMUSG00000049521	Cdc42ep1	-3.75045	3.87947	-4.41775	0.000329306	0.0196575	0.139994	WT_up
ENSMUSG00000023232	Serinc2	4.0768	2.39225	4.41774	0.000329317	0.0107644	-0.00568946	GKO_out_up
ENSMUSG00000021814	Anxa7	2.60895	5.22741	4.41419	0.000331917	0.0108119	-0.0134792	GKO_out_up
ENSMUSG00000030224	Strap	2.14851	6.61541	4.41158	0.000333838	0.0120722	0.20228	GKO_in_up
ENSMUSG00000004798	Ulk2	-2.23763	2.9464	-4.41089	0.00033435	0.0120722	0.20079	WT_up
ENSMUSG00000053414	Hunk	2.57946	2.58497	4.41035	0.000334752	0.0198165	0.123914	WT_up
ENSMUSG00000058979	Hdhd5	3.42746	4.04489	4.40627	0.000337788	0.0121532	0.190845	GKO_in_up
ENSMUSG00000018339	Gpx3	-2.9699	8.08893	-4.40522	0.000338575	0.0199847	0.112783	WT_up
ENSMUSG00000026399	Cd55	3.58535	2.32781	4.40447	0.000339139	0.0109623	-0.034794	GKO_out_up
ENSMUSG00000024620	Pdgfrb	-2.93368	1.99702	-4.40399	0.000339502	0.0121933	0.185924	WT_up
ENSMUSG00000028970	Abcb1b	2.60653	1.96146	4.40181	0.000341146	0.0122281	0.181227	GKO_in_up
ENSMUSG00000040447	Spns2	-4.22481	2.23008	-4.3925	0.00034826	0.0203208	0.0851375	GKO_out_up
ENSMUSG00000036395	Glb1l2	2.08469	1.82477	4.39103	0.000349395	0.012439	0.158	GKO_out_up
ENSMUSG00000018733	Pex12	2.93017	2.41826	4.38638	0.000353015	0.0125459	0.147982	GKO_in_up
ENSMUSG00000022960	Donson	2.21167	3.79001	4.38456	0.000354442	0.0125523	0.14406	GKO_out_up
ENSMUSG00000049313	Sorl1	2.44156	2.00214	4.38256	0.000356016	0.0125523	0.139752	GKO_in_up
ENSMUSG00000026080	Chst10	2.22061	1.09259	4.38254	0.000356031	0.0125523	0.139711	GKO_in_up
ENSMUSG00000036160	Surf6	2.64886	3.26594	4.38215	0.000356341	0.0125523	0.138865	GKO_in_up
ENSMUSG00000063873	Slc24a3	-2.85241	1.05709	-4.37987	0.000358152	0.0208383	0.0576908	GKO_out_up
ENSMUSG00000027703	Lrriq4	2.18775	0.745126	4.37751	0.000360032	0.0126408	0.128849	GKO_in_up
ENSMUSG00000020205	Phlda1	-3.06451	3.62954	-4.37438	0.000362533	0.020938	0.0457755	GKO_out_up
ENSMUSG00000006931	P3h4	-3.46087	4.71219	-4.37392	0.000362908	0.020938	0.0447612	GKO_out_up
ENSMUSG00000032020	Ubash3b	-2.56904	2.09634	-4.37387	0.000362949	0.020938	0.0446513	GKO_out_up
ENSMUSG00000033658	Ddx19b	2.51007	3.19112	4.37356	0.000363199	0.012667	0.120337	GKO_in_up
ENSMUSG00000005374	Tbl2	2.34615	2.52603	4.37347	0.000363266	0.012667	0.120158	GKO_out_up
ENSMUSG00000030894	Tpp1	2.4155	5.20649	4.3708	0.000365424	0.0115911	-0.1087	GKO_out_up
ENSMUSG00000091490	Triml2	4.19535	3.17561	4.36733	0.000368248	0.0128188	0.106918	GKO_out_up
ENSMUSG00000007458	M6pr	3.07467	5.91424	4.36456	0.000370518	0.0128758	0.100946	GKO_in_up
ENSMUSG00000033487	Fndc3a	-2.76147	5.72385	-4.36376	0.000371179	0.0212921	0.0226815	GKO_out_up
ENSMUSG00000022090	Pdlim2	3.3178	1.59663	4.36319	0.000371644	0.0128774	0.0979967	GKO_in_up
ENSMUSG00000030662	Ipo5	2.17474	6.56636	4.36255	0.000372175	0.0128774	0.0966088	GKO_in_up
ENSMUSG00000034258	Flvcr2	-2.54433	1.2395	-4.35899	0.000375128	0.0213606	0.0123137	GKO_out_up
ENSMUSG00000031103	Elf4	-3.02708	2.045	-4.35622	0.000377441	0.02141	0.00629072	GKO_out_up
ENSMUSG00000018727	Cpsf4l	3.41005	1.43745	4.35494	0.000378511	0.0214111	0.0035174	GKO_in_up
ENSMUSG00000026980	Ly75	2.31229	1.56167	4.35266	0.000380431	0.0214601	-0.00143952	GKO_in_up
ENSMUSG00000004319	Clcn3	2.51116	4.1948	4.34882	0.000383683	0.0131759	0.067016	GKO_in_up
ENSMUSG00000020388	Pdlim4	-4.13053	3.82364	-4.34608	0.000386027	0.0120939	-0.162983	WT_up
ENSMUSG00000044150	Bclaf3	3.27681	4.0208	4.34441	0.000387457	0.0132831	0.0575032	GKO_in_up
ENSMUSG00000034156	Tspoap1	2.15824	0.913777	4.33909	0.000392058	0.0133665	0.0460324	GKO_in_up
ENSMUSG00000046718	Bst2	4.57168	2.98676	4.33908	0.000392068	0.0133665	0.0460084	GKO_in_up
ENSMUSG00000002486	Tchp	2.53737	3.08531	4.33283	0.000397548	0.0134681	0.0325216	GKO_out_up
ENSMUSG00000075588	Hoxb2	-2.40647	0.980718	-4.33247	0.000397863	0.0134681	0.0317515	WT_up
ENSMUSG00000021731	Mrps30	2.10282	4.35778	4.33215	0.000398145	0.0134681	0.0310645	GKO_in_up
ENSMUSG00000021939	Ctsb	2.40587	6.45765	4.33048	0.000399631	0.0124626	-0.197251	GKO_out_up
ENSMUSG00000038776	Ephx1	3.75272	1.63534	4.32921	0.000400758	0.0134727	0.0247092	GKO_in_up
ENSMUSG00000039481	Nrtn	2.8309	1.24176	4.32902	0.000400927	0.0134727	0.0242976	GKO_in_up
ENSMUSG00000000399	Ndufa9	2.15203	6.81747	4.32628	0.000403373	0.0135326	0.0183895	GKO_in_up
ENSMUSG00000023143	Nagpa	3.51274	2.90444	4.32567	0.000403915	0.0125578	-0.2078	GKO_out_up
ENSMUSG00000015980	Lrrc27	2.35261	1.12172	4.3236	0.000405776	0.0135685	0.0126183	GKO_in_up
ENSMUSG00000030095	Tmem43	2.16055	4.90875	4.32253	0.000406745	0.0125881	-0.214705	GKO_out_up
ENSMUSG00000029521	Chek2	2.92104	2.97509	4.32246	0.000406808	0.0135807	0.010151	GKO_in_up
ENSMUSG00000023908	Pkmyt1	3.08215	3.13628	4.32047	0.000408611	0.0135963	0.00585546	GKO_out_up
ENSMUSG00000027009	Itga4	-2.30048	1.0902	-4.3186	0.00041031	0.0136306	0.00182338	WT_up
ENSMUSG00000038700	Hoxb5	-2.38252	0.953008	-4.31621	0.000412497	0.0136587	-0.00333945	WT_up
ENSMUSG00000078249	Hmga1b	2.45036	7.40164	4.31467	0.000413903	0.0230864	-0.0840353	GKO_in_up
ENSMUSG00000100164	2610306M01Rik	3.26283	2.07687	4.31411	0.000414424	0.0137002	-0.00786791	GKO_in_up
ENSMUSG00000040701	Ap1g2	2.87662	2.75179	4.31403	0.000414497	0.0127524	-0.233379	GKO_out_up
ENSMUSG00000008153	Clstn3	2.28669	1.66886	4.314	0.000414526	0.0230864	-0.0855082	GKO_in_up
ENSMUSG00000028718	Stil	-2.4362	3.04629	-4.31356	0.000414929	0.0230864	-0.0864585	GKO_out_up
ENSMUSG00000022537	Tmem44	2.84845	1.42967	4.31306	0.000415386	0.0127585	-0.235498	GKO_out_up
ENSMUSG00000053080	2700081O15Rik	-2.89439	3.38745	-4.31184	0.000416514	0.0137247	-0.0127543	WT_up
ENSMUSG00000049775	Tmsb4x	-2.36824	10.5528	-4.31065	0.000417621	0.013739	-0.0153324	WT_up
ENSMUSG00000074652	Myh7b	2.95171	1.63912	4.30977	0.000418435	0.0128136	-0.242733	GKO_out_up
ENSMUSG00000032440	Tgfbr2	-3.60968	2.05537	-4.30872	0.000419409	0.0232721	-0.096976	GKO_out_up
ENSMUSG00000004264	Phb2	2.01311	8.16518	4.30416	0.000423684	0.0138394	-0.0293334	GKO_in_up
ENSMUSG00000030917	Tmem159	3.31759	2.22955	4.30374	0.000424073	0.0138394	-0.0302243	GKO_in_up
ENSMUSG00000023906	Cldn6	5.9225	4.14782	4.30136	0.00042632	0.0129997	-0.261195	GKO_out_up
ENSMUSG00000018865	Sult4a1	3.05301	1.83494	4.30002	0.000427594	0.0138975	-0.038257	GKO_in_up
ENSMUSG00000017631	Abr	2.40187	3.04713	4.2997	0.0004279	0.0138975	-0.0389515	GKO_out_up
ENSMUSG00000021794	Glud1	2.29647	6.62235	4.29718	0.0004303	0.0139532	-0.0443844	GKO_in_up
ENSMUSG00000026096	Osgepl1	3.223	3.70202	4.29463	0.000432749	0.0139881	-0.049896	GKO_in_up
ENSMUSG00000025215	Tlx1	-3.53412	1.41365	-4.29165	0.000435617	0.0140582	-0.0563104	WT_up
ENSMUSG00000023110	Prmt5	2.81656	5.94395	4.29095	0.000436298	0.0140582	-0.0578291	GKO_in_up
ENSMUSG00000035311	Gnptab	2.63413	2.82805	4.28854	0.000438638	0.0132529	-0.289361	GKO_out_up
ENSMUSG00000033488	Cryzl2	3.15367	1.54968	4.28508	0.000442032	0.0141764	-0.0705096	GKO_in_up
ENSMUSG00000019647	Sema6a	3.6544	3.22881	4.2835	0.000443582	0.0133429	-0.300443	GKO_out_up
ENSMUSG00000026837	Col5a1	-3.5696	2.59269	-4.28312	0.000443958	0.014215	-0.0747307	WT_up
ENSMUSG00000024180	Tmem8	2.38252	1.95087	4.2785	0.000448538	0.0143166	-0.0846967	GKO_out_up
ENSMUSG00000095180	Rhox5	5.98928	5.84127	4.27848	0.000448556	0.0134527	-0.311466	GKO_out_up
ENSMUSG00000023243	Kcnk5	2.67735	2.57233	4.27608	0.000450959	0.0143648	-0.0899257	GKO_out_up
ENSMUSG00000041703	Zic5	3.12683	2.03643	4.27558	0.000451456	0.0143648	-0.0909954	GKO_in_up
ENSMUSG00000091337	Eid1	-2.78647	5.37649	-4.27434	0.000452704	0.0247819	-0.171761	WT_up
ENSMUSG00000018920	Cxcl16	-3.08482	1.86648	-4.2715	0.000455577	0.0248723	-0.177953	GKO_out_up
ENSMUSG00000025190	Got1	3.24311	4.55385	4.27061	0.000456472	0.0145017	-0.101725	GKO_in_up
ENSMUSG00000032060	Cryab	-5.64153	3.93436	-4.26469	0.000462521	0.0251177	-0.192759	GKO_out_up
ENSMUSG00000046598	Bdh1	2.59628	1.74347	4.26383	0.000463411	0.0146602	-0.116374	GKO_in_up
ENSMUSG00000029161	Cgref1	2.84556	3.35043	4.26209	0.000465202	0.0137694	-0.347484	GKO_out_up
ENSMUSG00000019891	Dcbld1	-2.70429	3.07398	-4.26063	0.000466718	0.0252773	-0.2016	GKO_out_up
ENSMUSG00000009112	Bcl2l13	2.04146	3.68201	4.25879	0.000468633	0.0147728	-0.127252	GKO_in_up
ENSMUSG00000030431	Tmem238	2.82874	1.7465	4.25395	0.000473696	0.0149093	-0.137685	GKO_in_up
ENSMUSG00000033735	Spr	3.80122	5.13695	4.25155	0.000476234	0.0149297	-0.142872	GKO_in_up
ENSMUSG00000018405	Mrm1	2.77984	1.77288	4.25032	0.000477535	0.0149374	-0.145522	GKO_in_up
ENSMUSG00000031403	Dkc1	2.73907	6.05254	4.24965	0.000478255	0.0149374	-0.146984	GKO_in_up
ENSMUSG00000023022	Lima1	-2.2345	4.66122	-4.24802	0.00047999	0.0257903	-0.229038	GKO_out_up
ENSMUSG00000046020	Pofut1	2.04385	2.93822	4.2462	0.000481935	0.0142234	-0.382405	GKO_out_up
ENSMUSG00000038174	Fam126b	2.28449	2.8048	4.24503	0.000483191	0.0142398	-0.384977	GKO_out_up
ENSMUSG00000026785	Pkn3	2.52999	1.9828	4.24491	0.000483318	0.0150494	-0.157207	GKO_in_up
ENSMUSG00000008489	Elavl2	2.32727	1.86599	4.24212	0.000486323	0.0150722	-0.163224	GKO_in_up
ENSMUSG00000044258	Ctla2a	-5.60642	2.39884	-4.2417	0.00048678	0.0150722	-0.164135	WT_up
ENSMUSG00000029499	Pxmp2	3.91959	2.61633	4.24149	0.000487011	0.0150722	-0.164595	GKO_in_up
ENSMUSG00000023045	Soat2	-3.38601	2.08168	-4.23333	0.000495929	0.0264985	-0.260998	GKO_out_up
ENSMUSG00000039774	Galnt12	3.11491	1.68941	4.233	0.000496299	0.0145002	-0.411423	GKO_out_up
ENSMUSG00000048402	Gli2	2.34628	2.86434	4.23229	0.000497075	0.0264985	-0.263258	WT_up
ENSMUSG00000028476	Reck	-2.58741	3.4974	-4.23022	0.000499369	0.0153381	-0.188919	WT_up
ENSMUSG00000084128	Esrp2	2.62519	1.15893	4.2301	0.000499507	0.0145522	-0.417789	GKO_out_up
ENSMUSG00000050150	Slc9b1	3.48315	2.65668	4.22731	0.000502614	0.0153913	-0.195204	GKO_in_up
ENSMUSG00000020783	Ncbp3	2.14375	3.05377	4.22554	0.000504595	0.0146271	-0.4278	GKO_out_up
ENSMUSG00000027293	Ehd4	2.9239	3.76346	4.22523	0.000504951	0.0146271	-0.428497	GKO_out_up
ENSMUSG00000072919	Noxred1	2.49195	0.981839	4.22476	0.000505477	0.0154507	-0.200717	GKO_in_up
ENSMUSG00000035834	Polr3g	2.83776	3.65476	4.22423	0.000506071	0.0154507	-0.201857	GKO_in_up
ENSMUSG00000022791	Tnk2	2.55379	3.01884	4.22267	0.000507834	0.0146688	-0.434121	GKO_out_up
ENSMUSG00000042436	Mfap4	-4.79755	3.45931	-4.22054	0.000510248	0.0155121	-0.209835	WT_up
ENSMUSG00000036862	Dchs1	-2.16443	1.33524	-4.22052	0.000510264	0.0155121	-0.209865	WT_up
ENSMUSG00000030352	Tspan9	-2.723	5.3976	-4.21528	0.000516254	0.0273065	-0.300289	GKO_out_up
ENSMUSG00000022022	Mtrf1	3.16004	2.23198	4.21424	0.000517441	0.0156803	-0.22342	GKO_in_up
ENSMUSG00000025277	Abhd6	3.56487	3.76631	4.21356	0.000518231	0.0148922	-0.454138	GKO_out_up
ENSMUSG00000034430	Zxdc	2.25147	2.51425	4.2134	0.000518418	0.0156866	-0.225251	GKO_in_up
ENSMUSG00000032123	Dpagt1	3.15592	3.8167	4.21201	0.00052002	0.0149132	-0.457541	GKO_out_up
ENSMUSG00000044968	Napepld	2.33265	1.10116	4.21134	0.000520794	0.0274043	-0.308853	GKO_in_up
ENSMUSG00000016664	Pacsin2	2.53599	4.71577	4.20954	0.000522884	0.0149132	-0.462965	GKO_out_up
ENSMUSG00000085793	Lin52	3.16695	2.15884	4.20531	0.000527838	0.0275811	-0.321991	GKO_in_up
ENSMUSG00000025235	Bbs4	3.35629	2.72957	4.20165	0.000532151	0.0159651	-0.250621	GKO_in_up
ENSMUSG00000049154	Fam183b	3.0893	0.942157	4.20058	0.000533419	0.0277106	-0.332277	GKO_in_up
ENSMUSG00000022304	Dpys	3.07206	1.20401	4.19993	0.000534191	0.0159651	-0.254334	GKO_in_up
ENSMUSG00000030329	Pianp	2.16941	0.886783	4.19952	0.000534679	0.0159651	-0.25522	GKO_in_up
ENSMUSG00000036446	Lum	-3.31567	1.32627	-4.19684	0.000537875	0.0160136	-0.261001	WT_up
ENSMUSG00000027536	Chmp4c	2.62663	1.79102	4.19381	0.000541516	0.0160368	-0.267547	GKO_in_up
ENSMUSG00000031861	Lpar2	2.20215	2.32603	4.19357	0.000541807	0.0160368	-0.268067	GKO_out_up
ENSMUSG00000031207	Msn	-2.63236	5.3345	-4.19126	0.000544602	0.0153392	-0.50315	WT_up
ENSMUSG00000086003	B230206L02Rik	3.31077	1.38899	4.19108	0.000544825	0.0160794	-0.273457	GKO_in_up
ENSMUSG00000004266	Ptpn6	2.81469	2.97213	4.18975	0.000546441	0.0161038	-0.27633	GKO_in_up
ENSMUSG00000036186	Dipk1b	3.26455	2.40671	4.18885	0.000547536	0.0161127	-0.278272	GKO_in_up
ENSMUSG00000044026	Slc35g1	3.03955	2.60198	4.18817	0.00054836	0.0161137	-0.279732	GKO_in_up
ENSMUSG00000026383	Epb41l5	-2.11089	4.3796	-4.18537	0.000551786	0.0154561	-0.516088	WT_up
ENSMUSG00000079471	Mymx	4.47857	1.98319	4.18468	0.000552634	0.0161461	-0.287263	GKO_in_up
ENSMUSG00000046711	Hmga1	2.38912	6.90371	4.17885	0.000559858	0.0286325	-0.379576	GKO_in_up
ENSMUSG00000029648	Flt1	-3.94566	2.57274	-4.1781	0.000560793	0.0286325	-0.381208	GKO_out_up
ENSMUSG00000027210	Meis2	-3.4587	3.29833	-4.17753	0.000561512	0.016264	-0.302723	WT_up
ENSMUSG00000061723	Tnnt3	-4.4599	2.26606	-4.17693	0.000562258	0.016264	-0.304011	WT_up
ENSMUSG00000114279	Hist1h2bm	2.0289	1.10548	4.17375	0.000566247	0.0163561	-0.310868	GKO_in_up
ENSMUSG00000057497	Fam136a	3.263	6.52788	4.17091	0.000569843	0.016381	-0.317008	GKO_in_up
ENSMUSG00000022639	Dubr	-3.56981	2.22678	-4.17056	0.000570284	0.016381	-0.317758	WT_up
ENSMUSG00000038227	Hoxa9	-2.73825	1.11402	-4.17053	0.000570327	0.016381	-0.317832	WT_up
ENSMUSG00000018821	Avpi1	3.46116	5.04492	4.16932	0.000571864	0.016402	-0.320443	GKO_out_up
ENSMUSG00000037936	Scarb1	2.32942	4.42888	4.16828	0.000573194	0.0291086	-0.402589	WT_up
ENSMUSG00000116802	Gm5165	2.63632	2.08031	4.16795	0.000573611	0.0159795	-0.554378	GKO_out_up
ENSMUSG00000073435	Nme3	3.89133	3.38744	4.16747	0.00057423	0.0164467	-0.324448	GKO_in_up
ENSMUSG00000028926	Cdk14	-2.54062	3.0386	-4.16292	0.000580074	0.0164981	-0.334268	WT_up
ENSMUSG00000005465	Il27ra	2.24165	0.751634	4.16112	0.00058241	0.0161799	-0.569403	GKO_out_up
ENSMUSG00000004791	Pgf	-3.40413	1.69035	-4.16052	0.000583189	0.0161799	-0.570721	WT_up
ENSMUSG00000039013	Siglecf	2.02294	0.606883	4.1591	0.000585032	0.0296358	-0.422568	GKO_in_up
ENSMUSG00000020717	Pecam1	-3.45653	2.80233	-4.15381	0.000591961	0.0163787	-0.585453	WT_up
ENSMUSG00000040726	Hesx1	3.13679	1.33655	4.15337	0.000592548	0.0167592	-0.354902	GKO_in_up
ENSMUSG00000004446	Bid	3.70553	2.91907	4.14943	0.000597774	0.0168521	-0.363417	GKO_in_up
ENSMUSG00000041688	Amot	-3.34351	4.45664	-4.14933	0.000597898	0.0168521	-0.363618	WT_up
ENSMUSG00000051379	Flrt3	-3.64391	4.85618	-4.14001	0.000610446	0.0306185	-0.464122	GKO_out_up
ENSMUSG00000028005	Gucy1b1	-2.6201	1.58478	-4.13899	0.000611831	0.0167916	-0.618027	WT_up
ENSMUSG00000070780	Rbm47	2.45916	1.80931	4.13798	0.000613215	0.0171532	-0.388145	GKO_out_up
ENSMUSG00000020541	Tom1l1	3.05041	3.43623	4.1369	0.000614688	0.0171644	-0.390471	GKO_in_up
ENSMUSG00000091021	Gm17300	3.83771	4.51819	4.13645	0.000615303	0.0171644	-0.39144	GKO_in_up
ENSMUSG00000044287	Nrn1l	2.84243	0.85273	4.13609	0.000615808	0.0308116	-0.472668	GKO_in_up
ENSMUSG00000071226	Cecr2	2.38711	3.98089	4.13488	0.000617471	0.0171778	-0.39485	GKO_in_up
ENSMUSG00000029699	Ssc4d	2.69924	0.96128	4.13391	0.000618803	0.0308856	-0.477408	GKO_in_up
ENSMUSG00000001604	Tcea3	3.47497	1.5307	4.13024	0.000623881	0.017268	-0.404863	GKO_in_up
ENSMUSG00000069049	Eif2s3y	-3.44572	1.37829	-4.13008	0.000624104	0.017268	-0.405209	WT_up
ENSMUSG00000018999	Slc35b4	2.74194	3.599	4.12817	0.000626761	0.0171091	-0.641808	GKO_out_up
ENSMUSG00000003746	Man1a	-2.82765	2.73066	-4.12619	0.000629538	0.0173712	-0.413613	WT_up
ENSMUSG00000017723	Wfdc2	3.64091	2.83272	4.12545	0.000630569	0.0313193	-0.49581	GKO_in_up
ENSMUSG00000033805	Ephx4	2.29842	0.883729	4.12354	0.000633259	0.0172172	-0.651981	GKO_out_up
ENSMUSG00000040813	Tex264	2.91771	5.42434	4.11971	0.000638692	0.0172727	-0.660406	GKO_out_up
ENSMUSG00000049539	Hist1h1a	2.69185	2.26004	4.11943	0.000639089	0.017587	-0.428209	GKO_in_up
ENSMUSG00000055723	Rras2	-2.20522	5.64544	-4.11655	0.000643208	0.0317103	-0.515195	GKO_out_up
ENSMUSG00000043323	Fbrsl1	2.47223	3.77958	4.11595	0.000644064	0.0176894	-0.435725	GKO_in_up
ENSMUSG00000004317	Clcn5	-2.73649	4.62467	-4.11589	0.000644149	0.0317103	-0.516622	GKO_out_up
ENSMUSG00000042524	Sun2	-2.35925	2.89704	-4.11369	0.000647325	0.0317642	-0.521427	WT_up
ENSMUSG00000042870	Tom1	2.82118	3.1072	4.1134	0.000647739	0.0176894	-0.44124	GKO_in_up
ENSMUSG00000069662	Marcks	-3.15111	5.5603	-4.11293	0.000648421	0.0176894	-0.442261	WT_up
ENSMUSG00000002068	Ccne1	2.40342	5.64213	4.11289	0.000648482	0.0176894	-0.442352	GKO_in_up
ENSMUSG00000029752	Asns	3.53695	5.31351	4.11201	0.000649743	0.0176894	-0.444235	GKO_in_up
ENSMUSG00000040296	Ddx58	2.58617	1.17355	4.11125	0.000650856	0.0176894	-0.445894	GKO_in_up
ENSMUSG00000021056	Tex21	2.13231	0.639694	4.11064	0.000651732	0.0319035	-0.528052	GKO_in_up
ENSMUSG00000045211	Nudt18	2.53844	2.761	4.11057	0.000651832	0.0176894	-0.447347	GKO_out_up
ENSMUSG00000032417	Rwdd2a	2.61765	1.54838	4.10991	0.000652803	0.0176894	-0.448789	GKO_in_up
ENSMUSG00000035365	Parpbp	2.0235	2.6405	4.10745	0.000656384	0.0177276	-0.45409	GKO_out_up
ENSMUSG00000008136	Fhl2	3.88733	3.19448	4.10705	0.00065697	0.0176265	-0.688229	GKO_out_up
ENSMUSG00000035086	Becn1	2.74965	5.0972	4.10533	0.000659501	0.0176456	-0.692021	GKO_out_up
ENSMUSG00000079445	B3gnt7	3.13225	2.75747	4.10423	0.00066112	0.0178176	-0.461058	GKO_in_up
ENSMUSG00000039989	Cbx4	-2.30915	1.52818	-4.10417	0.000661199	0.0322121	-0.542137	GKO_out_up
ENSMUSG00000038828	Tmem214	-2.00742	4.67957	-4.10014	0.000667164	0.0323479	-0.550907	GKO_out_up
ENSMUSG00000052397	Ezr	2.0661	4.97715	4.10004	0.000667319	0.017787	-0.703638	GKO_in_up
ENSMUSG00000110588	Gm45774	2.32413	0.981892	4.09974	0.000667764	0.0179398	-0.470749	GKO_in_up
ENSMUSG00000118181	CAAA01066123.1	3.68982	3.71469	4.09871	0.0006693	0.0178095	-0.706561	GKO_out_up
ENSMUSG00000053030	Spink2	2.65275	1.01041	4.09863	0.000669416	0.0179439	-0.473144	GKO_in_up
ENSMUSG00000062981	Mrpl42	2.42752	8.64004	4.09696	0.000671914	0.0179439	-0.476753	GKO_in_up
ENSMUSG00000026955	Sapcd2	3.10825	3.06776	4.09679	0.000672175	0.0179439	-0.47713	GKO_in_up
ENSMUSG00000018428	Akap1	2.6203	3.96128	4.09451	0.0006756	0.0180077	-0.482055	GKO_in_up
ENSMUSG00000035769	Xylb	2.32749	1.08084	4.09271	0.000678314	0.018045	-0.485939	GKO_in_up
ENSMUSG00000043702	Pde12	2.11088	2.37304	4.09099	0.000680923	0.0180551	-0.489659	GKO_out_up
ENSMUSG00000022048	Dpysl2	-2.53375	5.11001	-4.08887	0.000684149	0.0181054	-0.728191	WT_up
ENSMUSG00000001943	Vsig2	-3.61122	2.22253	-4.08797	0.000685512	0.03308	-0.577399	GKO_out_up
ENSMUSG00000022035	Ccdc25	2.93669	4.89751	4.08785	0.000685698	0.018068	-0.496431	GKO_in_up
ENSMUSG00000042804	Gpr153	-2.26764	2.22238	-4.08776	0.000685847	0.018068	-0.49664	WT_up
ENSMUSG00000059824	Dbp	2.1237	0.834628	4.08562	0.000689113	0.0330969	-0.582514	GKO_in_up
ENSMUSG00000071537	Klrg2	-2.1199	0.687242	-4.08213	0.000694506	0.0332775	-0.590125	GKO_out_up
ENSMUSG00000044551	9930012K11Rik	2.60765	1.2415	4.08171	0.00069515	0.0181864	-0.509696	GKO_in_up
ENSMUSG00000054364	Rhob	-2.60459	4.11012	-4.0814	0.000695638	0.0181864	-0.510375	WT_up
ENSMUSG00000022009	Nufip1	2.3409	3.95464	4.08132	0.000695764	0.0181864	-0.510551	GKO_in_up
ENSMUSG00000053746	Ptrh1	3.11196	2.25047	4.08123	0.0006959	0.0181864	-0.510739	GKO_in_up
ENSMUSG00000073481	2023-03-02	2.78911	5.685	4.08116	0.000696009	0.0183358	-0.745132	GKO_out_up
ENSMUSG00000006818	Sod2	2.34888	4.26769	4.08053	0.00069698	0.0181864	-0.512242	GKO_in_up
ENSMUSG00000056999	Ide	2.58463	3.8809	4.08034	0.000697279	0.0181864	-0.512658	GKO_in_up
ENSMUSG00000044433	Camsap3	2.52096	1.72845	4.07843	0.000700253	0.0182352	-0.516781	GKO_in_up
ENSMUSG00000064368	mt-Nd6	-2.34975	11.1787	-4.07369	0.000707694	0.0183352	-0.527022	WT_up
ENSMUSG00000021364	Elovl2	2.46548	1.30164	4.0717	0.000710849	0.0338218	-0.61283	GKO_in_up
ENSMUSG00000024376	Epb41l4a	2.95751	2.19253	4.07166	0.00071091	0.0183838	-0.531415	GKO_in_up
ENSMUSG00000024644	Cndp2	2.82558	6.35488	4.07128	0.000711508	0.0186166	-0.766836	GKO_out_up
ENSMUSG00000025776	Crispld1	-2.69952	1.30965	-4.06953	0.000714297	0.0186178	-0.770691	WT_up
ENSMUSG00000032902	Slc16a1	2.94524	4.96081	4.06912	0.000714945	0.0186178	-0.771584	GKO_out_up
ENSMUSG00000006200	Rhox6	5.16495	3.08983	4.06803	0.000716679	0.0186391	-0.77397	GKO_out_up
ENSMUSG00000101655	2310040G24Rik	2.09803	0.903558	4.06501	0.000721528	0.0341702	-0.627385	GKO_in_up
ENSMUSG00000002870	Mcm2	3.20224	5.78166	4.06384	0.000723408	0.0185769	-0.548296	GKO_in_up
ENSMUSG00000031161	Hdac6	2.57228	4.64355	4.06305	0.000724682	0.0185862	-0.55	GKO_out_up
ENSMUSG00000050332	Amer1	-2.74723	3.83368	-4.06213	0.000726177	0.0185905	-0.551996	WT_up
ENSMUSG00000028464	Tpm2	3.28852	4.376	4.06178	0.000726744	0.03424	-0.634415	WT_up
ENSMUSG00000030986	Dhx32	2.67849	3.70549	4.06147	0.00072725	0.0185905	-0.553426	GKO_in_up
ENSMUSG00000087201	Gm15261	-4.03621	1.86033	-4.06039	0.000728995	0.03424	-0.637434	WT_up
ENSMUSG00000020953	Coch	2.63956	1.40703	4.05994	0.000729726	0.03424	-0.638412	GKO_in_up
ENSMUSG00000030672	Mylpf	4.58826	3.5246	4.05928	0.000730813	0.0186029	-0.558161	GKO_in_up
ENSMUSG00000046337	Fam178b	2.86956	1.33261	4.05828	0.000732443	0.0342884	-0.642038	GKO_in_up
ENSMUSG00000019564	Arid3a	-2.42984	4.29899	-4.05486	0.000738042	0.01874	-0.567694	WT_up
ENSMUSG00000042271	Nxt2	3.04351	2.60289	4.05411	0.000739285	0.0187444	-0.569324	GKO_in_up
ENSMUSG00000031558	Slit2	-3.00507	2.29489	-4.05323	0.00074073	0.0187444	-0.571214	WT_up
ENSMUSG00000056267	Cep70	3.08995	3.75946	4.05308	0.000740977	0.0187444	-0.571537	GKO_in_up
ENSMUSG00000001870	Ltbp1	-2.9115	2.27573	-4.05286	0.000741341	0.0191174	-0.807302	WT_up
ENSMUSG00000028434	Epb41l4b	2.76489	1.40991	4.05204	0.000742704	0.0187477	-0.573793	GKO_in_up
ENSMUSG00000102252	Snrpn	3.16092	6.99693	4.05134	0.000743863	0.0187477	-0.575303	GKO_in_up
ENSMUSG00000038594	Cep85l	-2.31208	1.92443	-4.05101	0.000744412	0.0191646	-0.811374	WT_up
ENSMUSG00000037295	Ldlrap1	-2.44335	2.1454	-4.04926	0.000747322	0.0349047	-0.661663	GKO_out_up
ENSMUSG00000033192	Lpcat2	2.15044	0.894329	4.04861	0.000748408	0.0192189	-0.816648	GKO_out_up
ENSMUSG00000114117	Gm48795	-2.16767	2.90842	-4.04749	0.000750285	0.0349629	-0.665524	GKO_out_up
ENSMUSG00000002797	Ggct	2.83249	2.11995	4.04725	0.000750685	0.0188118	-0.584144	GKO_in_up
ENSMUSG00000010797	Wnt2	-2.71473	1.09348	-4.04653	0.000751888	0.0188118	-0.585694	WT_up
ENSMUSG00000018882	Mrpl45	3.04555	6.12105	4.04378	0.000756521	0.0188565	-0.591643	GKO_in_up
ENSMUSG00000036894	Rap2b	2.02864	3.39523	4.04169	0.00076005	0.0194688	-0.831852	GKO_out_up
ENSMUSG00000024222	Fkbp5	2.58407	3.30587	4.04157	0.000760257	0.0189034	-0.596413	GKO_in_up
ENSMUSG00000028545	Bend5	-3.70816	2.91338	-4.02824	0.000783201	0.0363305	-0.707414	GKO_out_up
ENSMUSG00000009876	Cox4i2	-4.55298	2.85863	-4.02792	0.00078376	0.0199065	-0.862101	WT_up
ENSMUSG00000054555	Adam12	-2.68377	1.36918	-4.02481	0.000789222	0.0194898	-0.632616	WT_up
ENSMUSG00000041261	Car8	2.9296	1.87358	4.02444	0.00078986	0.0199732	-0.869735	GKO_out_up
ENSMUSG00000044005	Gls2	3.78387	2.50599	4.02412	0.000790432	0.0199732	-0.870448	GKO_out_up
ENSMUSG00000038279	Nop2	2.69477	5.26888	4.02406	0.000790539	0.0194898	-0.634231	GKO_in_up
ENSMUSG00000031792	Usb1	2.70549	3.89118	4.02158	0.000794925	0.0195742	-0.639587	GKO_in_up
ENSMUSG00000054727	1700013H16Rik	2.60728	0.805096	4.02059	0.000796681	0.0368718	-0.724058	GKO_in_up
ENSMUSG00000092349	Smim40	3.99251	1.68756	4.01801	0.000801284	0.0196483	-0.6473	GKO_in_up
ENSMUSG00000041351	Rap1gap	3.02758	1.68888	4.0175	0.000802187	0.0201925	-0.884982	GKO_out_up
ENSMUSG00000030225	Dera	2.48464	4.85397	4.01559	0.000805616	0.0197182	-0.652519	GKO_in_up
ENSMUSG00000025609	Mkln1	2.03362	3.91826	4.01427	0.000807985	0.0203133	-0.89207	GKO_out_up
ENSMUSG00000026098	Pms1	3.09942	2.88162	4.01193	0.000812223	0.0197898	-0.660425	GKO_in_up
ENSMUSG00000056698	Elmod3	2.77387	3.15597	4.01186	0.000812356	0.0203317	-0.897382	GKO_out_up
ENSMUSG00000040669	Phc1	2.26505	5.92199	4.0116	0.000812812	0.0197898	-0.661127	GKO_in_up
ENSMUSG00000026283	Ing5	2.68806	3.53774	4.00957	0.000816508	0.0204017	-0.9024	GKO_out_up
ENSMUSG00000051674	Dcun1d4	2.34729	3.10525	4.00775	0.00081983	0.0199111	-0.669448	GKO_in_up
ENSMUSG00000074269	Rec114	3.8678	1.82639	4.00727	0.000820711	0.0199111	-0.670488	GKO_in_up
ENSMUSG00000105199	Gm43581	2.27266	1.57299	4.00697	0.00082126	0.0204564	-0.908112	GKO_out_up
ENSMUSG00000026893	Gca	2.08288	1.2689	4.00576	0.000823474	0.0199199	-0.67374	GKO_in_up
ENSMUSG00000042350	Arel1	2.29784	2.35309	4.00438	0.00082602	0.0205135	-0.9138	GKO_out_up
ENSMUSG00000087307	Gm12925	2.82952	1.1373	4.0039	0.000826905	0.0199752	-0.677765	GKO_in_up
ENSMUSG00000043029	Trpv3	-2.57619	0.782294	-4.0035	0.000827635	0.0380176	-0.761233	GKO_out_up
ENSMUSG00000034127	Tspan8	-4.11358	1.96596	-4.00313	0.000828329	0.0380176	-0.76205	GKO_out_up
ENSMUSG00000051176	Zfp42	4.89766	2.89428	4.00248	0.000829534	0.0199913	-0.680837	GKO_in_up
ENSMUSG00000030839	Sergef	2.649	1.56639	4.00181	0.000830775	0.0199975	-0.682283	GKO_in_up
ENSMUSG00000038894	Irs2	-2.36061	3.35555	-4.00063	0.000832961	0.020026	-0.684827	WT_up
ENSMUSG00000056413	Adap1	2.29917	1.06211	4.00037	0.000833436	0.0381395	-0.768042	GKO_in_up
ENSMUSG00000035305	Ror1	-2.44421	1.19921	-4.00011	0.000833925	0.020026	-0.685947	WT_up
ENSMUSG00000032373	Car12	2.54029	1.44361	3.99845	0.000837018	0.0200766	-0.689529	GKO_in_up
ENSMUSG00000039795	Zfand1	3.96062	3.41737	3.99676	0.000840181	0.0201288	-0.693179	GKO_in_up
ENSMUSG00000059743	Fdps	2.26342	6.91144	3.99576	0.000842054	0.0384475	-0.778073	GKO_in_up
ENSMUSG00000038624	Nepn	-2.11564	0.634693	-3.99357	0.000846189	0.0385499	-0.782849	GKO_out_up
ENSMUSG00000052396	Mogat2	-3.81981	2.47028	-3.99228	0.000848634	0.0209474	-0.940379	WT_up
ENSMUSG00000030527	Crtc3	-2.56658	3.19157	-3.99074	0.00085155	0.038597	-0.789005	WT_up
ENSMUSG00000027324	Rpusd2	2.21567	1.47097	3.99038	0.000852224	0.038597	-0.789777	GKO_in_up
ENSMUSG00000030737	Slco2b1	-2.00861	0.696131	-3.99002	0.000852909	0.038597	-0.79056	GKO_out_up
ENSMUSG00000037487	Ubr5	2.41767	4.9985	3.98807	0.000856642	0.0204031	-0.711955	GKO_in_up
ENSMUSG00000073409	H2-Q6	2.67599	1.07153	3.98592	0.000860749	0.0204698	-0.716582	GKO_in_up
ENSMUSG00000036523	Greb1	-2.96148	3.34445	-3.98556	0.000861454	0.0204698	-0.717374	WT_up
ENSMUSG00000001948	Spa17	3.13978	1.59761	3.98299	0.000866403	0.0386969	-0.805862	GKO_in_up
ENSMUSG00000037419	Endod1	-3.22856	1.97869	-3.98293	0.000866518	0.0386969	-0.805991	GKO_out_up
ENSMUSG00000049553	Polr1a	2.21347	4.02481	3.97825	0.000875609	0.0207336	-0.733143	GKO_in_up
ENSMUSG00000020832	Eral1	2.66615	3.75832	3.97674	0.000878581	0.0207798	-0.736421	GKO_in_up
ENSMUSG00000031274	Col4a5	-3.00429	1.86434	-3.97552	0.000880963	0.0216144	-0.977163	WT_up
ENSMUSG00000022892	App	-3.2893	5.09895	-3.97385	0.000884251	0.0393164	-0.825737	GKO_out_up
ENSMUSG00000039463	Slc9a8	2.27787	2.46279	3.97172	0.00088847	0.021757	-0.985509	GKO_out_up
ENSMUSG00000027203	Dut	2.69639	6.60759	3.96585	0.000900189	0.021217	-0.759925	GKO_in_up
ENSMUSG00000027858	Tspan2	-2.56073	3.35074	-3.96573	0.000900426	0.0399483	-0.843402	GKO_out_up
ENSMUSG00000018286	Psmb6	2.08025	10.0393	3.965	0.0009019	0.0212186	-0.761762	GKO_in_up
ENSMUSG00000035376	Hacd2	2.58953	4.0179	3.96478	0.000902342	0.0212186	-0.762236	GKO_in_up
ENSMUSG00000021048	Mthfd1	2.81528	4.68302	3.96304	0.000905862	0.0212569	-0.766002	GKO_in_up
ENSMUSG00000023411	Nfatc4	-2.76124	3.10275	-3.96285	0.000906232	0.0220484	-1.00498	WT_up
ENSMUSG00000027323	Rad51	2.53039	4.53395	3.96226	0.000907437	0.0212569	-0.767681	GKO_in_up
ENSMUSG00000025198	Erlin1	2.9953	3.15361	3.96202	0.000907919	0.0220631	-1.00681	GKO_out_up
ENSMUSG00000032766	Gng11	-4.4968	2.26858	-3.96141	0.000909161	0.0220669	-1.00815	WT_up
ENSMUSG00000021831	Ero1l	2.45628	4.88314	3.96139	0.000909189	0.0212569	-0.769547	GKO_in_up
ENSMUSG00000029718	Pcolce	-3.41793	3.56008	-3.95688	0.000918393	0.0214474	-0.77929	WT_up
ENSMUSG00000040322	Slc25a24	-2.37308	3.06287	-3.95563	0.000920954	0.0214826	-0.781982	WT_up
ENSMUSG00000070287	Slc35g2	-4.23012	2.32346	-3.95527	0.000921698	0.0404514	-0.866154	GKO_out_up
ENSMUSG00000030279	C2cd5	2.41068	3.81547	3.95321	0.000925945	0.0215497	-0.78721	GKO_in_up
ENSMUSG00000024987	Cyp26a1	-5.14227	2.64544	-3.95205	0.000928346	0.0405683	-0.873156	GKO_out_up
ENSMUSG00000033149	Phldb2	-2.92775	4.21746	-3.95058	0.000931392	0.0406143	-0.876347	GKO_out_up
ENSMUSG00000052419	2610001J05Rik	2.32206	5.1546	3.94971	0.000933214	0.021694	-0.794771	GKO_in_up
ENSMUSG00000027860	Vangl1	2.71515	4.39944	3.94902	0.000934647	0.0217026	-0.796256	GKO_in_up
ENSMUSG00000025795	Rassf3	-2.83761	3.50999	-3.9482	0.000936356	0.0406566	-0.881526	GKO_out_up
ENSMUSG00000021595	Nsun2	3.23552	5.49277	3.94673	0.00093944	0.0217879	-0.801202	GKO_in_up
ENSMUSG00000037188	Grhl3	2.42013	0.909505	3.94588	0.000941227	0.0217879	-0.803039	GKO_in_up
ENSMUSG00000044279	Crb3	3.62319	2.00821	3.94573	0.000941534	0.0217879	-0.803355	GKO_in_up
ENSMUSG00000059883	Irak4	-2.19164	1.8535	-3.94469	0.000943721	0.040767	-0.889158	GKO_out_up
ENSMUSG00000096210	H1f0	-2.34006	6.55604	-3.94452	0.000944088	0.040767	-0.889536	GKO_out_up
ENSMUSG00000027424	Mgme1	2.35197	2.14748	3.94413	0.000944903	0.040767	-0.890378	GKO_in_up
ENSMUSG00000042751	Nmnat2	2.31134	1.13874	3.94195	0.000949505	0.0219226	-0.811507	GKO_in_up
ENSMUSG00000042372	Dmrt3	3.30836	1.70066	3.93833	0.000957209	0.0230879	-1.05879	GKO_out_up
ENSMUSG00000029168	Dpysl5	2.89572	1.77174	3.93812	0.000957665	0.022036	-0.81978	GKO_in_up
ENSMUSG00000052854	Nrk	-2.316	3.85382	-3.93619	0.000961802	0.041321	-0.907644	WT_up
ENSMUSG00000069135	Fgfr1op	2.9425	4.17814	3.93575	0.00096274	0.0221178	-0.82489	GKO_in_up
ENSMUSG00000030471	Zdhhc13	2.7206	2.52167	3.93545	0.000963389	0.0221178	-0.825543	GKO_in_up
ENSMUSG00000034940	Synrg	2.24451	2.43946	3.93392	0.000966694	0.0232143	-1.06848	GKO_out_up
ENSMUSG00000039117	Taf4	2.27684	2.5446	3.93127	0.000972422	0.0233211	-1.07429	GKO_out_up
ENSMUSG00000001504	Irx2	2.32091	0.894751	3.93081	0.000973431	0.0233211	-1.0753	GKO_out_up
ENSMUSG00000022489	Pde1b	2.5018	1.61942	3.93036	0.000974402	0.0222747	-0.836532	GKO_out_up
ENSMUSG00000092622	Khdc3	2.97766	1.16882	3.93034	0.000974445	0.0416882	-0.920363	GKO_in_up
ENSMUSG00000037172	E330009J07Rik	2.08873	1.86121	3.92993	0.000975327	0.0222747	-0.837449	GKO_in_up
ENSMUSG00000024409	Psors1c2	2.31459	0.694378	3.92919	0.000976943	0.0417075	-0.922856	GKO_in_up
ENSMUSG00000040749	Siah1b	3.4158	3.43284	3.92733	0.000981016	0.0223711	-0.843071	GKO_in_up
ENSMUSG00000090215	Trim34b	2.04115	0.612344	3.92707	0.000981583	0.0417105	-0.92747	GKO_in_up
ENSMUSG00000087213	2810408I11Rik	3.66372	2.90018	3.92668	0.000982437	0.0223785	-0.844471	GKO_in_up
ENSMUSG00000047407	Tgif1	3.62292	5.13392	3.92561	0.000984796	0.0224071	-0.846789	GKO_in_up
ENSMUSG00000038668	Lpar1	2.53499	2.62545	3.92541	0.000985228	0.0235207	-1.08714	GKO_out_up
ENSMUSG00000044117	Bmerb1	3.17703	1.41246	3.9247	0.000986782	0.0224273	-0.848737	GKO_in_up
ENSMUSG00000025903	Lypla1	2.43283	5.22793	3.92289	0.000990776	0.0224429	-0.852642	GKO_in_up
ENSMUSG00000097910	5033428I22Rik	-2.92672	1.17069	-3.92158	0.000993678	0.0224836	-0.855468	WT_up
ENSMUSG00000018570	2810408A11Rik	2.83529	2.54362	3.92072	0.000995593	0.0225019	-0.857329	GKO_in_up
ENSMUSG00000070939	Tgfbrap1	2.42876	2.52605	3.91932	0.000998702	0.0236837	-1.10049	GKO_out_up
ENSMUSG00000050138	Kcnk12	2.19237	0.745498	3.91837	0.00100082	0.0236985	-1.10258	GKO_out_up
ENSMUSG00000006378	Gcat	3.42479	4.37231	3.91831	0.00100097	0.0422509	-0.946517	GKO_in_up
ENSMUSG00000110489	Gm31659	2.42412	0.877548	3.91802	0.00100161	0.022609	-0.863152	GKO_in_up
ENSMUSG00000053334	Ficd	2.42598	1.83399	3.91721	0.00100342	0.0237325	-1.10512	GKO_out_up
ENSMUSG00000074832	2410141K09Rik	3.08874	1.20318	3.91702	0.00100386	0.0226134	-0.86532	GKO_in_up
ENSMUSG00000047117	Ankdd1b	-2.49237	0.74771	-3.91687	0.00100418	0.0422509	-0.949636	GKO_out_up
ENSMUSG00000038729	Pakap	-2.07037	4.40704	-3.91463	0.00100923	0.0422766	-0.95452	GKO_out_up
ENSMUSG00000045980	Tmem104	2.4681	1.90128	3.91173	0.00101578	0.0239187	-1.11715	GKO_out_up
ENSMUSG00000026185	Igfbp5	-3.76385	3.54551	-3.91165	0.00101597	0.022837	-0.876908	WT_up
ENSMUSG00000037463	Fbxo27	3.023	1.15666	3.91145	0.00101641	0.022837	-0.877333	GKO_in_up
ENSMUSG00000042705	Commd10	2.74365	4.77002	3.91113	0.00101715	0.022837	-0.878031	GKO_in_up
ENSMUSG00000030104	Edem1	2.27926	4.48858	3.90989	0.00101995	0.0239187	-1.12118	GKO_out_up
ENSMUSG00000043243	Fam129c	2.48178	1.49056	3.9093	0.0010213	0.0228798	-0.881968	GKO_in_up
ENSMUSG00000020407	Upp1	6.24896	6.22952	3.90814	0.00102395	0.02394	-1.12502	GKO_in_up
ENSMUSG00000039194	Rlbp1	2.40818	0.854733	3.90512	0.00103088	0.0229932	-0.890991	GKO_in_up
ENSMUSG00000061313	Ddhd2	-2.40139	3.78468	-3.90414	0.00103313	0.0240167	-1.13379	WT_up
ENSMUSG00000118383	Gm50321	-2.83815	1.56476	-3.90359	0.0010344	0.0230456	-0.894284	WT_up
ENSMUSG00000019789	Hey2	-3.37213	1.98239	-3.90312	0.00103549	0.0230456	-0.895303	WT_up
ENSMUSG00000025647	Shisa5	-3.34189	4.911	-3.90257	0.00103677	0.0430322	-0.980724	GKO_out_up
ENSMUSG00000048029	Eno4	-2.09808	1.19623	-3.90223	0.00103756	0.0430322	-0.981466	GKO_out_up
ENSMUSG00000023186	Vwa5a	-2.59299	3.24419	-3.90208	0.0010379	0.0230739	-0.897545	WT_up
ENSMUSG00000045667	Smtnl2	2.98432	3.13175	3.90083	0.0010408	0.0430323	-0.984503	GKO_in_up
ENSMUSG00000032936	Camkv	2.1154	0.851648	3.89949	0.00104391	0.0231571	-0.903131	GKO_in_up
ENSMUSG00000052727	Map1b	-2.38096	4.68979	-3.89821	0.00104691	0.0242306	-1.14681	WT_up
ENSMUSG00000022803	Popdc2	-3.08895	1.39353	-3.89618	0.00105166	0.0232954	-0.910277	WT_up
ENSMUSG00000017417	Plxdc1	2.1148	0.702263	3.89407	0.00105663	0.0233384	-0.91483	GKO_in_up
ENSMUSG00000079710	Gm3448	2.19936	1.46617	3.89405	0.00105667	0.0233384	-0.914866	GKO_in_up
ENSMUSG00000024456	Diaph1	2.05857	3.98779	3.89071	0.00106457	0.0234376	-0.922066	GKO_in_up
ENSMUSG00000039787	Cercam	-2.40991	3.3515	-3.88935	0.00106782	0.0245708	-1.16623	WT_up
ENSMUSG00000034394	Lif	-2.09045	1.69652	-3.8875	0.00107224	0.0440225	-1.01347	GKO_out_up
ENSMUSG00000048495	Tyw5	2.6121	3.6823	3.8867	0.00107416	0.0235629	-0.93073	GKO_out_up
ENSMUSG00000000915	Hip1r	2.28511	1.98491	3.88641	0.00107486	0.0246492	-1.17268	GKO_in_up
ENSMUSG00000020115	Tbk1	2.56172	3.46078	3.88482	0.00107868	0.024694	-1.17617	GKO_out_up
ENSMUSG00000024014	Pim1	3.06816	3.31257	3.88299	0.00108309	0.0443784	-1.02327	GKO_in_up
ENSMUSG00000041658	Rragb	2.66924	1.24129	3.88242	0.00108446	0.0237207	-0.939949	GKO_in_up
ENSMUSG00000007817	Zmiz1	-2.79235	4.79968	-3.88035	0.0010895	0.0237549	-0.944423	WT_up
ENSMUSG00000022972	Cfap298	3.17103	3.74454	3.88009	0.00109013	0.0237549	-0.944983	GKO_in_up
ENSMUSG00000117310	Ptp4a1	4.63078	2.48026	3.87939	0.00109183	0.0237549	-0.946491	GKO_in_up
ENSMUSG00000086147	Zfp989	2.03405	0.81129	3.87667	0.00109848	0.0238734	-0.952352	GKO_in_up
ENSMUSG00000025075	Habp2	2.67325	0.998855	3.87641	0.00109913	0.0250646	-1.1946	GKO_out_up
ENSMUSG00000023345	Poc1a	3.01532	3.41024	3.87473	0.00110326	0.0239517	-0.956546	GKO_in_up
ENSMUSG00000070291	Ddx43	2.44486	1.40185	3.87355	0.00110616	0.0239835	-0.959083	GKO_in_up
ENSMUSG00000029381	Shroom3	2.13245	3.12768	3.87268	0.00110831	0.0251893	-1.20277	GKO_out_up
ENSMUSG00000022856	Tmem41a	2.92338	3.63805	3.87053	0.00111365	0.0239983	-0.965606	GKO_in_up
ENSMUSG00000027004	Frzb	-3.50336	2.17629	-3.86977	0.00111554	0.045343	-1.05199	GKO_out_up
ENSMUSG00000069170	Adgrv1	2.39049	1.13535	3.86956	0.00111606	0.0240247	-0.967689	GKO_in_up
ENSMUSG00000074415	Mir100hg	-3.13072	1.3214	-3.86788	0.00112025	0.0240667	-0.971307	WT_up
ENSMUSG00000015342	Xk	2.03818	0.902403	3.86756	0.00112107	0.0453864	-1.05679	GKO_in_up
ENSMUSG00000010529	Gm266	-2.61972	1.22355	-3.86634	0.0011241	0.0240731	-0.974627	WT_up
ENSMUSG00000024151	Msh2	2.50538	4.93893	3.8663	0.00112422	0.0240731	-0.974724	GKO_in_up
ENSMUSG00000049624	Slc17a5	2.74565	2.56424	3.86409	0.00112976	0.0255343	-1.22159	GKO_out_up
ENSMUSG00000025407	Gli1	2.02384	0.695951	3.86361	0.00113098	0.0454508	-1.06536	GKO_in_up
ENSMUSG00000022548	Apod	2.10654	0.631963	3.86235	0.00113418	0.0454655	-1.06811	GKO_in_up
ENSMUSG00000022177	Haus4	3.26729	4.45401	3.86107	0.0011374	0.0243044	-0.985987	GKO_out_up
ENSMUSG00000021238	Aldh6a1	2.62206	2.55862	3.85992	0.00114033	0.0243414	-0.98847	GKO_in_up
ENSMUSG00000037316	Bag4	2.4568	2.93525	3.858	0.00114523	0.0244093	-0.992609	GKO_in_up
ENSMUSG00000021266	Wars	-2.61356	5.82196	-3.85715	0.00114742	0.0459059	-1.0794	GKO_out_up
ENSMUSG00000037470	Uggt1	2.04671	4.47272	3.85585	0.00115075	0.0259799	-1.23965	GKO_out_up
ENSMUSG00000027575	Arfgap1	-2.10963	5.4092	-3.85383	0.00115595	0.0460905	-1.0866	GKO_out_up
ENSMUSG00000040093	Bmf	-2.90456	3.46777	-3.85326	0.00115743	0.026053	-1.24533	WT_up
ENSMUSG00000049422	Chchd10	4.4248	6.35816	3.85256	0.00115923	0.0245593	-1.00434	GKO_in_up
ENSMUSG00000031714	Gab1	2.51161	4.47671	3.85219	0.00116018	0.0245593	-1.00513	GKO_out_up
ENSMUSG00000085860	2410003L11Rik	4.11459	4.79221	3.85212	0.00116038	0.026053	-1.24784	GKO_out_up
ENSMUSG00000017561	Crlf3	2.77484	4.04909	3.85157	0.0011618	0.024568	-1.00648	GKO_in_up
ENSMUSG00000028443	Nudt2	3.48442	3.71493	3.84962	0.00116687	0.024587	-1.01069	GKO_in_up
ENSMUSG00000039055	Eme1	2.67254	4.26652	3.84959	0.00116695	0.024587	-1.01075	GKO_in_up
ENSMUSG00000022769	Sdf2l1	3.33873	5.31524	3.84947	0.00116725	0.024587	-1.011	GKO_out_up
ENSMUSG00000028683	Eif2b3	2.99055	4.10497	3.84936	0.00116753	0.024587	-1.01123	GKO_in_up
ENSMUSG00000100550	2310039L15Rik	2.32287	0.696862	3.84883	0.00116893	0.0464924	-1.09746	GKO_in_up
ENSMUSG00000020277	Pfkl	2.21395	6.12198	3.84844	0.00116996	0.0246126	-1.01323	GKO_in_up
ENSMUSG00000032334	Loxl1	-3.10763	1.45077	-3.84751	0.00117238	0.024621	-1.01523	WT_up
ENSMUSG00000050989	Selenon	-3.14701	4.33704	-3.84644	0.00117519	0.0464945	-1.10265	GKO_out_up
ENSMUSG00000047221	Fam185a	2.21082	1.52016	3.84532	0.00117811	0.0464945	-1.10507	GKO_in_up
ENSMUSG00000028252	Ccnc	2.83665	3.48302	3.84495	0.0011791	0.0246499	-1.02075	GKO_in_up
ENSMUSG00000039270	Megf9	-2.09973	1.31815	-3.84313	0.00118389	0.0466321	-1.10983	GKO_out_up
ENSMUSG00000078190	Dnm3os	-2.54215	1.0198	-3.84276	0.00118488	0.0246499	-1.02547	WT_up
ENSMUSG00000050914	Ankrd37	4.51157	3.5825	3.8421	0.00118662	0.0246574	-1.02688	GKO_in_up
ENSMUSG00000048911	Rnf24	-2.77462	2.23976	-3.83765	0.00119848	0.0470161	-1.12174	GKO_out_up
ENSMUSG00000035936	Aldh5a1	2.00613	1.46715	3.83641	0.00120179	0.0248964	-1.03914	GKO_in_up
ENSMUSG00000048832	Vps37c	3.01551	3.89791	3.83633	0.001202	0.0268101	-1.28241	GKO_out_up
ENSMUSG00000043336	Filip1l	-3.39912	2.79266	-3.83601	0.00120288	0.0470161	-1.12529	GKO_out_up
ENSMUSG00000027953	Slc50a1	2.70394	4.71127	3.8342	0.00120774	0.0268721	-1.28708	GKO_out_up
ENSMUSG00000048126	Col6a3	-2.07491	0.829964	-3.83397	0.00120836	0.0249819	-1.04441	WT_up
ENSMUSG00000032346	Ooep	3.26843	1.37808	3.83042	0.00121797	0.0251457	-1.05205	GKO_in_up
ENSMUSG00000029591	Ung	3.21278	4.603	3.82968	0.00121999	0.0251457	-1.05366	GKO_in_up
ENSMUSG00000046668	Cxxc5	-2.4569	4.71948	-3.8296	0.00122019	0.027013	-1.29714	WT_up
ENSMUSG00000013846	St3gal1	-2.56097	2.2412	-3.8268	0.00122785	0.0477555	-1.14527	GKO_out_up
ENSMUSG00000027082	Tfpi	-4.75055	5.35739	-3.82644	0.00122883	0.0477555	-1.14605	GKO_out_up
ENSMUSG00000029188	Slc34a2	-2.21934	0.741261	-3.82248	0.00123975	0.0480883	-1.15465	GKO_out_up
ENSMUSG00000020482	Ccdc117	3.08181	3.32092	3.8182	0.00125166	0.0256532	-1.07839	GKO_in_up
ENSMUSG00000020520	Galnt10	-2.37616	3.36597	-3.81802	0.00125217	0.0256532	-1.07878	WT_up
ENSMUSG00000018171	Vmp1	3.15084	4.9694	3.81754	0.0012535	0.0276259	-1.32355	GKO_out_up
ENSMUSG00000005667	Mthfd2	2.79284	4.99377	3.81682	0.00125551	0.0256957	-1.08135	GKO_in_up
ENSMUSG00000024145	Pigf	4.16231	4.06369	3.81561	0.00125891	0.0257394	-1.08396	GKO_in_up
ENSMUSG00000021594	Srd5a1	3.37577	2.34868	3.8146	0.00126175	0.0277735	-1.32998	GKO_out_up
ENSMUSG00000017760	Ctsa	2.95685	5.4926	3.81405	0.0012633	0.0277735	-1.33119	GKO_out_up
ENSMUSG00000067235	H2-Q10	2.67443	1.27396	3.81372	0.00126425	0.0257957	-1.08804	GKO_in_up
ENSMUSG00000078532	Nkain1	2.86162	2.18436	3.81357	0.00126465	0.0257957	-1.08835	GKO_in_up
ENSMUSG00000020695	Mrc2	-2.59614	2.91751	-3.81299	0.0012663	0.0257957	-1.08961	WT_up
ENSMUSG00000025757	Hspa4l	2.41729	1.85357	3.81284	0.00126673	0.0257957	-1.08994	GKO_in_up
ENSMUSG00000047604	Frat2	2.06859	1.09784	3.81201	0.00126908	0.0258177	-1.09172	GKO_in_up
ENSMUSG00000005973	Rcn1	-2.12387	6.55059	-3.81195	0.00126924	0.0491383	-1.17749	GKO_out_up
ENSMUSG00000022683	Pla2g10	3.9127	1.60461	3.81155	0.00127038	0.0258183	-1.09271	GKO_in_up
ENSMUSG00000024812	Tjp2	2.54982	3.70322	3.81053	0.00127328	0.0258516	-1.09491	GKO_out_up
ENSMUSG00000020099	Unc5b	-2.98796	2.87301	-3.80971	0.00127561	0.025873	-1.09668	WT_up
ENSMUSG00000005043	Sgsh	-2.50157	2.31528	-3.80821	0.00127989	0.049298	-1.18561	GKO_out_up
ENSMUSG00000024451	Arap3	-2.82323	1.74004	-3.80746	0.00128203	0.0280723	-1.34562	WT_up
ENSMUSG00000030609	Aen	3.13551	4.53875	3.80374	0.00129273	0.0261304	-1.10954	GKO_in_up
ENSMUSG00000030123	Plxnd1	-2.29007	1.05951	-3.8035	0.00129343	0.0261304	-1.11006	WT_up
ENSMUSG00000097820	E530011L22Rik	-2.80652	3.02693	-3.80261	0.00129599	0.0495787	-1.19776	WT_up
ENSMUSG00000037390	Muc3	-2.07972	0.712127	-3.80203	0.00129765	0.0495787	-1.19901	GKO_out_up
ENSMUSG00000055560	Zfp459	3.2583	1.91479	3.80126	0.0012999	0.0262091	-1.11487	GKO_in_up
ENSMUSG00000031371	Haus7	2.09249	5.02969	3.80111	0.00130033	0.0282905	-1.35951	GKO_out_up
ENSMUSG00000021255	Esrrb	4.00182	1.83369	3.80052	0.00130205	0.0262264	-1.11646	GKO_in_up
ENSMUSG00000048636	A730049H05Rik	-3.51418	1.55747	-3.80008	0.00130333	0.049637	-1.20324	WT_up
ENSMUSG00000027574	Nkain4	-2.99782	1.50077	-3.79983	0.00130405	0.049637	-1.20379	GKO_out_up
ENSMUSG00000097755	2010110K18Rik	2.8678	1.16499	3.79904	0.00130637	0.0282983	-1.36406	GKO_out_up
ENSMUSG00000031831	Dnaaf1	2.70159	1.10252	3.79849	0.00130795	0.0282983	-1.36524	GKO_out_up
ENSMUSG00000057897	Camk2b	2.35204	1.21912	3.79809	0.00130912	0.0496513	-1.20755	GKO_in_up
ENSMUSG00000005892	Trh	6.14646	3.01966	3.79744	0.00131102	0.026355	-1.12309	GKO_in_up
ENSMUSG00000029522	Pla2g1b	3.97491	2.83906	3.79718	0.00131178	0.0496526	-1.20952	GKO_in_up
ENSMUSG00000078794	Dact3	-3.26306	2.63716	-3.79628	0.00131444	0.0283252	-1.37009	WT_up
ENSMUSG00000011751	Sptbn4	2.00389	0.936171	3.79605	0.00131511	0.0264112	-1.1261	GKO_in_up
ENSMUSG00000073889	Il11ra1	-3.66867	4.48298	-3.79438	0.00132001	0.0264659	-1.12968	WT_up
ENSMUSG00000029661	Col1a2	-3.70865	3.00093	-3.79424	0.00132044	0.0264659	-1.12999	WT_up
ENSMUSG00000037949	Ano10	-2.35165	4.05558	-3.7939	0.00132145	0.0498663	-1.21666	GKO_out_up
ENSMUSG00000006575	Rundc3a	2.73254	1.76232	3.7936	0.00132233	0.0498663	-1.2173	GKO_in_up
ENSMUSG00000035199	Arl6ip5	3.90898	4.0581	3.79324	0.00132339	0.0284879	-1.37674	GKO_out_up
ENSMUSG00000026199	Ankzf1	2.09678	2.3256	3.79293	0.0013243	0.0264912	-1.13281	GKO_in_up
ENSMUSG00000057788	Ddx49	2.51297	4.11672	3.79198	0.00132712	0.0265097	-1.13487	GKO_in_up
ENSMUSG00000019302	Atp6v0a1	2.9395	4.24243	3.78997	0.00133308	0.0286207	-1.38389	GKO_out_up
ENSMUSG00000060499	Rpl10l	2.81213	1.15217	3.78947	0.00133457	0.0265923	-1.14027	GKO_in_up
ENSMUSG00000026806	Ddx31	2.20351	2.06857	3.78913	0.00133558	0.0286291	-1.38573	GKO_out_up
ENSMUSG00000027035	Cers6	2.97228	2.82121	3.78848	0.00133751	0.0286404	-1.38714	GKO_out_up
ENSMUSG00000005142	Man2b1	2.50929	3.78336	3.78795	0.0013391	0.0286444	-1.38831	GKO_out_up
ENSMUSG00000097994	Gm26982	2.97709	1.54781	3.78709	0.00134168	0.0286481	-1.3902	GKO_out_up
ENSMUSG00000024548	Setbp1	-2.44676	1.72024	-3.78634	0.00134394	0.0286575	-1.39184	WT_up
ENSMUSG00000029287	Tgfbr3	-2.44106	3.12403	-3.78562	0.0013461	0.0503158	-1.23461	WT_up
ENSMUSG00000107181	Gm17768	2.48965	0.746894	3.78523	0.00134726	0.0503158	-1.23545	GKO_in_up
ENSMUSG00000039911	Spsb1	-2.97851	1.81099	-3.78458	0.00134923	0.0287103	-1.39569	WT_up
ENSMUSG00000020841	Cpd	-2.1371	3.18296	-3.78391	0.00135125	0.0503158	-1.23832	GKO_out_up
ENSMUSG00000032741	Tpcn1	-2.52138	3.90088	-3.78381	0.00135154	0.0503158	-1.23853	WT_up
ENSMUSG00000031266	Gla	2.52046	3.17233	3.78288	0.00135435	0.0269156	-1.15445	GKO_in_up
ENSMUSG00000086748	Gm13261	2.64469	0.793408	3.78282	0.00135453	0.0503351	-1.24067	GKO_in_up
ENSMUSG00000026687	Aldh9a1	2.27667	4.83791	3.77702	0.00137219	0.0271557	-1.16707	GKO_in_up
ENSMUSG00000021748	Pdhb	2.67866	6.52027	3.77605	0.00137515	0.027188	-1.16915	GKO_in_up
ENSMUSG00000020743	Mif4gd	2.96939	3.81832	3.77479	0.00137901	0.0272216	-1.17185	GKO_in_up
ENSMUSG00000062866	Phactr2	-2.50996	2.92117	-3.77413	0.00138106	0.0272255	-1.17328	WT_up
ENSMUSG00000041718	Alg13	2.47488	4.52044	3.77021	0.00139318	0.0273849	-1.18171	GKO_in_up
ENSMUSG00000024981	Acsl5	-2.95885	2.72686	-3.76986	0.0013943	0.051457	-1.26877	GKO_out_up
ENSMUSG00000006920	Ezh1	2.29394	3.33666	3.76861	0.00139818	0.0274566	-1.18516	GKO_in_up
ENSMUSG00000024785	Rcl1	2.40661	4.93522	3.7681	0.00139979	0.0274617	-1.18627	GKO_in_up
ENSMUSG00000028121	Bcar3	-2.51008	3.28793	-3.76807	0.00139988	0.051457	-1.27265	GKO_out_up
ENSMUSG00000028031	Dkk2	-2.76165	1.14815	-3.76578	0.00140705	0.0275246	-1.19125	WT_up
ENSMUSG00000021496	Pcbd2	-3.01935	5.2538	-3.76497	0.00140959	0.0275467	-1.193	WT_up
ENSMUSG00000003198	Zfp959	2.72697	1.77276	3.76064	0.00142327	0.0298799	-1.44803	GKO_out_up
ENSMUSG00000021376	Tpmt	2.75022	2.42819	3.7595	0.00142689	0.0520739	-1.29121	GKO_in_up
ENSMUSG00000034401	Spata6	-2.21722	4.24514	-3.75888	0.00142888	0.027818	-1.20609	WT_up
ENSMUSG00000026768	Itga8	-2.17599	0.932909	-3.7567	0.00143584	0.0279169	-1.21078	WT_up
ENSMUSG00000015365	Mov10l1	2.17484	0.821709	3.75643	0.0014367	0.0279169	-1.21136	GKO_in_up
ENSMUSG00000021009	Ptpn21	-3.60807	2.76066	-3.75627	0.00143724	0.0522642	-1.29822	GKO_out_up
ENSMUSG00000027506	Tpd52	2.99582	3.89916	3.75545	0.00143987	0.0279518	-1.21348	GKO_in_up
ENSMUSG00000057836	Xlr3a	2.97966	1.25673	3.75498	0.00144136	0.0279541	-1.21448	GKO_in_up
ENSMUSG00000000266	Mid2	-2.00854	0.912986	-3.75468	0.00144235	0.0300917	-1.46107	WT_up
ENSMUSG00000017754	Pltp	3.5728	2.4338	3.75466	0.00144241	0.0523356	-1.30171	GKO_in_up
ENSMUSG00000023330	Dtwd1	3.39778	3.03606	3.75406	0.00144434	0.0523356	-1.30301	GKO_in_up
ENSMUSG00000099474	1700097N02Rik	2.10449	0.631347	3.75221	0.00145031	0.0523463	-1.30701	GKO_in_up
ENSMUSG00000041329	Atp1b2	2.53436	1.54653	3.75188	0.00145137	0.0281214	-1.22115	GKO_in_up
ENSMUSG00000020282	Rhbdf1	-2.44133	4.03416	-3.74984	0.00145801	0.0282233	-1.22555	WT_up
ENSMUSG00000030605	Mfge8	2.63393	6.09344	3.74732	0.00146623	0.03053	-1.47715	GKO_out_up
ENSMUSG00000052151	Plpp2	2.9416	3.73783	3.74584	0.00147109	0.0283745	-1.23415	GKO_out_up
ENSMUSG00000024598	Fbn2	-2.94581	2.46669	-3.74572	0.00147148	0.0283745	-1.23441	WT_up
ENSMUSG00000041287	Sox15	4.5058	1.96624	3.74395	0.0014773	0.0284346	-1.23821	GKO_in_up
ENSMUSG00000022438	Parvb	-2.26075	3.99939	-3.74311	0.00148008	0.0530641	-1.32673	GKO_out_up
ENSMUSG00000030720	Cln3	2.80603	3.9545	3.74175	0.00148458	0.0308174	-1.48932	GKO_out_up
ENSMUSG00000050821	Fam131a	2.26014	1.02863	3.74065	0.00148821	0.0308614	-1.49171	GKO_out_up
ENSMUSG00000087179	Gm14230	2.3065	1.14	3.7367	0.00150139	0.0537334	-1.3406	GKO_in_up
ENSMUSG00000030560	Ctsc	3.47021	2.68323	3.73322	0.00151308	0.0312499	-1.50794	GKO_out_up
ENSMUSG00000022055	Nefl	2.50139	1.31176	3.7326	0.00151521	0.0289619	-1.26263	GKO_in_up
ENSMUSG00000023971	Rrp36	2.83047	3.9656	3.73195	0.00151738	0.0289619	-1.26401	GKO_in_up
ENSMUSG00000044626	Liph	2.06612	0.65258	3.73129	0.00151964	0.0289619	-1.26544	GKO_in_up
ENSMUSG00000000275	Trim25	2.99431	3.53217	3.731	0.0015206	0.0313734	-1.51279	GKO_out_up
ENSMUSG00000067338	Tuba3b	2.07064	0.719764	3.73021	0.00152329	0.0289619	-1.26775	GKO_in_up
ENSMUSG00000022204	Ngdn	3.01879	5.5159	3.73006	0.00152382	0.0289619	-1.26809	GKO_in_up
ENSMUSG00000027379	Bub1	2.46781	4.80101	3.72982	0.00152461	0.0289619	-1.26858	GKO_in_up
ENSMUSG00000000731	Aire	2.50591	0.984303	3.72891	0.00152771	0.0289667	-1.27054	GKO_in_up
ENSMUSG00000029994	Anxa4	3.54369	4.53837	3.72702	0.00153418	0.0314797	-1.52149	GKO_out_up
ENSMUSG00000030770	Parva	-2.97425	3.26305	-3.72563	0.00153893	0.0290805	-1.27759	WT_up
ENSMUSG00000030256	Bhlhe41	2.21632	0.989873	3.72549	0.00153942	0.0290805	-1.2779	GKO_in_up
ENSMUSG00000023272	Creld2	2.84922	6.15556	3.72498	0.00154116	0.0315737	-1.52593	GKO_out_up
ENSMUSG00000030409	Dmpk	-2.12224	3.098	-3.72414	0.00154406	0.0291176	-1.2808	WT_up
ENSMUSG00000019975	Ikbip	-2.8428	4.35311	-3.72397	0.00154465	0.0548818	-1.36816	GKO_out_up
ENSMUSG00000051518	Rps19bp1	3.0131	5.76561	3.7229	0.00154836	0.0291551	-1.28348	GKO_in_up
ENSMUSG00000028138	Adh5	2.34237	6.84153	3.72239	0.00155012	0.0291551	-1.28457	GKO_in_up
ENSMUSG00000035678	Tnfsf9	2.51693	1.02256	3.72227	0.00155053	0.0291551	-1.28483	GKO_in_up
ENSMUSG00000013766	Ly6g6e	4.00124	1.48913	3.72206	0.00155125	0.0549386	-1.3723	GKO_in_up
ENSMUSG00000102064	Gm28625	2.5982	1.09522	3.72131	0.00155385	0.0291693	-1.28689	GKO_in_up
ENSMUSG00000019796	Lrp11	2.90902	2.74667	3.72122	0.00155415	0.0291693	-1.28707	GKO_in_up
ENSMUSG00000002308	Cd320	2.61872	4.53142	3.72023	0.00155762	0.0550682	-1.37627	GKO_in_up
ENSMUSG00000024805	Pcgf5	-2.75714	4.32266	-3.71699	0.0015689	0.029365	-1.29617	WT_up
ENSMUSG00000000730	Dnmt3l	4.18849	2.32835	3.71567	0.00157351	0.0293973	-1.299	GKO_in_up
ENSMUSG00000085761	4930455G09Rik	-2.03659	0.610976	-3.715	0.00157589	0.0556178	-1.38758	GKO_out_up
ENSMUSG00000025464	Paox	2.19158	3.26592	3.71332	0.00158182	0.0295054	-1.30407	GKO_in_up
ENSMUSG00000049882	Vcpkmt	3.79639	3.40701	3.71254	0.00158457	0.0295054	-1.30574	GKO_in_up
ENSMUSG00000005951	Shpk	-2.62147	1.34613	-3.70773	0.00160165	0.056189	-1.4033	GKO_out_up
ENSMUSG00000040599	Mis12	2.54974	4.43236	3.70753	0.00160235	0.0325003	-1.56402	GKO_out_up
ENSMUSG00000050144	Slc25a44	2.33044	3.48346	3.70502	0.00161136	0.0325856	-1.56951	GKO_out_up
ENSMUSG00000025192	Entpd7	-2.14389	2.32417	-3.70477	0.00161226	0.0563156	-1.4097	GKO_out_up
ENSMUSG00000036867	Smad6	-3.38542	2.57928	-3.70402	0.00161498	0.0298727	-1.32405	WT_up
ENSMUSG00000014837	4931428F04Rik	2.942	1.84403	3.70342	0.00161714	0.0298834	-1.32533	GKO_in_up
ENSMUSG00000038736	Nudcd1	2.1225	2.98863	3.70218	0.00162161	0.0299117	-1.32799	GKO_in_up
ENSMUSG00000038605	Samd10	3.34953	2.44301	3.70097	0.00162598	0.0299381	-1.33058	GKO_in_up
ENSMUSG00000026520	Pycr2	3.13768	5.55956	3.69949	0.00163139	0.0300104	-1.33378	GKO_in_up
ENSMUSG00000036986	Pml	2.64802	3.75167	3.69903	0.00163304	0.0300138	-1.33475	GKO_in_up
ENSMUSG00000060935	Tmem263	-2.44386	4.68897	-3.69877	0.00163399	0.0568615	-1.42269	GKO_out_up
ENSMUSG00000023169	Slc38a1	2.54573	5.1245	3.69614	0.00164362	0.0330507	-1.58889	GKO_out_up
ENSMUSG00000026042	Col5a2	-2.83907	1.40881	-3.69559	0.00164561	0.0330507	-1.59008	WT_up
ENSMUSG00000067567	Hdac8	2.07398	1.27102	3.69544	0.00164618	0.0301763	-1.34247	GKO_in_up
ENSMUSG00000014075	Tctex1d2	2.8381	4.78996	3.69503	0.00164768	0.0301763	-1.34334	GKO_in_up
ENSMUSG00000067702	Tuba3a	4.07829	1.90642	3.69501	0.00164774	0.0301763	-1.34338	GKO_in_up
ENSMUSG00000033585	Ndn	-2.90473	4.97667	-3.695	0.00164781	0.0301763	-1.34342	WT_up
ENSMUSG00000035284	Vps13c	2.1547	2.36853	3.69444	0.00164987	0.0330563	-1.5926	GKO_out_up
ENSMUSG00000035765	Dym	2.31652	4.33732	3.69396	0.00165162	0.0330563	-1.59364	GKO_out_up
ENSMUSG00000036450	Hif1an	2.04892	2.76255	3.69394	0.00165169	0.0330563	-1.59368	GKO_out_up
ENSMUSG00000026519	Tmem63a	2.84626	1.67555	3.69372	0.00165249	0.0330563	-1.59416	GKO_out_up
ENSMUSG00000024033	Rsph1	2.63681	1.34894	3.69263	0.00165654	0.0573704	-1.43597	GKO_in_up
ENSMUSG00000060519	Tor3a	2.91896	2.27986	3.69253	0.00165689	0.0331117	-1.59675	GKO_out_up
ENSMUSG00000036371	Serbp1	2.0143	8.73674	3.69242	0.00165732	0.030296	-1.34896	GKO_in_up
ENSMUSG00000022844	Pdia5	3.09586	4.5447	3.69101	0.00166252	0.0331917	-1.60007	GKO_out_up
ENSMUSG00000046942	Mageb16	3.30426	1.651	3.68857	0.00167161	0.0305143	-1.35722	GKO_in_up
ENSMUSG00000040621	Gemin8	2.60359	3.45641	3.68839	0.00167226	0.0305143	-1.3576	GKO_in_up
ENSMUSG00000031875	Cmtm3	-2.80257	5.37303	-3.68617	0.00168058	0.0580057	-1.44994	WT_up
ENSMUSG00000096727	Psmb9	2.44821	1.16169	3.68333	0.00169126	0.0582757	-1.45608	GKO_in_up
ENSMUSG00000056832	Ttc26	2.00565	1.98202	3.68322	0.00169166	0.0307854	-1.3687	GKO_in_up
ENSMUSG00000025726	Slc28a1	2.50816	0.887753	3.68251	0.00169436	0.0307956	-1.37024	GKO_in_up
ENSMUSG00000079386	Gm3173	2.64375	2.00983	3.68213	0.0016958	0.0307956	-1.37106	GKO_in_up
ENSMUSG00000001751	Naglu	3.4181	3.28285	3.68135	0.00169873	0.0337822	-1.62114	GKO_out_up
ENSMUSG00000030269	Mtmr14	2.58057	4.88173	3.68034	0.00170257	0.0308737	-1.37489	GKO_in_up
ENSMUSG00000074916	Chst14	-3.24067	2.65207	-3.67858	0.00170926	0.0587831	-1.46634	WT_up
ENSMUSG00000052369	Tmem106c	3.34212	3.61408	3.67809	0.00171112	0.0309786	-1.37971	GKO_in_up
ENSMUSG00000003032	Klf4	-3.6411	3.91281	-3.67793	0.00171177	0.0587831	-1.46776	GKO_out_up
ENSMUSG00000068245	Phf11d	3.74841	2.96313	3.67764	0.00171287	0.0309786	-1.38069	GKO_in_up
ENSMUSG00000070473	Cldn3	3.245	1.33027	3.67723	0.00171444	0.0309786	-1.38157	GKO_in_up
ENSMUSG00000007837	Prrg2	2.60509	2.59261	3.67697	0.00171541	0.0339436	-1.63069	GKO_out_up
ENSMUSG00000085334	Gm12940	-2.08848	7.59609	-3.67559	0.0017207	0.0310415	-1.38508	WT_up
ENSMUSG00000062908	Acadm	2.57504	3.83536	3.67552	0.00172097	0.0310415	-1.38523	GKO_in_up
ENSMUSG00000007279	Scube2	-3.32025	2.10359	-3.67428	0.00172576	0.0590645	-1.47565	GKO_out_up
ENSMUSG00000017548	Suz12	2.48516	5.07918	3.67388	0.00172728	0.0310625	-1.38875	GKO_in_up
ENSMUSG00000038280	Ostm1	2.34681	3.33377	3.67367	0.00172808	0.0310625	-1.3892	GKO_out_up
ENSMUSG00000020911	Krt19	-4.31505	4.80366	-3.6733	0.00172951	0.0590935	-1.47775	GKO_out_up
ENSMUSG00000059866	Tnip2	3.00358	2.66407	3.67225	0.00173358	0.0310625	-1.39226	GKO_in_up
ENSMUSG00000020427	Igfbp3	2.90048	2.27557	3.67205	0.00173434	0.0310625	-1.39268	GKO_in_up
ENSMUSG00000018509	Cenpv	3.39662	3.88048	3.67187	0.00173503	0.0310625	-1.39306	GKO_in_up
ENSMUSG00000022484	Hoxc10	-2.3485	1.1342	-3.6717	0.00173571	0.0310625	-1.39344	WT_up
ENSMUSG00000072623	Zfp9	-2.79671	1.92187	-3.67083	0.00173907	0.0593207	-1.48309	GKO_out_up
ENSMUSG00000047084	Ngrn	3.05562	4.1234	3.67023	0.00174138	0.0310665	-1.39658	GKO_in_up
ENSMUSG00000032495	Lrrc2	2.64601	1.30329	3.66933	0.00174491	0.0310665	-1.39853	GKO_in_up
ENSMUSG00000031352	Hccs	2.51132	3.91518	3.66574	0.00175891	0.031228	-1.40622	GKO_in_up
ENSMUSG00000022685	Parn	2.2961	3.96165	3.66414	0.00176522	0.0313127	-1.40966	GKO_in_up
ENSMUSG00000027297	Ltk	-2.00293	0.6401	-3.66253	0.00177156	0.0601267	-1.50102	GKO_out_up
ENSMUSG00000114892	Gm5463	-2.08212	0.624635	-3.66164	0.00177507	0.0601457	-1.50294	GKO_out_up
ENSMUSG00000009585	Apobec3	2.95517	3.92992	3.66014	0.00178104	0.0314421	-1.41824	GKO_in_up
ENSMUSG00000033722	BC034090	-2.57862	1.45085	-3.65995	0.00178181	0.0314421	-1.41866	WT_up
ENSMUSG00000023286	Ube2j2	3.00367	4.97735	3.65956	0.00178332	0.0314421	-1.41947	GKO_in_up
ENSMUSG00000026482	Rgl1	-2.87493	2.81393	-3.65811	0.00178911	0.0604964	-1.51057	GKO_out_up
ENSMUSG00000047143	Dmrta2	2.76433	1.7364	3.65776	0.00179053	0.0350937	-1.67257	GKO_in_up
ENSMUSG00000032044	Rpusd4	3.0603	2.97652	3.6573	0.00179237	0.0315742	-1.42434	GKO_in_up
ENSMUSG00000046338	Gpat2	2.9576	1.67264	3.65649	0.00179561	0.0605393	-1.51408	GKO_in_up
ENSMUSG00000041431	Ccnb1	2.03462	7.12766	3.65459	0.00180323	0.0317107	-1.43015	GKO_in_up
ENSMUSG00000022965	Ifngr2	-2.41886	3.24237	-3.65385	0.0018062	0.0607959	-1.51978	GKO_out_up
ENSMUSG00000032531	Amotl2	2.65952	3.30385	3.6537	0.00180678	0.0353441	-1.6814	GKO_out_up
ENSMUSG00000002983	Relb	2.03449	2.42149	3.65105	0.00181752	0.0318794	-1.43774	GKO_out_up
ENSMUSG00000087578	Ccdc142os	2.10772	0.858837	3.65083	0.00181838	0.0609039	-1.52629	GKO_in_up
ENSMUSG00000067148	Polr1c	2.52137	6.41765	3.6491	0.00182541	0.0319902	-1.44191	GKO_in_up
ENSMUSG00000097290	1300002E11Rik	3.93668	3.51458	3.64908	0.00182549	0.0355395	-1.69146	GKO_out_up
ENSMUSG00000048485	Zbtb8b	2.05588	1.02099	3.64759	0.00183157	0.0320561	-1.44515	GKO_in_up
ENSMUSG00000020471	Pold2	2.92116	6.07159	3.64741	0.00183232	0.0320561	-1.44554	GKO_in_up
ENSMUSG00000022265	Ank	3.17439	2.9126	3.64635	0.00183667	0.0356549	-1.69743	GKO_out_up
ENSMUSG00000026187	Xrcc5	2.32428	3.97319	3.64584	0.00183875	0.0320956	-1.44891	GKO_in_up
ENSMUSG00000071719	Tmem28	2.41665	1.02186	3.64506	0.00184196	0.0320956	-1.45059	GKO_in_up
ENSMUSG00000056305	Usp39	2.4419	5.39708	3.64494	0.00184245	0.0320956	-1.45085	GKO_in_up
ENSMUSG00000055371	Stam2	2.14336	3.58498	3.64471	0.00184339	0.0357027	-1.70099	GKO_out_up
ENSMUSG00000054693	Adam10	-2.72951	5.10961	-3.64455	0.00184404	0.0615777	-1.53986	GKO_out_up
ENSMUSG00000024238	Zeb1	-2.96279	3.22434	-3.64453	0.00184413	0.0357027	-1.70138	WT_up
ENSMUSG00000027230	Creb3l1	-2.90353	4.00042	-3.64443	0.00184455	0.0615777	-1.54013	GKO_out_up
ENSMUSG00000038034	Igsf8	3.07664	2.88745	3.64388	0.00184679	0.0321368	-1.45311	GKO_in_up
ENSMUSG00000023980	Taf8	3.04583	3.51828	3.64359	0.00184798	0.0321368	-1.45373	GKO_in_up
ENSMUSG00000028063	Lmna	-2.78004	4.21501	-3.64104	0.00185852	0.0619424	-1.54743	GKO_out_up
ENSMUSG00000028657	Ppt1	2.45307	4.53381	3.64038	0.00186125	0.0322997	-1.46061	GKO_out_up
ENSMUSG00000021039	Snw1	2.79677	4.21744	3.63911	0.00186654	0.0323491	-1.46334	GKO_in_up
ENSMUSG00000030983	Bccip	2.12722	6.07634	3.63723	0.00187436	0.0324571	-1.46736	GKO_in_up
ENSMUSG00000059327	Eda	2.04387	1.47852	3.63661	0.00187698	0.0362568	-1.71863	GKO_out_up
ENSMUSG00000028540	Dph2	2.7129	2.43736	3.6343	0.00188667	0.0326424	-1.47365	GKO_in_up
ENSMUSG00000001665	Gstt3	2.89704	2.5633	3.6336	0.00188961	0.0363363	-1.72518	GKO_out_up
ENSMUSG00000050705	2310061I04Rik	2.63481	4.42374	3.6331	0.0018917	0.0326881	-1.47621	GKO_in_up
ENSMUSG00000085009	Gm12977	2.39765	1.47474	3.63293	0.00189245	0.0363528	-1.72664	GKO_out_up
ENSMUSG00000033845	Mrpl15	2.35548	5.55348	3.63291	0.00189252	0.0326881	-1.47663	GKO_in_up
ENSMUSG00000036661	Dennd3	2.15349	1.26065	3.6323	0.00189508	0.0363528	-1.728	GKO_in_up
ENSMUSG00000049922	Slc35c1	-3.27036	2.83077	-3.63077	0.00190158	0.0628885	-1.56961	GKO_out_up
ENSMUSG00000044595	Dnd1	2.52511	1.08526	3.63059	0.00190234	0.0628885	-1.57	GKO_in_up
ENSMUSG00000068762	Gstm6	2.60018	1.31414	3.62932	0.00190773	0.0629643	-1.57273	GKO_in_up
ENSMUSG00000037600	Kdf1	3.33783	1.62736	3.62828	0.00191216	0.0365969	-1.73675	GKO_out_up
ENSMUSG00000027993	Trim2	2.34254	3.05888	3.62617	0.00192115	0.03313	-1.49106	GKO_out_up
ENSMUSG00000000782	Tcf7	2.8296	4.30679	3.62464	0.00192774	0.0635219	-1.58283	GKO_in_up
ENSMUSG00000031971	Ccsap	2.44543	1.41326	3.62368	0.00193184	0.0368352	-1.74675	GKO_out_up
ENSMUSG00000027488	Snta1	2.74673	1.43071	3.62098	0.00194351	0.0334554	-1.50219	GKO_in_up
ENSMUSG00000027007	Itprid2	-2.13937	2.68664	-3.62019	0.00194696	0.0638453	-1.59244	GKO_out_up
ENSMUSG00000001053	N4bp3	3.07829	2.39261	3.61693	0.00196113	0.0336638	-1.51086	GKO_in_up
ENSMUSG00000038618	Rassf7	2.61469	4.81959	3.61664	0.00196242	0.0336638	-1.5115	GKO_in_up
ENSMUSG00000021611	Tert	2.18997	1.07796	3.61627	0.00196405	0.0643022	-1.60089	GKO_in_up
ENSMUSG00000099370	Platr10	4.39703	2.04383	3.61509	0.0019692	0.0337056	-1.51481	GKO_in_up
ENSMUSG00000032892	Rangrf	3.36668	5.80114	3.61499	0.00196964	0.0337056	-1.51502	GKO_in_up
ENSMUSG00000032946	Rasgrp2	3.38383	2.13116	3.61418	0.00197319	0.0337098	-1.51675	GKO_in_up
ENSMUSG00000031760	Mt3	2.39698	1.46099	3.61222	0.00198183	0.033829	-1.52095	GKO_in_up
ENSMUSG00000038843	Gcnt1	-2.09897	1.57018	-3.61151	0.00198499	0.0647794	-1.61115	GKO_out_up
ENSMUSG00000038305	Spats2l	-3.38508	2.98058	-3.6087	0.00199745	0.0650816	-1.61721	GKO_out_up
ENSMUSG00000055692	Tmem191c	3.0265	1.95732	3.60572	0.00201074	0.0341666	-1.53487	GKO_in_up
ENSMUSG00000040525	Cblc	2.52177	1.29691	3.60541	0.00201216	0.0380462	-1.78651	GKO_in_up
ENSMUSG00000026429	Ube2t	3.12885	4.68976	3.60538	0.00201226	0.0341666	-1.5356	GKO_in_up
ENSMUSG00000057530	Ece1	-2.33505	4.29451	-3.60477	0.00201503	0.0341666	-1.53692	WT_up
ENSMUSG00000020419	Hormad2	3.28057	1.39505	3.60362	0.00202018	0.0341969	-1.53937	GKO_in_up
ENSMUSG00000031150	Ccdc120	-2.34935	2.53579	-3.6028	0.00202389	0.0656281	-1.62993	GKO_out_up
ENSMUSG00000020733	Slc9a3r1	3.47403	4.39031	3.60205	0.00202727	0.03819	-1.79381	GKO_out_up
ENSMUSG00000057614	Gnai1	-3.07486	2.95735	-3.6005	0.00203427	0.0657553	-1.63488	GKO_out_up
ENSMUSG00000035329	Fbxo33	2.0922	3.40326	3.59942	0.00203917	0.0382724	-1.79951	GKO_out_up
ENSMUSG00000020799	Tekt1	2.07863	0.732695	3.59698	0.0020503	0.0345976	-1.55359	GKO_in_up
ENSMUSG00000039329	Tex19.1	3.97243	2.03857	3.5969	0.00205064	0.0345976	-1.55375	GKO_in_up
ENSMUSG00000043154	Ppp2r3a	-2.22049	2.99146	-3.59664	0.00205186	0.0384399	-1.80557	WT_up
ENSMUSG00000030688	Stard10	-2.26213	4.65729	-3.59604	0.0020546	0.0659308	-1.64449	GKO_out_up
ENSMUSG00000029456	Acad10	2.02005	1.8247	3.59419	0.00206307	0.034699	-1.55955	GKO_in_up
ENSMUSG00000043903	Zfp469	-2.17718	0.924062	-3.59287	0.00206918	0.0347376	-1.56239	WT_up
ENSMUSG00000029330	Cds1	2.02072	0.96159	3.59232	0.0020717	0.0347513	-1.56356	GKO_in_up
ENSMUSG00000032231	Anxa2	-4.51609	7.27084	-3.59075	0.00207894	0.0662528	-1.65589	GKO_out_up
ENSMUSG00000028093	Acp6	2.85198	4.81953	3.58664	0.00209808	0.035089	-1.57572	GKO_in_up
ENSMUSG00000023972	Ptk7	-2.46503	4.31934	-3.5852	0.00210482	0.0391439	-1.83042	WT_up
ENSMUSG00000075334	Rprm	-3.08424	3.26169	-3.58511	0.00210526	0.0351405	-1.57899	WT_up
ENSMUSG00000043629	1700019D03Rik	3.58535	1.97895	3.58196	0.00212008	0.0352759	-1.58573	GKO_in_up
ENSMUSG00000031951	Tmem231	2.74917	2.38905	3.58194	0.00212018	0.0352759	-1.58578	GKO_in_up
ENSMUSG00000034947	Tmem106a	2.48196	2.42385	3.58191	0.0021203	0.0352759	-1.58583	GKO_out_up
ENSMUSG00000022111	Uchl3	2.79473	6.96335	3.58129	0.00212325	0.0352963	-1.58717	GKO_in_up
ENSMUSG00000033998	Kcnk1	3.20893	3.12965	3.58008	0.00212898	0.0353051	-1.58976	GKO_out_up
ENSMUSG00000021932	Rnaseh2b	2.62979	5.12972	3.578	0.00213884	0.0354108	-1.59419	GKO_in_up
ENSMUSG00000029673	Auts2	-2.12709	2.88815	-3.57688	0.00214421	0.0395876	-1.8485	WT_up
ENSMUSG00000037730	Mynn	2.41068	1.83858	3.57594	0.00214869	0.0354873	-1.5986	GKO_in_up
ENSMUSG00000031935	Med17	2.20549	4.00535	3.57561	0.00215026	0.0396629	-1.85125	GKO_out_up
ENSMUSG00000109017	Gm38979	2.60598	1.17474	3.57205	0.00216739	0.0357382	-1.60692	GKO_in_up
ENSMUSG00000050323	Ndufaf6	3.83249	4.25436	3.57015	0.00217656	0.0358313	-1.61098	GKO_in_up
ENSMUSG00000026176	Ctdsp1	-2.26582	4.69403	-3.56845	0.00218485	0.0358809	-1.61463	WT_up
ENSMUSG00000016256	Ctsz	2.76168	6.63076	3.56699	0.00219195	0.0359396	-1.61774	GKO_out_up
ENSMUSG00000031156	Slc35a2	2.53232	3.65659	3.56602	0.0021967	0.0402884	-1.87208	GKO_out_up
ENSMUSG00000059278	Naa38	2.07544	7.52063	3.56432	0.00220501	0.040344	-1.87576	GKO_out_up
ENSMUSG00000050966	Lin28a	2.83427	4.2892	3.56254	0.0022138	0.0362393	-1.62726	GKO_in_up
ENSMUSG00000036009	Mettl25	2.0014	1.61258	3.55972	0.00222771	0.036403	-1.63328	GKO_in_up
ENSMUSG00000042812	Foxf1	-2.16209	0.864834	-3.55943	0.00222916	0.036403	-1.6339	WT_up
ENSMUSG00000098202	B830012L14Rik	-2.49176	4.89735	-3.55928	0.00222992	0.0704033	-1.72366	WT_up
ENSMUSG00000106223	2400006E01Rik	3.22492	3.22197	3.55736	0.00223945	0.0365009	-1.63832	GKO_in_up
ENSMUSG00000078906	Gm14444	2.2169	0.943096	3.5557	0.00224775	0.0365308	-1.64187	GKO_in_up
ENSMUSG00000025786	Zdhhc3	2.2216	3.79499	3.55435	0.00225453	0.0365694	-1.64476	GKO_out_up
ENSMUSG00000018761	Mpdu1	2.77648	6.72432	3.55402	0.00225619	0.0365694	-1.64547	GKO_out_up
ENSMUSG00000047635	2810006K23Rik	2.45127	2.91555	3.55295	0.00226156	0.0365759	-1.64775	GKO_in_up
ENSMUSG00000026456	Cyb5r1	3.22528	4.72056	3.55265	0.0022631	0.0365759	-1.6484	GKO_in_up
ENSMUSG00000039209	Rpl39l	3.23451	1.37641	3.55006	0.00227614	0.0366703	-1.65392	GKO_in_up
ENSMUSG00000063382	Bcl9l	-2.02482	2.89036	-3.54837	0.00228473	0.0367797	-1.65753	WT_up
ENSMUSG00000045038	Prkce	-2.00298	1.5664	-3.5479	0.00228711	0.0367888	-1.65853	WT_up
ENSMUSG00000031730	Dhodh	2.8361	3.97209	3.54635	0.00229501	0.0368287	-1.66184	GKO_in_up
ENSMUSG00000037979	Ccdc92	2.73925	1.82654	3.54472	0.00230339	0.0368886	-1.66534	GKO_in_up
ENSMUSG00000073538	E330020D12Rik	2.59589	0.971333	3.54305	0.00231194	0.0369547	-1.66889	GKO_in_up
ENSMUSG00000034908	Sidt2	-2.18107	4.55913	-3.54277	0.00231337	0.0727334	-1.75916	GKO_out_up
ENSMUSG00000030101	Sumf1	2.35579	4.38583	3.54273	0.00231363	0.0419917	-1.92261	GKO_out_up
ENSMUSG00000017009	Sdc4	3.89939	5.10562	3.54152	0.00231985	0.0420297	-1.92522	GKO_in_up
ENSMUSG00000021950	Anxa8	2.60651	0.952781	3.53951	0.00233026	0.0371601	-1.67647	GKO_in_up
ENSMUSG00000018143	Mafk	2.89727	2.35108	3.53899	0.00233294	0.0421918	-1.9307	GKO_out_up
ENSMUSG00000004268	Emg1	2.69155	7.52695	3.53864	0.00233475	0.037195	-1.67831	GKO_in_up
ENSMUSG00000063564	Col23a1	-2.15456	1.55404	-3.5376	0.0023402	0.0422855	-1.93373	WT_up
ENSMUSG00000026930	Gpsm1	-3.26516	3.5271	-3.53532	0.00235208	0.042425	-1.93866	WT_up
ENSMUSG00000027285	Haus2	2.5186	3.31914	3.5352	0.00235272	0.0374304	-1.68567	GKO_in_up
ENSMUSG00000036545	Adamts2	-3.21567	1.67324	-3.53431	0.00235739	0.0424602	-1.94086	WT_up
ENSMUSG00000078817	Nlrp12	2.66629	1.37542	3.53394	0.00235933	0.0374718	-1.68836	GKO_in_up
ENSMUSG00000028789	Azin2	2.71513	1.89577	3.53385	0.00235978	0.0735904	-1.77834	GKO_in_up
ENSMUSG00000030008	Pradc1	2.9482	3.90427	3.53315	0.00236348	0.0374718	-1.69005	GKO_out_up
ENSMUSG00000042106	Inka1	-3.99557	2.09828	-3.53295	0.00236453	0.0374718	-1.69047	WT_up
ENSMUSG00000041958	Pigs	2.38794	5.82535	3.53225	0.00236821	0.042565	-1.94532	GKO_out_up
ENSMUSG00000037251	Pomk	2.51839	1.89871	3.53222	0.00236835	0.0375032	-1.69202	GKO_out_up
ENSMUSG00000075010	AW112010	-4.03129	1.52357	-3.53201	0.00236945	0.0737792	-1.78229	GKO_out_up
ENSMUSG00000118038	Gm9895	2.63898	1.44339	3.53102	0.00237471	0.0375523	-1.69459	GKO_in_up
ENSMUSG00000030200	Bcl2l14	2.39624	1.09589	3.53094	0.00237514	0.0375523	-1.69476	GKO_in_up
ENSMUSG00000056155	Nanos3	2.39553	0.87819	3.52864	0.00238728	0.0742208	-1.78953	GKO_in_up
ENSMUSG00000022962	Gart	2.59684	5.172	3.52861	0.00238747	0.0377081	-1.69973	GKO_in_up
ENSMUSG00000000753	Serpinf1	-3.18728	1.79965	-3.52807	0.00239032	0.0377081	-1.70087	WT_up
ENSMUSG00000023882	Zfp54	2.77662	1.81789	3.52803	0.00239055	0.0377081	-1.70097	GKO_in_up
ENSMUSG00000022471	Xrcc6	2.56514	4.07452	3.52695	0.00239628	0.0377692	-1.70326	GKO_in_up
ENSMUSG00000113880	A030005L19Rik	2.03494	0.785269	3.52678	0.00239721	0.0430104	-1.95717	GKO_out_up
ENSMUSG00000024039	Cbs	2.77017	1.04159	3.52595	0.00240163	0.0745532	-1.79532	GKO_in_up
ENSMUSG00000054753	AU018091	3.65575	1.98728	3.52504	0.00240653	0.0378308	-1.70736	GKO_in_up
ENSMUSG00000097651	4930461G14Rik	3.92499	1.66483	3.52483	0.00240762	0.0378308	-1.70779	GKO_in_up
ENSMUSG00000051043	Gprc5c	-2.27223	3.92637	-3.52332	0.00241572	0.0748763	-1.80096	WT_up
ENSMUSG00000032046	Abhd12	2.37046	4.59898	3.52087	0.00242896	0.0435416	-1.96998	GKO_out_up
ENSMUSG00000035778	Ggta1	-3.55279	4.1681	-3.52021	0.00243251	0.075168	-1.80765	GKO_out_up
ENSMUSG00000078938	Syce3	3.03008	1.35974	3.51993	0.00243403	0.0381762	-1.71825	GKO_in_up
ENSMUSG00000021466	Ptch1	2.06896	2.42251	3.51971	0.00243522	0.0381762	-1.71872	GKO_in_up
ENSMUSG00000021190	Lgmn	-3.34778	5.19293	-3.51895	0.00243933	0.0752646	-1.81035	GKO_out_up
ENSMUSG00000100454	Gm28901	3.11019	3.76679	3.51875	0.00244042	0.0381916	-1.72077	GKO_in_up
ENSMUSG00000035504	Reep6	3.07509	2.38699	3.51813	0.00244378	0.0381916	-1.72209	GKO_in_up
ENSMUSG00000040183	Ankrd6	2.00449	1.02439	3.51776	0.00244583	0.0381916	-1.72289	GKO_in_up
ENSMUSG00000037216	Lipt1	2.50373	1.82773	3.51758	0.00244679	0.0381916	-1.72327	GKO_in_up
ENSMUSG00000026640	Plxna2	-2.17866	1.84171	-3.5171	0.00244938	0.0381923	-1.72428	WT_up
ENSMUSG00000002205	Vrk3	2.69683	4.33594	3.51591	0.00245588	0.0382391	-1.72682	GKO_out_up
ENSMUSG00000047281	Sfn	3.07917	1.30875	3.51587	0.00245613	0.0382391	-1.72692	GKO_in_up
ENSMUSG00000024154	Gtf2a1l	2.09194	0.724659	3.51413	0.00246562	0.0440825	-1.98456	GKO_out_up
ENSMUSG00000029557	Mrm2	2.78467	2.6299	3.51288	0.00247249	0.038435	-1.73329	GKO_in_up
ENSMUSG00000025856	Pdgfa	2.41672	3.35657	3.5124	0.00247513	0.0384467	-1.73431	GKO_in_up
ENSMUSG00000108832	Gm44832	2.21168	1.03582	3.51077	0.00248413	0.0384871	-1.73779	GKO_in_up
ENSMUSG00000073568	Arl14epl	2.53422	1.11011	3.51045	0.00248589	0.0384871	-1.73847	GKO_in_up
ENSMUSG00000026142	Rhbdd1	2.39679	1.80564	3.50992	0.00248883	0.0443417	-1.99368	GKO_out_up
ENSMUSG00000073700	Klhl21	2.42479	2.52568	3.50962	0.00249048	0.0384871	-1.74024	GKO_in_up
ENSMUSG00000025481	Urah	3.26956	1.44942	3.50878	0.00249518	0.0766393	-1.8322	GKO_in_up
ENSMUSG00000005299	Letm1	2.01883	3.55481	3.50756	0.00250195	0.0385983	-1.74464	GKO_out_up
ENSMUSG00000087373	Gm15892	3.09133	1.87051	3.50687	0.00250578	0.0386239	-1.74611	GKO_in_up
ENSMUSG00000030602	Pak4	2.47422	4.55722	3.50647	0.00250804	0.0386239	-1.74697	GKO_in_up
ENSMUSG00000039568	Ubald1	2.07999	4.11869	3.50624	0.0025093	0.0386239	-1.74745	GKO_in_up
ENSMUSG00000023805	Synj2	-2.28989	1.22269	-3.50589	0.00251124	0.0770165	-1.8384	GKO_out_up
ENSMUSG00000026509	Capn2	-3.06385	3.68231	-3.50512	0.00251553	0.0386542	-1.74983	WT_up
ENSMUSG00000011267	Zfp296	3.47965	1.51	3.50418	0.00252082	0.0386542	-1.75184	GKO_in_up
ENSMUSG00000063506	Arhgap22	2.18873	1.09681	3.50365	0.00252381	0.0386542	-1.75298	GKO_in_up
ENSMUSG00000030538	Cib1	3.05939	5.93973	3.50319	0.00252636	0.0448045	-2.00824	GKO_out_up
ENSMUSG00000035726	Supt16	3.04034	5.53897	3.5025	0.00253024	0.0386542	-1.75542	GKO_in_up
ENSMUSG00000030281	Il17rc	2.055	1.01801	3.50213	0.00253235	0.0386542	-1.75622	GKO_in_up
ENSMUSG00000043648	Pld6	2.42196	1.39221	3.50182	0.00253408	0.0776	-1.84713	GKO_in_up
ENSMUSG00000041632	Mrps27	2.58337	4.32667	3.50149	0.00253594	0.0386542	-1.75758	GKO_in_up
ENSMUSG00000031617	Tmem184c	2.45024	3.86341	3.50079	0.00253988	0.0386851	-1.75906	GKO_in_up
ENSMUSG00000066154	Mup3	2.45697	1.11886	3.5	0.00254434	0.0387216	-1.76075	GKO_in_up
ENSMUSG00000069305	Hist1h4n	3.3745	2.63766	3.49968	0.00254619	0.0387216	-1.76144	GKO_in_up
ENSMUSG00000066839	Ecsit	2.99652	3.6338	3.49776	0.00255705	0.0388017	-1.76552	GKO_in_up
ENSMUSG00000058756	Thra	-2.13276	3.59773	-3.49485	0.00257365	0.0389375	-1.77172	WT_up
ENSMUSG00000031651	Triml1	3.23059	1.86701	3.49362	0.00258074	0.0390158	-1.77436	GKO_in_up
ENSMUSG00000001507	Itga3	-2.80845	2.45014	-3.49254	0.00258693	0.0787449	-1.86705	GKO_out_up
ENSMUSG00000033960	Jcad	-2.12342	2.86215	-3.49239	0.00258777	0.0390929	-1.77696	WT_up
ENSMUSG00000032261	Sh3bgrl2	2.06331	2.24646	3.48986	0.00260236	0.0392473	-1.78235	GKO_in_up
ENSMUSG00000050335	Lgals3	4.07176	1.93745	3.48962	0.00260377	0.0392473	-1.78287	GKO_in_up
ENSMUSG00000060550	H2-Q7	2.58422	2.10544	3.48953	0.00260431	0.0789497	-1.87351	GKO_in_up
ENSMUSG00000056679	Gpr173	2.71633	2.70177	3.48704	0.00261875	0.0791511	-1.87884	GKO_in_up
ENSMUSG00000023088	Abcc1	2.0817	3.1659	3.48679	0.0026202	0.0394367	-1.7889	GKO_out_up
ENSMUSG00000030701	Plekhb1	2.37698	0.88785	3.48653	0.00262174	0.0791511	-1.87994	GKO_in_up
ENSMUSG00000027187	Cat	2.56234	5.7699	3.48621	0.00262357	0.0461368	-2.04497	GKO_out_up
ENSMUSG00000090626	Tex9	2.24222	3.45818	3.48284	0.00264331	0.0396965	-1.79731	GKO_in_up
ENSMUSG00000028655	Mfsd2a	2.46965	0.983714	3.48157	0.00265082	0.0463756	-2.05502	GKO_out_up
ENSMUSG00000008035	Mid1ip1	3.01664	3.1278	3.48122	0.00265285	0.0799151	-1.89132	GKO_in_up
ENSMUSG00000024867	Pip5k1b	2.3623	1.13082	3.47972	0.00266175	0.046487	-2.05902	GKO_out_up
ENSMUSG00000023505	Cdca3	2.69527	6.79046	3.4792	0.00266482	0.0399008	-1.80508	GKO_in_up
ENSMUSG00000029651	Mtus2	2.70495	1.97361	3.47906	0.0026656	0.0399008	-1.80536	GKO_in_up
ENSMUSG00000030168	Adipor2	2.27604	4.77402	3.47905	0.0026657	0.0399008	-1.80539	GKO_in_up
ENSMUSG00000031665	Sall1	2.73514	3.16353	3.47751	0.0026748	0.0399772	-1.80866	GKO_in_up
ENSMUSG00000062115	Rai1	-2.77101	4.47983	-3.47709	0.00267735	0.0399772	-1.80957	WT_up
ENSMUSG00000028392	Bspry	2.38276	1.08817	3.47703	0.00267771	0.0399772	-1.8097	GKO_in_up
ENSMUSG00000017288	Vps53	2.0875	4.00938	3.47462	0.00269209	0.0400744	-1.81483	GKO_in_up
ENSMUSG00000010592	Dazl	2.79832	1.00439	3.47294	0.00270212	0.0401943	-1.81839	GKO_in_up
ENSMUSG00000000340	Dbt	2.19352	3.04933	3.47141	0.00271136	0.0471111	-2.07697	GKO_out_up
ENSMUSG00000048285	Frmd6	-2.35765	2.44528	-3.47009	0.0027193	0.0471684	-2.07981	WT_up
ENSMUSG00000029596	Sdsl	-2.55045	1.12978	-3.4686	0.0027283	0.0814651	-1.91836	GKO_out_up
ENSMUSG00000036078	Sigmar1	2.83168	5.09421	3.46826	0.00273039	0.0405851	-1.82836	GKO_in_up
ENSMUSG00000032202	Rab27a	2.04217	1.54894	3.46789	0.00273265	0.047341	-2.08458	GKO_out_up
ENSMUSG00000033885	Pxk	2.07273	3.3823	3.46749	0.00273509	0.0406253	-1.83	GKO_out_up
ENSMUSG00000021559	Dapk1	2.63636	3.50427	3.46566	0.0027462	0.0475137	-2.08938	GKO_out_up
ENSMUSG00000022779	Top3b	2.55866	4.28981	3.46525	0.00274873	0.0817736	-1.92555	GKO_in_up
ENSMUSG00000107142	4930566F21Rik	2.29721	0.816075	3.46517	0.00274919	0.0407826	-1.83493	GKO_in_up
ENSMUSG00000032220	Myo1e	2.05907	2.63477	3.46509	0.00274968	0.0407826	-1.8351	GKO_in_up
ENSMUSG00000023336	Wfdc1	-2.79627	0.915603	-3.46493	0.00275068	0.0817736	-1.92623	GKO_out_up
ENSMUSG00000023960	Enpp5	3.0029	2.49357	3.46465	0.00275239	0.0475803	-2.09157	GKO_out_up
ENSMUSG00000023262	Acy1	2.92712	3.47886	3.46409	0.00275579	0.0408275	-1.83723	GKO_in_up
ENSMUSG00000029993	Nfu1	3.1073	6.14056	3.46359	0.00275889	0.0408275	-1.8383	GKO_in_up
ENSMUSG00000050917	Fgf4	4.12625	2.20143	3.46358	0.00275892	0.0408275	-1.83831	GKO_in_up
ENSMUSG00000020644	Id2	-3.51012	6.43581	-3.46329	0.00276072	0.0408275	-1.83894	WT_up
ENSMUSG00000000690	Hoxb6	-3.1926	1.27704	-3.46207	0.0027682	0.0409082	-1.84153	WT_up
ENSMUSG00000021136	Smoc1	-2.06982	2.24873	-3.46097	0.00277498	0.0821749	-1.93471	GKO_out_up
ENSMUSG00000059900	Tmem40	2.51269	0.938827	3.4608	0.00277603	0.0409942	-1.84423	GKO_in_up
ENSMUSG00000034981	Parm1	-3.01592	2.35864	-3.46069	0.00277669	0.0821749	-1.9353	GKO_out_up
ENSMUSG00000032116	Stt3a	2.40278	5.00555	3.45941	0.00278464	0.0480156	-2.10289	GKO_out_up
ENSMUSG00000016024	Lbp	-2.64003	1.09633	-3.45897	0.00278736	0.0410763	-1.84813	WT_up
ENSMUSG00000036098	Myrf	-2.3829	3.62871	-3.45892	0.00278764	0.0410763	-1.84823	WT_up
ENSMUSG00000040383	Aqr	2.0176	4.24442	3.45818	0.00279226	0.0411147	-1.84982	GKO_in_up
ENSMUSG00000000544	Gpa33	2.94683	1.23231	3.45766	0.00279545	0.0411319	-1.85091	GKO_in_up
ENSMUSG00000097527	1700112J16Rik	-2.10269	0.712117	-3.45761	0.00279575	0.0825111	-1.9419	GKO_out_up
ENSMUSG00000037722	Gnpnat1	3.01287	3.33916	3.45551	0.00280886	0.0412696	-1.85549	GKO_in_up
ENSMUSG00000000184	Ccnd2	-2.94008	5.95033	-3.45419	0.00281707	0.0829291	-1.94922	GKO_out_up
ENSMUSG00000052139	Babam2	2.486	4.57426	3.45408	0.00281776	0.0412907	-1.85852	GKO_in_up
ENSMUSG00000036819	Jmjd4	2.09	3.15633	3.4537	0.00282017	0.0484232	-2.11521	GKO_out_up
ENSMUSG00000025351	Cd63	-2.30756	8.8853	-3.45339	0.00282213	0.0829291	-1.95095	GKO_out_up
ENSMUSG00000026873	Phf19	2.52535	1.26315	3.45312	0.0028238	0.04134	-1.86057	GKO_in_up
ENSMUSG00000038046	Mrm3	2.79395	3.13638	3.45238	0.00282845	0.0413773	-1.86214	GKO_in_up
ENSMUSG00000027937	Jtb	3.08024	5.35418	3.45127	0.00283545	0.041398	-1.86451	GKO_out_up
ENSMUSG00000033589	Reep4	2.65845	5.26154	3.45087	0.00283793	0.041398	-1.86535	GKO_in_up
ENSMUSG00000021281	Tnfaip2	-2.63415	1.67137	-3.45012	0.00284268	0.0414315	-1.86695	WT_up
ENSMUSG00000037552	Plekhg2	-2.39786	3.68991	-3.44814	0.0028552	0.0489422	-2.12721	WT_up
ENSMUSG00000020142	Slc1a4	2.63732	3.76818	3.44759	0.00285868	0.0489605	-2.12839	GKO_out_up
ENSMUSG00000006435	Neurl1a	2.17195	2.89598	3.44676	0.00286397	0.04901	-2.13019	GKO_out_up
ENSMUSG00000004846	Plod3	-2.62328	4.91988	-3.44669	0.00286443	0.0837262	-1.96528	GKO_out_up
ENSMUSG00000018102	Hist1h2bc	-2.72596	4.13403	-3.44507	0.00287473	0.0838695	-1.96874	GKO_out_up
ENSMUSG00000025997	Ikzf2	-2.16237	1.70974	-3.44279	0.00288934	0.0491962	-2.13875	WT_up
ENSMUSG00000030060	Hmces	2.78265	5.80425	3.44035	0.00290506	0.0419565	-1.88772	GKO_in_up
ENSMUSG00000020473	Aebp1	-3.15912	2.01293	-3.44018	0.00290613	0.0494407	-2.14438	WT_up
ENSMUSG00000030086	Chchd6	2.65684	5.95938	3.43979	0.00290867	0.0419788	-1.88891	GKO_in_up
ENSMUSG00000044641	Pard6b	2.63395	3.21307	3.43901	0.00291369	0.0495279	-2.1469	GKO_out_up
ENSMUSG00000024533	Spire1	2.40635	2.50608	3.43871	0.00291565	0.0419918	-1.8912	GKO_in_up
ENSMUSG00000060733	Ipmk	2.0191	3.47595	3.43837	0.00291785	0.0419918	-1.89192	GKO_in_up
ENSMUSG00000094932	Gm2007	2.53446	2.7604	3.43787	0.00292106	0.0419918	-1.89298	GKO_in_up
ENSMUSG00000043687	1190005I06Rik	2.97184	1.70223	3.43555	0.00293619	0.0420778	-1.89792	GKO_in_up
ENSMUSG00000113559	Gm40987	2.42207	1.03011	3.43495	0.00294007	0.0420821	-1.89919	GKO_in_up
ENSMUSG00000073982	Rhog	-2.35128	5.2762	-3.43386	0.00294721	0.0421171	-1.90151	WT_up
ENSMUSG00000020921	Tmem101	2.27318	5.34874	3.4335	0.00294955	0.0499706	-2.15878	GKO_out_up
ENSMUSG00000004864	Mapk13	2.298	1.05345	3.43307	0.00295238	0.0421352	-1.90318	GKO_in_up
ENSMUSG00000020696	Rffl	2.6485	3.84536	3.4324	0.00295675	0.0421352	-1.9046	GKO_out_up
ENSMUSG00000053113	Socs3	-2.54352	3.63905	-3.43197	0.00295959	0.085488	-1.99676	GKO_out_up
ENSMUSG00000033106	Slc7a6os	2.24119	4.25785	3.43165	0.0029617	0.050093	-2.16277	GKO_out_up
ENSMUSG00000030220	Arhgdib	-3.69989	1.88366	-3.43137	0.00296356	0.0421582	-1.9068	WT_up
ENSMUSG00000030532	Hddc3	3.67133	2.55313	3.43117	0.00296489	0.0421582	-1.90723	GKO_in_up
ENSMUSG00000027387	Zc3h8	2.65286	2.93498	3.43059	0.00296871	0.0421582	-1.90846	GKO_in_up
ENSMUSG00000019297	Nop9	2.34386	4.4672	3.42888	0.00297997	0.0422573	-1.91208	GKO_in_up
ENSMUSG00000027669	Gnb4	-2.10465	3.47305	-3.42798	0.00298594	0.0504611	-2.17069	WT_up
ENSMUSG00000029413	Naaa	2.43552	2.24303	3.4275	0.00298913	0.0504732	-2.17172	GKO_out_up
ENSMUSG00000047260	Emc6	2.80583	6.61322	3.42546	0.00300265	0.0425216	-1.91934	GKO_out_up
ENSMUSG00000002769	Gnmt	2.08563	1.10354	3.42328	0.00301726	0.0864809	-2.01535	GKO_in_up
ENSMUSG00000021418	Rpp40	2.29731	2.70712	3.42269	0.00302118	0.0426633	-1.92522	GKO_in_up
ENSMUSG00000090150	Acad11	2.28936	2.56735	3.42255	0.00302211	0.0426633	-1.92551	GKO_in_up
ENSMUSG00000021965	Ska3	2.61418	4.12931	3.4224	0.00302313	0.0426633	-1.92584	GKO_in_up
ENSMUSG00000038418	Egr1	-2.50346	2.51421	-3.42151	0.00302913	0.0866366	-2.01913	GKO_out_up
ENSMUSG00000001663	Gstt1	2.63166	1.12384	3.41768	0.003055	0.0429938	-1.93587	GKO_in_up
ENSMUSG00000042367	Gjb3	4.15866	2.55646	3.41641	0.00306359	0.0430231	-1.93855	GKO_in_up
ENSMUSG00000052539	Magi3	-2.20158	3.89013	-3.41466	0.0030755	0.0873545	-2.03375	WT_up
ENSMUSG00000030782	Tgfb1i1	-3.38086	3.54043	-3.41464	0.00307564	0.0873545	-2.0338	WT_up
ENSMUSG00000031758	Cdyl2	2.7085	2.33563	3.41358	0.00308291	0.0432074	-1.94456	GKO_in_up
ENSMUSG00000020528	Prpsap2	3.03299	4.58816	3.4125	0.00309033	0.087405	-2.03838	GKO_in_up
ENSMUSG00000054662	Ano9	2.76528	1.45318	3.41212	0.00309294	0.0432703	-1.94767	GKO_in_up
ENSMUSG00000030102	Itpr1	2.31906	1.93477	3.40959	0.00311032	0.0878481	-2.04459	GKO_in_up
ENSMUSG00000025001	Hells	2.27141	4.50559	3.40862	0.00311701	0.0434759	-1.95508	GKO_in_up
ENSMUSG00000022797	Tfrc	2.79626	5.26934	3.4058	0.00313656	0.0436589	-1.96106	GKO_in_up
ENSMUSG00000018451	6330403K07Rik	-3.68982	3.9784	-3.4049	0.00314285	0.0437165	-1.96298	WT_up
ENSMUSG00000024958	Gpr137	-2.52908	3.7628	-3.40401	0.00314905	0.0885122	-2.0565	GKO_out_up
ENSMUSG00000046410	Kcnk6	-2.74091	1.98433	-3.4037	0.00315121	0.0885122	-2.05716	GKO_out_up
ENSMUSG00000025102	3110040N11Rik	2.67846	4.64488	3.40271	0.00315817	0.0438398	-1.96763	GKO_in_up
ENSMUSG00000033068	Entpd6	2.86189	3.89252	3.40233	0.00316081	0.0438466	-1.96843	GKO_in_up
ENSMUSG00000028651	Ppie	2.78284	4.81122	3.40171	0.00316517	0.0438768	-1.96974	GKO_in_up
ENSMUSG00000003452	Bicd1	2.3798	2.20988	3.40049	0.00317377	0.0889005	-2.06402	GKO_in_up
ENSMUSG00000042992	Borcs5	3.03518	2.63153	3.40005	0.00317682	0.0439788	-1.97326	GKO_in_up
ENSMUSG00000037493	Cib2	2.30086	1.97205	3.39913	0.00318333	0.0890458	-2.06692	GKO_in_up
ENSMUSG00000029638	Glcci1	2.50389	3.43749	3.39848	0.00318797	0.0528184	-2.23422	GKO_out_up
ENSMUSG00000003518	Dusp3	2.38958	4.16269	3.39769	0.00319355	0.0528184	-2.23592	GKO_out_up
ENSMUSG00000017144	Rnd3	-2.56242	2.95383	-3.39744	0.00319527	0.0528184	-2.23644	WT_up
ENSMUSG00000007594	Hapln4	2.07326	0.984411	3.39516	0.0032115	0.0529945	-2.24135	GKO_out_up
ENSMUSG00000031621	Isx	-2.10143	0.641517	-3.39498	0.00321281	0.0896242	-2.07578	GKO_out_up
ENSMUSG00000026887	Mrrf	2.61451	3.23201	3.394	0.0032198	0.0444228	-1.9861	GKO_in_up
ENSMUSG00000040488	Ltbp4	2.6377	2.5405	3.39339	0.00322412	0.0898166	-2.07916	GKO_in_up
ENSMUSG00000000901	Mmp11	-2.95238	3.62866	-3.39149	0.00323777	0.0532154	-2.24925	WT_up
ENSMUSG00000028391	Wdr31	2.93461	2.68998	3.39038	0.00324569	0.0447194	-1.99376	GKO_in_up
ENSMUSG00000044813	Shb	2.97188	2.59964	3.39032	0.00324612	0.0532649	-2.25175	GKO_out_up
ENSMUSG00000031822	Gse1	-2.02272	1.76596	-3.38998	0.00324863	0.0532649	-2.2525	WT_up
ENSMUSG00000027510	Rbm38	3.265	4.79679	3.38911	0.00325491	0.044816	-1.99646	GKO_in_up
ENSMUSG00000002365	Snx9	-2.28365	3.96116	-3.38893	0.00325618	0.0902162	-2.08868	GKO_out_up
ENSMUSG00000025964	Adam23	2.90875	2.14413	3.38761	0.00326575	0.044935	-1.99964	GKO_in_up
ENSMUSG00000000486	2023-09-01	3.32408	2.31588	3.38632	0.00327507	0.0450328	-2.00237	GKO_in_up
ENSMUSG00000022947	Cbr3	3.36857	1.56841	3.38576	0.00327918	0.0450374	-2.00356	GKO_in_up
ENSMUSG00000047789	Slc38a9	2.56912	3.34786	3.38458	0.00328775	0.0451157	-2.00606	GKO_in_up
ENSMUSG00000002076	Hsf2bp	2.98015	1.26312	3.3841	0.0032912	0.0910074	-2.09897	GKO_in_up
ENSMUSG00000070284	Gmppb	3.04215	3.76404	3.38381	0.00329338	0.0537684	-2.26577	GKO_out_up
ENSMUSG00000071317	Bves	-2.49765	1.55245	-3.38362	0.00329476	0.0451815	-2.00809	WT_up
ENSMUSG00000013629	Cad	2.29414	4.1634	3.38203	0.00330636	0.04531	-2.01145	GKO_in_up
ENSMUSG00000116780	Gm3417	2.00067	1.30143	3.38166	0.00330908	0.0453169	-2.01224	GKO_in_up
ENSMUSG00000033882	Rbm46	-2.41617	1.59153	-3.38125	0.00331206	0.0539143	-2.27125	WT_up
ENSMUSG00000022432	Smc1b	3.08709	1.52502	3.38088	0.00331483	0.0453464	-2.0139	GKO_in_up
ENSMUSG00000029119	Man2b2	-2.46932	2.98762	-3.38084	0.00331514	0.0912291	-2.10594	GKO_out_up
ENSMUSG00000041633	Kctd12b	-2.49026	1.38346	-3.38051	0.00331751	0.0539598	-2.27284	WT_up
ENSMUSG00000030161	Gabarapl1	2.54995	5.15336	3.3799	0.00332201	0.0453719	-2.01596	GKO_in_up
ENSMUSG00000026975	Dph7	3.20871	2.25742	3.3791	0.00332794	0.0914577	-2.10965	GKO_in_up
ENSMUSG00000092192	Dnaaf4	2.27163	1.35743	3.37815	0.00333495	0.0915267	-2.11167	GKO_in_up
ENSMUSG00000027173	Depdc7	2.69953	1.86562	3.37784	0.00333726	0.0455496	-2.02034	GKO_in_up
ENSMUSG00000113955	Gm48168	2.97134	1.09184	3.37679	0.00334501	0.0456248	-2.02255	GKO_in_up
ENSMUSG00000024942	Capn1	-2.2252	2.27696	-3.37671	0.00334558	0.0916951	-2.11473	GKO_out_up
ENSMUSG00000000303	Cdh1	3.31063	3.01806	3.37531	0.00335602	0.0544016	-2.28403	GKO_in_up
ENSMUSG00000040734	Ppp1r13l	2.25728	2.63072	3.37504	0.00335803	0.0544016	-2.28461	GKO_in_up
ENSMUSG00000001482	Def8	2.39432	3.20568	3.37476	0.00336012	0.0457389	-2.02686	GKO_in_up
ENSMUSG00000010025	Aldh3a2	2.20334	4.08476	3.37394	0.00336618	0.0544905	-2.28696	GKO_out_up
ENSMUSG00000033684	Qsox1	-2.91051	3.81146	-3.37309	0.00337257	0.0921882	-2.12246	GKO_out_up
ENSMUSG00000011382	Dhdh	2.17985	2.26242	3.37256	0.0033765	0.0921882	-2.12358	GKO_in_up
ENSMUSG00000060586	H2-Eb1	2.11963	0.635889	3.37247	0.00337716	0.0921882	-2.12376	GKO_in_up
ENSMUSG00000031358	Msl3	-2.70713	4.76476	-3.37095	0.00338858	0.0923194	-2.12701	GKO_out_up
ENSMUSG00000042834	Nrep	-2.59553	4.79454	-3.37022	0.00339407	0.0460165	-2.03646	WT_up
ENSMUSG00000001348	Acp5	4.02679	2.44195	3.36845	0.00340738	0.0549905	-2.29875	GKO_out_up
ENSMUSG00000014496	Ankrd28	2.05749	3.28198	3.36839	0.00340787	0.0549905	-2.29889	GKO_in_up
ENSMUSG00000072680	Tmem254c	2.45885	3.98588	3.36554	0.00342948	0.0462809	-2.04637	GKO_in_up
ENSMUSG00000026458	Ppfia4	2.09951	1.83615	3.36354	0.00344466	0.0464242	-2.05059	GKO_in_up
ENSMUSG00000027489	Necab3	2.45977	1.56021	3.36212	0.00345551	0.0936797	-2.14581	GKO_in_up
ENSMUSG00000079479	Gm9112	4.23882	2.13907	3.36189	0.00345732	0.0465333	-2.0541	GKO_in_up
ENSMUSG00000024837	Dmrt1	2.1913	0.880333	3.36162	0.0034594	0.0936797	-2.14689	GKO_in_up
ENSMUSG00000022969	Il10rb	-2.32583	2.37924	-3.36076	0.003466	0.0937338	-2.14872	GKO_out_up
ENSMUSG00000005802	Slc30a4	2.02301	2.95884	3.36045	0.00346833	0.0556134	-2.31593	GKO_out_up
ENSMUSG00000033720	Sfxn5	2.22809	1.44615	3.36014	0.00347074	0.0466215	-2.0578	GKO_out_up
ENSMUSG00000024301	Kifc5b	2.99761	2.94675	3.35962	0.00347471	0.0466441	-2.05889	GKO_in_up
ENSMUSG00000053819	Camk2d	-2.42722	3.01233	-3.35816	0.00348595	0.0940237	-2.15424	GKO_out_up
ENSMUSG00000004043	Stat5a	2.17023	1.72361	3.35815	0.00348607	0.0557224	-2.32087	GKO_out_up
ENSMUSG00000026162	Nhej1	2.97752	2.09809	3.35799	0.00348728	0.0467685	-2.06233	GKO_in_up
ENSMUSG00000018819	Lsp1	-3.37831	2.97033	-3.35635	0.00349999	0.0468599	-2.06581	WT_up
ENSMUSG00000078497	Zfp978	2.50662	1.01407	3.35358	0.00352149	0.094491	-2.16399	GKO_in_up
ENSMUSG00000029998	Pcyox1	2.16726	4.40145	3.35213	0.00353287	0.0562937	-2.33379	GKO_out_up
ENSMUSG00000019822	Smpd2	2.49003	2.96589	3.35145	0.00353821	0.0471854	-2.07618	GKO_in_up
ENSMUSG00000026627	Pacc1	2.3731	2.05307	3.35046	0.00354591	0.0564573	-2.33736	GKO_out_up
ENSMUSG00000026466	Tor1aip1	-2.18977	4.01432	-3.35043	0.00354615	0.0949068	-2.17069	GKO_out_up
ENSMUSG00000033577	Myo6	-3.15025	3.80842	-3.35037	0.00354665	0.0949068	-2.17083	WT_up
ENSMUSG00000097633	Gm16617	-3.38072	2.69088	-3.34945	0.00355391	0.0565406	-2.33954	WT_up
ENSMUSG00000079553	Kifc1	2.96889	4.11909	3.34855	0.00356096	0.0474057	-2.08229	GKO_in_up
ENSMUSG00000071178	Serpina1b	2.23283	1.09631	3.34818	0.00356386	0.0952422	-2.17548	GKO_in_up
ENSMUSG00000050107	Haspin	2.17683	2.85576	3.34758	0.00356867	0.0474057	-2.08436	GKO_out_up
ENSMUSG00000039357	Fut11	2.47151	3.11806	3.34748	0.00356939	0.0566541	-2.34375	GKO_out_up
ENSMUSG00000048644	Ctxn1	3.42498	3.86067	3.34748	0.00356945	0.0952663	-2.17698	WT_up
ENSMUSG00000033294	Noc4l	2.18755	4.91186	3.34739	0.00357015	0.0474057	-2.08476	GKO_in_up
ENSMUSG00000087700	Gm15283	2.2698	1.32386	3.34677	0.00357507	0.0474057	-2.08607	GKO_in_up
ENSMUSG00000011958	Bnip2	-2.01473	5.93394	-3.34666	0.00357595	0.0474057	-2.0863	WT_up
ENSMUSG00000030825	Hsd17b14	2.96449	1.53594	3.34643	0.00357771	0.095362	-2.1792	GKO_in_up
ENSMUSG00000029397	Rchy1	2.17171	4.59306	3.34581	0.00358268	0.0474059	-2.0881	GKO_in_up
ENSMUSG00000030539	Sema4b	2.03408	3.51914	3.34519	0.00358761	0.0568545	-2.34868	GKO_out_up
ENSMUSG00000062727	Hist1h2bk	2.50727	3.47664	3.34452	0.00359292	0.0475106	-2.09082	GKO_in_up
ENSMUSG00000033809	Alg3	2.66255	4.73433	3.34402	0.00359685	0.0475317	-2.09187	GKO_in_up
ENSMUSG00000050737	Ptges	-2.18051	1.35546	-3.3422	0.00361139	0.0571424	-2.35508	WT_up
ENSMUSG00000029007	Agtrap	2.22609	3.55773	3.34219	0.00361149	0.0476632	-2.09574	GKO_in_up
ENSMUSG00000067860	Zic3	2.53776	2.33491	3.34097	0.00362126	0.0960024	-2.19083	GKO_in_up
ENSMUSG00000053411	Cbx7	2.90748	3.58007	3.34053	0.00362476	0.0572196	-2.35866	GKO_in_up
ENSMUSG00000023064	Sncg	2.50987	0.910964	3.34041	0.00362577	0.0960024	-2.19202	GKO_in_up
ENSMUSG00000032184	Lysmd2	-3.21415	2.74024	-3.34023	0.00362722	0.0572196	-2.35931	WT_up
ENSMUSG00000038845	Phb	2.30705	6.99873	3.33819	0.00364361	0.0479319	-2.10419	GKO_in_up
ENSMUSG00000004270	Lpcat3	2.88669	5.94328	3.33777	0.00364703	0.0573942	-2.36458	GKO_out_up
ENSMUSG00000038074	Fkbp14	-2.66863	3.07027	-3.33774	0.00364724	0.0960024	-2.19769	GKO_out_up
ENSMUSG00000032607	Amt	2.68058	5.11858	3.33764	0.00364803	0.0960024	-2.1979	GKO_in_up
ENSMUSG00000046417	Lrrc75a	3.31343	2.10555	3.33681	0.00365473	0.0960024	-2.19966	GKO_in_up
ENSMUSG00000020092	Pald1	3.01429	2.46187	3.33553	0.00366515	0.0960024	-2.2024	GKO_in_up
ENSMUSG00000020829	Slc46a1	2.69475	2.51138	3.33481	0.00367096	0.0482293	-2.11133	GKO_in_up
ENSMUSG00000058186	Zfp980	2.09449	1.09143	3.3342	0.00367591	0.0482632	-2.11261	GKO_in_up
ENSMUSG00000042684	Npl	-2.9758	2.54386	-3.33233	0.00369121	0.0964894	-2.2092	GKO_out_up
ENSMUSG00000022436	Sh3bp1	-2.54518	3.28681	-3.3321	0.00369308	0.0579844	-2.37673	WT_up
ENSMUSG00000021665	Hexb	2.96164	3.28333	3.33179	0.0036956	0.0483658	-2.11771	GKO_in_up
ENSMUSG00000053329	Gatd3a	2.84494	4.25795	3.33099	0.00370213	0.0484128	-2.1194	GKO_in_up
ENSMUSG00000020340	Cyfip2	2.31603	2.3159	3.33077	0.00370395	0.0964894	-2.21251	GKO_in_up
ENSMUSG00000061082	Plac1	-4.40106	2.34642	-3.33043	0.00370674	0.0484182	-2.12058	WT_up
ENSMUSG00000044816	D630023F18Rik	3.00018	1.78484	3.33029	0.0037079	0.0964894	-2.21353	GKO_in_up
ENSMUSG00000019577	Pdk4	2.21785	0.76079	3.33018	0.00370881	0.0964894	-2.21377	GKO_in_up
ENSMUSG00000032380	Dapk2	2.19113	1.25421	3.33003	0.00371004	0.0964894	-2.21409	GKO_in_up
ENSMUSG00000005148	Klf5	2.94212	3.54737	3.3281	0.0037259	0.048513	-2.1255	GKO_in_up
ENSMUSG00000033157	Abhd10	2.65283	3.16645	3.32717	0.00373361	0.0485609	-2.12747	GKO_in_up
ENSMUSG00000036138	Acaa1a	2.98777	4.98876	3.32626	0.00374112	0.0485868	-2.12939	GKO_in_up
ENSMUSG00000024177	Nme4	3.03885	6.32151	3.3262	0.00374158	0.0967841	-2.22221	GKO_in_up
ENSMUSG00000040808	S100g	-4.21723	2.3866	-3.326	0.00374322	0.0967841	-2.22263	GKO_out_up
ENSMUSG00000000094	Tbx4	-3.40837	1.97886	-3.32574	0.00374544	0.048612	-2.13049	WT_up
ENSMUSG00000057193	Slc44a2	-2.38638	4.18685	-3.32383	0.00376127	0.0587701	-2.39444	WT_up
ENSMUSG00000043061	Tmem18	2.02905	3.05338	3.32337	0.00376511	0.048805	-2.13549	GKO_out_up
ENSMUSG00000052516	Robo2	3.18575	1.96733	3.3225	0.00377233	0.0588658	-2.39728	GKO_out_up
ENSMUSG00000000958	Slc7a7	3.57002	2.99362	3.32086	0.00378602	0.0490137	-2.14077	GKO_in_up
ENSMUSG00000024114	Prss41	2.79446	1.02802	3.32027	0.00379103	0.0490473	-2.14203	GKO_in_up
ENSMUSG00000029924	Slc37a3	2.59212	3.99473	3.31773	0.00381235	0.0492919	-2.14738	GKO_in_up
ENSMUSG00000027996	Sfrp2	3.31691	3.34522	3.31702	0.0038184	0.0979318	-2.24172	GKO_in_up
ENSMUSG00000037260	Hgsnat	2.35513	2.87122	3.31689	0.00381945	0.0492997	-2.14916	GKO_out_up
ENSMUSG00000024406	Pou5f1	5.67732	3.45886	3.31686	0.00381971	0.0492997	-2.14922	GKO_in_up
ENSMUSG00000019303	Psmc3ip	2.65181	5.78943	3.31664	0.00382155	0.0492997	-2.14968	GKO_in_up
ENSMUSG00000046185	Zfp84	2.27693	1.17673	3.31637	0.00382386	0.0593968	-2.41041	GKO_out_up
ENSMUSG00000098161	Platr11	3.29256	1.25181	3.31448	0.00383985	0.0494269	-2.15423	GKO_in_up
ENSMUSG00000114616	Gm26754	2.02125	0.606376	3.31362	0.00384721	0.0982981	-2.24894	GKO_in_up
ENSMUSG00000047547	Cltb	-3.05579	2.69521	-3.31279	0.00385428	0.0982981	-2.2507	GKO_out_up
ENSMUSG00000066007	Zfp600	2.04319	1.15003	3.31171	0.00386347	0.0495447	-2.16008	GKO_in_up
ENSMUSG00000041684	Bivm	2.14228	2.79273	3.31048	0.00387399	0.0496163	-2.16267	GKO_in_up
ENSMUSG00000031075	Ano1	-2.42163	1.05981	-3.30722	0.00390201	0.0499182	-2.16955	WT_up
ENSMUSG00000075229	Ccdc58	2.57764	6.33749	3.30696	0.00390431	0.0499182	-2.17011	GKO_in_up
ENSMUSG00000031520	Vegfc	-3.10007	2.85893	-3.30625	0.00391039	0.06051	-2.43205	WT_up
ENSMUSG00000068114	Ccdc134	2.07806	2.42804	3.30427	0.00392759	0.0607301	-2.4363	GKO_out_up
ENSMUSG00000061882	Ccdc62	-2.67557	1.75543	-3.30136	0.0039529	0.10012	-2.27494	GKO_out_up
ENSMUSG00000038028	Tigar	2.61333	2.47054	3.30084	0.00395749	0.0504334	-2.183	GKO_in_up
ENSMUSG00000055799	Tcf7l1	2.19837	5.36221	3.30083	0.00395753	0.0610077	-2.44364	GKO_out_up
ENSMUSG00000014349	Ube2z	2.02591	5.41057	3.30027	0.00396242	0.0610368	-2.44483	GKO_out_up
ENSMUSG00000028800	Hdac1	2.38748	4.68043	3.29874	0.00397584	0.0505709	-2.18741	GKO_in_up
ENSMUSG00000026644	Acbd7	2.50561	1.16671	3.2986	0.00397715	0.10061	-2.28081	GKO_in_up
ENSMUSG00000044533	Rps2	2.23631	10.5919	3.29815	0.00398103	0.0505738	-2.18866	GKO_in_up
ENSMUSG00000020785	Camkk1	2.14563	1.33561	3.29611	0.00399906	0.0614618	-2.45373	GKO_out_up
ENSMUSG00000033065	Pfkm	2.37241	4.05619	3.29547	0.00400475	0.101057	-2.28744	GKO_in_up
ENSMUSG00000072115	Ang	-2.74635	1.53692	-3.29467	0.00401183	0.10111	-2.28913	GKO_out_up
ENSMUSG00000021268	Meg3	-2.03671	8.86721	-3.29401	0.0040177	0.101133	-2.29054	WT_up
ENSMUSG00000023403	Stk31	2.158	0.878334	3.29342	0.00402291	0.101139	-2.29178	GKO_in_up
ENSMUSG00000030036	Mogs	2.36526	4.8917	3.29273	0.00402901	0.0617356	-2.46094	GKO_out_up
ENSMUSG00000042210	Abhd14a	3.36125	4.09807	3.29064	0.00404767	0.0512285	-2.20448	GKO_in_up
ENSMUSG00000025871	4833439L19Rik	2.58009	5.36862	3.2899	0.00405435	0.0512813	-2.20605	GKO_in_up
ENSMUSG00000022652	Morc1	2.5016	0.978504	3.28943	0.00405852	0.101884	-2.30023	GKO_in_up
ENSMUSG00000034792	Gna15	2.78383	1.07424	3.28842	0.00406764	0.101884	-2.30238	GKO_in_up
ENSMUSG00000040013	Fkbp6	2.5365	1.05123	3.28807	0.00407077	0.101884	-2.30312	GKO_in_up
ENSMUSG00000051341	Zfp52	2.1735	1.46212	3.28801	0.00407133	0.0622437	-2.47104	GKO_out_up
ENSMUSG00000064179	Tnnt1	2.52554	1.32571	3.28787	0.00407257	0.101884	-2.30354	GKO_in_up
ENSMUSG00000028567	Txndc12	-2.93338	6.71871	-3.28605	0.004089	0.10217	-2.3074	GKO_out_up
ENSMUSG00000028601	Echdc2	3.53534	4.38536	3.28474	0.00410086	0.0624606	-2.47803	GKO_out_up
ENSMUSG00000051159	Cited1	-3.58742	3.6426	-3.28443	0.0041036	0.102284	-2.31082	GKO_out_up
ENSMUSG00000020186	Csrp2	-2.02262	7.65837	-3.28402	0.0041073	0.0518024	-2.21841	WT_up
ENSMUSG00000032348	Gsta4	2.96116	6.77289	3.28337	0.00411327	0.0518024	-2.2198	GKO_in_up
ENSMUSG00000074887	EU599041	2.27787	0.839356	3.28266	0.00411974	0.0518024	-2.22129	GKO_in_up
ENSMUSG00000022849	Hspbap1	2.05431	2.72552	3.28215	0.00412432	0.102603	-2.31565	GKO_in_up
ENSMUSG00000028266	Lmo4	-3.1068	4.7043	-3.28186	0.00412698	0.102603	-2.31627	WT_up
ENSMUSG00000028358	Zfp618	-2.32321	2.45667	-3.28076	0.00413707	0.0626733	-2.48652	WT_up
ENSMUSG00000068457	Uty	-2.19489	0.879784	-3.28026	0.00414164	0.0519734	-2.22634	WT_up
ENSMUSG00000042414	Prdm14	2.19819	0.904918	3.2788	0.00415495	0.0520986	-2.2294	GKO_in_up
ENSMUSG00000037905	Bri3bp	2.01627	4.38404	3.27836	0.00415904	0.0520986	-2.23033	GKO_in_up
ENSMUSG00000020572	Nampt	2.37412	4.6764	3.27768	0.00416527	0.0520986	-2.23176	GKO_in_up
ENSMUSG00000049321	Zfp2	2.59631	2.40796	3.27714	0.00417026	0.0521	-2.2329	GKO_in_up
ENSMUSG00000021018	Polr2h	2.64764	6.18581	3.2764	0.00417705	0.0521219	-2.23445	GKO_in_up
ENSMUSG00000023393	Slc17a9	2.68819	1.84001	3.27639	0.00417713	0.0521219	-2.23447	GKO_in_up
ENSMUSG00000029059	Prxl2b	3.42686	3.96931	3.27361	0.00420286	0.0523789	-2.24032	GKO_in_up
ENSMUSG00000031711	Zfp330	2.79001	3.75506	3.27303	0.00420824	0.0524139	-2.24154	GKO_in_up
ENSMUSG00000019947	Arid5b	-2.06792	4.26353	-3.27274	0.00421097	0.10377	-2.33558	GKO_out_up
ENSMUSG00000040713	Creg1	2.89523	3.36886	3.27221	0.00421586	0.0524766	-2.24326	GKO_in_up
ENSMUSG00000021464	Ror2	-2.48025	1.6468	-3.27149	0.00422259	0.0636012	-2.50629	WT_up
ENSMUSG00000007379	Dennd2c	-2.78271	2.57032	-3.27134	0.00422399	0.10377	-2.33854	GKO_out_up
ENSMUSG00000060681	Slc9a6	-2.17997	2.88977	-3.2713	0.00422439	0.10377	-2.33863	GKO_out_up
ENSMUSG00000105361	AY036118	-4.69326	12.981	-3.27	0.00423651	0.0526371	-2.24791	WT_up
ENSMUSG00000006288	Ttc5	3.57198	5.15021	3.26956	0.00424061	0.052656	-2.24883	GKO_in_up
ENSMUSG00000028164	Manba	2.32486	2.4513	3.26912	0.00424476	0.0526754	-2.24977	GKO_in_up
ENSMUSG00000026825	Dnm1	-2.18903	1.97009	-3.26867	0.00424897	0.0638569	-2.51231	WT_up
ENSMUSG00000032232	Cgnl1	-2.31245	2.66272	-3.26801	0.00425521	0.0527729	-2.25211	WT_up
ENSMUSG00000004567	Mcoln1	2.73415	5.10106	3.26655	0.00426888	0.0641088	-2.51682	GKO_out_up
ENSMUSG00000025504	Eps8l2	2.44795	1.51019	3.26508	0.00428279	0.0642702	-2.51996	GKO_out_up
ENSMUSG00000031838	Ifi30	3.72082	5.63519	3.26491	0.00428442	0.0529952	-2.25862	GKO_out_up
ENSMUSG00000000530	Acvrl1	-2.12307	1.02121	-3.26247	0.00430759	0.0531957	-2.26375	WT_up
ENSMUSG00000026796	Fam129b	-3.31908	4.79855	-3.26095	0.00432207	0.105407	-2.36053	GKO_out_up
ENSMUSG00000040430	Pitpnc1	2.08742	2.62697	3.26073	0.00432417	0.0533358	-2.26741	GKO_in_up
ENSMUSG00000031074	Fgf3	-3.25893	2.16456	-3.25981	0.00433295	0.105546	-2.36294	GKO_out_up
ENSMUSG00000109284	B230311B06Rik	2.75759	1.06352	3.25912	0.00433951	0.105579	-2.36439	GKO_in_up
ENSMUSG00000019823	Mical1	-2.44041	2.76228	-3.2588	0.0043426	0.0534984	-2.27146	WT_up
ENSMUSG00000059498	Fcgr3	-2.24856	0.810955	-3.25749	0.00435517	0.105708	-2.36784	GKO_out_up
ENSMUSG00000069306	Hist1h4m	2.3548	1.90942	3.25708	0.00435906	0.0536687	-2.27506	GKO_in_up
ENSMUSG00000016262	Sertad4	-3.1455	2.06196	-3.25623	0.00436729	0.0537221	-2.27686	WT_up
ENSMUSG00000078546	Zfp995	2.42232	1.94644	3.25525	0.00437671	0.0537221	-2.27891	GKO_in_up
ENSMUSG00000073243	Gm9	3.5477	1.60598	3.25511	0.00437809	0.0537221	-2.27921	GKO_in_up
ENSMUSG00000043342	Hoxd9	-3.35187	1.60655	-3.25486	0.00438047	0.0537221	-2.27973	WT_up
ENSMUSG00000033737	Fndc3c1	-2.81678	3.04215	-3.25479	0.00438122	0.0652594	-2.5419	WT_up
ENSMUSG00000030091	Nup210	2.61213	2.6783	3.25316	0.00439693	0.105964	-2.37698	GKO_in_up
ENSMUSG00000039130	Zc3hc1	2.43781	5.19432	3.25231	0.00440527	0.0539427	-2.2851	GKO_in_up
ENSMUSG00000051910	Sox6	-3.22288	2.64709	-3.25152	0.00441287	0.0539427	-2.28674	WT_up
ENSMUSG00000017499	Cdc6	2.01474	4.003	3.25139	0.00441419	0.0539427	-2.28702	GKO_out_up
ENSMUSG00000016206	H2-M3	2.28901	0.890242	3.25138	0.00441423	0.0539427	-2.28703	GKO_in_up
ENSMUSG00000067919	Rex2	2.15883	1.37801	3.25083	0.00441958	0.0539427	-2.28819	GKO_in_up
ENSMUSG00000042797	Aqp11	2.13003	1.76487	3.25068	0.00442106	0.0539427	-2.2885	GKO_out_up
ENSMUSG00000066148	Prpf4	2.13947	3.56977	3.24894	0.00443808	0.054118	-2.29216	GKO_in_up
ENSMUSG00000046854	Pip5kl1	2.78393	1.1743	3.24809	0.0044464	0.106903	-2.3877	GKO_in_up
ENSMUSG00000035125	Gcfc2	2.3103	2.57801	3.24765	0.00445075	0.0541993	-2.29487	GKO_in_up
ENSMUSG00000050052	Tdrp	2.45498	1.88374	3.24718	0.00445539	0.0541993	-2.29587	GKO_in_up
ENSMUSG00000027079	Clp1	2.46726	3.4027	3.24583	0.00446866	0.0542373	-2.29869	GKO_in_up
ENSMUSG00000021952	Xpo4	2.10553	3.92688	3.24509	0.00447595	0.066483	-2.56255	GKO_out_up
ENSMUSG00000039234	Sec24d	-3.41296	4.1108	-3.24475	0.0044793	0.107313	-2.39476	WT_up
ENSMUSG00000035842	Ddx11	2.32896	1.90104	3.2437	0.00448969	0.0543281	-2.30316	GKO_in_up
ENSMUSG00000027286	Lrrc57	2.40252	3.1683	3.24363	0.00449038	0.0666299	-2.56566	GKO_out_up
ENSMUSG00000027088	Phospho2	2.21757	2.37079	3.24322	0.00449443	0.0543281	-2.30417	GKO_in_up
ENSMUSG00000017400	Stac2	2.07442	0.84067	3.24283	0.00449829	0.10754	-2.39881	GKO_in_up
ENSMUSG00000006301	Tmbim1	-2.58184	4.08492	-3.24273	0.00449934	0.10754	-2.39903	GKO_out_up
ENSMUSG00000067629	Syngap1	-2.89189	2.52154	-3.24221	0.00450444	0.0667497	-2.56867	WT_up
ENSMUSG00000024426	Atat1	-2.02745	5.08668	-3.24196	0.00450701	0.0667497	-2.56922	WT_up
ENSMUSG00000021962	Dcp1a	2.09037	3.13812	3.24157	0.00451081	0.0544506	-2.30763	GKO_in_up
ENSMUSG00000005949	Ctns	-2.40948	4.58062	-3.24097	0.00451681	0.107832	-2.40274	GKO_out_up
ENSMUSG00000041774	Ydjc	2.8848	2.68346	3.23952	0.0045313	0.0546198	-2.31194	GKO_in_up
ENSMUSG00000070708	Gtsf1l	3.50887	1.58532	3.23951	0.00453141	0.0546198	-2.31196	GKO_in_up
ENSMUSG00000079547	H2-DMb1	2.34296	0.965598	3.23891	0.00453742	0.10807	-2.4071	GKO_in_up
ENSMUSG00000085241	Snhg3	2.31758	3.80098	3.23885	0.00453797	0.0546213	-2.31334	GKO_in_up
ENSMUSG00000048416	Mlf1	2.84434	2.15196	3.23828	0.00454373	0.0546213	-2.31455	GKO_in_up
ENSMUSG00000033685	Ucp2	2.06456	5.77955	3.23815	0.00454495	0.0672138	-2.57731	GKO_out_up
ENSMUSG00000117030	Gm49959	-3.77157	2.43822	-3.23629	0.00456367	0.108568	-2.41262	WT_up
ENSMUSG00000056427	Slit3	-3.10168	3.37191	-3.2357	0.00456961	0.0547708	-2.31995	WT_up
ENSMUSG00000043872	Zmym1	2.2313	3.05823	3.23522	0.00457448	0.0547968	-2.32096	GKO_in_up
ENSMUSG00000033554	Dph5	2.64598	3.78188	3.23482	0.00457852	0.054813	-2.3218	GKO_in_up
ENSMUSG00000118100	Gm50340	2.30773	1.42553	3.23363	0.0045905	0.109079	-2.41823	GKO_in_up
ENSMUSG00000006056	Calcoco2	2.07117	0.78053	3.23304	0.00459653	0.0549688	-2.32554	GKO_in_up
ENSMUSG00000000561	Wdr77	2.58033	4.665	3.23292	0.00459774	0.0549688	-2.32579	GKO_in_up
ENSMUSG00000001281	Itgb7	2.2125	0.872415	3.2327	0.00459995	0.0549688	-2.32624	GKO_in_up
ENSMUSG00000031561	Tenm3	2.51945	2.212	3.23267	0.00460028	0.109184	-2.42027	GKO_in_up
ENSMUSG00000025427	Rnf165	2.4614	2.89615	3.23187	0.00460834	0.0678065	-2.59067	GKO_out_up
ENSMUSG00000038515	Grtp1	2.42294	2.46752	3.2318	0.00460909	0.055009	-2.32813	GKO_in_up
ENSMUSG00000039450	Dcxr	3.08047	5.90961	3.2316	0.00461109	0.055009	-2.32854	GKO_in_up
ENSMUSG00000037278	Tmem97	2.77096	6.46272	3.23102	0.00461703	0.0550153	-2.32977	GKO_in_up
ENSMUSG00000078952	Lncenc1	4.4211	2.85298	3.23002	0.00462719	0.055072	-2.33186	GKO_in_up
ENSMUSG00000044122	Proca1	2.24989	1.79028	3.22977	0.00462978	0.0680237	-2.59515	GKO_out_up
ENSMUSG00000011658	Fuz	2.48636	2.60211	3.2295	0.00463253	0.0550726	-2.33295	GKO_in_up
ENSMUSG00000037408	Cnnm4	2.12817	1.56413	3.22949	0.00463265	0.0550726	-2.33298	GKO_in_up
ENSMUSG00000073910	Mob3b	2.20868	1.76974	3.22909	0.00463666	0.0680757	-2.59658	GKO_out_up
ENSMUSG00000022033	Pbk	2.88872	4.7933	3.22855	0.00464217	0.0680786	-2.59773	GKO_out_up
ENSMUSG00000086807	Platr21	2.62469	1.13213	3.22807	0.00464713	0.0552125	-2.33595	GKO_in_up
ENSMUSG00000028641	P3h1	-2.05689	5.11836	-3.228	0.00464787	0.109802	-2.43012	GKO_out_up
ENSMUSG00000030491	Tdrd12	2.56189	0.949184	3.22675	0.00466063	0.0552398	-2.33871	GKO_in_up
ENSMUSG00000047501	Cldn4	3.25345	1.58783	3.22503	0.0046784	0.0553098	-2.34232	GKO_in_up
ENSMUSG00000020526	Znhit3	3.35215	6.37417	3.2249	0.00467976	0.0553098	-2.3426	GKO_in_up
ENSMUSG00000086311	Gm12122	-3.87685	2.92622	-3.22439	0.00468493	0.0553136	-2.34365	WT_up
ENSMUSG00000019794	Katna1	2.1946	4.78154	3.22407	0.00468824	0.0553136	-2.34432	GKO_in_up
ENSMUSG00000033542	Arhgef5	-3.0431	2.81965	-3.22349	0.00469431	0.11072	-2.43963	GKO_out_up
ENSMUSG00000036158	Prickle1	-2.39924	3.43364	-3.22305	0.0046988	0.11072	-2.44055	WT_up
ENSMUSG00000091474	2610021A01Rik	2.26399	2.33225	3.22264	0.00470306	0.11072	-2.44142	GKO_in_up
ENSMUSG00000004462	Tbccd1	2.38114	2.51741	3.22244	0.00470511	0.0554805	-2.34774	GKO_out_up
ENSMUSG00000025283	Sat1	2.69681	7.41633	3.22224	0.00470719	0.0685184	-2.61114	GKO_out_up
ENSMUSG00000054474	Thnsl2	2.1814	1.8477	3.22122	0.0047178	0.0555875	-2.3503	GKO_in_up
ENSMUSG00000037321	Tap1	2.16755	1.29259	3.22042	0.00472615	0.0555997	-2.35198	GKO_in_up
ENSMUSG00000028393	Alad	2.98473	4.21544	3.21994	0.00473116	0.0555997	-2.35299	GKO_in_up
ENSMUSG00000044442	N6amt1	2.13327	3.7498	3.21899	0.00474103	0.0556784	-2.35497	GKO_in_up
ENSMUSG00000034245	Hdac11	3.07688	1.97351	3.2189	0.004742	0.111075	-2.4493	GKO_in_up
ENSMUSG00000056367	Actr3b	2.35773	1.40313	3.21842	0.00474704	0.111075	-2.45032	GKO_in_up
ENSMUSG00000027900	Dram2	-2.05465	3.74043	-3.2183	0.00474824	0.111075	-2.45056	GKO_out_up
ENSMUSG00000031825	Crispld2	-2.83332	1.30862	-3.21733	0.00475841	0.055786	-2.35845	WT_up
ENSMUSG00000033948	Zswim5	2.12002	0.902354	3.215	0.00478295	0.0560092	-2.36334	GKO_in_up
ENSMUSG00000029414	Kntc1	2.07239	3.6553	3.21424	0.00479091	0.056038	-2.36492	GKO_in_up
ENSMUSG00000001946	Esam	-4.28154	2.89381	-3.21264	0.00480781	0.112049	-2.46249	GKO_out_up
ENSMUSG00000040234	Tm7sf3	2.2774	3.36632	3.21253	0.00480903	0.112049	-2.46273	GKO_in_up
ENSMUSG00000022122	Ednrb	-2.13053	1.00164	-3.21218	0.0048127	0.0696559	-2.63251	WT_up
ENSMUSG00000074794	Arrdc3	-2.60125	3.06708	-3.21135	0.0048215	0.0696842	-2.63427	WT_up
ENSMUSG00000061286	Exosc5	2.43487	6.3472	3.21028	0.00483296	0.0564326	-2.37322	GKO_in_up
ENSMUSG00000037572	Wdhd1	2.07523	4.25812	3.20989	0.00483703	0.0564477	-2.37402	GKO_in_up
ENSMUSG00000039200	Atf7ip2	2.73181	1.7091	3.20952	0.00484102	0.056462	-2.37481	GKO_in_up
ENSMUSG00000116656	Gm49708	-3.13041	2.4039	-3.20892	0.00484741	0.0564718	-2.37606	WT_up
ENSMUSG00000022175	Lrp10	-2.19702	4.86924	-3.20781	0.00485926	0.112757	-2.47267	GKO_out_up
ENSMUSG00000028470	Hint2	2.5875	6.16029	3.20756	0.00486191	0.0566083	-2.3789	GKO_in_up
ENSMUSG00000024299	Adamts10	-2.99267	3.35201	-3.20724	0.00486542	0.0702131	-2.64301	WT_up
ENSMUSG00000034587	8430429K09Rik	-2.90397	2.82082	-3.20695	0.00486844	0.0702131	-2.64361	WT_up
ENSMUSG00000041729	Coro2b	-2.74112	2.40397	-3.20552	0.00488386	0.0703794	-2.64666	WT_up
ENSMUSG00000041426	Hibch	2.40703	2.9947	3.20448	0.00489503	0.0568963	-2.38535	GKO_in_up
ENSMUSG00000022912	Pros1	-2.79242	3.39903	-3.20253	0.00491612	0.113634	-2.48379	WT_up
ENSMUSG00000113135	Gm48170	3.11323	1.34885	3.20205	0.00492127	0.0571065	-2.39043	GKO_in_up
ENSMUSG00000045699	Gm21411	3.0609	2.31095	3.20091	0.0049337	0.0571159	-2.39283	GKO_in_up
ENSMUSG00000040888	Gfer	2.00191	5.21284	3.20078	0.00493505	0.0571159	-2.39309	GKO_in_up
ENSMUSG00000034867	Ankrd27	2.34778	2.64435	3.2007	0.00493595	0.0571159	-2.39326	GKO_in_up
ENSMUSG00000029049	Morn1	2.16554	1.26421	3.19995	0.00494414	0.114152	-2.48923	GKO_in_up
ENSMUSG00000028894	Inpp5b	2.2846	3.1042	3.19939	0.00495016	0.0571159	-2.39599	GKO_in_up
ENSMUSG00000037852	Cpe	3.18128	3.84641	3.19885	0.00495613	0.0711263	-2.66081	GKO_out_up
ENSMUSG00000034105	Meak7	2.57099	2.4641	3.19615	0.0049856	0.071347	-2.66653	GKO_out_up
ENSMUSG00000029916	Agk	2.56737	3.51032	3.1945	0.00500378	0.0574826	-2.40623	GKO_in_up
ENSMUSG00000021994	Wnt5a	-2.76203	1.99661	-3.19434	0.00500557	0.0574826	-2.40657	WT_up
ENSMUSG00000060461	Dppa5a	6.02365	7.02446	3.19416	0.00500757	0.0574826	-2.40695	GKO_in_up
ENSMUSG00000026917	Wdr5	2.1942	5.21419	3.19356	0.00501418	0.0575261	-2.4082	GKO_in_up
ENSMUSG00000020802	Ube2o	2.12737	3.20981	3.19278	0.00502277	0.0575726	-2.40983	GKO_in_up
ENSMUSG00000021175	Cdca7l	2.71711	2.76518	3.19266	0.00502404	0.0575726	-2.41007	GKO_in_up
ENSMUSG00000010277	2610507B11Rik	2.1148	5.55185	3.19226	0.00502855	0.0575726	-2.41092	GKO_in_up
ENSMUSG00000032602	Slc25a20	2.55087	3.63185	3.1919	0.00503248	0.0575739	-2.41166	GKO_out_up
ENSMUSG00000043496	Tril	-2.5649	2.09983	-3.19119	0.00504032	0.11611	-2.50764	GKO_out_up
ENSMUSG00000040795	Iqcc	3.10896	2.54326	3.1904	0.00504913	0.0576672	-2.4148	GKO_in_up
ENSMUSG00000030041	M1ap	2.64917	1.09596	3.18943	0.00505996	0.116346	-2.51136	GKO_in_up
ENSMUSG00000063018	2010204K13Rik	2.85197	4.81888	3.18934	0.0050609	0.0577692	-2.41701	GKO_in_up
ENSMUSG00000001552	Jup	-2.25524	4.93365	-3.18924	0.00506201	0.116346	-2.51175	GKO_out_up
ENSMUSG00000019992	Mtfr2	2.45372	3.03521	3.18808	0.00507502	0.0578979	-2.41965	GKO_out_up
ENSMUSG00000068205	Macrod2	2.237	1.55149	3.18684	0.00508883	0.057958	-2.42223	GKO_in_up
ENSMUSG00000034659	Tmem109	2.12353	4.38845	3.18601	0.00509813	0.0723003	-2.68802	GKO_out_up
ENSMUSG00000020423	Btg2	2.80048	5.18987	3.18544	0.0051045	0.0723003	-2.68922	GKO_out_up
ENSMUSG00000039238	Zfp750	2.24355	1.57148	3.18494	0.00511013	0.11732	-2.52079	GKO_in_up
ENSMUSG00000031465	Angpt2	-2.40589	1.2289	-3.18465	0.00511336	0.0581398	-2.4268	WT_up
ENSMUSG00000052609	Plekhg3	-2.16332	2.0365	-3.1833	0.00512859	0.117611	-2.52423	GKO_out_up
ENSMUSG00000049299	Trappc1	2.92225	6.16927	3.18323	0.00512939	0.0582896	-2.42977	GKO_out_up
ENSMUSG00000015957	Wnt11	-2.64022	1.71111	-3.18238	0.00513902	0.0583109	-2.43156	WT_up
ENSMUSG00000043421	Hilpda	3.42723	5.10709	3.18225	0.00514051	0.0583109	-2.43183	GKO_in_up
ENSMUSG00000032118	Fez1	2.2634	0.816627	3.18213	0.00514178	0.0583109	-2.43207	GKO_in_up
ENSMUSG00000006398	Cdc20	2.69127	6.44995	3.18205	0.00514272	0.0583109	-2.43224	GKO_in_up
ENSMUSG00000028042	Zbtb7b	2.11308	1.70236	3.18179	0.00514563	0.0726471	-2.69695	GKO_out_up
ENSMUSG00000004952	Rasa4	2.18978	1.13649	3.18157	0.00514819	0.117795	-2.52788	GKO_in_up
ENSMUSG00000033983	Coil	2.03714	4.06429	3.18081	0.00515676	0.0583596	-2.43483	GKO_in_up
ENSMUSG00000032038	St3gal4	2.46167	2.19231	3.18066	0.00515848	0.0583596	-2.43514	GKO_in_up
ENSMUSG00000022453	Naga	2.29522	4.13992	3.17717	0.0051982	0.0587183	-2.44243	GKO_out_up
ENSMUSG00000024130	Abca3	2.09962	1.86678	3.17624	0.00520893	0.0732112	-2.70872	GKO_out_up
ENSMUSG00000032411	Tfdp2	2.0071	3.73157	3.17571	0.00521494	0.0588349	-2.44548	GKO_in_up
ENSMUSG00000032802	Srxn1	2.70047	2.34744	3.175	0.00522311	0.0588945	-2.44696	GKO_in_up
ENSMUSG00000004948	Zp3	2.09812	0.629435	3.17481	0.00522534	0.118648	-2.54209	GKO_in_up
ENSMUSG00000032262	Elovl4	2.35763	1.96614	3.17461	0.00522754	0.0589117	-2.44777	GKO_in_up
ENSMUSG00000032267	Usp28	2.70109	3.47692	3.1737	0.00523811	0.118699	-2.54442	GKO_in_up
ENSMUSG00000041359	Tcl1	3.39555	1.41882	3.17352	0.00524013	0.118699	-2.54479	GKO_in_up
ENSMUSG00000020544	Cox11	3.46182	3.51243	3.17336	0.00524193	0.0734222	-2.7148	GKO_out_up
ENSMUSG00000020364	Zfp354a	2.40046	2.47258	3.17251	0.0052518	0.0591197	-2.45216	GKO_in_up
ENSMUSG00000038170	Pde4dip	2.2005	2.99201	3.17247	0.00525219	0.0734585	-2.71668	GKO_out_up
ENSMUSG00000032068	Plet1	-2.74182	1.22177	-3.17011	0.00527951	0.119458	-2.55194	GKO_out_up
ENSMUSG00000063320	1190007I07Rik	2.9089	3.77621	3.1696	0.00528549	0.0594333	-2.45823	GKO_in_up
ENSMUSG00000024007	Ppil1	2.50309	5.75385	3.16868	0.00529621	0.0595001	-2.46016	GKO_in_up
ENSMUSG00000030674	Qprt	3.01624	2.19433	3.16858	0.0052974	0.0595001	-2.46037	GKO_in_up
ENSMUSG00000033767	Tmem131l	2.50572	2.61006	3.16659	0.00532062	0.120121	-2.55934	GKO_in_up
ENSMUSG00000028528	Dnajc6	2.21814	0.956778	3.16657	0.00532081	0.0596986	-2.46455	GKO_in_up
ENSMUSG00000028412	Slc44a1	2.07701	2.81781	3.16616	0.00532559	0.0741488	-2.73004	GKO_in_up
ENSMUSG00000001864	Aif1l	2.69561	3.09553	3.16529	0.00533578	0.12033	-2.56206	GKO_in_up
ENSMUSG00000062995	Ica1	2.86692	2.82866	3.16516	0.00533733	0.059851	-2.4675	GKO_in_up
ENSMUSG00000026872	Zeb2	-2.82106	2.69779	-3.16489	0.00534052	0.0742276	-2.73273	WT_up
ENSMUSG00000024160	Spsb3	2.5216	1.32039	3.16464	0.00534348	0.120331	-2.56344	GKO_in_up
ENSMUSG00000114241	Gm30108	3.2266	1.67847	3.16428	0.00534764	0.120331	-2.56418	WT_up
ENSMUSG00000031671	Setd6	2.61961	4.05805	3.16191	0.00537552	0.0744674	-2.73902	GKO_in_up
ENSMUSG00000020101	Vsir	-2.68126	1.84889	-3.15989	0.00539954	0.121315	-2.5734	GKO_out_up
ENSMUSG00000000296	Tpd52l1	2.87881	3.98229	3.15896	0.00541054	0.121315	-2.57534	GKO_in_up
ENSMUSG00000050957	Insl6	2.80454	1.62042	3.15807	0.00542117	0.121315	-2.57722	GKO_in_up
ENSMUSG00000033436	Armcx2	-2.58829	5.38381	-3.15796	0.00542246	0.074848	-2.74738	WT_up
ENSMUSG00000047751	Utf1	5.13508	3.28917	3.15729	0.00543039	0.0606121	-2.4839	GKO_in_up
ENSMUSG00000057691	Zfp746	2.5371	3.72482	3.15699	0.00543396	0.0606121	-2.48452	GKO_in_up
ENSMUSG00000031297	Slc7a3	3.28648	2.78647	3.1565	0.00543982	0.0606121	-2.48554	GKO_in_up
ENSMUSG00000050244	Heatr1	2.28651	3.4979	3.15641	0.00544092	0.0606121	-2.48574	GKO_in_up
ENSMUSG00000022456	2023-09-03	2.59887	2.03602	3.1558	0.00544819	0.0606267	-2.487	GKO_in_up
ENSMUSG00000072966	Gprasp2	2.12501	2.76676	3.15533	0.00545392	0.0606574	-2.488	GKO_in_up
ENSMUSG00000017390	Aldoc	3.25425	3.61297	3.15167	0.00549793	0.12236	-2.59064	GKO_in_up
ENSMUSG00000087166	L1td1	3.22072	2.39077	3.15156	0.00549917	0.0610939	-2.49584	GKO_in_up
ENSMUSG00000037148	Arhgap10	2.11902	2.56153	3.15147	0.00550029	0.0756299	-2.76109	GKO_out_up
ENSMUSG00000040532	Abhd11	2.66537	4.22133	3.14942	0.00552509	0.0613149	-2.5003	GKO_in_up
ENSMUSG00000062991	Nrg1	-2.79128	2.39614	-3.14867	0.00553417	0.122878	-2.59691	GKO_out_up
ENSMUSG00000026942	Traf2	2.33655	2.77103	3.14585	0.00556859	0.0616632	-2.50773	GKO_out_up
ENSMUSG00000042462	Dctpp1	2.55314	7.93282	3.1425	0.00560972	0.0620512	-2.51471	GKO_in_up
ENSMUSG00000027890	Gstm4	2.55257	2.71237	3.14207	0.00561502	0.0620762	-2.51561	GKO_in_up
ENSMUSG00000040483	Xaf1	2.46341	1.60074	3.14173	0.00561919	0.0771607	-2.78166	GKO_in_up
ENSMUSG00000109324	Prmt1	2.30919	5.28054	3.14151	0.00562196	0.0620949	-2.51678	GKO_in_up
ENSMUSG00000008999	Bmp7	2.01605	1.30085	3.14119	0.00562586	0.0620949	-2.51744	GKO_in_up
ENSMUSG00000087341	0610040F04Rik	2.17154	0.651463	3.14085	0.00563008	0.124485	-2.6133	GKO_in_up
ENSMUSG00000097318	1700007L15Rik	3.20442	2.18981	3.13986	0.00564228	0.0622086	-2.5202	GKO_in_up
ENSMUSG00000066235	Pomgnt2	2.24699	1.94922	3.13952	0.00564655	0.0622221	-2.52092	GKO_in_up
ENSMUSG00000002661	Alkbh7	2.7392	5.05204	3.13886	0.00565475	0.062225	-2.52229	GKO_in_up
ENSMUSG00000062518	Zfp534	2.13087	1.47822	3.13881	0.00565531	0.062225	-2.52239	GKO_in_up
ENSMUSG00000003812	Dnase2a	2.15335	3.73565	3.13826	0.0056622	0.062245	-2.52354	GKO_in_up
ENSMUSG00000040703	Cyp2s1	3.24081	1.99137	3.13804	0.00566494	0.0775795	-2.78945	GKO_out_up
ENSMUSG00000034255	Arhgap27	2.24564	1.9095	3.1376	0.00567039	0.0776021	-2.79037	GKO_out_up
ENSMUSG00000061666	Gdpd1	2.26918	2.85831	3.13709	0.00567671	0.0622931	-2.52597	GKO_out_up
ENSMUSG00000024206	Rfx2	2.65527	1.89965	3.13618	0.00568804	0.0623419	-2.52786	GKO_in_up
ENSMUSG00000017652	Cd40	-2.44821	2.47902	-3.13607	0.00568946	0.12539	-2.62331	WT_up
ENSMUSG00000022136	Dnajc3	-2.01199	4.64896	-3.13551	0.00569646	0.125408	-2.62448	GKO_out_up
ENSMUSG00000061979	Rcc1l	2.19994	3.6986	3.13534	0.00569859	0.0624239	-2.52961	GKO_in_up
ENSMUSG00000006418	Rnf114	2.31289	5.34408	3.13405	0.00571472	0.062567	-2.53229	GKO_out_up
ENSMUSG00000024338	Psmb8	2.54932	0.818106	3.13371	0.00571901	0.0625802	-2.533	GKO_in_up
ENSMUSG00000039943	Plcb4	2.64448	3.36232	3.13294	0.00572862	0.0626263	-2.53459	GKO_in_up
ENSMUSG00000018697	Aatf	2.54722	3.67421	3.13282	0.00573021	0.0626263	-2.53486	GKO_in_up
ENSMUSG00000028937	Acot7	3.4212	3.68347	3.13264	0.00573244	0.0626263	-2.53523	GKO_in_up
ENSMUSG00000086454	Platr14	4.53694	3.90673	3.12793	0.00579204	0.0630356	-2.54503	GKO_in_up
ENSMUSG00000075702	Selenom	2.58802	6.47494	3.12771	0.00579482	0.0788453	-2.81123	GKO_out_up
ENSMUSG00000040370	Etfrf1	2.24541	3.84061	3.12711	0.00580246	0.0630528	-2.54673	GKO_out_up
ENSMUSG00000024304	Cdh2	-3.11923	3.41793	-3.12711	0.00580246	0.0788479	-2.8125	WT_up
ENSMUSG00000018548	Trim37	2.00299	3.83148	3.12599	0.00581674	0.0631408	-2.54906	GKO_in_up
ENSMUSG00000030301	Ccdc91	2.56932	3.08957	3.12516	0.00582733	0.0631792	-2.55079	GKO_out_up
ENSMUSG00000024067	Dpy30	3.0897	7.22668	3.12474	0.00583269	0.0631792	-2.55166	GKO_in_up
ENSMUSG00000025169	Ogfod3	2.71611	2.90052	3.12211	0.00586642	0.0633563	-2.55712	GKO_in_up
ENSMUSG00000042408	Zmym6	-2.20206	3.46402	-3.12177	0.00587082	0.0633563	-2.55783	WT_up
ENSMUSG00000002910	Arrdc2	2.25544	1.83635	3.12174	0.00587117	0.128837	-2.65329	GKO_in_up
ENSMUSG00000007038	Neu1	2.19938	4.7268	3.11954	0.00589961	0.0797923	-2.82845	GKO_out_up
ENSMUSG00000017639	Rab11fip4	2.08841	2.24067	3.11941	0.00590121	0.0636168	-2.56272	GKO_in_up
ENSMUSG00000004768	Rab23	2.20051	3.71636	3.11873	0.00591002	0.0636444	-2.56414	GKO_in_up
ENSMUSG00000021120	Pigh	3.16302	3.02284	3.11867	0.00591086	0.0798731	-2.83028	GKO_out_up
ENSMUSG00000020766	Galk1	2.75149	7.0984	3.11707	0.00593154	0.0800994	-2.83364	GKO_out_up
[truncated: 404 more rows]
