# Supplementary material for: Genomic locus of lncRNA-Gm26793 forms an inter-chromosomal interaction with Cubn to ensure proper stem cell differentiation in vitro and in vivo
Source: Cell Discov. 2025 Jun 3;11:53. doi: 10.1038/s41421-025-00805-0 (PMC12134126; doi:10.1038/s41421-025-00805-0)
Supplement: Supplementary file 5 — Supplementary Table 4 [file 41421_2025_805_MOESM5_ESM.xlsx]

## Sheet: E3.5
	Normal	Abnormal	Total	Rate/%
	80	18	98	81.6
WT	100	23	123	81.3
	128	28	156	82.1
	160	34	194	82.5
GKO	124	25	149	83.2
	100	18	118	84.7

## Sheet: E4.5
	Normal	Abnormal	Total	Rate/%
	78	20	98	79.6
WT	109	31	140	77.9
	118	36	154	76.6
	111	84	195	56.9
GKO	96	78	174	55.2
	89	60	149	59.7
