# Supplementary material for: Genomic locus of lncRNA-Gm26793 forms an inter-chromosomal interaction with Cubn to ensure proper stem cell differentiation in vitro and in vivo
Source: Cell Discov. 2025 Jun 3;11:53. doi: 10.1038/s41421-025-00805-0 (PMC12134126; doi:10.1038/s41421-025-00805-0)
Supplement: Supplementary file 6 — Supplementary Table 5 [file 41421_2025_805_MOESM6_ESM.xlsx]

## Sheet: Sheet1
	p_val	avg_log2FC	pct.1	pct.2	p_val_adj	cluster	gene
Fn1 -16714	7.7e-132	1.33087	0.995	0.86	1.97e-127	EPI	Fn1
Jam2 -27847	8.64e-130	1.06885	0.984	0.687	2.21e-125	EPI	Jam2
Glrx -242	4.99e-122	1.86426	0.997	0.905	1.28e-117	EPI	Glrx
Sox2 -25679	1.75e-120	0.777683	0.955	0.383	4.48e-116	EPI	Sox2
Tet1 -8611	1.83e-120	0.958286	0.997	0.987	4.67e-116	EPI	Tet1
Gm4737 -30701	3.37e-119	0.674378	0.997	0.975	8.61e-115	EPI	Gm4737
Tdgf1 -22026	2.88e-118	2.65669	0.992	0.898	7.36e-114	EPI	Tdgf1
Dppa5a -787	4.44e-117	1.30877	1	1	1.14e-112	EPI	Dppa5a
Etv5 -5308	1.44e-116	1.08686	0.989	0.777	3.67e-112	EPI	Etv5
Mybl2 -31078	2.58e-116	0.999408	1	0.983	6.6e-112	EPI	Mybl2
Ahcy -4737	3.42e-116	1.15687	0.997	0.96	8.74e-112	EPI	Ahcy
Spp1 -868	1.96e-107	2.47114	0.997	0.828	5.01e-103	EPI	Spp1
Trim28 -15194	9.7e-106	1.29148	1	0.994	2.48e-101	EPI	Trim28
Mgarp -18905	2.15e-105	1.63258	0.992	0.919	5.51e-101	EPI	Mgarp
Apoc1 -29860	2.14e-104	1.29013	0.997	0.952	5.46e-100	EPI	Apoc1
Slc25a13 -24592	4.66e-104	0.761799	0.984	0.873	1.19e-99	EPI	Slc25a13
Gabbr1 -3562	1.54e-103	0.433401	0.778	0.141	3.93e-99	EPI	Gabbr1
Akap12 -972	2.78e-103	0.725478	1	0.99	7.1e-99	EPI	Akap12
Fam25c -3776	2.37e-102	0.910656	0.907	0.269	6.05e-98	EPI	Fam25c
Zfp57 -9371	1.93e-101	1.58457	0.981	0.887	4.93e-97	EPI	Zfp57
Pdpn -25753	2.2e-101	1.47301	0.981	0.901	5.62e-97	EPI	Pdpn
Pttg1 -25549	4.43e-101	1.30541	0.995	0.976	1.13e-96	EPI	Pttg1
Nexmif -30542	1.54e-99	0.402235	0.995	0.917	3.93e-95	EPI	Nexmif
Baz2b -18372	8.91e-99	0.495089	0.992	0.916	2.28e-94	EPI	Baz2b
Dynlt1a -24955	1.59e-98	0.402539	0.995	0.96	4.07e-94	EPI	Dynlt1a
Fgd1 -1701	3.25e-98	0.472978	0.836	0.267	8.31e-94	EPI	Fgd1
Pecam1 -18083	2.23e-97	0.71159	0.997	0.941	5.71e-93	EPI	Pecam1
Rnf130 -24263	2.9e-97	0.769647	0.958	0.754	7.42e-93	EPI	Rnf130
Ticrr -13092	3.79e-97	0.773172	0.997	0.995	9.68e-93	EPI	Ticrr
Platr26 -17746	4.2e-97	0.614596	0.844	0.307	1.07e-92	EPI	Platr26
Msh6 -32103	2.75e-96	0.951718	0.997	0.976	7.04e-92	EPI	Msh6
Eif2s2 -3505	5.54e-96	0.839934	1	1	1.42e-91	EPI	Eif2s2
Serpinb1a -8903	2.36e-94	0.461256	0.685	0.091	6.02e-90	EPI	Serpinb1a
Upp1 -8997	5.36e-94	1.3596	0.997	0.658	1.37e-89	EPI	Upp1
Dhrs4 -31569	4.59e-93	0.751019	0.923	0.455	1.17e-88	EPI	Dhrs4
Klf4 -812	1.46e-91	0.829329	0.981	0.844	3.73e-87	EPI	Klf4
Ndufc1 -11515	1.31e-90	0.686769	0.997	0.973	3.34e-86	EPI	Ndufc1
Uhrf1 -7213	4.12e-90	1.02459	0.995	0.96	1.05e-85	EPI	Uhrf1
Utf1 -26112	1.69e-89	1.2393	0.958	0.849	4.33e-85	EPI	Utf1
Ppp1r14d -21129	4.64e-89	0.848535	0.889	0.485	1.18e-84	EPI	Ppp1r14d
Arl14epl -8011	3.17e-88	0.705957	0.989	0.901	8.11e-84	EPI	Arl14epl
Atg13 -23618	4e-87	0.794664	0.997	0.971	1.02e-82	EPI	Atg13
Rbpms2 -9360	7.02e-87	1.04255	0.997	0.968	1.79e-82	EPI	Rbpms2
AU020206 -21473	4.42e-86	0.755012	0.984	0.908	1.13e-81	EPI	AU020206
Cacybp -13592	7.31e-85	0.86458	0.995	0.984	1.87e-80	EPI	Cacybp
Lpcat1 -24503	1.41e-84	0.698976	0.989	0.922	3.6e-80	EPI	Lpcat1
Pias2 -23740	3.26e-84	0.706787	0.992	0.941	8.32e-80	EPI	Pias2
Grcc10 -19972	9.81e-84	0.691582	0.968	0.862	2.51e-79	EPI	Grcc10
Prdx2 -2808	1.26e-83	0.916291	0.992	0.959	3.23e-79	EPI	Prdx2
Cyb5r1 -8251	1.43e-83	0.86347	0.984	0.932	3.64e-79	EPI	Cyb5r1
Selenoh -3938	1.78e-83	1.01221	0.987	0.943	4.55e-79	EPI	Selenoh
Nedd4 -2665	3.04e-83	0.704615	0.992	0.89	7.78e-79	EPI	Nedd4
Uqcr10 -28751	3.63e-83	0.69397	1	0.995	9.27e-79	EPI	Uqcr10
Rif1 -12809	7.97e-83	0.576808	1	0.984	2.04e-78	EPI	Rif1
Dynlt1b -5449	2.41e-82	0.698118	1	0.981	6.16e-78	EPI	Dynlt1b
Amt -4565	2.7e-82	0.749426	0.992	0.957	6.9e-78	EPI	Amt
Tgif1 -22560	7.69e-82	0.905573	0.976	0.89	1.97e-77	EPI	Tgif1
Cdc5l -32056	1.26e-81	0.77439	0.997	0.975	3.21e-77	EPI	Cdc5l
Epha4 -18406	2.25e-81	0.618901	0.976	0.803	5.75e-77	EPI	Epha4
Rpl10a -21506	8.07e-81	0.756467	1	0.99	2.06e-76	EPI	Rpl10a
Rest -5683	1.19e-80	0.586129	1	0.997	3.04e-76	EPI	Rest
St3gal4 -17175	1.5e-80	0.321069	0.802	0.24	3.83e-76	EPI	St3gal4
Gdf3 -10863	2.05e-80	0.806778	0.976	0.844	5.23e-76	EPI	Gdf3
Tead1 -5618	4.37e-80	0.410999	0.995	0.963	1.12e-75	EPI	Tead1
Samm50 -9590	5.1e-80	0.436138	0.979	0.87	1.3e-75	EPI	Samm50
Rbfaos -24620	8.57e-80	0.866374	0.939	0.824	2.19e-75	EPI	Rbfaos
Cyp2b23 -4048	4.44e-79	0.394482	0.603	0.073	1.13e-74	EPI	Cyp2b23
Mdk -12394	7.85e-79	0.641756	0.958	0.576	2.01e-74	EPI	Mdk
Fkbp3 -23779	1.01e-78	0.762298	0.997	0.973	2.59e-74	EPI	Fkbp3
Fabp5 -29166	1.12e-78	1.27277	0.997	0.983	2.87e-74	EPI	Fabp5
Jmjd1c -18425	2.65e-78	0.372453	0.989	0.962	6.77e-74	EPI	Jmjd1c
Hmga2 -15943	3.8e-78	0.818798	1	0.994	9.71e-74	EPI	Hmga2
Usp9x -1362	1.25e-77	0.366624	0.995	0.967	3.19e-73	EPI	Usp9x
Apoe -16482	2.3e-77	1.33157	0.992	0.987	5.88e-73	EPI	Apoe
Esrrb -27646	2.69e-77	0.502346	0.968	0.776	6.86e-73	EPI	Esrrb
Ephx2 -30174	1.53e-76	0.37185	0.632	0.108	3.91e-72	EPI	Ephx2
Polr2a -30210	5.5e-76	0.326469	0.995	0.949	1.41e-71	EPI	Polr2a
Hmgn5 -25944	7.97e-76	0.722366	0.992	0.941	2.04e-71	EPI	Hmgn5
Acaa2 -12126	1.07e-75	1.02518	0.987	0.943	2.75e-71	EPI	Acaa2
Glg1 -13888	1.15e-75	0.35466	0.989	0.946	2.93e-71	EPI	Glg1
Etnk1 -29071	1.19e-75	0.368179	0.987	0.924	3.03e-71	EPI	Etnk1
Zfp459 -22829	1.48e-75	0.49328	0.881	0.628	3.79e-71	EPI	Zfp459
Hspe1 -27096	2.46e-75	0.775899	0.997	0.976	6.3e-71	EPI	Hspe1
Tcf7l1 -25914	4.55e-75	0.339112	0.844	0.324	1.16e-70	EPI	Tcf7l1
4930447C04Rik -30826	1.2e-74	0.637651	0.934	0.69	3.07e-70	EPI	4930447C04Rik
1700019D03Rik -13393	1.22e-74	0.327391	0.844	0.442	3.12e-70	EPI	1700019D03Rik
Pprc1 -10653	2.97e-74	0.538963	0.997	0.965	7.59e-70	EPI	Pprc1
Ncor1 -25973	3.16e-74	0.633764	0.995	0.978	8.08e-70	EPI	Ncor1
Spry2 -17388	4.06e-74	1.24375	1	0.99	1.04e-69	EPI	Spry2
Smc6 -13795	4.61e-74	0.292194	0.992	0.962	1.18e-69	EPI	Smc6
Deptor -4334	8.61e-74	0.342769	0.989	0.917	2.2e-69	EPI	Deptor
Dynlt1c -13826	2.59e-73	0.391294	0.997	0.986	6.62e-69	EPI	Dynlt1c
Cox7b -9144	3.49e-73	0.767554	0.997	0.971	8.91e-69	EPI	Cox7b
Cox7a1 -31138	4.56e-73	0.802264	0.968	0.865	1.17e-68	EPI	Cox7a1
Hint1 -28891	5.56e-73	0.790326	0.992	0.978	1.42e-68	EPI	Hint1
Mib2 -22590	9.5e-73	0.55564	0.952	0.755	2.43e-68	EPI	Mib2
Pck2 -17183	1.07e-72	0.656284	0.984	0.903	2.73e-68	EPI	Pck2
Xrcc5 -31573	1.79e-72	0.561312	0.979	0.879	4.58e-68	EPI	Xrcc5
Lrrc2 -13647	1.89e-72	0.381499	0.839	0.526	4.82e-68	EPI	Lrrc2
Epop -10380	3.77e-72	0.437986	0.992	0.79	9.65e-68	EPI	Epop
Platr10 -25141	7.63e-72	0.665891	0.905	0.603	1.95e-67	EPI	Platr10
Glb1 -31361	8.4e-72	1.07131	0.995	0.976	2.15e-67	EPI	Glb1
Ptov1 -7290	9.15e-72	0.520273	0.947	0.684	2.34e-67	EPI	Ptov1
Spats2 -31414	9.83e-72	0.379095	0.976	0.857	2.51e-67	EPI	Spats2
Ifitm2 -1190	1.2e-71	1.34209	0.96	0.846	3.08e-67	EPI	Ifitm2
Uri1 -20403	1.79e-71	0.458121	0.981	0.932	4.56e-67	EPI	Uri1
Fbxo22 -26562	2.89e-71	0.679186	0.976	0.917	7.4e-67	EPI	Fbxo22
Bclaf3 -14731	9.23e-71	0.877112	0.976	0.921	2.36e-66	EPI	Bclaf3
Hnrnpdl -7622	3.35e-70	0.610908	1	0.983	8.57e-66	EPI	Hnrnpdl
Park7 -30419	3.63e-70	0.722263	0.997	0.971	9.27e-66	EPI	Park7
Uqcc2 -25589	4.1e-70	0.602578	0.981	0.903	1.05e-65	EPI	Uqcc2
Anxa6 -9826	4.56e-70	0.734462	0.981	0.825	1.16e-65	EPI	Anxa6
Cggbp1 -6579	5.68e-70	0.310354	0.989	0.952	1.45e-65	EPI	Cggbp1
Smarca5 -31117	8.94e-70	0.587445	1	0.986	2.29e-65	EPI	Smarca5
Platr14 -13478	9.46e-70	0.992079	0.995	0.944	2.42e-65	EPI	Platr14
Arid5b -30937	1.24e-69	0.465619	0.995	0.913	3.16e-65	EPI	Arid5b
Dpy30 -10188	1.28e-69	0.674747	0.987	0.951	3.26e-65	EPI	Dpy30
Fgfr1 -8223	1.28e-69	0.470257	0.995	0.946	3.28e-65	EPI	Fgfr1
Atpif1 -2366	2.73e-69	0.78231	0.992	0.975	6.97e-65	EPI	Atpif1
Sulf2 -2578	2.9e-69	0.359532	0.989	0.857	7.4e-65	EPI	Sulf2
Lig1 -32275	3.52e-69	0.495232	0.989	0.949	8.99e-65	EPI	Lig1
Rtn4 -24700	4.3e-68	0.703896	1	0.997	1.1e-63	EPI	Rtn4
Gstp2 -832	4.72e-68	0.909788	0.995	0.981	1.21e-63	EPI	Gstp2
Alpl -14761	5.1e-68	0.912798	0.995	0.921	1.3e-63	EPI	Alpl
Rbpj -4634	8.1e-68	0.569466	1	0.997	2.07e-63	EPI	Rbpj
B3gnt7 -25583	1.69e-67	0.321016	0.918	0.413	4.33e-63	EPI	B3gnt7
Mov10 -19147	2.81e-67	0.472146	0.95	0.833	7.18e-63	EPI	Mov10
Fam189a2 -31769	5.68e-67	0.303206	0.902	0.469	1.45e-62	EPI	Fam189a2
Atrx -17000	7.22e-67	0.650209	1	1	1.84e-62	EPI	Atrx
Ddt -28910	7.51e-67	0.782254	0.979	0.908	1.92e-62	EPI	Ddt
Snx18 -4242	2.55e-66	0.297593	0.95	0.797	6.52e-62	EPI	Snx18
Sptbn1 -10968	3.13e-66	0.379417	0.995	0.946	8e-62	EPI	Sptbn1
Tmem231 -19079	3.48e-66	0.696443	0.997	0.986	8.89e-62	EPI	Tmem231
Rpl22l1 -1665	8.49e-66	1.01299	0.997	0.973	2.17e-61	EPI	Rpl22l1
Klf2 -10288	8.53e-66	0.662268	0.868	0.576	2.18e-61	EPI	Klf2
Glud1 -30304	1.28e-65	0.634564	1	0.978	3.27e-61	EPI	Glud1
Hspe1-rs1 -7943	1.46e-65	0.332601	0.997	0.963	3.73e-61	EPI	Hspe1-rs1
Gstp1 -17070	3.31e-65	0.935216	0.995	0.992	8.47e-61	EPI	Gstp1
Dut -26856	1.74e-64	0.687877	1	0.979	4.44e-60	EPI	Dut
Ube2a -23956	1.82e-64	0.60428	0.984	0.946	4.66e-60	EPI	Ube2a
Tmcc1 -11925	1.95e-64	0.38923	1	1	4.98e-60	EPI	Tmcc1
Ndufa2 -2802	5.22e-64	0.714684	0.997	0.968	1.33e-59	EPI	Ndufa2
Dynll1 -23231	8.59e-64	0.571741	1	0.995	2.2e-59	EPI	Dynll1
Ezh2 -13381	1.08e-63	0.61475	0.987	0.951	2.75e-59	EPI	Ezh2
Platr13 -10956	1.28e-63	0.307025	0.963	0.752	3.28e-59	EPI	Platr13
H2afy -120	1.44e-63	0.593986	0.997	0.981	3.69e-59	EPI	H2afy
Tmem39a -4911	2.74e-63	0.919186	0.979	0.944	7.01e-59	EPI	Tmem39a
Usp7 -1447	3.72e-63	0.563481	0.995	0.992	9.51e-59	EPI	Usp7
Xrn2 -15014	5.21e-63	0.491801	0.995	0.963	1.33e-58	EPI	Xrn2
Maz -13583	5.89e-63	0.289909	0.918	0.582	1.51e-58	EPI	Maz
Lama5 -3680	5.95e-63	0.280321	0.992	0.906	1.52e-58	EPI	Lama5
Zfp428 -20672	8.94e-63	0.764218	0.947	0.8	2.28e-58	EPI	Zfp428
Galnt1 -11345	1.77e-62	0.272213	0.976	0.897	4.51e-58	EPI	Galnt1
Pcbp2 -5129	2.09e-62	0.7531	0.984	0.951	5.35e-58	EPI	Pcbp2
Trim44 -15589	2.55e-62	0.358824	0.95	0.707	6.51e-58	EPI	Trim44
Chmp4c -23774	4.69e-62	0.299537	0.974	0.859	1.2e-57	EPI	Chmp4c
Skp1a -2288	5.58e-62	0.604497	0.997	0.995	1.43e-57	EPI	Skp1a
Tubb5 -29366	5.74e-62	0.924825	1	0.997	1.47e-57	EPI	Tubb5
Setx -21348	6.6e-62	0.338048	0.995	0.967	1.69e-57	EPI	Setx
Pin1 -19081	6.9e-62	0.419188	0.984	0.952	1.76e-57	EPI	Pin1
Gm13128 -27319	1.78e-61	0.870591	0.96	0.844	4.55e-57	EPI	Gm13128
Rfx2 -2121	2.27e-61	0.295258	0.841	0.49	5.81e-57	EPI	Rfx2
Trap1a -13475	2.56e-61	0.879138	0.992	0.952	6.54e-57	EPI	Trap1a
Nucks1 -16104	2.66e-61	0.465891	1	0.998	6.79e-57	EPI	Nucks1
Cebpzos -28761	7.81e-61	0.67584	0.96	0.908	2e-56	EPI	Cebpzos
Fgf4 -24131	8.04e-61	0.760612	0.725	0.324	2.05e-56	EPI	Fgf4
Hells -12099	9.67e-61	0.358482	0.984	0.949	2.47e-56	EPI	Hells
Pnkd -19123	1.99e-60	0.461153	0.974	0.917	5.08e-56	EPI	Pnkd
Osbpl1a -11124	2.23e-60	0.261947	0.876	0.571	5.7e-56	EPI	Osbpl1a
Zc3hav1 -20279	2.92e-60	0.541931	0.989	0.941	7.45e-56	EPI	Zc3hav1
Sdhd -29880	1.34e-59	0.748297	0.981	0.968	3.42e-55	EPI	Sdhd
Fbxo31 -23144	1.68e-59	0.282657	0.955	0.817	4.3e-55	EPI	Fbxo31
Pcmtd1 -8313	2.12e-59	0.345089	0.992	0.914	5.41e-55	EPI	Pcmtd1
Rnf111 -26738	2.35e-59	0.402222	0.989	0.962	6.01e-55	EPI	Rnf111
Ndufb9 -7309	3.16e-59	0.560606	1	0.992	8.07e-55	EPI	Ndufb9
Elobl -23567	3.19e-59	1.0746	0.997	0.97	8.16e-55	EPI	Elobl
4930566F21Rik -30933	3.25e-59	0.281122	0.712	0.291	8.3e-55	EPI	4930566F21Rik
Senp3 -23745	3.3e-59	0.721924	0.987	0.94	8.43e-55	EPI	Senp3
Dek -24912	4.68e-59	0.517847	0.997	0.963	1.2e-54	EPI	Dek
Ulk1 -3369	5.53e-59	0.577283	0.995	0.979	1.41e-54	EPI	Ulk1
Gm17066 -10306	7.98e-59	0.284574	0.921	0.827	2.04e-54	EPI	Gm17066
Atp5j2 -24284	1.1e-58	0.514116	0.992	0.975	2.81e-54	EPI	Atp5j2
Gm13166 -24709	1.11e-58	0.463425	0.979	0.89	2.84e-54	EPI	Gm13166
Ndufs6 -18832	1.11e-58	0.546415	0.997	0.968	2.85e-54	EPI	Ndufs6
Sec61g -9786	1.6e-58	0.526254	0.992	0.949	4.09e-54	EPI	Sec61g
Timp1 -11087	2.52e-58	0.500208	0.828	0.34	6.45e-54	EPI	Timp1
Lap3 -15427	3.74e-58	0.773886	0.995	0.962	9.56e-54	EPI	Lap3
Lmo2 -4851	1.27e-57	0.366426	0.72	0.299	3.24e-53	EPI	Lmo2
Phpt1 -19617	1.6e-57	0.457352	0.966	0.905	4.08e-53	EPI	Phpt1
Ubald2 -8615	1.9e-57	0.457993	0.995	0.949	4.85e-53	EPI	Ubald2
Slirp -3706	2.62e-57	0.384541	0.992	0.946	6.69e-53	EPI	Slirp
Smg7 -7339	3.21e-57	0.26216	0.995	0.946	8.21e-53	EPI	Smg7
Esf1 -1483	4.3e-57	0.288468	0.992	0.952	1.1e-52	EPI	Esf1
Tmem256 -8435	4.35e-57	0.555147	0.987	0.913	1.11e-52	EPI	Tmem256
Eif3f -7214	5.84e-57	0.474353	0.995	0.97	1.49e-52	EPI	Eif3f
Ddr2 -16850	6.05e-57	0.329924	0.955	0.757	1.55e-52	EPI	Ddr2
Itga6 -13553	6.35e-57	0.544563	0.992	0.96	1.62e-52	EPI	Itga6
Gm12940 -22398	7.63e-57	0.891207	0.989	0.951	1.95e-52	EPI	Gm12940
Ywhag -12067	7.7e-57	0.5403	0.997	0.987	1.97e-52	EPI	Ywhag
Triml1 -5081	9.91e-57	0.443858	0.91	0.736	2.53e-52	EPI	Triml1
L1td1 -28006	1.04e-56	0.481058	0.992	0.936	2.67e-52	EPI	L1td1
Npepps -26537	1.15e-56	0.405204	0.989	0.932	2.95e-52	EPI	Npepps
Larp7 -3700	1.27e-56	0.440661	0.987	0.954	3.23e-52	EPI	Larp7
Gapdh -16337	1.37e-56	0.33223	1	0.995	3.51e-52	EPI	Gapdh
Blvrb -2071	2.57e-56	0.620197	0.974	0.927	6.58e-52	EPI	Blvrb
Fxr2 -6193	3.41e-56	0.329732	0.968	0.898	8.71e-52	EPI	Fxr2
Parp1 -29235	5.07e-56	0.60529	1	0.981	1.3e-51	EPI	Parp1
H2-M5 -16070	5.29e-56	0.261988	0.529	0.107	1.35e-51	EPI	H2-M5
Ezr -30316	7.78e-56	0.517584	0.995	0.979	1.99e-51	EPI	Ezr
Ptbp3 -24076	8.96e-56	0.405124	1	0.987	2.29e-51	EPI	Ptbp3
Dynlt1f -13619	1.1e-55	0.537172	0.995	0.968	2.8e-51	EPI	Dynlt1f
Akap1 -25683	1.28e-55	0.414224	0.976	0.946	3.26e-51	EPI	Akap1
Enah -10277	1.35e-55	0.629271	1	0.998	3.45e-51	EPI	Enah
Zfp988 -22214	1.49e-55	0.407242	1	0.946	3.8e-51	EPI	Zfp988
Trh -26707	1.49e-55	0.676803	0.487	0.076	3.81e-51	EPI	Trh
Dcakd -27576	1.54e-55	0.544442	0.968	0.901	3.95e-51	EPI	Dcakd
Uqcr11 -16100	1.73e-55	0.627237	0.997	0.965	4.41e-51	EPI	Uqcr11
Klf9 -28749	1.88e-55	0.345721	0.997	0.973	4.81e-51	EPI	Klf9
Atp5j -27918	2.18e-55	0.46225	1	1	5.57e-51	EPI	Atp5j
Nfu1 -17148	2.47e-55	0.615573	0.995	0.99	6.31e-51	EPI	Nfu1
Smim22 -26431	2.69e-55	0.703796	0.947	0.854	6.88e-51	EPI	Smim22
Tra2a -1227	3.45e-55	0.634803	1	0.998	8.81e-51	EPI	Tra2a
Prpf4b -26690	4.43e-55	0.282085	0.995	0.962	1.13e-50	EPI	Prpf4b
Srrm1 -20650	7.67e-55	0.356204	1	0.997	1.96e-50	EPI	Srrm1
Cox6a1 -31838	8.7e-55	0.540228	1	0.994	2.22e-50	EPI	Cox6a1
Gas5 -27841	1.33e-54	0.683461	1	1	3.4e-50	EPI	Gas5
Ndufc2 -9773	1.55e-54	0.453724	0.981	0.944	3.96e-50	EPI	Ndufc2
Pafah1b1 -25419	2.33e-54	0.257794	0.992	0.97	5.96e-50	EPI	Pafah1b1
Atp5g2 -14913	3.22e-54	0.537809	0.989	0.96	8.22e-50	EPI	Atp5g2
Son -16005	5.67e-54	0.37024	1	0.995	1.45e-49	EPI	Son
Rps23 -30242	6.2e-54	0.487678	0.997	0.987	1.59e-49	EPI	Rps23
Trim25 -2573	8.46e-54	0.265433	0.992	0.932	2.16e-49	EPI	Trim25
Rcc2 -2565	1.04e-53	0.526306	0.995	0.965	2.65e-49	EPI	Rcc2
Rpap1 -14729	1.11e-53	0.323741	0.95	0.87	2.83e-49	EPI	Rpap1
Pfkp -9599	1.14e-53	0.362177	0.712	0.267	2.92e-49	EPI	Pfkp
Psme4 -12900	1.43e-53	0.479889	0.992	0.948	3.64e-49	EPI	Psme4
Ndfip1 -8941	1.6e-53	0.66474	1	0.981	4.08e-49	EPI	Ndfip1
Psip1 -27504	1.62e-53	0.340342	0.989	0.922	4.14e-49	EPI	Psip1
Ctbp2 -141	2e-53	0.475991	0.997	0.968	5.11e-49	EPI	Ctbp2
Spint1 -24715	3.96e-53	0.839124	0.995	0.962	1.01e-48	EPI	Spint1
Brd4 -17049	4.18e-53	0.269757	1	0.997	1.07e-48	EPI	Brd4
Ilf2 -9648	5.81e-53	0.515437	1	0.992	1.49e-48	EPI	Ilf2
Aldh9a1 -21202	6.63e-53	0.372241	0.987	0.954	1.69e-48	EPI	Aldh9a1
Arglu1 -20336	6.85e-53	0.379325	0.997	0.971	1.75e-48	EPI	Arglu1
Naa15 -3295	9.06e-53	0.333785	0.995	0.998	2.31e-48	EPI	Naa15
Cox7c -5197	1.03e-52	0.561307	1	0.987	2.63e-48	EPI	Cox7c
Fubp1 -31153	1.06e-52	0.486769	1	0.997	2.71e-48	EPI	Fubp1
Agtrap -24803	2.28e-52	0.385894	0.984	0.944	5.82e-48	EPI	Agtrap
Gins2 -6872	2.29e-52	0.268875	0.929	0.809	5.84e-48	EPI	Gins2
Trip12 -6029	3.49e-52	0.485499	1	0.995	8.93e-48	EPI	Trip12
Uba2 -18297	5.33e-52	0.537321	1	0.998	1.36e-47	EPI	Uba2
Prkci -27442	5.6e-52	0.358962	0.987	0.928	1.43e-47	EPI	Prkci
Ldha -26127	7.46e-52	1.15445	0.939	0.811	1.91e-47	EPI	Ldha
Ndufb8 -21459	1.43e-51	0.58973	0.997	0.986	3.66e-47	EPI	Ndufb8
Srsf11 -31534	1.51e-51	0.460827	1	0.984	3.86e-47	EPI	Srsf11
Capns1 -16122	1.94e-51	0.60832	0.995	0.914	4.97e-47	EPI	Capns1
Ndufb4 -17038	1.95e-51	0.42714	0.989	0.96	4.98e-47	EPI	Ndufb4
Psme2 -14875	2.82e-51	0.382732	0.926	0.83	7.2e-47	EPI	Psme2
Plin2 -16045	3.09e-51	0.919259	0.987	0.981	7.89e-47	EPI	Plin2
Klf3 -23887	5.26e-51	0.295151	0.929	0.808	1.35e-46	EPI	Klf3
Luc7l3 -9405	5.3e-51	0.477211	0.997	0.965	1.35e-46	EPI	Luc7l3
Fam168a -18979	6.06e-51	0.543758	0.984	0.901	1.55e-46	EPI	Fam168a
Brca2 -8077	6.32e-51	0.361647	0.989	0.976	1.61e-46	EPI	Brca2
Ildr1 -13082	7.7e-51	0.445325	0.857	0.537	1.97e-46	EPI	Ildr1
Sms -28479	8.03e-51	0.505704	0.992	0.963	2.05e-46	EPI	Sms
Vps54 -15246	8.67e-51	0.392967	0.979	0.948	2.22e-46	EPI	Vps54
Creg1 -23401	1.13e-50	0.636391	0.976	0.946	2.89e-46	EPI	Creg1
Nisch -3974	1.25e-50	0.288788	0.981	0.814	3.2e-46	EPI	Nisch
Atp5g3 -14760	1.33e-50	0.585673	0.995	0.987	3.41e-46	EPI	Atp5g3
Rnf138 -10497	1.56e-50	0.51005	0.981	0.943	3.99e-46	EPI	Rnf138
Pabpc1 -3228	2.02e-50	0.581426	1	1	5.17e-46	EPI	Pabpc1
Sf3a2 -17812	2.06e-50	0.317591	0.987	0.927	5.26e-46	EPI	Sf3a2
Ccdc160 -7250	2.7e-50	0.413275	0.836	0.558	6.9e-46	EPI	Ccdc160
Zfp992 -9620	2.82e-50	0.289133	0.997	0.957	7.21e-46	EPI	Zfp992
Noct -21106	3.19e-50	0.335351	1	0.981	8.16e-46	EPI	Noct
Pgm2 -1063	3.9e-50	0.387738	0.944	0.771	9.96e-46	EPI	Pgm2
Csk -12151	4.01e-50	0.26395	0.926	0.779	1.03e-45	EPI	Csk
Lars2 -12479	6.92e-50	1.05651	1	1	1.77e-45	EPI	Lars2
Rpl12 -9681	1.25e-49	0.723848	1	0.992	3.2e-45	EPI	Rpl12
Rdx -29353	1.38e-49	0.385259	0.992	0.954	3.53e-45	EPI	Rdx
Kdm3b -26696	1.6e-49	0.340786	0.984	0.943	4.1e-45	EPI	Kdm3b
Tmem258 -12750	2.12e-49	0.48561	0.989	0.957	5.41e-45	EPI	Tmem258
Ndufaf2 -1088	2.24e-49	0.506618	0.974	0.886	5.73e-45	EPI	Ndufaf2
Naxe -10784	3.48e-49	0.592729	0.963	0.905	8.9e-45	EPI	Naxe
Snhg6 -11831	4.58e-49	0.51232	0.997	0.952	1.17e-44	EPI	Snhg6
Snhg5 -32100	5.12e-49	0.852211	0.987	0.922	1.31e-44	EPI	Snhg5
Dcbld1 -2838	6.63e-49	0.405585	0.981	0.936	1.69e-44	EPI	Dcbld1
Tcl1 -28792	1.18e-48	0.586027	0.849	0.507	3.01e-44	EPI	Tcl1
Rps28 -22306	1.46e-48	0.575984	1	0.998	3.72e-44	EPI	Rps28
Tcerg1 -9680	1.46e-48	0.371029	0.992	0.968	3.74e-44	EPI	Tcerg1
Gja1 -1946	1.48e-48	0.942337	1	0.997	3.78e-44	EPI	Gja1
B230311B06Rik -1612	1.81e-48	0.604731	0.868	0.672	4.63e-44	EPI	B230311B06Rik
Ppdpf -15667	2.93e-48	0.479712	0.984	0.908	7.48e-44	EPI	Ppdpf
Bola2 -7886	3.66e-48	0.32984	0.995	0.973	9.35e-44	EPI	Bola2
Ppm1a -22849	5.08e-48	0.701768	1	0.99	1.3e-43	EPI	Ppm1a
Prdm14 -29746	5.83e-48	0.366318	0.542	0.151	1.49e-43	EPI	Prdm14
Pold1 -13543	7.82e-48	0.456606	0.968	0.895	2e-43	EPI	Pold1
Ptges3 -31702	9.01e-48	0.448401	1	0.998	2.3e-43	EPI	Ptges3
Ankrd11 -13737	1.18e-47	0.419939	1	0.975	3.02e-43	EPI	Ankrd11
Acaa1a -7028	1.49e-47	0.521582	0.963	0.898	3.81e-43	EPI	Acaa1a
Hsph1 -3015	2.32e-47	0.511783	0.997	0.986	5.93e-43	EPI	Hsph1
Sh3bgrl3 -838	2.46e-47	0.65699	0.989	0.963	6.28e-43	EPI	Sh3bgrl3
Slc38a4 -11201	3.54e-47	0.447137	0.955	0.887	9.06e-43	EPI	Slc38a4
Apopt1 -6707	4.5e-47	0.410256	0.937	0.859	1.15e-42	EPI	Apopt1
Cox6b2 -20708	4.72e-47	0.636296	0.947	0.868	1.21e-42	EPI	Cox6b2
Rpsa -25781	5.13e-47	0.584232	1	0.997	1.31e-42	EPI	Rpsa
Ift46 -15250	5.8e-47	0.518537	0.963	0.89	1.48e-42	EPI	Ift46
Gid8 -28194	5.83e-47	0.357054	0.944	0.873	1.49e-42	EPI	Gid8
Elovl7 -8437	7.99e-47	0.438875	0.971	0.889	2.04e-42	EPI	Elovl7
Ei24 -18100	8.53e-47	0.938837	0.989	0.96	2.18e-42	EPI	Ei24
Grsf1 -4754	8.63e-47	0.500824	0.974	0.924	2.2e-42	EPI	Grsf1
Cryge -26120	2.14e-46	0.312761	0.611	0.238	5.47e-42	EPI	Cryge
Tspan3 -21926	2.17e-46	0.589796	0.963	0.876	5.54e-42	EPI	Tspan3
Brd8 -8551	2.47e-46	0.469743	1	0.975	6.32e-42	EPI	Brd8
Cdc37l1 -25401	2.92e-46	0.270991	0.963	0.919	7.46e-42	EPI	Cdc37l1
Sgpl1 -16062	3.31e-46	0.541209	0.981	0.96	8.46e-42	EPI	Sgpl1
Zfp991 -28766	3.57e-46	0.280258	0.995	0.928	9.11e-42	EPI	Zfp991
Acin1 -26185	4.59e-46	0.327577	0.992	0.952	1.17e-41	EPI	Acin1
Id3 -6717	4.88e-46	0.841111	0.942	0.769	1.25e-41	EPI	Id3
Fam49b -22609	5.22e-46	0.312943	0.955	0.862	1.33e-41	EPI	Fam49b
Rbm39 -19548	5.81e-46	0.555586	1	0.994	1.48e-41	EPI	Rbm39
Aldh2 -17988	7.18e-46	0.253982	0.963	0.89	1.83e-41	EPI	Aldh2
Atp5k -13473	7.19e-46	0.53675	0.995	0.967	1.84e-41	EPI	Atp5k
Add1 -8630	7.69e-46	0.396051	0.989	0.976	1.97e-41	EPI	Add1
Cpe -29770	8.4e-46	0.478223	0.741	0.417	2.15e-41	EPI	Cpe
Ubqln4 -12498	9.44e-46	0.350734	0.905	0.831	2.41e-41	EPI	Ubqln4
Aars -31533	9.62e-46	0.38706	1	0.978	2.46e-41	EPI	Aars
Mreg -16815	9.81e-46	0.49222	0.987	0.959	2.51e-41	EPI	Mreg
Atxn2 -793	1.03e-45	0.322684	0.997	0.957	2.63e-41	EPI	Atxn2
Anapc13 -6604	1.55e-45	0.400358	0.997	0.955	3.97e-41	EPI	Anapc13
Hspa4 -13163	1.83e-45	0.425948	0.995	0.987	4.68e-41	EPI	Hspa4
Msh2 -18255	1.96e-45	0.554615	0.987	0.955	5e-41	EPI	Msh2
Arf6 -495	2.02e-45	0.371352	0.981	0.921	5.17e-41	EPI	Arf6
Gtsf1l -1848	2.05e-45	0.48827	0.915	0.854	5.25e-41	EPI	Gtsf1l
Marcks -29354	2.21e-45	0.449517	0.989	0.949	5.66e-41	EPI	Marcks
Rad21 -11759	2.27e-45	0.479022	0.997	0.99	5.79e-41	EPI	Rad21
Gpx1 -16411	3.02e-45	0.518354	1	0.99	7.71e-41	EPI	Gpx1
Psmb9 -3099	4.5e-45	0.387763	0.836	0.607	1.15e-40	EPI	Psmb9
Mapt -15496	5.09e-45	0.329148	0.947	0.835	1.3e-40	EPI	Mapt
Tbca -10996	5.53e-45	0.48555	0.971	0.921	1.41e-40	EPI	Tbca
Alkbh1 -16106	5.84e-45	0.351797	0.992	0.941	1.49e-40	EPI	Alkbh1
Rpl23a -16813	6.39e-45	0.586235	1	0.99	1.63e-40	EPI	Rpl23a
Bckdhb -12659	6.41e-45	0.425795	0.87	0.739	1.64e-40	EPI	Bckdhb
Etl4 -10724	9.86e-45	0.352221	0.987	0.941	2.52e-40	EPI	Etl4
Pced1b -27157	1.01e-44	0.332258	0.979	0.919	2.58e-40	EPI	Pced1b
Slc7a3 -24742	1.16e-44	0.67246	0.529	0.149	2.96e-40	EPI	Slc7a3
Tmem223 -16681	1.16e-44	0.414951	0.937	0.874	2.97e-40	EPI	Tmem223
Zfas1 -24256	1.2e-44	0.712312	0.968	0.921	3.06e-40	EPI	Zfas1
Mtdh -8010	1.27e-44	0.293942	1	0.983	3.25e-40	EPI	Mtdh
Kdm6b -2846	1.58e-44	0.274234	0.997	0.973	4.05e-40	EPI	Kdm6b
Atf2 -814	1.9e-44	0.291568	0.958	0.897	4.85e-40	EPI	Atf2
H2afz -1559	2.08e-44	0.539304	1	1	5.31e-40	EPI	H2afz
Dnajc8 -30646	2.2e-44	0.43141	0.992	0.955	5.62e-40	EPI	Dnajc8
Rnf44 -12351	2.35e-44	0.277281	0.992	0.954	6.02e-40	EPI	Rnf44
Eef1b2 -10370	2.61e-44	0.50144	0.997	0.998	6.67e-40	EPI	Eef1b2
Anp32b -488	2.88e-44	0.554086	1	0.997	7.37e-40	EPI	Anp32b
Aarsd1 -9412	4.39e-44	0.442595	0.997	0.978	1.12e-39	EPI	Aarsd1
Ccdc107 -4831	4.61e-44	0.444355	0.881	0.797	1.18e-39	EPI	Ccdc107
Ube2dnl1 -17877	5.56e-44	0.407982	0.534	0.165	1.42e-39	EPI	Ube2dnl1
Tcf7l2 -3163	5.82e-44	0.408169	0.968	0.889	1.49e-39	EPI	Tcf7l2
Itpk1 -3284	8.02e-44	0.409519	0.775	0.493	2.05e-39	EPI	Itpk1
Kpnb1 -30297	8.73e-44	0.403215	0.995	0.997	2.23e-39	EPI	Kpnb1
Pml -7215	1e-43	0.259177	0.921	0.82	2.56e-39	EPI	Pml
Rbm25 -14677	1.42e-43	0.28879	1	1	3.62e-39	EPI	Rbm25
Gpi1 -5067	1.43e-43	0.378252	0.992	0.943	3.65e-39	EPI	Gpi1
Ndufab1 -11294	1.44e-43	0.384851	0.987	0.954	3.68e-39	EPI	Ndufab1
Aspa -16300	1.46e-43	0.39195	0.672	0.304	3.73e-39	EPI	Aspa
Timm8b -13167	2.15e-43	0.463218	0.992	0.954	5.5e-39	EPI	Timm8b
Sycn -29114	2.31e-43	0.904201	0.971	0.951	5.9e-39	EPI	Sycn
Cox17 -578	4.31e-43	0.268552	0.995	0.987	1.1e-38	EPI	Cox17
Rpp25 -17062	4.9e-43	0.727753	0.955	0.9	1.25e-38	EPI	Rpp25
Oga -640	5.57e-43	0.337575	0.981	0.951	1.42e-38	EPI	Oga
Snhg12 -26020	5.76e-43	0.533986	0.968	0.874	1.47e-38	EPI	Snhg12
Pla2g10 -27944	6.97e-43	0.600878	0.857	0.749	1.78e-38	EPI	Pla2g10
Tm7sf3 -3853	7.19e-43	0.395332	0.981	0.933	1.84e-38	EPI	Tm7sf3
Snhg20 -13519	8.45e-43	0.588319	0.968	0.928	2.16e-38	EPI	Snhg20
Sfpq -4721	8.72e-43	0.532259	0.995	0.979	2.23e-38	EPI	Sfpq
Gpatch2 -6633	8.79e-43	0.328684	0.952	0.865	2.25e-38	EPI	Gpatch2
Cenph -21699	9.41e-43	0.376811	0.984	0.925	2.41e-38	EPI	Cenph
Rbm26 -29895	9.55e-43	0.291559	0.987	0.946	2.44e-38	EPI	Rbm26
Map2k1 -19083	1.12e-42	0.453615	0.976	0.946	2.87e-38	EPI	Map2k1
Pramef17 -21963	1.15e-42	0.352669	0.931	0.792	2.93e-38	EPI	Pramef17
Haus1 -4266	1.31e-42	0.479064	0.971	0.903	3.35e-38	EPI	Haus1
Cbx1 -25330	1.56e-42	0.329114	0.992	0.959	3.99e-38	EPI	Cbx1
Slc49a4 -6947	1.58e-42	0.349273	0.976	0.919	4.03e-38	EPI	Slc49a4
Zcchc8 -9385	1.62e-42	0.287683	0.984	0.927	4.14e-38	EPI	Zcchc8
Wdr6 -25207	1.74e-42	0.283991	0.899	0.736	4.45e-38	EPI	Wdr6
Prr14 -25186	2.39e-42	0.313896	0.984	0.946	6.1e-38	EPI	Prr14
Gnb2 -2866	2.44e-42	0.380856	0.981	0.919	6.22e-38	EPI	Gnb2
Yes1 -24258	2.75e-42	0.285183	0.987	0.933	7.04e-38	EPI	Yes1
Cbx3 -10214	4.39e-42	0.444825	1	0.998	1.12e-37	EPI	Cbx3
Nfatc2ip -18184	4.48e-42	0.288379	1	0.962	1.14e-37	EPI	Nfatc2ip
Ssbp4 -6486	4.65e-42	0.346305	0.862	0.606	1.19e-37	EPI	Ssbp4
Ubr5 -12533	4.94e-42	0.383164	0.995	0.962	1.26e-37	EPI	Ubr5
Cox6c -5573	5.02e-42	0.510329	1	0.995	1.28e-37	EPI	Cox6c
Commd1 -21017	5.09e-42	0.258129	0.979	0.946	1.3e-37	EPI	Commd1
Ly6g6e -8062	5.82e-42	0.715046	0.786	0.568	1.49e-37	EPI	Ly6g6e
Ndufa3 -24710	6.32e-42	0.518207	0.995	0.954	1.61e-37	EPI	Ndufa3
Stk38 -20936	8.4e-42	0.546117	0.995	0.975	2.15e-37	EPI	Stk38
Rpl28 -28552	9.11e-42	0.455336	0.997	0.983	2.33e-37	EPI	Rpl28
Prpf38b -27806	9.63e-42	0.286425	0.989	0.97	2.46e-37	EPI	Prpf38b
Rpl3 -18811	9.9e-42	0.393028	0.997	0.998	2.53e-37	EPI	Rpl3
Ndufa13 -13812	1.04e-41	0.424763	0.995	0.959	2.66e-37	EPI	Ndufa13
Fbrsl1 -31644	1.85e-41	0.379103	0.968	0.914	4.72e-37	EPI	Fbrsl1
U2surp -29163	1.86e-41	0.299915	0.997	0.973	4.76e-37	EPI	U2surp
Smpdl3b -25681	1.94e-41	0.514288	0.905	0.793	4.96e-37	EPI	Smpdl3b
Kntc1 -18006	1.95e-41	0.326932	0.929	0.863	5e-37	EPI	Kntc1
Resf1 -31774	2.04e-41	0.532384	1	0.992	5.22e-37	EPI	Resf1
Map4k4 -7012	2.11e-41	0.264514	0.968	0.887	5.4e-37	EPI	Map4k4
Fam162a -30820	2.35e-41	0.479291	0.876	0.727	6e-37	EPI	Fam162a
Adh5 -30520	2.46e-41	0.512013	0.989	0.971	6.29e-37	EPI	Adh5
Trim24 -20301	2.6e-41	0.430592	0.992	0.948	6.64e-37	EPI	Trim24
Arl6ip1 -14159	3.62e-41	0.684209	1	0.992	9.25e-37	EPI	Arl6ip1
Colgalt1 -14311	4.35e-41	0.296798	0.968	0.886	1.11e-36	EPI	Colgalt1
Stoml1 -732	4.51e-41	0.367516	0.849	0.609	1.15e-36	EPI	Stoml1
Cenpv -32174	4.51e-41	0.257018	0.78	0.467	1.15e-36	EPI	Cenpv
Ube2l6 -27623	4.74e-41	0.503704	0.849	0.579	1.21e-36	EPI	Ube2l6
Arf3 -6534	4.75e-41	0.281576	0.979	0.936	1.21e-36	EPI	Arf3
Suz12 -25867	4.81e-41	0.422574	0.997	0.981	1.23e-36	EPI	Suz12
Ldb1 -19964	5.74e-41	0.346437	0.952	0.895	1.47e-36	EPI	Ldb1
Eci2 -9106	7.64e-41	0.485158	0.971	0.905	1.95e-36	EPI	Eci2
Sema4b -4525	9.57e-41	0.262331	0.992	0.943	2.45e-36	EPI	Sema4b
Tsx -29256	1.38e-40	0.409044	0.783	0.453	3.54e-36	EPI	Tsx
Calm3 -22738	1.45e-40	0.2675	0.984	0.944	3.7e-36	EPI	Calm3
Vangl1 -1349	1.75e-40	0.344991	0.974	0.914	4.47e-36	EPI	Vangl1
Hspd1 -24235	2.14e-40	0.475431	1	0.997	5.46e-36	EPI	Hspd1
Cox7a2 -11877	2.39e-40	0.360086	0.997	0.976	6.11e-36	EPI	Cox7a2
Uqcrb -3045	2.8e-40	0.48791	0.995	0.99	7.15e-36	EPI	Uqcrb
Prdx1 -23001	3.08e-40	0.587532	1	0.998	7.87e-36	EPI	Prdx1
Ube2m -18712	3.34e-40	0.328319	0.963	0.863	8.52e-36	EPI	Ube2m
Zmynd8 -30726	4.04e-40	0.314477	0.992	0.97	1.03e-35	EPI	Zmynd8
Ndufs4 -27538	4.91e-40	0.379253	0.976	0.941	1.26e-35	EPI	Ndufs4
Rnf19b -23611	5.66e-40	0.428593	0.958	0.919	1.45e-35	EPI	Rnf19b
Snx10 -27684	7.72e-40	0.356322	0.974	0.89	1.97e-35	EPI	Snx10
Hnrnpd -22979	8.26e-40	0.472932	0.995	0.959	2.11e-35	EPI	Hnrnpd
Ndufa1 -10549	1.13e-39	0.590668	0.974	0.955	2.88e-35	EPI	Ndufa1
Zmat2 -17693	1.13e-39	0.253019	0.989	0.951	2.88e-35	EPI	Zmat2
Smarcad1 -11054	1.61e-39	0.459808	0.997	0.987	4.12e-35	EPI	Smarcad1
Poglut1 -27886	1.93e-39	0.48941	0.968	0.847	4.93e-35	EPI	Poglut1
Sec61b -28848	1.96e-39	0.439701	0.984	0.938	5e-35	EPI	Sec61b
Fhod1 -17769	2.08e-39	0.278493	0.775	0.453	5.32e-35	EPI	Fhod1
Cdc14b -1329	2.39e-39	0.361701	0.989	0.963	6.1e-35	EPI	Cdc14b
Nudt1 -4393	2.39e-39	0.449503	0.95	0.887	6.12e-35	EPI	Nudt1
Ppib -17867	3.1e-39	0.34492	0.992	0.965	7.93e-35	EPI	Ppib
Foxh1 -14037	3.29e-39	0.417076	0.884	0.739	8.41e-35	EPI	Foxh1
Ddhd2 -27876	4.1e-39	0.339765	0.958	0.914	1.05e-34	EPI	Ddhd2
Hcfc1 -31695	4.39e-39	0.255416	1	0.979	1.12e-34	EPI	Hcfc1
Egfl7 -19027	4.6e-39	0.447331	0.955	0.863	1.17e-34	EPI	Egfl7
Rbis -3799	5.62e-39	0.490576	0.995	0.951	1.44e-34	EPI	Rbis
Fxr1 -22178	7.23e-39	0.398829	0.997	0.994	1.85e-34	EPI	Fxr1
Olfr1459 -11090	1.63e-38	0.328656	1	0.989	4.16e-34	EPI	Olfr1459
Nono -21573	1.7e-38	0.460305	0.995	0.978	4.34e-34	EPI	Nono
Cnpy2 -23285	2.17e-38	0.45395	0.966	0.876	5.55e-34	EPI	Cnpy2
B9d1 -29492	2.68e-38	0.414684	0.722	0.426	6.86e-34	EPI	B9d1
Magt1 -27246	3.62e-38	0.299183	0.987	0.97	9.24e-34	EPI	Magt1
Rab4b -7179	4.82e-38	0.282275	0.844	0.674	1.23e-33	EPI	Rab4b
1110038B12Rik -2701	5.21e-38	0.623775	0.995	0.96	1.33e-33	EPI	1110038B12Rik
Esd -26211	5.51e-38	0.350327	0.958	0.873	1.41e-33	EPI	Esd
Kdm3a -26591	7.41e-38	0.409752	0.963	0.889	1.89e-33	EPI	Kdm3a
Srsf3 -17931	7.98e-38	0.432533	1	0.998	2.04e-33	EPI	Srsf3
Pkm -31847	8.81e-38	0.628407	0.995	0.984	2.25e-33	EPI	Pkm
Plac8 -25245	9.63e-38	0.297397	0.677	0.296	2.46e-33	EPI	Plac8
Cmtm7 -26480	9.82e-38	0.525705	0.995	0.97	2.51e-33	EPI	Cmtm7
Ndufa7 -2438	1.01e-37	0.426905	0.995	0.99	2.59e-33	EPI	Ndufa7
Zfp534 -18326	1.2e-37	0.30689	0.989	0.906	3.07e-33	EPI	Zfp534
Rad23b -25286	1.23e-37	0.354555	1	0.983	3.16e-33	EPI	Rad23b
Tuba1b -15972	1.54e-37	0.638133	1	0.998	3.94e-33	EPI	Tuba1b
Lamtor2 -27881	1.58e-37	0.492873	0.979	0.957	4.04e-33	EPI	Lamtor2
Cetn3 -21153	1.63e-37	0.509401	0.979	0.955	4.16e-33	EPI	Cetn3
Tpr -15672	1.71e-37	0.263098	0.997	0.975	4.37e-33	EPI	Tpr
Zfp990 -18386	2.07e-37	0.266134	0.989	0.911	5.29e-33	EPI	Zfp990
Hypk -2696	2.49e-37	0.404062	1	0.978	6.37e-33	EPI	Hypk
Rnf17 -24113	2.71e-37	0.342014	0.963	0.905	6.92e-33	EPI	Rnf17
Cul4b -5362	2.78e-37	0.403923	0.981	0.954	7.11e-33	EPI	Cul4b
Pet100 -26703	3.33e-37	0.261327	0.992	0.943	8.5e-33	EPI	Pet100
Gpr19 -15677	4.85e-37	0.270034	0.749	0.494	1.24e-32	EPI	Gpr19
Zfand1 -29651	6.3e-37	0.36476	0.913	0.817	1.61e-32	EPI	Zfand1
Ccni -31587	6.4e-37	0.268883	0.947	0.83	1.64e-32	EPI	Ccni
Ssb -29311	6.62e-37	0.373886	0.989	0.978	1.69e-32	EPI	Ssb
Msto1 -26957	7.06e-37	0.401901	0.884	0.819	1.81e-32	EPI	Msto1
Akr7a5 -14312	8.12e-37	0.385612	0.889	0.83	2.08e-32	EPI	Akr7a5
Kdm5b -13110	8.82e-37	0.379192	0.997	0.994	2.25e-32	EPI	Kdm5b
Rps14 -8960	1.03e-36	0.402691	1	1	2.64e-32	EPI	Rps14
Dido1 -3740	1.05e-36	0.272663	0.971	0.927	2.67e-32	EPI	Dido1
Tmpo -1508	1.17e-36	0.295822	0.989	0.948	3e-32	EPI	Tmpo
Pigl -15760	1.21e-36	0.356061	0.958	0.9	3.09e-32	EPI	Pigl
Snhg3 -15436	1.26e-36	0.615522	0.989	0.94	3.21e-32	EPI	Snhg3
Nasp -28014	1.64e-36	0.393692	1	0.99	4.19e-32	EPI	Nasp
Smc5 -25308	1.76e-36	0.46723	1	0.97	4.51e-32	EPI	Smc5
Kat2a -26803	1.77e-36	0.282811	0.963	0.9	4.52e-32	EPI	Kat2a
Gstm1 -14464	1.84e-36	0.325639	0.659	0.337	4.71e-32	EPI	Gstm1
Gsta4 -8139	1.91e-36	0.625361	0.963	0.909	4.89e-32	EPI	Gsta4
Ilkap -13062	1.96e-36	0.391839	0.934	0.871	5.02e-32	EPI	Ilkap
Gm31659 -30066	2.76e-36	0.453554	0.892	0.768	7.06e-32	EPI	Gm31659
Hnrnpu -28918	3.71e-36	0.464338	1	0.994	9.48e-32	EPI	Hnrnpu
Aplp2 -15113	4.91e-36	0.495785	0.997	0.981	1.25e-31	EPI	Aplp2
Kif5b -16707	5.68e-36	0.293329	1	0.987	1.45e-31	EPI	Kif5b
Mrpl42 -20246	6.6e-36	0.490752	0.987	0.951	1.69e-31	EPI	Mrpl42
Gm12790 -13043	7.14e-36	0.716471	0.963	0.905	1.82e-31	EPI	Gm12790
Upf3b -2271	7.62e-36	0.283376	0.974	0.892	1.95e-31	EPI	Upf3b
Arf5 -4206	7.63e-36	0.333574	0.997	0.957	1.95e-31	EPI	Arf5
Nemf -1611	9.99e-36	0.304879	0.989	0.944	2.55e-31	EPI	Nemf
Rps12 -2090	1.04e-35	0.651412	1	0.978	2.67e-31	EPI	Rps12
Trp53 -3328	1.05e-35	0.557135	0.989	0.938	2.68e-31	EPI	Trp53
Kat6b -7858	1.08e-35	0.334247	0.992	0.971	2.76e-31	EPI	Kat6b
Mbd3 -4346	1.26e-35	0.403606	0.971	0.919	3.22e-31	EPI	Mbd3
Pum1 -12694	1.62e-35	0.305276	0.989	0.979	4.14e-31	EPI	Pum1
Usp48 -21981	1.64e-35	0.474404	1	0.995	4.2e-31	EPI	Usp48
Nanog -16091	1.95e-35	0.882462	0.992	0.946	4.98e-31	EPI	Nanog
Vdac1 -5097	2.16e-35	0.400113	0.995	0.989	5.53e-31	EPI	Vdac1
Tcea1 -24453	2.34e-35	0.300491	0.997	0.968	5.97e-31	EPI	Tcea1
Ubtf -9247	4.31e-35	0.343437	0.997	0.976	1.1e-30	EPI	Ubtf
Rps20 -4793	5.7e-35	0.482042	1	0.987	1.46e-30	EPI	Rps20
Cox6b1 -24940	5.72e-35	0.378919	1	0.978	1.46e-30	EPI	Cox6b1
Pros1 -18690	5.99e-35	0.364306	0.96	0.879	1.53e-30	EPI	Pros1
Zrsr2 -25864	6.45e-35	0.267695	0.987	0.933	1.65e-30	EPI	Zrsr2
Mpp6 -30300	6.87e-35	0.257547	0.923	0.819	1.76e-30	EPI	Mpp6
Gm35248 -12564	7.41e-35	0.436637	0.701	0.506	1.89e-30	EPI	Gm35248
Asns -9428	8.63e-35	0.618799	0.963	0.901	2.2e-30	EPI	Asns
Ddx39b -17229	8.69e-35	0.473111	0.997	0.975	2.22e-30	EPI	Ddx39b
Nfe2l2 -1590	1.06e-34	0.330621	0.981	0.93	2.71e-30	EPI	Nfe2l2
Mbtd1 -10431	1.34e-34	0.303439	0.989	0.941	3.42e-30	EPI	Mbtd1
Sf1 -31530	2.04e-34	0.334697	0.995	0.975	5.22e-30	EPI	Sf1
Coil -19995	2.25e-34	0.392772	1	0.997	5.75e-30	EPI	Coil
Lsm4 -7775	2.68e-34	0.397362	0.987	0.959	6.86e-30	EPI	Lsm4
Tecr -16796	3e-34	0.492429	0.971	0.943	7.66e-30	EPI	Tecr
Nap1l1 -11258	3.25e-34	0.361812	0.997	0.995	8.3e-30	EPI	Nap1l1
Zc3h15 -18686	3.34e-34	0.290878	1	0.97	8.54e-30	EPI	Zc3h15
Tmem126a -26399	3.74e-34	0.421222	0.95	0.898	9.55e-30	EPI	Tmem126a
Ift52 -5989	5.43e-34	0.288098	0.87	0.804	1.39e-29	EPI	Ift52
Lsm7 -16199	6.59e-34	0.375849	0.997	0.957	1.68e-29	EPI	Lsm7
Plin3 -26426	6.87e-34	0.331056	0.989	0.983	1.76e-29	EPI	Plin3
Hnrnpl -28927	7.72e-34	0.410676	0.997	0.968	1.97e-29	EPI	Hnrnpl
Rsrc2 -6716	7.84e-34	0.347079	0.995	0.959	2e-29	EPI	Rsrc2
Hint2 -5572	8.75e-34	0.404537	0.96	0.909	2.24e-29	EPI	Hint2
Senp6 -24314	1.12e-33	0.320586	0.981	0.93	2.85e-29	EPI	Senp6
Rps8 -21174	1.13e-33	0.435569	1	0.998	2.89e-29	EPI	Rps8
Psmg4 -14287	1.42e-33	0.370536	0.931	0.889	3.63e-29	EPI	Psmg4
Xndc1 -31374	1.58e-33	0.259296	0.868	0.717	4.04e-29	EPI	Xndc1
Snrnp48 -24373	1.59e-33	0.277672	0.979	0.938	4.07e-29	EPI	Snrnp48
Gjb3 -14259	1.63e-33	0.455538	0.995	0.981	4.18e-29	EPI	Gjb3
Iah1 -24693	1.68e-33	0.334557	0.876	0.776	4.29e-29	EPI	Iah1
Hsd17b10 -21275	1.85e-33	0.436243	0.942	0.889	4.74e-29	EPI	Hsd17b10
Sod1 -11758	1.96e-33	0.471231	1	0.987	5e-29	EPI	Sod1
Srsf1 -18492	1.97e-33	0.321719	0.992	0.986	5.04e-29	EPI	Srsf1
Tbcb -8961	3.01e-33	0.338591	0.987	0.935	7.69e-29	EPI	Tbcb
Rpl18 -18394	3.29e-33	0.376635	1	0.994	8.41e-29	EPI	Rpl18
Cyct -25921	3.49e-33	0.499185	0.836	0.808	8.92e-29	EPI	Cyct
Ndufb5 -24498	4.24e-33	0.361907	0.989	0.981	1.08e-28	EPI	Ndufb5
Rps21 -8728	4.91e-33	0.302148	0.997	0.983	1.26e-28	EPI	Rps21
Ralb -15834	4.97e-33	0.32623	0.971	0.886	1.27e-28	EPI	Ralb
Rps5 -7938	6.55e-33	0.356809	1	1	1.67e-28	EPI	Rps5
Etfb -22906	7.72e-33	0.433407	0.997	0.986	1.97e-28	EPI	Etfb
Hnrnpa0 -26216	7.91e-33	0.251889	0.992	0.97	2.02e-28	EPI	Hnrnpa0
Ttc5 -10592	8.26e-33	0.333761	0.926	0.841	2.11e-28	EPI	Ttc5
Ppp1r12a -11214	8.98e-33	0.312724	0.995	0.963	2.3e-28	EPI	Ppp1r12a
Shisa5 -25003	9.57e-33	0.346562	0.913	0.736	2.45e-28	EPI	Shisa5
Mga -21587	1.05e-32	0.281987	0.992	0.976	2.69e-28	EPI	Mga
Clec2i -20932	1.23e-32	0.305283	0.619	0.324	3.14e-28	EPI	Clec2i
Sirt3 -396	1.31e-32	0.267044	0.807	0.595	3.34e-28	EPI	Sirt3
Ndufv2 -25976	1.41e-32	0.307035	0.984	0.965	3.61e-28	EPI	Ndufv2
Ciao2b -1728	1.5e-32	0.383907	0.968	0.932	3.82e-28	EPI	Ciao2b
2810004N23Rik -2386	1.55e-32	0.255665	0.992	0.951	3.97e-28	EPI	2810004N23Rik
Smap1 -395	1.62e-32	0.37231	0.934	0.897	4.15e-28	EPI	Smap1
Irf3 -869	1.73e-32	0.313054	0.934	0.881	4.41e-28	EPI	Irf3
Txndc17 -30637	1.97e-32	0.38388	0.979	0.916	5.03e-28	EPI	Txndc17
Eif4e2 -10049	1.97e-32	0.402172	0.989	0.963	5.05e-28	EPI	Eif4e2
Snrnp27 -30970	2.19e-32	0.264577	0.989	0.941	5.59e-28	EPI	Snrnp27
Ncapd2 -19130	2.74e-32	0.254452	0.979	0.922	7e-28	EPI	Ncapd2
Gemin5 -19985	3.39e-32	0.268757	0.995	0.952	8.66e-28	EPI	Gemin5
Ostf1 -343	4.48e-32	0.396206	0.987	0.978	1.14e-27	EPI	Ostf1
Cox5b -10642	5.15e-32	0.325239	0.992	0.979	1.32e-27	EPI	Cox5b
Pgls -20164	5.49e-32	0.384187	0.952	0.887	1.4e-27	EPI	Pgls
Aebp2 -192	6.04e-32	0.436536	0.989	0.979	1.54e-27	EPI	Aebp2
Zfp985 -9463	6.14e-32	0.465401	0.997	0.984	1.57e-27	EPI	Zfp985
Ppm1b -14319	8.01e-32	0.362041	0.987	0.955	2.05e-27	EPI	Ppm1b
Saa3 -29666	9.2e-32	0.317319	0.614	0.337	2.35e-27	EPI	Saa3
Pelp1 -20724	1.05e-31	0.292513	0.995	0.967	2.68e-27	EPI	Pelp1
Dbi -14009	1.56e-31	0.506404	0.992	0.967	3.99e-27	EPI	Dbi
Mgrn1 -29583	1.69e-31	0.308712	0.886	0.831	4.31e-27	EPI	Mgrn1
Efcab10 -1148	1.88e-31	0.313544	0.659	0.374	4.8e-27	EPI	Efcab10
AA467197 -6913	1.93e-31	0.523924	0.992	0.975	4.92e-27	EPI	AA467197
Alg13 -32071	2.77e-31	0.519847	0.992	0.975	7.07e-27	EPI	Alg13
Eif4a2 -29158	2.99e-31	0.550603	1	0.997	7.65e-27	EPI	Eif4a2
Sf3b1 -9000	3.17e-31	0.317599	1	0.998	8.11e-27	EPI	Sf3b1
Meg3 -27976	3.23e-31	0.313713	0.788	0.482	8.26e-27	EPI	Meg3
Cox4i1 -9138	3.28e-31	0.325418	1	0.997	8.39e-27	EPI	Cox4i1
Wrap53 -16801	4.16e-31	0.31534	0.876	0.763	1.06e-26	EPI	Wrap53
Uqcrq -5546	4.79e-31	0.308248	1	0.978	1.23e-26	EPI	Uqcrq
Pak4 -23658	6.37e-31	0.306964	0.963	0.93	1.63e-26	EPI	Pak4
Mllt10 -663	6.98e-31	0.259721	0.987	0.949	1.78e-26	EPI	Mllt10
Wnk1 -18542	7.02e-31	0.255192	0.997	1	1.79e-26	EPI	Wnk1
Epb41l4aos -24906	7.07e-31	0.438859	0.952	0.889	1.81e-26	EPI	Epb41l4aos
Laptm5 -23362	7.92e-31	0.337287	0.921	0.66	2.03e-26	EPI	Laptm5
Cuedc2 -16396	9.98e-31	0.427223	0.923	0.844	2.55e-26	EPI	Cuedc2
Gm2000 -16780	1.01e-30	0.28697	1	0.994	2.58e-26	EPI	Gm2000
Ppp1cc -20091	1.11e-30	0.384325	0.995	0.986	2.83e-26	EPI	Ppp1cc
Pltp -30852	1.22e-30	0.307321	0.886	0.698	3.12e-26	EPI	Pltp
Pex3 -21012	1.68e-30	0.376577	0.966	0.919	4.29e-26	EPI	Pex3
Rangrf -1714	1.72e-30	0.374267	0.854	0.782	4.4e-26	EPI	Rangrf
Mrpl40 -22557	2.01e-30	0.336471	0.984	0.954	5.14e-26	EPI	Mrpl40
Ggnbp2 -27012	2.56e-30	0.286928	0.981	0.924	6.53e-26	EPI	Ggnbp2
Tpt1 -17401	3.1e-30	0.423766	1	0.99	7.93e-26	EPI	Tpt1
Twistnb -9366	3.44e-30	0.282857	0.997	0.975	8.79e-26	EPI	Twistnb
Ywhab -25368	4.44e-30	0.318016	0.992	0.992	1.14e-25	EPI	Ywhab
Nme7 -14525	5.25e-30	0.37645	0.873	0.793	1.34e-25	EPI	Nme7
Mrpl24 -4343	7.07e-30	0.334258	0.974	0.928	1.81e-25	EPI	Mrpl24
Cisd1 -21036	9.86e-30	0.451524	0.987	0.96	2.52e-25	EPI	Cisd1
Gspt1 -13457	1.02e-29	0.280487	0.992	0.946	2.6e-25	EPI	Gspt1
Gm5617 -989	1.12e-29	0.307947	0.918	0.87	2.87e-25	EPI	Gm5617
Mif4gd -22032	1.14e-29	0.376449	0.907	0.792	2.92e-25	EPI	Mif4gd
Snhg1 -20584	1.46e-29	0.381408	0.997	0.955	3.74e-25	EPI	Snhg1
Rnd3 -4188	1.53e-29	0.495723	0.971	0.916	3.9e-25	EPI	Rnd3
Nlrp12 -19171	1.55e-29	0.268031	0.937	0.881	3.96e-25	EPI	Nlrp12
Socs2 -8518	1.61e-29	0.319398	0.944	0.803	4.12e-25	EPI	Socs2
Whamm -16736	1.79e-29	0.335707	0.942	0.866	4.57e-25	EPI	Whamm
2200002J24Rik -17447	2.26e-29	0.3214	0.635	0.401	5.77e-25	EPI	2200002J24Rik
Cep55 -20241	2.72e-29	0.288335	0.905	0.843	6.95e-25	EPI	Cep55
Mrps36 -10599	2.86e-29	0.313614	0.942	0.89	7.31e-25	EPI	Mrps36
Caprin1 -31929	2.94e-29	0.420609	1	0.99	7.53e-25	EPI	Caprin1
Tes -22223	3.3e-29	0.554598	0.997	0.995	8.42e-25	EPI	Tes
Ak1 -6371	4.27e-29	0.271711	0.825	0.628	1.09e-24	EPI	Ak1
Rps9 -12521	4.46e-29	0.332124	1	1	1.14e-24	EPI	Rps9
Cnot1 -4339	4.5e-29	0.321639	1	0.995	1.15e-24	EPI	Cnot1
Tmem14c -30560	8.41e-29	0.376606	0.971	0.917	2.15e-24	EPI	Tmem14c
Smagp -5454	1.22e-28	0.373212	0.857	0.731	3.11e-24	EPI	Smagp
Praf2 -399	1.46e-28	0.347635	0.902	0.849	3.74e-24	EPI	Praf2
Hddc2 -9910	1.89e-28	0.285145	0.852	0.758	4.82e-24	EPI	Hddc2
Hnrnph3 -15032	2.03e-28	0.365054	0.966	0.928	5.2e-24	EPI	Hnrnph3
Nmrk1 -16995	2.11e-28	0.483029	0.884	0.843	5.39e-24	EPI	Nmrk1
Gtf2a2 -17182	2.55e-28	0.40494	0.968	0.938	6.52e-24	EPI	Gtf2a2
Hspbap1 -1989	3.22e-28	0.384306	0.974	0.922	8.24e-24	EPI	Hspbap1
Senp2 -29597	3.44e-28	0.310998	0.989	0.979	8.79e-24	EPI	Senp2
Gigyf2 -4213	4.02e-28	0.307271	0.995	0.99	1.03e-23	EPI	Gigyf2
Poldip2 -887	4.28e-28	0.364759	0.989	0.935	1.09e-23	EPI	Poldip2
Kdm1a -6180	4.66e-28	0.275198	0.976	0.948	1.19e-23	EPI	Kdm1a
Gng5 -2992	4.69e-28	0.357681	0.987	0.949	1.2e-23	EPI	Gng5
Pnpla6 -15086	6.18e-28	0.364332	0.968	0.901	1.58e-23	EPI	Pnpla6
Cdk16 -21100	6.81e-28	0.382641	0.987	0.963	1.74e-23	EPI	Cdk16
Blmh -5768	7.16e-28	0.288772	0.96	0.903	1.83e-23	EPI	Blmh
Srrt -2514	8.18e-28	0.357892	0.989	0.936	2.09e-23	EPI	Srrt
Lncenc1 -28151	8.19e-28	0.436771	0.966	0.928	2.09e-23	EPI	Lncenc1
Ly6e -19896	8.44e-28	0.333522	0.844	0.676	2.16e-23	EPI	Ly6e
Ogt -17942	9.47e-28	0.294151	0.989	0.968	2.42e-23	EPI	Ogt
Hdac2 -232	1.12e-27	0.413094	0.979	0.955	2.86e-23	EPI	Hdac2
Zw10 -26836	1.12e-27	0.327364	0.944	0.892	2.86e-23	EPI	Zw10
Clybl -707	1.33e-27	0.431121	0.889	0.846	3.41e-23	EPI	Clybl
Bcas2 -7095	1.36e-27	0.335573	0.997	0.989	3.48e-23	EPI	Bcas2
Slc1a5 -962	1.44e-27	0.459427	0.87	0.773	3.67e-23	EPI	Slc1a5
Ganab -29747	1.6e-27	0.27236	0.979	0.954	4.08e-23	EPI	Ganab
Tdh -11680	1.77e-27	0.752686	0.865	0.682	4.53e-23	EPI	Tdh
Dalrd3 -17443	1.89e-27	0.441753	0.913	0.857	4.84e-23	EPI	Dalrd3
Gjb5 -23933	1.93e-27	0.3309	0.96	0.879	4.93e-23	EPI	Gjb5
Lactb2 -27021	1.96e-27	0.300853	0.997	0.981	5.01e-23	EPI	Lactb2
Wfdc2 -27479	2.72e-27	0.385156	0.892	0.757	6.96e-23	EPI	Wfdc2
Gm17300 -2330	3.68e-27	0.433672	0.971	0.924	9.42e-23	EPI	Gm17300
Kcmf1 -4514	4.13e-27	0.266951	0.989	0.971	1.05e-22	EPI	Kcmf1
Ssbp1 -29701	4.51e-27	0.394081	0.997	0.983	1.15e-22	EPI	Ssbp1
Kyat3 -14282	6.83e-27	0.274449	0.876	0.715	1.75e-22	EPI	Kyat3
Sin3b -9722	8.61e-27	0.372042	0.981	0.952	2.2e-22	EPI	Sin3b
Ndufb3 -20789	8.73e-27	0.280817	0.981	0.952	2.23e-22	EPI	Ndufb3
Hnrnpa2b1 -31108	9.55e-27	0.334549	1	0.998	2.44e-22	EPI	Hnrnpa2b1
Ssr2 -16860	1.42e-26	0.456441	0.992	0.987	3.64e-22	EPI	Ssr2
Me1 -26391	1.6e-26	0.363816	0.984	0.955	4.1e-22	EPI	Me1
Atp13a3 -15582	1.86e-26	0.318124	1	0.99	4.76e-22	EPI	Atp13a3
Sdf2 -15030	1.96e-26	0.343217	0.955	0.909	5.02e-22	EPI	Sdf2
Eci1 -9376	2.06e-26	0.359901	0.915	0.87	5.27e-22	EPI	Eci1
Adprh -24789	2.48e-26	0.25928	0.976	0.924	6.33e-22	EPI	Adprh
Rnf149 -32021	2.58e-26	0.293041	0.921	0.866	6.6e-22	EPI	Rnf149
Spc24 -23449	2.82e-26	0.35192	0.992	0.943	7.2e-22	EPI	Spc24
Deaf1 -10128	3.65e-26	0.305913	0.921	0.847	9.32e-22	EPI	Deaf1
Naa10 -9442	3.67e-26	0.350804	0.968	0.932	9.38e-22	EPI	Naa10
Zfp414 -18741	3.89e-26	0.252063	0.884	0.847	9.94e-22	EPI	Zfp414
Dppa4 -3464	4.07e-26	0.402933	1	0.987	1.04e-21	EPI	Dppa4
Lage3 -26205	4.37e-26	0.371978	0.96	0.901	1.12e-21	EPI	Lage3
Clic1 -23938	4.67e-26	0.412779	0.958	0.854	1.19e-21	EPI	Clic1
Mcrip1 -3631	5.57e-26	0.255615	0.825	0.636	1.42e-21	EPI	Mcrip1
2410006H16Rik -11783	5.62e-26	0.437239	0.987	0.927	1.44e-21	EPI	2410006H16Rik
Spic -13468	5.73e-26	0.502723	0.915	0.757	1.46e-21	EPI	Spic
Ccdc28b -23280	5.91e-26	0.29236	0.743	0.65	1.51e-21	EPI	Ccdc28b
Zfp42 -26238	6.62e-26	0.422062	0.995	0.975	1.69e-21	EPI	Zfp42
Hnrnpc -135	6.82e-26	0.317142	0.997	0.995	1.74e-21	EPI	Hnrnpc
Utp18 -20186	9.84e-26	0.329929	0.989	0.951	2.52e-21	EPI	Utp18
Dppa2 -32098	1.38e-25	0.587235	1	0.997	3.53e-21	EPI	Dppa2
Rnaseh2a -12793	1.45e-25	0.27166	0.947	0.897	3.7e-21	EPI	Rnaseh2a
Sra1 -7918	2.49e-25	0.305793	0.987	0.938	6.36e-21	EPI	Sra1
Sdhaf4 -26539	2.65e-25	0.339174	0.91	0.847	6.77e-21	EPI	Sdhaf4
Ppp2cb -16445	3.11e-25	0.275112	0.91	0.855	7.95e-21	EPI	Ppp2cb
Cnot3 -21655	3.38e-25	0.264467	0.992	0.955	8.64e-21	EPI	Cnot3
Nde1 -19003	3.42e-25	0.305967	0.854	0.72	8.75e-21	EPI	Nde1
Gm28791 -14014	3.61e-25	0.27326	0.886	0.793	9.23e-21	EPI	Gm28791
Haus7 -25705	4.33e-25	0.506777	0.899	0.889	1.11e-20	EPI	Haus7
Plpp1 -29876	5.13e-25	0.649543	0.862	0.774	1.31e-20	EPI	Plpp1
St13 -18371	6.79e-25	0.286222	1	1	1.74e-20	EPI	St13
Smarcc1 -11845	7.32e-25	0.265129	0.995	0.979	1.87e-20	EPI	Smarcc1
Cdyl2 -504	9.42e-25	0.291059	0.926	0.797	2.41e-20	EPI	Cdyl2
2310039H08Rik -17521	9.88e-25	0.259897	0.873	0.846	2.53e-20	EPI	2310039H08Rik
Rnf187 -11558	1.15e-24	0.317013	0.989	0.932	2.93e-20	EPI	Rnf187
Ndufb6 -32009	1.48e-24	0.340557	0.995	0.965	3.77e-20	EPI	Ndufb6
Tmem134 -26250	2.08e-24	0.254296	0.865	0.817	5.31e-20	EPI	Tmem134
Micos13 -19386	3.06e-24	0.333136	0.974	0.935	7.81e-20	EPI	Micos13
Rpl13a -31126	3.39e-24	0.369006	1	0.998	8.66e-20	EPI	Rpl13a
Mkrn1 -4215	3.47e-24	0.445952	0.997	0.995	8.87e-20	EPI	Mkrn1
Snhg14 -31765	3.68e-24	0.260719	0.989	0.951	9.41e-20	EPI	Snhg14
Aspscr1 -7957	4.21e-24	0.300013	0.958	0.914	1.08e-19	EPI	Aspscr1
Zswim7 -19977	4.7e-24	0.343338	0.889	0.824	1.2e-19	EPI	Zswim7
Gm42047 -6690	4.84e-24	0.419168	1	0.998	1.24e-19	EPI	Gm42047
Rnf220 -29843	5.29e-24	0.25123	0.942	0.827	1.35e-19	EPI	Rnf220
Il34 -23090	7.27e-24	0.252896	0.677	0.498	1.86e-19	EPI	Il34
Eapp -31777	7.97e-24	0.259993	0.995	0.952	2.04e-19	EPI	Eapp
Manba -14884	8.84e-24	0.341132	0.511	0.258	2.26e-19	EPI	Manba
1110004F10Rik -9666	2.14e-23	0.357567	0.992	0.965	5.47e-19	EPI	1110004F10Rik
Acp6 -5762	2.15e-23	0.358013	0.937	0.914	5.49e-19	EPI	Acp6
Smim8 -10326	2.3e-23	0.318147	0.905	0.874	5.89e-19	EPI	Smim8
Prim1 -24052	2.66e-23	0.368138	0.939	0.893	6.8e-19	EPI	Prim1
Tuba1a -44	3.03e-23	0.396904	1	0.989	7.73e-19	EPI	Tuba1a
Thap3 -32015	3.18e-23	0.26491	0.749	0.609	8.13e-19	EPI	Thap3
Tsta3 -4628	3.52e-23	0.339461	0.923	0.855	8.99e-19	EPI	Tsta3
Cep57 -32252	3.79e-23	0.25081	0.979	0.919	9.69e-19	EPI	Cep57
Leprot -11976	4.08e-23	0.332517	0.984	0.935	1.04e-18	EPI	Leprot
Phyh -31841	4.25e-23	0.465147	0.974	0.897	1.09e-18	EPI	Phyh
Tat -19103	4.95e-23	0.671081	0.78	0.671	1.27e-18	EPI	Tat
Syce2 -6335	5.42e-23	0.268967	0.918	0.87	1.39e-18	EPI	Syce2
Lmnb1 -32246	5.84e-23	0.332291	0.987	0.96	1.49e-18	EPI	Lmnb1
Hnrnpa1 -3518	6.6e-23	0.390921	1	0.997	1.69e-18	EPI	Hnrnpa1
Nudc -12053	1.05e-22	0.3236	0.987	0.97	2.69e-18	EPI	Nudc
Mesd -29686	1.12e-22	0.281204	0.997	0.989	2.85e-18	EPI	Mesd
Ywhae -17031	1.29e-22	0.281564	1	1	3.3e-18	EPI	Ywhae
Ranbp1 -23975	1.35e-22	0.313088	1	0.987	3.44e-18	EPI	Ranbp1
Msantd2 -15743	1.44e-22	0.293106	0.812	0.723	3.68e-18	EPI	Msantd2
Atp5md -23206	1.5e-22	0.367697	0.995	0.96	3.84e-18	EPI	Atp5md
Snhg8 -18511	1.82e-22	0.368767	0.963	0.901	4.64e-18	EPI	Snhg8
Plac9b -19219	2.2e-22	0.381582	0.995	0.968	5.62e-18	EPI	Plac9b
Akr1b3 -31819	2.44e-22	0.323765	0.976	0.919	6.24e-18	EPI	Akr1b3
Rpl27a -29221	2.72e-22	0.317597	1	0.984	6.95e-18	EPI	Rpl27a
Rpl24 -830	2.99e-22	0.298223	1	0.994	7.64e-18	EPI	Rpl24
Zdhhc12 -23378	3.14e-22	0.282454	0.915	0.836	8.03e-18	EPI	Zdhhc12
Bod1 -16051	3.21e-22	0.256419	0.905	0.849	8.21e-18	EPI	Bod1
Dcps -20171	3.31e-22	0.281986	0.802	0.725	8.46e-18	EPI	Dcps
Gm14820 -17628	3.38e-22	0.258673	0.553	0.323	8.65e-18	EPI	Gm14820
Klhl15 -23214	3.65e-22	0.331106	0.865	0.824	9.33e-18	EPI	Klhl15
Socs3 -10781	4.1e-22	0.384996	0.64	0.39	1.05e-17	EPI	Socs3
Commd4 -25196	4.9e-22	0.396759	0.992	0.962	1.25e-17	EPI	Commd4
Rtraf -2145	5.16e-22	0.279506	0.981	0.941	1.32e-17	EPI	Rtraf
U2af1 -9581	6.08e-22	0.296731	0.992	0.944	1.55e-17	EPI	U2af1
Nars -8807	9.61e-22	0.449124	1	0.997	2.46e-17	EPI	Nars
Aco1 -2127	1.18e-21	0.350113	0.947	0.884	3.01e-17	EPI	Aco1
Atxn10 -1211	1.21e-21	0.364505	0.984	0.954	3.08e-17	EPI	Atxn10
Polr2g -27667	1.3e-21	0.354806	0.958	0.909	3.33e-17	EPI	Polr2g
Pdgfra -4845	1.54e-21	0.276251	0.828	0.649	3.92e-17	EPI	Pdgfra
Mymx -14705	1.78e-21	0.396448	0.73	0.596	4.54e-17	EPI	Mymx
Naa38 -26875	2.24e-21	0.26999	0.989	0.951	5.72e-17	EPI	Naa38
Itm2b -5259	2.3e-21	0.258596	0.976	0.927	5.89e-17	EPI	Itm2b
Cryz -16195	2.43e-21	0.263004	0.899	0.808	6.21e-17	EPI	Cryz
Myadm -27140	3.12e-21	0.323636	0.974	0.971	7.97e-17	EPI	Myadm
Hpf1 -5035	3.15e-21	0.295434	0.984	0.968	8.04e-17	EPI	Hpf1
Malat1 -22709	3.35e-21	0.557514	1	1	8.56e-17	EPI	Malat1
Abhd11 -15256	3.43e-21	0.309178	0.971	0.924	8.78e-17	EPI	Abhd11
1810009A15Rik -2113	4e-21	0.396424	0.981	0.928	1.02e-16	EPI	1810009A15Rik
Mterf3 -17002	4.07e-21	0.323307	0.955	0.917	1.04e-16	EPI	Mterf3
Lsm3 -1002	5.77e-21	0.284852	0.997	0.987	1.47e-16	EPI	Lsm3
Rpl36 -10376	6.09e-21	0.401194	0.997	0.968	1.56e-16	EPI	Rpl36
Snhg9 -28963	6.15e-21	0.268198	0.968	0.903	1.57e-16	EPI	Snhg9
Casp3 -21964	6.97e-21	0.252266	0.918	0.79	1.78e-16	EPI	Casp3
Use1 -24269	7.46e-21	0.278975	0.942	0.909	1.91e-16	EPI	Use1
Pbk -23136	8.01e-21	0.386691	0.934	0.913	2.05e-16	EPI	Pbk
Urah -851	8.04e-21	0.282841	0.786	0.661	2.06e-16	EPI	Urah
Polr2i -11740	8.19e-21	0.305256	0.976	0.946	2.09e-16	EPI	Polr2i
Ndufs2 -28371	9.94e-21	0.314646	0.979	0.951	2.54e-16	EPI	Ndufs2
Fdxr -21179	1e-20	0.268657	0.765	0.677	2.57e-16	EPI	Fdxr
Snhg4 -22038	1.06e-20	0.332263	0.968	0.944	2.72e-16	EPI	Snhg4
Cars -13607	1.41e-20	0.272282	0.987	0.946	3.6e-16	EPI	Cars
Ptdss1 -1187	1.47e-20	0.330121	0.984	0.971	3.75e-16	EPI	Ptdss1
Gnpda1 -4812	1.49e-20	0.364111	0.987	0.971	3.82e-16	EPI	Gnpda1
Morf4l1 -17006	1.49e-20	0.347986	0.997	0.99	3.82e-16	EPI	Morf4l1
1600010M07Rik -7590	1.99e-20	0.401095	0.712	0.645	5.09e-16	EPI	1600010M07Rik
Trim6 -13778	2.02e-20	0.31268	0.992	0.971	5.17e-16	EPI	Trim6
Ndufb11 -32058	2.91e-20	0.265036	0.995	0.94	7.44e-16	EPI	Ndufb11
Tra2b -22095	3.11e-20	0.301436	1	1	7.95e-16	EPI	Tra2b
Pyy -2536	3.14e-20	0.581662	0.352	0.126	8.02e-16	EPI	Pyy
Commd10 -17754	3.36e-20	0.302848	0.939	0.916	8.59e-16	EPI	Commd10
Bptf -15994	4.8e-20	0.274744	1	0.968	1.23e-15	EPI	Bptf
Mif -9715	4.95e-20	0.290454	0.997	0.973	1.26e-15	EPI	Mif
Akap8 -23191	6.6e-20	0.250363	0.989	0.973	1.69e-15	EPI	Akap8
Mak16 -8121	7.25e-20	0.267302	0.987	0.955	1.85e-15	EPI	Mak16
Herc4 -22393	1.22e-19	0.296918	0.984	0.943	3.12e-15	EPI	Herc4
Nupr1 -25812	1.35e-19	0.944322	0.632	0.407	3.46e-15	EPI	Nupr1
Rps29 -27475	1.62e-19	0.375535	1	0.998	4.14e-15	EPI	Rps29
Nsmce4a -31546	2.1e-19	0.398095	0.995	0.978	5.35e-15	EPI	Nsmce4a
Slc24a5 -5480	2.43e-19	0.746724	0.839	0.797	6.2e-15	EPI	Slc24a5
Cep57l1 -1182	2.49e-19	0.28865	0.963	0.916	6.36e-15	EPI	Cep57l1
Cdc123 -29744	2.5e-19	0.341349	0.976	0.936	6.39e-15	EPI	Cdc123
Gdi1 -21761	2.69e-19	0.268413	0.886	0.809	6.88e-15	EPI	Gdi1
Ppp2r3d -26213	2.71e-19	0.297369	0.984	0.936	6.94e-15	EPI	Ppp2r3d
Swi5 -8819	2.8e-19	0.259594	0.989	0.973	7.15e-15	EPI	Swi5
Eef2 -21631	3.41e-19	0.273499	1	1	8.71e-15	EPI	Eef2
Nit2 -10737	3.41e-19	0.325431	0.884	0.86	8.72e-15	EPI	Nit2
Nudt16l1 -29463	4.76e-19	0.270683	0.918	0.882	1.22e-14	EPI	Nudt16l1
Usf1 -29596	5.49e-19	0.314701	0.96	0.911	1.4e-14	EPI	Usf1
Haus4 -27591	6.82e-19	0.30102	0.944	0.903	1.74e-14	EPI	Haus4
Rnf125 -30105	7.87e-19	0.479704	0.947	0.9	2.01e-14	EPI	Rnf125
Rfc5 -30455	1.08e-18	0.294193	0.96	0.927	2.75e-14	EPI	Rfc5
Rpl21 -31027	1.15e-18	0.305405	0.997	0.976	2.93e-14	EPI	Rpl21
Sec14l4 -19978	1.39e-18	0.262337	0.788	0.703	3.55e-14	EPI	Sec14l4
Rps18 -23675	1.52e-18	0.292052	1	0.994	3.89e-14	EPI	Rps18
Dctn2 -2382	1.57e-18	0.275558	0.966	0.922	4.03e-14	EPI	Dctn2
Gm40977 -2138	1.59e-18	0.506469	0.947	0.917	4.07e-14	EPI	Gm40977
Mrpl14 -16979	1.71e-18	0.301045	0.963	0.913	4.38e-14	EPI	Mrpl14
Rtca -17131	1.73e-18	0.30466	0.907	0.865	4.41e-14	EPI	Rtca
Ndufb2 -5820	1.8e-18	0.304885	0.987	0.946	4.6e-14	EPI	Ndufb2
Rsrp1 -23152	1.8e-18	0.282372	0.992	0.983	4.6e-14	EPI	Rsrp1
Cox8a -30661	2.32e-18	0.251601	1	0.99	5.93e-14	EPI	Cox8a
Snhg15 -3189	2.4e-18	0.316357	0.976	0.94	6.13e-14	EPI	Snhg15
Gm5662 -15609	3.11e-18	0.387684	0.553	0.34	7.94e-14	EPI	Gm5662
Alkbh6 -17243	3.12e-18	0.261243	0.905	0.851	7.96e-14	EPI	Alkbh6
Ntan1 -5816	3.65e-18	0.281129	0.894	0.86	9.32e-14	EPI	Ntan1
Cirbp -16825	4.07e-18	0.263823	0.886	0.854	1.04e-13	EPI	Cirbp
Dctpp1 -3537	4.78e-18	0.33943	0.974	0.924	1.22e-13	EPI	Dctpp1
Rab24 -12591	6.08e-18	0.282865	0.931	0.9	1.55e-13	EPI	Rab24
Stard3nl -9956	9.15e-18	0.309065	0.923	0.866	2.34e-13	EPI	Stard3nl
Ech1 -12662	9.17e-18	0.253787	0.844	0.762	2.34e-13	EPI	Ech1
Polr1b -25473	9.63e-18	0.326975	0.971	0.962	2.46e-13	EPI	Polr1b
Set -21130	1.02e-17	0.289022	1	1	2.6e-13	EPI	Set
Gm10076 -26273	1.06e-17	0.36436	1	1	2.71e-13	EPI	Gm10076
Arpp19 -29602	1.18e-17	0.294968	1	0.979	3.01e-13	EPI	Arpp19
Echs1 -25850	2.18e-17	0.261052	0.976	0.94	5.57e-13	EPI	Echs1
Ift43 -12808	2.44e-17	0.258022	0.825	0.816	6.24e-13	EPI	Ift43
Mcm7 -24926	2.75e-17	0.305876	0.997	0.963	7.04e-13	EPI	Mcm7
Adck5 -12688	2.94e-17	0.259802	0.794	0.776	7.52e-13	EPI	Adck5
Mrpl33 -23397	4.72e-17	0.358806	0.992	0.946	1.21e-12	EPI	Mrpl33
Bag1 -29587	5.31e-17	0.287283	0.976	0.925	1.36e-12	EPI	Bag1
Slc35f2 -31185	6.04e-17	0.294131	0.963	0.94	1.54e-12	EPI	Slc35f2
Atxn7l1 -31876	6.36e-17	0.297644	0.828	0.765	1.62e-12	EPI	Atxn7l1
Rpl36a -31730	7.79e-17	0.303428	0.997	0.987	1.99e-12	EPI	Rpl36a
Mrpl38 -28430	8.4e-17	0.264345	0.966	0.913	2.15e-12	EPI	Mrpl38
Pycr2 -7976	9.16e-17	0.303152	0.968	0.866	2.34e-12	EPI	Pycr2
Gm2016 -22625	9.24e-17	0.253771	0.534	0.339	2.36e-12	EPI	Gm2016
Tuba4a -20748	1.06e-16	0.385661	0.992	0.94	2.71e-12	EPI	Tuba4a
Rps27a -22765	1.32e-16	0.309182	1	0.981	3.36e-12	EPI	Rps27a
Chchd1 -15736	1.36e-16	0.275453	0.981	0.943	3.47e-12	EPI	Chchd1
Tkt -22990	1.62e-16	0.283538	0.992	0.952	4.15e-12	EPI	Tkt
Gnl3 -10344	3.3e-16	0.294285	0.997	0.994	8.45e-12	EPI	Gnl3
Osr2 -4918	4.26e-16	0.361591	0.569	0.397	1.09e-11	EPI	Osr2
Gins1 -3102	5.29e-16	0.253798	0.958	0.906	1.35e-11	EPI	Gins1
Slc25a39 -28115	5.33e-16	0.346124	0.997	0.963	1.36e-11	EPI	Slc25a39
Hmces -20106	7.46e-16	0.289815	0.447	0.253	1.91e-11	EPI	Hmces
Ctsb -2471	8.52e-16	0.257204	0.995	0.981	2.18e-11	EPI	Ctsb
Ak2 -12181	8.65e-16	0.260417	1	0.994	2.21e-11	EPI	Ak2
Tubb2b -21776	9.61e-16	0.286938	0.804	0.774	2.46e-11	EPI	Tubb2b
Slc25a20 -10859	1.01e-15	0.419522	0.984	0.971	2.59e-11	EPI	Slc25a20
Psmg1 -12328	1.19e-15	0.278315	0.963	0.917	3.05e-11	EPI	Psmg1
Zfp969 -18528	1.88e-15	0.332459	0.976	0.914	4.8e-11	EPI	Zfp969
Phf11d -20119	1.96e-15	0.259537	0.865	0.787	5.01e-11	EPI	Phf11d
Rpl39 -17555	2.31e-15	0.365354	1	0.989	5.91e-11	EPI	Rpl39
Rpl26 -19063	2.36e-15	0.332824	0.997	0.994	6.03e-11	EPI	Rpl26
Ccnd3 -13645	2.41e-15	0.465405	0.992	0.981	6.17e-11	EPI	Ccnd3
Gemin7 -13640	2.64e-15	0.262766	0.952	0.898	6.76e-11	EPI	Gemin7
Sbno1 -15287	2.94e-15	0.267027	0.997	1	7.52e-11	EPI	Sbno1
Npl -17891	3.09e-15	0.338017	0.989	0.973	7.9e-11	EPI	Npl
Plp2 -6509	3.41e-15	0.323541	0.968	0.941	8.71e-11	EPI	Plp2
Hist1h2ag -12257	6.24e-15	0.446575	1	0.989	1.6e-10	EPI	Hist1h2ag
Med21 -29459	9.29e-15	0.289296	1	0.987	2.37e-10	EPI	Med21
Cdc34 -13986	1.07e-14	0.305	0.984	0.962	2.74e-10	EPI	Cdc34
Atp5mpl -19591	1.34e-14	0.258133	0.992	0.986	3.43e-10	EPI	Atp5mpl
Msrb2 -30948	1.6e-14	0.253132	0.728	0.609	4.09e-10	EPI	Msrb2
Map4k1 -18126	2.24e-14	0.270495	0.862	0.827	5.73e-10	EPI	Map4k1
Gpx3 -31479	2.46e-14	0.421919	0.899	0.873	6.28e-10	EPI	Gpx3
Sinhcaf -21299	2.51e-14	0.33415	0.979	0.952	6.42e-10	EPI	Sinhcaf
Fbp2 -3159	2.96e-14	0.355524	0.995	0.994	7.57e-10	EPI	Fbp2
Platr27 -17958	4.01e-14	0.271909	0.786	0.769	1.03e-09	EPI	Platr27
Rpl37a -28563	4.23e-14	0.314365	0.997	0.954	1.08e-09	EPI	Rpl37a
Idh1 -28522	7.46e-14	0.44989	0.997	0.986	1.91e-09	EPI	Idh1
Rtel1 -23848	8.36e-14	0.310427	0.937	0.886	2.14e-09	EPI	Rtel1
Cops9 -24896	9.26e-14	0.254029	0.987	0.944	2.37e-09	EPI	Cops9
Rpl22 -20100	1.08e-13	0.335449	1	0.997	2.75e-09	EPI	Rpl22
Tdp2 -70	1.33e-13	0.257619	0.937	0.905	3.4e-09	EPI	Tdp2
Plac9a -14542	1.33e-13	0.296662	0.995	0.963	3.41e-09	EPI	Plac9a
Dnajc21 -21434	1.45e-13	0.289772	0.995	0.965	3.7e-09	EPI	Dnajc21
Mcm5 -17389	2.43e-13	0.29651	0.989	0.96	6.2e-09	EPI	Mcm5
Stub1 -12376	2.59e-13	0.266132	0.968	0.944	6.63e-09	EPI	Stub1
Dancr -26975	2.76e-13	0.259304	0.918	0.906	7.04e-09	EPI	Dancr
Oaz2 -9701	3.47e-13	0.270867	0.984	0.928	8.86e-09	EPI	Oaz2
Bola1 -5798	4.22e-13	0.255332	0.974	0.922	1.08e-08	EPI	Bola1
Rab26os -5781	6.04e-13	0.367508	0.836	0.843	1.54e-08	EPI	Rab26os
Ppa1 -27562	6.6e-13	0.279084	0.979	0.949	1.69e-08	EPI	Ppa1
Ugcg -6356	8.18e-13	0.399206	0.966	0.975	2.09e-08	EPI	Ugcg
Fbxo6 -28618	8.18e-13	0.308842	0.963	0.901	2.09e-08	EPI	Fbxo6
Dtymk -30771	8.8e-13	0.252067	0.992	0.979	2.25e-08	EPI	Dtymk
Pigyl -29335	1.37e-12	0.407426	0.971	0.933	3.5e-08	EPI	Pigyl
Qdpr -32185	1.47e-12	0.25316	0.939	0.886	3.75e-08	EPI	Qdpr
Rab5if -25992	1.54e-12	0.2737	0.91	0.857	3.94e-08	EPI	Rab5if
Triml2 -10008	1.84e-12	0.297414	0.976	0.927	4.71e-08	EPI	Triml2
Spint2 -15120	2.81e-12	0.252123	0.992	0.968	7.18e-08	EPI	Spint2
Mfge8 -15665	5.12e-12	0.317448	0.984	0.978	1.31e-07	EPI	Mfge8
Mettl5 -22696	6.71e-12	0.275825	0.955	0.914	1.71e-07	EPI	Mettl5
Mcm6 -19272	1.35e-11	0.292886	0.987	0.978	3.46e-07	EPI	Mcm6
Zmat5 -18913	1.48e-11	0.285787	0.974	0.901	3.78e-07	EPI	Zmat5
Ppp2r1a -30138	2.15e-11	0.288253	0.995	0.992	5.48e-07	EPI	Ppp2r1a
Ipo7 -9338	2.93e-11	0.252641	1	1	7.48e-07	EPI	Ipo7
Tmem191c -12777	5.94e-11	0.28752	0.899	0.827	1.52e-06	EPI	Tmem191c
Lgals9 -28099	1.04e-10	0.370991	0.762	0.707	2.65e-06	EPI	Lgals9
Rplp2 -11533	1.15e-10	0.258335	0.997	0.994	2.95e-06	EPI	Rplp2
Ckb -8386	1.32e-10	0.321026	0.997	0.992	3.37e-06	EPI	Ckb
Ccnb2 -26412	2.47e-10	0.280575	0.976	0.946	6.32e-06	EPI	Ccnb2
Srsf7 -32018	2.48e-10	0.251652	1	1	6.34e-06	EPI	Srsf7
Ceacam10 -7968	3.41e-10	0.489025	0.87	0.844	8.71e-06	EPI	Ceacam10
BC028528 -3767	3.65e-10	0.41548	0.735	0.663	9.33e-06	EPI	BC028528
Actl6a -25898	3.66e-10	0.279092	0.984	0.965	9.36e-06	EPI	Actl6a
Cul2 -23	5.19e-10	0.257489	0.992	0.965	1.33e-05	EPI	Cul2
Cst7 -22607	1.52e-09	0.281719	0.553	0.48	3.89e-05	EPI	Cst7
Gm48847 -8194	3.26e-09	0.361312	0.458	0.351	8.33e-05	EPI	Gm48847
Rogdi -17876	5.16e-09	0.275607	0.984	0.96	0.000131826	EPI	Rogdi
Pdp2 -12098	5.3e-09	0.300342	0.992	0.983	0.000135569	EPI	Pdp2
Top2a -16619	6.63e-09	0.287352	0.989	0.981	0.000169408	EPI	Top2a
Shoc1 -20659	6.88e-09	0.281772	0.952	0.925	0.000175754	EPI	Shoc1
Rpl31 -21997	8.78e-09	0.305452	1	0.983	0.000224266	EPI	Rpl31
Pin4 -21747	1.05e-08	0.25789	0.974	0.925	0.000267231	EPI	Pin4
Klhl22 -7364	1.21e-08	0.281641	0.849	0.827	0.000308299	EPI	Klhl22
Fkbp6 -5393	1.85e-08	0.277598	0.899	0.854	0.000473242	EPI	Fkbp6
Slc6a8 -12607	2.66e-08	0.292528	0.997	0.99	0.000680822	EPI	Slc6a8
Hist1h2ap -5453	1.54e-07	0.602954	1	0.997	0.00393363	EPI	Hist1h2ap
Hist1h2ao -17541	1.62e-07	0.560583	1	0.995	0.00414429	EPI	Hist1h2ao
Ier2 -23067	6.79e-07	0.280667	0.923	0.909	0.0173506	EPI	Ier2
Gm47708 -18125	2.33e-06	0.284834	0.548	0.533	0.0595	EPI	Gm47708
Gm15564 -21244	5.05e-06	0.487684	0.111	0.25	0.129006	EPI	Gm15564
Nup62cl -7136	6.59e-05	0.25226	0.476	0.415	1	EPI	Nup62cl
1986-09-12	0.000384131	0.295399	0.656	0.623	1	EPI	1986-09-12
Mael -28445	0.00154882	0.273183	0.68	0.693	1	EPI	Mael
Trp53bp2 -31073	3.19e-90	0.560315	1	0.742	8.16e-86	Early-TE	Trp53bp2
Clic3 -26011	3.32e-89	0.846778	0.986	0.436	8.49e-85	Early-TE	Clic3
Slc5a11 -11257	4.61e-88	1.32726	1	0.71	1.18e-83	Early-TE	Slc5a11
Kbtbd13 -13734	8.34e-85	0.252495	0.933	0.27	2.13e-80	Early-TE	Kbtbd13
Slc6a13 -26231	1.52e-84	0.320473	0.938	0.28	3.88e-80	Early-TE	Slc6a13
Crip2 -19324	2.86e-80	1.49466	1	0.932	7.3e-76	Early-TE	Crip2
Tmem59 -13068	4.37e-79	0.934849	1	0.969	1.12e-74	Early-TE	Tmem59
Eprn -22885	2.38e-76	0.766063	0.99	0.573	6.08e-72	Early-TE	Eprn
Fam177a -21187	1.47e-75	0.390164	0.995	0.877	3.75e-71	Early-TE	Fam177a
1700047I17Rik2 -19568	1.53e-75	0.426743	0.995	0.891	3.9e-71	Early-TE	1700047I17Rik2
Stard4 -19194	1.23e-74	0.419698	0.995	0.489	3.14e-70	Early-TE	Stard4
Rrm2 -1985	2.2e-74	1.22873	1	0.991	5.62e-70	Early-TE	Rrm2
Nectin4 -13966	6.91e-74	0.31567	0.938	0.274	1.77e-69	Early-TE	Nectin4
Gsto1 -28545	9.3e-74	1.34135	1	0.991	2.38e-69	Early-TE	Gsto1
Timd2 -31901	1.76e-73	1.68002	1	0.975	4.49e-69	Early-TE	Timd2
Gata3 -540	3.97e-73	1.51702	0.995	0.683	1.01e-68	Early-TE	Gata3
Epb41l5 -17323	4.86e-73	0.36007	1	0.854	1.24e-68	Early-TE	Epb41l5
Cyp2s1 -10627	6.85e-73	1.08951	1	0.949	1.75e-68	Early-TE	Cyp2s1
Nabp1 -23684	1.9e-72	1.05388	1	0.85	4.85e-68	Early-TE	Nabp1
Psmd8 -23465	3.97e-72	0.904847	1	0.982	1.01e-67	Early-TE	Psmd8
4930522L14Rik -21337	1.77e-71	0.8714	1	0.879	4.53e-67	Early-TE	4930522L14Rik
Dab2 -25316	2.27e-71	1.29345	1	0.737	5.8e-67	Early-TE	Dab2
Vgll4 -1290	3.02e-71	0.461012	0.986	0.541	7.73e-67	Early-TE	Vgll4
Pla2g7 -20441	6.45e-71	0.251377	0.952	0.302	1.65e-66	Early-TE	Pla2g7
Sh3d21 -23353	2.24e-70	0.493872	0.995	0.561	5.73e-66	Early-TE	Sh3d21
AU021092 -25900	2.38e-69	0.341295	0.957	0.327	6.07e-65	Early-TE	AU021092
Rab17 -21888	2.38e-69	0.467074	0.986	0.517	6.1e-65	Early-TE	Rab17
Slc35e4 -22437	5.26e-69	0.406315	0.995	0.467	1.34e-64	Early-TE	Slc35e4
Cyp51 -63	5.63e-69	0.661158	0.995	0.539	1.44e-64	Early-TE	Cyp51
Abcb1b -4350	9.47e-69	0.404705	1	0.572	2.42e-64	Early-TE	Abcb1b
Hprt -10279	1.03e-68	1.35503	1	0.995	2.62e-64	Early-TE	Hprt
Ss18 -15392	1.78e-68	0.756613	0.995	0.951	4.56e-64	Early-TE	Ss18
Mad2l1bp -23097	1.94e-68	0.917323	1	0.822	4.96e-64	Early-TE	Mad2l1bp
Zfp229 -29086	2.16e-68	0.52583	0.981	0.544	5.53e-64	Early-TE	Zfp229
Idi1 -20414	5.12e-68	0.81275	1	0.755	1.31e-63	Early-TE	Idi1
Lrp2 -2405	8.59e-68	0.647488	1	0.775	2.2e-63	Early-TE	Lrp2
Cdx2 -5714	1.56e-67	0.878988	0.99	0.513	4e-63	Early-TE	Cdx2
Mapkapk3 -2005	2.44e-67	0.549706	1	0.625	6.23e-63	Early-TE	Mapkapk3
Dok1 -25336	2.91e-67	0.320884	0.952	0.367	7.43e-63	Early-TE	Dok1
Fgfbp3 -29015	9.14e-67	0.281605	0.952	0.353	2.34e-62	Early-TE	Fgfbp3
Rgs14 -27610	1.59e-66	0.319798	0.942	0.333	4.08e-62	Early-TE	Rgs14
Rragd -24075	7.57e-66	0.678867	1	0.589	1.93e-61	Early-TE	Rragd
Cldn4 -28460	2.06e-65	1.37695	1	0.942	5.27e-61	Early-TE	Cldn4
Clic4 -22599	3.26e-65	1.13467	1	0.99	8.33e-61	Early-TE	Clic4
Insig1 -21644	1.24e-64	0.969271	1	0.884	3.17e-60	Early-TE	Insig1
Ash2l -9159	3.18e-64	0.76282	1	0.987	8.12e-60	Early-TE	Ash2l
Nkx2-9 -6362	5.16e-64	0.411679	0.928	0.288	1.32e-59	Early-TE	Nkx2-9
Cryab -31396	1.43e-63	0.68016	0.99	0.474	3.65e-59	Early-TE	Cryab
Ldlr -1179	1.51e-63	0.587698	1	0.845	3.85e-59	Early-TE	Ldlr
Npc2 -11711	1.54e-63	0.705756	1	0.971	3.92e-59	Early-TE	Npc2
Agrp -28039	1.97e-63	0.355713	0.938	0.325	5.03e-59	Early-TE	Agrp
Nol11 -24785	3.2e-63	0.805805	0.995	0.949	8.18e-59	Early-TE	Nol11
Rgs11 -25000	3.8e-63	0.379689	0.986	0.397	9.71e-59	Early-TE	Rgs11
Isyna1 -8665	7.28e-63	1.68394	1	0.977	1.86e-58	Early-TE	Isyna1
Slc5a6 -1092	1.16e-62	0.881603	1	0.763	2.97e-58	Early-TE	Slc5a6
Frmd4b -5974	1.25e-62	0.356344	1	0.746	3.19e-58	Early-TE	Frmd4b
Fam57b -29498	3.9e-62	0.273382	0.938	0.325	9.98e-58	Early-TE	Fam57b
Alad -17255	8.77e-62	0.773451	0.995	0.901	2.24e-57	Early-TE	Alad
Kng1 -3269	1.39e-61	0.283724	0.928	0.332	3.56e-57	Early-TE	Kng1
Ccdc124 -11731	3.11e-61	0.67401	1	0.96	7.95e-57	Early-TE	Ccdc124
Fdps -13569	4.31e-61	1.24619	1	0.9	1.1e-56	Early-TE	Fdps
Psmc4 -23156	4.39e-61	0.767782	1	0.976	1.12e-56	Early-TE	Psmc4
Ubc -5048	6.16e-61	1.30387	1	0.996	1.57e-56	Early-TE	Ubc
Prrg4 -3274	7.21e-61	0.350849	0.971	0.489	1.84e-56	Early-TE	Prrg4
Scd1 -29620	9.87e-61	0.769017	1	0.926	2.52e-56	Early-TE	Scd1
Flvcr2 -3398	1.59e-60	0.598823	1	0.747	4.07e-56	Early-TE	Flvcr2
Smpd1 -27244	1.9e-60	1.08407	0.995	0.834	4.86e-56	Early-TE	Smpd1
Cited4 -18616	4.34e-60	0.298213	0.957	0.413	1.11e-55	Early-TE	Cited4
Gpr137b -7110	4.74e-60	0.742452	0.995	0.859	1.21e-55	Early-TE	Gpr137b
Apoa1 -26405	4.86e-60	0.765517	0.99	0.466	1.24e-55	Early-TE	Apoa1
Pdxk -10485	9.7e-60	0.820604	1	0.925	2.48e-55	Early-TE	Pdxk
Eif5a -6134	1.02e-59	0.734183	1	0.997	2.62e-55	Early-TE	Eif5a
Psma6 -29623	2.3e-59	0.666814	1	0.986	5.88e-55	Early-TE	Psma6
Gm33248 -19983	2.36e-59	0.329229	0.827	0.247	6.03e-55	Early-TE	Gm33248
Cish -28655	2.45e-59	0.25292	0.981	0.398	6.26e-55	Early-TE	Cish
Atp6v0b -31293	6.04e-59	0.776346	1	0.954	1.54e-54	Early-TE	Atp6v0b
Psap -31433	6.08e-59	1.16675	1	0.996	1.55e-54	Early-TE	Psap
H2-K1 -1905	6.94e-59	1.13803	1	0.906	1.77e-54	Early-TE	H2-K1
Eif2d -7664	8.74e-59	0.740801	0.995	0.944	2.23e-54	Early-TE	Eif2d
Rfk -6034	1.72e-58	0.677954	1	0.975	4.4e-54	Early-TE	Rfk
Bnip3l -18142	1.74e-58	0.550006	1	0.967	4.45e-54	Early-TE	Bnip3l
Nek6 -862	1.77e-58	0.330251	0.995	0.946	4.52e-54	Early-TE	Nek6
Pmvk -25889	3.49e-58	0.657021	0.99	0.801	8.92e-54	Early-TE	Pmvk
Ap2m1 -22973	4.9e-58	0.736511	1	0.989	1.25e-53	Early-TE	Ap2m1
Cldn6 -22185	6.48e-58	0.902857	0.971	0.453	1.66e-53	Early-TE	Cldn6
Ap2a2 -28167	6.74e-58	0.647625	1	0.974	1.72e-53	Early-TE	Ap2a2
Serpinb9b -7463	7.28e-58	0.3983	0.995	0.637	1.86e-53	Early-TE	Serpinb9b
Aqp3 -29487	8.36e-58	1.08394	1	0.829	2.14e-53	Early-TE	Aqp3
Glul -31353	1.06e-57	0.736702	1	0.97	2.72e-53	Early-TE	Glul
Dnph1 -22759	1.15e-57	0.567329	0.995	0.773	2.94e-53	Early-TE	Dnph1
Tmem120a -29028	1.24e-57	0.647892	0.995	0.866	3.17e-53	Early-TE	Tmem120a
Osbpl6 -8334	1.25e-57	0.328249	0.986	0.616	3.19e-53	Early-TE	Osbpl6
Fstl3 -29355	2.24e-57	0.433219	0.971	0.423	5.73e-53	Early-TE	Fstl3
Cln8 -20634	2.27e-57	0.434455	1	0.915	5.79e-53	Early-TE	Cln8
Map1lc3a -22039	3.13e-57	1.1076	1	0.951	8.01e-53	Early-TE	Map1lc3a
Ube2h -22869	3.44e-57	0.43181	1	0.937	8.8e-53	Early-TE	Ube2h
Pgrmc1 -24644	3.54e-57	0.81271	1	0.925	9.04e-53	Early-TE	Pgrmc1
H2-D1 -15751	4.81e-57	1.09209	1	0.877	1.23e-52	Early-TE	H2-D1
Snrpb -31348	5.23e-57	0.756666	1	0.986	1.34e-52	Early-TE	Snrpb
Stag2 -30775	8.08e-57	0.607304	1	0.915	2.07e-52	Early-TE	Stag2
Cyb561a3 -8658	8.52e-57	0.53399	1	0.727	2.18e-52	Early-TE	Cyb561a3
Ube2e1 -12892	9.36e-57	0.714562	0.995	0.814	2.39e-52	Early-TE	Ube2e1
Trp53inp1 -18136	9.48e-57	0.641106	1	0.866	2.42e-52	Early-TE	Trp53inp1
Ctsd -18920	1.25e-56	0.930047	1	0.986	3.21e-52	Early-TE	Ctsd
Zmpste24 -30535	1.52e-56	0.954567	1	0.954	3.89e-52	Early-TE	Zmpste24
2310040G24Rik -6274	1.8e-56	0.73787	1	0.564	4.61e-52	Early-TE	2310040G24Rik
Psmd2 -11365	1.89e-56	0.726784	1	0.98	4.84e-52	Early-TE	Psmd2
Psmd11 -941	2.26e-56	0.733114	1	0.981	5.77e-52	Early-TE	Psmd11
Bmyc -9788	3.52e-56	0.779003	1	0.876	9.01e-52	Early-TE	Bmyc
Ppp1r3b -3220	3.85e-56	0.430707	0.986	0.613	9.84e-52	Early-TE	Ppp1r3b
Ptges -22714	8.43e-56	0.741011	1	0.904	2.15e-51	Early-TE	Ptges
Aprt -2336	1.29e-55	0.992489	1	0.951	3.31e-51	Early-TE	Aprt
Lss -14885	1.3e-55	0.493631	0.995	0.707	3.33e-51	Early-TE	Lss
Akr1b8 -10021	1.61e-55	0.938649	1	0.895	4.11e-51	Early-TE	Akr1b8
Prelid2 -29588	2.01e-55	0.759876	1	0.781	5.15e-51	Early-TE	Prelid2
Tdrp -9466	2.04e-55	0.815452	0.995	0.935	5.23e-51	Early-TE	Tdrp
Eda2r -8297	2.05e-55	0.539458	0.99	0.528	5.23e-51	Early-TE	Eda2r
Pkp2 -1158	2.74e-55	0.263836	0.986	0.483	7e-51	Early-TE	Pkp2
Dhcr7 -20949	3.74e-55	0.61491	1	0.821	9.56e-51	Early-TE	Dhcr7
Mien1 -3258	1.23e-54	0.646096	0.995	0.914	3.15e-50	Early-TE	Mien1
Gprc5a -23143	1.3e-54	0.604773	0.995	0.737	3.33e-50	Early-TE	Gprc5a
Dhcr24 -11802	1.3e-54	0.27425	0.99	0.701	3.33e-50	Early-TE	Dhcr24
Gpd1l -15717	1.48e-54	1.22753	1	0.935	3.78e-50	Early-TE	Gpd1l
Crb3 -4856	1.6e-54	0.52076	0.995	0.523	4.1e-50	Early-TE	Crb3
Cdc20 -27736	1.81e-54	0.926833	1	0.957	4.63e-50	Early-TE	Cdc20
Msmo1 -24571	2.03e-54	0.847637	1	0.791	5.18e-50	Early-TE	Msmo1
Anxa2 -27773	2.63e-54	0.943008	0.995	0.864	6.71e-50	Early-TE	Anxa2
Anxa8 -29038	3.23e-54	0.486021	0.971	0.459	8.26e-50	Early-TE	Anxa8
Anxa7 -8071	4.39e-54	0.504905	1	0.95	1.12e-49	Early-TE	Anxa7
1700003M07Rik -25769	6.09e-54	0.293103	0.938	0.389	1.56e-49	Early-TE	1700003M07Rik
Gdap2 -18755	7.16e-54	0.667815	1	0.902	1.83e-49	Early-TE	Gdap2
Fam45a -27255	8.71e-54	0.642677	1	0.921	2.23e-49	Early-TE	Fam45a
Dusp14 -10744	9.63e-54	0.781405	0.995	0.751	2.46e-49	Early-TE	Dusp14
Psmc5 -24331	1.09e-53	0.611289	1	0.984	2.79e-49	Early-TE	Psmc5
Alppl2 -5396	1.47e-53	1.36971	1	0.711	3.76e-49	Early-TE	Alppl2
Gaa -2131	1.75e-53	0.705794	1	0.892	4.47e-49	Early-TE	Gaa
Naalad2 -1838	2.01e-53	0.748302	1	0.707	5.15e-49	Early-TE	Naalad2
Ccng1 -31609	2.17e-53	0.814025	1	0.956	5.56e-49	Early-TE	Ccng1
Cul5 -25699	2.55e-53	0.800513	1	0.98	6.51e-49	Early-TE	Cul5
Sqle -27067	7.13e-53	0.737036	0.995	0.68	1.82e-48	Early-TE	Sqle
Stmn3 -24251	9.19e-53	0.668159	1	0.597	2.35e-48	Early-TE	Stmn3
Phgdh -24162	1.31e-52	1.10837	1	0.922	3.34e-48	Early-TE	Phgdh
Mrps18b -9390	1.33e-52	0.669522	1	0.9	3.39e-48	Early-TE	Mrps18b
Fdft1 -19939	1.59e-52	0.782498	0.995	0.846	4.07e-48	Early-TE	Fdft1
Gm32856 -8753	2.23e-52	0.268131	0.99	0.563	5.71e-48	Early-TE	Gm32856
Anxa3 -2680	2.77e-52	0.286303	0.971	0.389	7.08e-48	Early-TE	Anxa3
Krt18 -10375	3e-52	0.583047	1	0.842	7.67e-48	Early-TE	Krt18
Tmem38b -8360	4.98e-52	0.377225	0.995	0.819	1.27e-47	Early-TE	Tmem38b
Gm4961 -7029	5.69e-52	0.282477	0.947	0.428	1.45e-47	Early-TE	Gm4961
Polr2b -3093	6.45e-52	0.671003	1	0.954	1.65e-47	Early-TE	Polr2b
Agpat2 -14933	7.13e-52	0.734965	1	0.949	1.82e-47	Early-TE	Agpat2
Htra2 -13247	8.91e-52	0.439834	0.981	0.737	2.28e-47	Early-TE	Htra2
Ddb1 -24283	9.74e-52	0.557585	1	0.989	2.49e-47	Early-TE	Ddb1
Psmb5 -27360	1.69e-51	0.564038	1	0.987	4.31e-47	Early-TE	Psmb5
Pa2g4 -9536	1.98e-51	0.646633	1	0.997	5.05e-47	Early-TE	Pa2g4
Psmd4 -4200	2.08e-51	0.536662	1	0.985	5.32e-47	Early-TE	Psmd4
Psmc2 -5462	2.12e-51	0.661389	1	0.974	5.43e-47	Early-TE	Psmc2
Perp -24747	2.47e-51	0.925232	1	0.8	6.31e-47	Early-TE	Perp
Slc25a41 -15571	4.43e-51	0.416542	0.938	0.35	1.13e-46	Early-TE	Slc25a41
Tbc1d15 -18993	4.73e-51	0.468608	1	0.945	1.21e-46	Early-TE	Tbc1d15
Cited1 -18000	7.59e-51	0.517762	0.995	0.477	1.94e-46	Early-TE	Cited1
Eif3i -3737	7.73e-51	0.599658	1	0.962	1.97e-46	Early-TE	Eif3i
Eif3h -17777	7.88e-51	0.517621	1	0.96	2.01e-46	Early-TE	Eif3h
Tmem62 -15296	8.13e-51	0.490372	0.995	0.701	2.08e-46	Early-TE	Tmem62
Pwp1 -19911	9.51e-51	0.642649	1	0.934	2.43e-46	Early-TE	Pwp1
Cd63 -6461	1.09e-50	0.826975	1	0.997	2.79e-46	Early-TE	Cd63
Sqstm1 -25866	1.34e-50	0.896679	1	0.96	3.43e-46	Early-TE	Sqstm1
Nub1 -26804	1.37e-50	0.90329	1	0.962	3.51e-46	Early-TE	Nub1
Traf4 -21002	1.39e-50	0.558737	1	0.834	3.56e-46	Early-TE	Traf4
Fdx1 -9334	1.76e-50	0.490227	0.995	0.846	4.49e-46	Early-TE	Fdx1
Lbr -25288	2.41e-50	0.611075	1	0.917	6.16e-46	Early-TE	Lbr
Pqlc1 -15758	2.89e-50	0.519325	1	0.656	7.4e-46	Early-TE	Pqlc1
Mvd -15652	3.65e-50	0.533729	0.981	0.592	9.34e-46	Early-TE	Mvd
Lgals8 -6235	3.94e-50	0.544062	0.995	0.806	1.01e-45	Early-TE	Lgals8
Gcnt1 -28027	4.25e-50	0.269673	1	0.772	1.09e-45	Early-TE	Gcnt1
Ywhaq -7882	5.74e-50	0.766758	1	0.995	1.47e-45	Early-TE	Ywhaq
Rdh11 -12100	7.96e-50	0.378978	0.952	0.564	2.04e-45	Early-TE	Rdh11
Capza1 -5935	1.06e-49	0.479426	1	0.975	2.7e-45	Early-TE	Capza1
Snrpa1 -16698	1.47e-49	0.608567	1	0.949	3.75e-45	Early-TE	Snrpa1
Gulo -9034	2.18e-49	1.00346	1	0.857	5.57e-45	Early-TE	Gulo
Galk1 -6474	2.42e-49	0.741762	0.995	0.961	6.2e-45	Early-TE	Galk1
Slc46a1 -19465	3.6e-49	0.569054	1	0.872	9.2e-45	Early-TE	Slc46a1
Cnn3 -279	3.68e-49	0.752544	1	0.984	9.41e-45	Early-TE	Cnn3
Acat2 -18451	4.47e-49	0.643543	1	0.949	1.14e-44	Early-TE	Acat2
Plk2 -28826	6.08e-49	0.710318	0.995	0.685	1.55e-44	Early-TE	Plk2
Ruvbl2 -6276	6.38e-49	0.665017	1	0.98	1.63e-44	Early-TE	Ruvbl2
Rnpep -31276	6.88e-49	0.531166	1	0.929	1.76e-44	Early-TE	Rnpep
Gcsh -25248	1.94e-48	0.766837	1	0.969	4.97e-44	Early-TE	Gcsh
Rpl4 -13939	2.45e-48	0.448814	1	1	6.25e-44	Early-TE	Rpl4
Sord -24398	2.5e-48	1.00695	1	0.995	6.4e-44	Early-TE	Sord
Bnip3 -550	2.67e-48	0.796388	0.995	0.881	6.81e-44	Early-TE	Bnip3
Ly6a -31507	3.14e-48	1.38592	0.995	0.742	8.03e-44	Early-TE	Ly6a
Lrpap1 -12477	3.65e-48	0.768232	1	0.999	9.33e-44	Early-TE	Lrpap1
Dmgdh -1704	3.82e-48	0.283031	0.995	0.514	9.77e-44	Early-TE	Dmgdh
Actn2 -25790	4.08e-48	0.277378	1	0.587	1.04e-43	Early-TE	Actn2
Pdha1 -6322	4.56e-48	0.667614	1	0.975	1.17e-43	Early-TE	Pdha1
Eif3m -8536	6.38e-48	0.603225	1	0.965	1.63e-43	Early-TE	Eif3m
Pphln1 -32137	7.95e-48	0.4785	1	0.927	2.03e-43	Early-TE	Pphln1
Snhg11 -6795	1.2e-47	0.339646	0.995	0.698	3.08e-43	Early-TE	Snhg11
Ddx47 -22839	1.26e-47	0.646057	1	0.939	3.22e-43	Early-TE	Ddx47
Btg2 -26880	1.43e-47	0.677222	0.995	0.742	3.66e-43	Early-TE	Btg2
Psma5 -26494	2.06e-47	0.587407	1	0.966	5.25e-43	Early-TE	Psma5
Psmd6 -22951	2.22e-47	0.461678	1	0.979	5.69e-43	Early-TE	Psmd6
Pla2g15 -25521	2.63e-47	0.587905	0.995	0.907	6.72e-43	Early-TE	Pla2g15
Arhgdig -10385	2.96e-47	0.310377	0.976	0.518	7.56e-43	Early-TE	Arhgdig
Slc43a3 -7681	3.67e-47	0.782514	1	0.967	9.37e-43	Early-TE	Slc43a3
Abhd4 -17826	3.8e-47	0.626431	0.99	0.807	9.71e-43	Early-TE	Abhd4
D5Ertd577e -11494	6.4e-47	0.263511	0.995	0.812	1.64e-42	Early-TE	D5Ertd577e
Uap1l1 -21939	7.25e-47	0.483134	0.99	0.871	1.85e-42	Early-TE	Uap1l1
Suox -21646	7.88e-47	0.287863	0.976	0.532	2.01e-42	Early-TE	Suox
Gm6712 -19317	9.88e-47	0.378889	0.971	0.549	2.52e-42	Early-TE	Gm6712
Hat1 -29996	1.06e-46	0.703092	1	0.98	2.7e-42	Early-TE	Hat1
Nhp2 -21240	1.07e-46	0.650313	1	0.977	2.74e-42	Early-TE	Nhp2
Txnl1 -28782	1.14e-46	0.328224	1	0.967	2.91e-42	Early-TE	Txnl1
Serpinb6c -10182	1.15e-46	0.48995	1	0.67	2.95e-42	Early-TE	Serpinb6c
Atg9a -21033	2.35e-46	0.449337	1	0.791	5.99e-42	Early-TE	Atg9a
Smpdl3a -1055	2.53e-46	0.535509	0.99	0.507	6.47e-42	Early-TE	Smpdl3a
Nt5c -13458	2.7e-46	0.54766	0.986	0.882	6.91e-42	Early-TE	Nt5c
Abcb6 -19675	2.73e-46	0.373497	0.995	0.753	6.97e-42	Early-TE	Abcb6
Elf3 -28357	2.92e-46	0.981533	1	0.947	7.46e-42	Early-TE	Elf3
Cds2 -26928	4.96e-46	0.267643	1	0.904	1.27e-41	Early-TE	Cds2
Pemt -25271	6.18e-46	1.09471	1	0.889	1.58e-41	Early-TE	Pemt
Cdkn1a -4113	6.46e-46	0.885922	1	0.852	1.65e-41	Early-TE	Cdkn1a
Rpp30 -9672	7.11e-46	0.470957	1	0.929	1.82e-41	Early-TE	Rpp30
Ccna2 -30526	8.56e-46	0.602303	1	0.975	2.19e-41	Early-TE	Ccna2
Hmgcs1 -18536	9.09e-46	0.694916	1	0.921	2.32e-41	Early-TE	Hmgcs1
Ap1s1 -13078	9.95e-46	0.54063	1	0.935	2.54e-41	Early-TE	Ap1s1
Ube2v2 -2732	1.31e-45	0.43034	1	0.974	3.34e-41	Early-TE	Ube2v2
Krt8 -9546	1.46e-45	0.543199	1	0.969	3.73e-41	Early-TE	Krt8
Dpep3 -13207	1.86e-45	0.309368	0.976	0.479	4.76e-41	Early-TE	Dpep3
Sppl2a -7338	2.63e-45	0.284975	0.995	0.867	6.72e-41	Early-TE	Sppl2a
Prss45 -6473	3.06e-45	0.303603	0.817	0.297	7.81e-41	Early-TE	Prss45
Plekha1 -3141	3.3e-45	0.380821	1	0.957	8.42e-41	Early-TE	Plekha1
Rtkn -9359	3.32e-45	0.421898	0.933	0.478	8.49e-41	Early-TE	Rtkn
Rassf7 -12597	1.07e-44	0.482509	1	0.832	2.75e-40	Early-TE	Rassf7
Eif5 -26411	1.46e-44	0.673069	1	0.995	3.72e-40	Early-TE	Eif5
Tfap2c -1871	1.66e-44	0.454149	1	0.746	4.24e-40	Early-TE	Tfap2c
Trappc4 -21885	1.98e-44	0.470692	1	0.929	5.06e-40	Early-TE	Trappc4
Mrpl22 -25370	2.12e-44	0.488988	1	0.936	5.42e-40	Early-TE	Mrpl22
Dffb -502	2.4e-44	0.38651	0.99	0.7	6.13e-40	Early-TE	Dffb
Mfsd1 -21980	3.09e-44	0.61069	1	0.989	7.9e-40	Early-TE	Mfsd1
Mpc1 -3385	3.48e-44	0.658067	1	0.93	8.89e-40	Early-TE	Mpc1
Gabarapl1 -12139	3.88e-44	0.289701	0.99	0.566	9.92e-40	Early-TE	Gabarapl1
Ninj1 -8913	4.06e-44	0.341201	0.957	0.533	1.04e-39	Early-TE	Ninj1
Tex19.1 -23731	4.2e-44	0.746756	1	0.921	1.07e-39	Early-TE	Tex19.1
Mid1ip1 -15301	4.75e-44	0.261769	0.774	0.26	1.21e-39	Early-TE	Mid1ip1
Fkbp4 -10799	5.22e-44	0.628367	1	0.997	1.33e-39	Early-TE	Fkbp4
Pdcd6 -24149	6.12e-44	0.700004	1	0.96	1.56e-39	Early-TE	Pdcd6
Zfp599 -28644	7.02e-44	0.297996	0.995	0.806	1.79e-39	Early-TE	Zfp599
Hmgcl -13665	9.06e-44	0.425877	0.995	0.866	2.32e-39	Early-TE	Hmgcl
Parp8 -13252	1.46e-43	0.451592	0.99	0.718	3.73e-39	Early-TE	Parp8
Slc39a4 -16410	2.05e-43	0.643354	1	0.931	5.24e-39	Early-TE	Slc39a4
Lyrm1 -7434	2.13e-43	0.396613	0.986	0.691	5.45e-39	Early-TE	Lyrm1
Cdk5rap2 -21418	2.46e-43	0.332179	1	0.944	6.29e-39	Early-TE	Cdk5rap2
Ddit4l -7449	2.51e-43	0.320145	0.99	0.572	6.41e-39	Early-TE	Ddit4l
Vhl -28847	3.57e-43	0.389656	1	0.886	9.12e-39	Early-TE	Vhl
2610528J11Rik -26614	4.64e-43	0.462604	0.995	0.74	1.19e-38	Early-TE	2610528J11Rik
Tinagl1 -6536	7.64e-43	0.342934	0.981	0.605	1.95e-38	Early-TE	Tinagl1
Tmtc3 -19726	8.06e-43	0.337	0.99	0.876	2.06e-38	Early-TE	Tmtc3
Cldn7 -15798	8.41e-43	0.650033	1	0.921	2.15e-38	Early-TE	Cldn7
Zfp568 -1252	8.67e-43	0.354501	0.995	0.969	2.22e-38	Early-TE	Zfp568
Bsg -10362	1.12e-42	0.573698	1	0.989	2.87e-38	Early-TE	Bsg
Kifc1 -20511	1.7e-42	0.437728	0.99	0.822	4.34e-38	Early-TE	Kifc1
Tmem184c -12349	1.87e-42	0.453609	0.995	0.809	4.77e-38	Early-TE	Tmem184c
Actn4 -32116	2.12e-42	0.57607	1	0.992	5.42e-38	Early-TE	Actn4
Psmc6 -3345	2.51e-42	0.448377	1	0.99	6.41e-38	Early-TE	Psmc6
Rrm1 -13447	2.9e-42	0.476851	1	0.994	7.4e-38	Early-TE	Rrm1
Mdm2 -28048	3.38e-42	0.463071	1	0.932	8.64e-38	Early-TE	Mdm2
Ghitm -11703	5.36e-42	0.497707	1	0.989	1.37e-37	Early-TE	Ghitm
Hhex -18668	5.36e-42	0.303732	0.99	0.571	1.37e-37	Early-TE	Hhex
Pip4k2c -8532	5.5e-42	0.431767	1	0.94	1.41e-37	Early-TE	Pip4k2c
Lamtor1 -31850	5.5e-42	0.568943	1	0.965	1.41e-37	Early-TE	Lamtor1
Dda1 -1174	5.54e-42	0.497542	0.995	0.931	1.42e-37	Early-TE	Dda1
Kif18b -10455	6.27e-42	0.279311	0.99	0.815	1.6e-37	Early-TE	Kif18b
Atp5f1 -27659	6.94e-42	0.471245	1	0.989	1.77e-37	Early-TE	Atp5f1
Abcf2 -17563	8.19e-42	0.544676	0.995	0.959	2.09e-37	Early-TE	Abcf2
Scd2 -30860	8.29e-42	0.560698	1	0.969	2.12e-37	Early-TE	Scd2
Atp6v0a4 -29099	8.75e-42	0.291531	0.995	0.71	2.24e-37	Early-TE	Atp6v0a4
Bcat1 -32272	8.76e-42	0.757204	1	0.976	2.24e-37	Early-TE	Bcat1
Khdc1a -20445	9.42e-42	0.445388	0.995	0.753	2.41e-37	Early-TE	Khdc1a
Aurka -21920	1.21e-41	0.659916	1	0.961	3.1e-37	Early-TE	Aurka
Slc25a36 -4195	1.22e-41	0.482703	1	0.954	3.12e-37	Early-TE	Slc25a36
Vcp -28229	1.31e-41	0.537679	1	0.995	3.34e-37	Early-TE	Vcp
Tomm20 -15620	1.78e-41	0.407839	1	0.986	4.55e-37	Early-TE	Tomm20
Wdr91 -12682	2.19e-41	0.26812	0.981	0.718	5.6e-37	Early-TE	Wdr91
Stx7 -8738	3.37e-41	0.347864	0.995	0.852	8.6e-37	Early-TE	Stx7
Spryd7 -20082	3.43e-41	0.254383	0.981	0.782	8.78e-37	Early-TE	Spryd7
Pinlyp -28075	3.67e-41	0.396989	0.981	0.479	9.38e-37	Early-TE	Pinlyp
Ncoa4 -20107	3.93e-41	0.315921	1	0.97	1.01e-36	Early-TE	Ncoa4
Frmd8 -29137	6.19e-41	0.285296	0.995	0.851	1.58e-36	Early-TE	Frmd8
Csnk2b -28145	7.88e-41	0.483451	1	0.934	2.01e-36	Early-TE	Csnk2b
Rbbp7 -30113	1.06e-40	0.733186	1	0.989	2.71e-36	Early-TE	Rbbp7
Gldc -17666	1.1e-40	0.549607	1	0.907	2.81e-36	Early-TE	Gldc
Polr2l -5899	1.25e-40	0.367516	1	0.982	3.19e-36	Early-TE	Polr2l
Nme4 -10309	1.35e-40	0.685028	1	0.881	3.44e-36	Early-TE	Nme4
Psmd12 -28518	1.58e-40	0.433037	0.995	0.972	4.04e-36	Early-TE	Psmd12
Flot2 -7420	2.36e-40	0.308698	0.99	0.732	6.02e-36	Early-TE	Flot2
Acly -14335	2.51e-40	0.58972	1	0.947	6.42e-36	Early-TE	Acly
Vamp3 -14540	3.37e-40	0.491112	1	0.925	8.62e-36	Early-TE	Vamp3
Cct7 -12770	3.5e-40	0.575177	1	1	8.94e-36	Early-TE	Cct7
Ak7 -19527	3.65e-40	0.524858	0.966	0.533	9.32e-36	Early-TE	Ak7
Plpbp -25115	4.84e-40	0.293373	1	0.952	1.24e-35	Early-TE	Plpbp
Stam2 -12871	5.38e-40	0.283703	1	0.909	1.38e-35	Early-TE	Stam2
Adrm1 -21318	5.5e-40	0.543592	1	0.987	1.41e-35	Early-TE	Adrm1
Fam136a -5809	5.52e-40	0.56733	1	0.971	1.41e-35	Early-TE	Fam136a
Ddias -31870	6.56e-40	0.309776	0.99	0.837	1.68e-35	Early-TE	Ddias
Rcl1 -2654	6.97e-40	0.449721	0.986	0.886	1.78e-35	Early-TE	Rcl1
Mtf2 -29745	7.86e-40	0.612565	1	0.995	2.01e-35	Early-TE	Mtf2
Pramel5 -25006	8.3e-40	0.815454	1	0.887	2.12e-35	Early-TE	Pramel5
Syngr2 -656	8.55e-40	0.517736	0.995	0.886	2.18e-35	Early-TE	Syngr2
S100a11 -16551	1.14e-39	0.29685	0.99	0.917	2.91e-35	Early-TE	S100a11
Tmppe -20693	1.23e-39	0.739775	1	0.92	3.15e-35	Early-TE	Tmppe
Mt1 -8740	1.37e-39	0.771968	1	0.997	3.49e-35	Early-TE	Mt1
Ddx56 -11397	1.38e-39	0.429353	0.995	0.942	3.53e-35	Early-TE	Ddx56
Psma1 -23010	1.81e-39	0.479296	1	0.987	4.64e-35	Early-TE	Psma1
Cct8 -14840	2.25e-39	0.549265	1	0.999	5.75e-35	Early-TE	Cct8
Ppfibp2 -11958	2.78e-39	0.401173	0.986	0.866	7.1e-35	Early-TE	Ppfibp2
Psma2 -9861	2.8e-39	0.379918	1	0.994	7.16e-35	Early-TE	Psma2
Tubb6 -32110	3.07e-39	0.491429	0.981	0.616	7.84e-35	Early-TE	Tubb6
Psat1 -3685	3.31e-39	0.794855	1	0.979	8.45e-35	Early-TE	Psat1
Emc4 -18119	3.97e-39	0.511121	1	0.95	1.01e-34	Early-TE	Emc4
Oaz1 -22368	4.26e-39	0.522028	1	0.996	1.09e-34	Early-TE	Oaz1
Psmb4 -15576	4.67e-39	0.479451	1	0.995	1.19e-34	Early-TE	Psmb4
Ypel2 -17032	5.2e-39	0.289558	0.995	0.92	1.33e-34	Early-TE	Ypel2
Tmem50b -10927	5.25e-39	0.334208	1	0.718	1.34e-34	Early-TE	Tmem50b
Srm -12097	6.32e-39	0.672391	1	0.931	1.62e-34	Early-TE	Srm
Atpaf2 -21990	6.51e-39	0.409845	0.99	0.839	1.66e-34	Early-TE	Atpaf2
Snx1 -12621	6.88e-39	0.509377	1	0.977	1.76e-34	Early-TE	Snx1
D130040H23Rik -2738	7.57e-39	0.428732	0.99	0.887	1.94e-34	Early-TE	D130040H23Rik
9830004L10Rik -30075	1.06e-38	0.278568	0.99	0.735	2.72e-34	Early-TE	9830004L10Rik
Ccne1 -17679	1.84e-38	0.603114	0.995	0.814	4.71e-34	Early-TE	Ccne1
Mt2 -28034	1.95e-38	0.741806	1	0.989	4.97e-34	Early-TE	Mt2
AI506816 -6378	2.02e-38	0.416643	1	0.907	5.17e-34	Early-TE	AI506816
Ifrd2 -18662	2.16e-38	0.306868	0.995	0.792	5.53e-34	Early-TE	Ifrd2
Nek2 -3900	3.17e-38	0.428445	1	0.91	8.1e-34	Early-TE	Nek2
Gpn3 -19463	3.27e-38	0.529225	1	0.936	8.35e-34	Early-TE	Gpn3
Rbm38 -22467	3.8e-38	0.48459	0.99	0.811	9.72e-34	Early-TE	Rbm38
Ctsa -10159	4.55e-38	0.58887	1	0.979	1.16e-33	Early-TE	Ctsa
Wrap73 -31999	5.45e-38	0.316595	0.981	0.668	1.39e-33	Early-TE	Wrap73
Pno1 -27543	5.52e-38	0.441491	1	0.944	1.41e-33	Early-TE	Pno1
Psmc1 -17444	5.98e-38	0.458156	1	0.99	1.53e-33	Early-TE	Psmc1
Tfcp2l1 -19984	8.4e-38	0.438975	1	0.995	2.15e-33	Early-TE	Tfcp2l1
Ccdc43 -17222	8.57e-38	0.544687	0.995	0.939	2.19e-33	Early-TE	Ccdc43
2900097C17Rik -4130	1.07e-37	0.3541	1	0.972	2.74e-33	Early-TE	2900097C17Rik
Yif1a -9618	1.14e-37	0.527468	0.995	0.912	2.92e-33	Early-TE	Yif1a
Ppp2r2c -17605	1.22e-37	0.254486	0.971	0.625	3.11e-33	Early-TE	Ppp2r2c
Snx3 -25454	2.01e-37	0.465444	1	0.995	5.12e-33	Early-TE	Snx3
Ap2b1 -779	2.23e-37	0.251344	0.99	0.929	5.71e-33	Early-TE	Ap2b1
Folr1 -1271	2.39e-37	0.6348	1	0.951	6.1e-33	Early-TE	Folr1
Ass1 -9447	3.06e-37	0.663624	1	0.951	7.81e-33	Early-TE	Ass1
Phb -19329	3.18e-37	0.408498	1	0.962	8.13e-33	Early-TE	Phb
Grpel1 -13013	3.22e-37	0.294437	1	0.965	8.22e-33	Early-TE	Grpel1
Mpc2 -9236	3.49e-37	0.415569	1	0.917	8.92e-33	Early-TE	Mpc2
Gm3139 -22732	3.86e-37	0.53137	1	0.92	9.87e-33	Early-TE	Gm3139
Kif23 -23333	3.91e-37	0.424322	1	0.94	9.99e-33	Early-TE	Kif23
Psmd1 -31268	4.33e-37	0.449024	1	0.995	1.11e-32	Early-TE	Psmd1
Ccn1 -1686	4.38e-37	0.509366	0.986	0.661	1.12e-32	Early-TE	Ccn1
Golga7 -11922	4.81e-37	0.488206	1	0.979	1.23e-32	Early-TE	Golga7
Cks1b -9683	5.15e-37	0.484493	1	0.975	1.32e-32	Early-TE	Cks1b
Syf2 -24177	6.6e-37	0.332549	0.995	0.956	1.69e-32	Early-TE	Syf2
Gpr161 -320	8.49e-37	0.423074	1	0.824	2.17e-32	Early-TE	Gpr161
Rab29 -24854	8.7e-37	0.356729	0.986	0.71	2.22e-32	Early-TE	Rab29
Strada -23082	1.09e-36	0.421589	0.995	0.882	2.78e-32	Early-TE	Strada
Aen -1677	1.2e-36	0.403962	1	0.949	3.05e-32	Early-TE	Aen
Mat2a -17509	1.37e-36	0.569495	1	0.987	3.5e-32	Early-TE	Mat2a
Steap3 -28325	1.38e-36	0.365306	0.99	0.76	3.52e-32	Early-TE	Steap3
Pomp -27109	1.45e-36	0.314678	1	0.977	3.71e-32	Early-TE	Pomp
Rnf13 -26133	1.8e-36	0.370239	1	0.909	4.6e-32	Early-TE	Rnf13
Gm5096 -14337	2.79e-36	0.79635	1	0.904	7.14e-32	Early-TE	Gm5096
Mapre1 -24550	2.91e-36	0.256776	1	0.989	7.43e-32	Early-TE	Mapre1
Prdx6 -12774	3.17e-36	0.548265	1	0.985	8.11e-32	Early-TE	Prdx6
Tmem159 -14923	3.46e-36	0.583791	0.995	0.882	8.83e-32	Early-TE	Tmem159
Pigf -9809	3.68e-36	0.435161	0.986	0.781	9.4e-32	Early-TE	Pigf
Mylpf -28944	3.74e-36	0.483038	1	0.936	9.57e-32	Early-TE	Mylpf
Rbm42 -20592	4.74e-36	0.516735	0.995	0.964	1.21e-31	Early-TE	Rbm42
G3bp2 -10135	5.25e-36	0.563069	1	0.994	1.34e-31	Early-TE	G3bp2
Grn -23405	5.65e-36	0.656947	1	0.976	1.44e-31	Early-TE	Grn
Psmb3 -12071	6.78e-36	0.466356	1	0.991	1.73e-31	Early-TE	Psmb3
Syngr1 -17667	6.83e-36	0.571189	1	0.905	1.75e-31	Early-TE	Syngr1
Nagpa -7099	6.89e-36	0.309952	0.995	0.797	1.76e-31	Early-TE	Nagpa
Pcyt2 -21897	6.91e-36	0.459735	0.995	0.8	1.77e-31	Early-TE	Pcyt2
Ppie -35	8.49e-36	0.377305	1	0.914	2.17e-31	Early-TE	Ppie
Serinc1 -27654	8.52e-36	0.447852	1	0.872	2.18e-31	Early-TE	Serinc1
Mcrip2 -1331	1.25e-35	0.542926	0.986	0.615	3.2e-31	Early-TE	Mcrip2
Wdr46 -27016	1.31e-35	0.379578	0.99	0.884	3.34e-31	Early-TE	Wdr46
Gm21060 -2547	1.39e-35	0.259354	0.918	0.419	3.56e-31	Early-TE	Gm21060
Wdr3 -12805	1.48e-35	0.30757	1	0.932	3.77e-31	Early-TE	Wdr3
Ddx39 -26093	1.77e-35	0.575571	0.995	0.974	4.52e-31	Early-TE	Ddx39
Def8 -4589	1.79e-35	0.425215	0.995	0.855	4.58e-31	Early-TE	Def8
Tagln2 -21726	2.01e-35	0.512295	1	0.966	5.14e-31	Early-TE	Tagln2
Zfp110 -21057	2.6e-35	0.283951	0.99	0.802	6.65e-31	Early-TE	Zfp110
Cndp2 -160	3.5e-35	0.530878	1	0.986	8.96e-31	Early-TE	Cndp2
Tmem41b -12315	3.54e-35	0.77443	1	0.999	9.05e-31	Early-TE	Tmem41b
Wipi2 -2503	4.22e-35	0.376644	1	0.964	1.08e-30	Early-TE	Wipi2
Prelid1 -807	4.44e-35	0.433883	1	0.975	1.13e-30	Early-TE	Prelid1
Ap1m2 -13310	4.6e-35	0.467171	1	0.906	1.17e-30	Early-TE	Ap1m2
Crcp -15107	5.02e-35	0.43763	0.99	0.884	1.28e-30	Early-TE	Crcp
Eloc -26833	5.77e-35	0.561242	1	0.997	1.48e-30	Early-TE	Eloc
Dusp4 -26418	6.58e-35	0.260027	0.981	0.655	1.68e-30	Early-TE	Dusp4
9130401M01Rik -7881	1.05e-34	0.361493	1	0.9	2.69e-30	Early-TE	9130401M01Rik
Tead4 -11683	1.81e-34	0.300018	1	0.914	4.62e-30	Early-TE	Tead4
Plekhb2 -28322	2.16e-34	0.292211	0.971	0.642	5.52e-30	Early-TE	Plekhb2
Sys1 -31303	2.2e-34	0.378546	1	0.942	5.61e-30	Early-TE	Sys1
Pitpnb -8943	2.41e-34	0.458613	1	0.947	6.17e-30	Early-TE	Pitpnb
Tmem254c -25840	3.26e-34	0.450299	1	0.962	8.32e-30	Early-TE	Tmem254c
Ints11 -25356	3.36e-34	0.437706	1	0.886	8.59e-30	Early-TE	Ints11
Eif3e -10680	3.47e-34	0.431949	1	0.972	8.87e-30	Early-TE	Eif3e
Babam1 -11283	3.5e-34	0.375046	0.99	0.892	8.96e-30	Early-TE	Babam1
Cttn -17771	3.64e-34	0.42201	0.995	0.974	9.3e-30	Early-TE	Cttn
Brms1l -6003	4.6e-34	0.299434	0.986	0.792	1.17e-29	Early-TE	Brms1l
Aacs -18066	4.64e-34	0.316312	0.986	0.633	1.19e-29	Early-TE	Aacs
Htatip2 -32154	4.67e-34	0.308402	0.986	0.725	1.19e-29	Early-TE	Htatip2
Bhmt -16830	4.7e-34	0.957402	1	0.915	1.2e-29	Early-TE	Bhmt
Tmbim6 -7972	4.92e-34	0.437755	1	0.985	1.26e-29	Early-TE	Tmbim6
Eif3l -11579	6.75e-34	0.486277	1	0.971	1.72e-29	Early-TE	Eif3l
Anapc10 -9276	6.97e-34	0.338343	1	0.966	1.78e-29	Early-TE	Anapc10
Otud6b -2362	7.12e-34	0.401154	1	0.947	1.82e-29	Early-TE	Otud6b
Lrr1 -11935	7.33e-34	0.553151	1	0.87	1.87e-29	Early-TE	Lrr1
Acot9 -5171	7.8e-34	0.411775	0.986	0.851	1.99e-29	Early-TE	Acot9
Ccnb1 -12935	9.03e-34	0.573102	0.995	0.99	2.31e-29	Early-TE	Ccnb1
Chp1 -9517	1.44e-33	0.359727	1	0.914	3.69e-29	Early-TE	Chp1
Clpp -21413	1.76e-33	0.458985	1	0.979	4.5e-29	Early-TE	Clpp
Plcd1 -5189	2.21e-33	0.299888	0.986	0.758	5.64e-29	Early-TE	Plcd1
Gm15446 -24183	2.38e-33	0.269063	0.99	0.894	6.08e-29	Early-TE	Gm15446
Glrx3 -8189	2.56e-33	0.378496	1	0.972	6.53e-29	Early-TE	Glrx3
Gtf2h2 -26330	2.57e-33	0.401876	0.995	0.911	6.56e-29	Early-TE	Gtf2h2
Prkag1 -26061	2.9e-33	0.463667	1	0.909	7.4e-29	Early-TE	Prkag1
Cdv3 -28994	3.16e-33	0.525811	1	1	8.07e-29	Early-TE	Cdv3
Map1lc3b -28992	3.5e-33	0.563823	1	1	8.95e-29	Early-TE	Map1lc3b
Hbp1 -30057	3.58e-33	0.364278	0.99	0.804	9.14e-29	Early-TE	Hbp1
Usp14 -8909	4.24e-33	0.406365	1	0.984	1.08e-28	Early-TE	Usp14
Dph3 -11650	4.24e-33	0.270848	1	0.946	1.08e-28	Early-TE	Dph3
Dnpep -17114	4.28e-33	0.43781	1	0.916	1.09e-28	Early-TE	Dnpep
Nppb -27462	5.43e-33	0.282062	0.793	0.318	1.39e-28	Early-TE	Nppb
Ubxn1 -2926	6.3e-33	0.586178	1	0.992	1.61e-28	Early-TE	Ubxn1
Hmgcr -25494	7.45e-33	0.460158	1	0.901	1.9e-28	Early-TE	Hmgcr
Hgs -13651	8.67e-33	0.326369	1	0.907	2.21e-28	Early-TE	Hgs
Litaf -31095	9.43e-33	0.463988	1	0.965	2.41e-28	Early-TE	Litaf
Psmc3 -20263	9.51e-33	0.364596	1	0.986	2.43e-28	Early-TE	Psmc3
Epas1 -8096	9.97e-33	0.361222	1	0.927	2.55e-28	Early-TE	Epas1
Hist2h2ac -2295	1.21e-32	0.283269	0.899	0.587	3.1e-28	Early-TE	Hist2h2ac
Ngdn -4001	1.26e-32	0.368705	1	0.942	3.23e-28	Early-TE	Ngdn
Coq6 -12041	1.7e-32	0.311919	0.99	0.8	4.33e-28	Early-TE	Coq6
Plbd1 -23900	2.02e-32	0.507588	0.986	0.623	5.17e-28	Early-TE	Plbd1
Cd55 -4607	2.19e-32	0.299465	0.99	0.745	5.61e-28	Early-TE	Cd55
Ran -24597	2.21e-32	0.40822	1	0.999	5.64e-28	Early-TE	Ran
Taldo1 -16350	2.24e-32	0.386312	1	0.96	5.74e-28	Early-TE	Taldo1
Kpna2 -17504	2.28e-32	0.84796	1	0.977	5.82e-28	Early-TE	Kpna2
Neu1 -24376	2.34e-32	0.253899	0.966	0.727	5.98e-28	Early-TE	Neu1
Atp6v1a -15716	2.71e-32	0.418371	1	0.977	6.94e-28	Early-TE	Atp6v1a
Anp32a -25361	2.79e-32	0.368332	1	0.952	7.14e-28	Early-TE	Anp32a
Cnbp -23999	3.11e-32	0.53271	1	0.996	7.94e-28	Early-TE	Cnbp
Gm49064 -803	3.22e-32	0.364015	0.995	0.558	8.24e-28	Early-TE	Gm49064
C1d -15600	3.96e-32	0.26003	1	0.947	1.01e-27	Early-TE	C1d
Kif20a -24712	4.45e-32	0.429524	1	0.891	1.14e-27	Early-TE	Kif20a
Nubp2 -20935	7.16e-32	0.496782	1	0.957	1.83e-27	Early-TE	Nubp2
Cd164 -27982	7.53e-32	0.321694	1	0.975	1.92e-27	Early-TE	Cd164
Brix1 -1114	8.07e-32	0.371184	1	0.972	2.06e-27	Early-TE	Brix1
Polr2f -18523	8.63e-32	0.368424	1	0.985	2.21e-27	Early-TE	Polr2f
Por -14458	8.82e-32	0.335169	0.99	0.849	2.26e-27	Early-TE	Por
Nlrp4c -8709	9.16e-32	0.269608	0.981	0.772	2.34e-27	Early-TE	Nlrp4c
Pdzd3 -20467	9.28e-32	0.270903	0.99	0.663	2.37e-27	Early-TE	Pdzd3
Rab1b -5695	9.39e-32	0.420386	1	0.952	2.4e-27	Early-TE	Rab1b
Nup35 -7176	9.5e-32	0.389067	0.99	0.917	2.43e-27	Early-TE	Nup35
Srprb -4028	1.08e-31	0.366344	1	0.934	2.75e-27	Early-TE	Srprb
Ccdc115 -29084	1.21e-31	0.303664	1	0.839	3.09e-27	Early-TE	Ccdc115
Tax1bp1 -29624	1.3e-31	0.321914	1	0.974	3.33e-27	Early-TE	Tax1bp1
Tmem9b -18474	1.49e-31	0.280771	0.99	0.826	3.81e-27	Early-TE	Tmem9b
Serinc3 -739	1.52e-31	0.364514	1	0.98	3.88e-27	Early-TE	Serinc3
Sypl -2249	1.78e-31	0.318389	0.99	0.9	4.54e-27	Early-TE	Sypl
Ccdc47 -7496	1.86e-31	0.256018	0.995	0.952	4.74e-27	Early-TE	Ccdc47
Kif22 -29110	1.95e-31	0.431811	0.995	0.92	4.99e-27	Early-TE	Kif22
Alg1 -11366	2.11e-31	0.329501	0.986	0.742	5.38e-27	Early-TE	Alg1
Aimp2 -11865	2.12e-31	0.418039	1	0.885	5.41e-27	Early-TE	Aimp2
Scpep1 -4952	2.24e-31	0.408267	0.995	0.961	5.73e-27	Early-TE	Scpep1
Prmt5 -19547	2.47e-31	0.46968	0.995	0.967	6.31e-27	Early-TE	Prmt5
Tpd52 -15006	2.49e-31	0.337975	1	0.981	6.38e-27	Early-TE	Tpd52
Zfp982 -25055	3.05e-31	0.259119	0.99	0.861	7.8e-27	Early-TE	Zfp982
Sumo2 -26983	3.45e-31	0.505146	1	0.994	8.81e-27	Early-TE	Sumo2
Coq5 -10550	3.45e-31	0.266407	0.99	0.894	8.81e-27	Early-TE	Coq5
Csrp1 -9168	3.78e-31	0.27131	0.995	0.852	9.65e-27	Early-TE	Csrp1
Nup93 -13584	4.36e-31	0.351616	1	0.925	1.12e-26	Early-TE	Nup93
Polb -3342	4.55e-31	0.326626	0.986	0.864	1.16e-26	Early-TE	Polb
Eif1a -17419	5.22e-31	0.4106	1	0.987	1.33e-26	Early-TE	Eif1a
Dcaf13 -1177	5.56e-31	0.451089	1	0.972	1.42e-26	Early-TE	Dcaf13
Hspbp1 -9603	5.82e-31	0.359225	1	0.92	1.49e-26	Early-TE	Hspbp1
Tm2d3 -23778	6.25e-31	0.366225	0.986	0.879	1.6e-26	Early-TE	Tm2d3
R3hcc1 -6200	6.78e-31	0.331543	0.99	0.844	1.73e-26	Early-TE	R3hcc1
Depdc7 -18348	1.04e-30	0.362725	0.995	0.831	2.66e-26	Early-TE	Depdc7
Ramac -26038	1.09e-30	0.343627	1	0.951	2.78e-26	Early-TE	Ramac
Plet1 -28914	1.14e-30	0.571689	1	0.896	2.92e-26	Early-TE	Plet1
Kctd10 -13435	1.22e-30	0.347679	0.995	0.777	3.11e-26	Early-TE	Kctd10
Vps26a -7116	1.64e-30	0.364574	1	0.95	4.2e-26	Early-TE	Vps26a
Ide -12274	1.99e-30	0.285995	0.995	0.944	5.08e-26	Early-TE	Ide
Sirt7 -15373	2.03e-30	0.280076	0.99	0.864	5.18e-26	Early-TE	Sirt7
Cct3 -1727	2.53e-30	0.412658	1	0.997	6.46e-26	Early-TE	Cct3
Tmem254b -8552	2.55e-30	0.361569	1	0.974	6.52e-26	Early-TE	Tmem254b
Cd151 -11242	2.55e-30	0.425905	0.986	0.885	6.52e-26	Early-TE	Cd151
Ctsz -24040	3.25e-30	0.403764	1	0.751	8.32e-26	Early-TE	Ctsz
Ipo5 -11273	3.35e-30	0.389647	1	0.975	8.57e-26	Early-TE	Ipo5
Sec13 -5506	3.7e-30	0.43343	1	0.947	9.45e-26	Early-TE	Sec13
Nsfl1c -30360	3.78e-30	0.378389	1	0.952	9.67e-26	Early-TE	Nsfl1c
Vmp1 -30230	3.99e-30	0.42055	1	0.965	1.02e-25	Early-TE	Vmp1
Gm28875 -9219	4.72e-30	0.259535	0.913	0.447	1.21e-25	Early-TE	Gm28875
Saraf -1836	5.03e-30	0.416758	0.99	0.894	1.28e-25	Early-TE	Saraf
Slc1a1 -26772	6.18e-30	0.509434	1	0.965	1.58e-25	Early-TE	Slc1a1
Sesn2 -2458	6.45e-30	0.382516	0.995	0.927	1.65e-25	Early-TE	Sesn2
Nsmce1 -14955	7.18e-30	0.416688	1	0.932	1.84e-25	Early-TE	Nsmce1
Cd320 -25162	7.3e-30	0.352536	1	0.885	1.86e-25	Early-TE	Cd320
Anln -23343	7.98e-30	0.253583	1	0.957	2.04e-25	Early-TE	Anln
Gla -12201	1.11e-29	0.294855	1	0.875	2.84e-25	Early-TE	Gla
Fam83d -2949	1.15e-29	0.283018	0.986	0.795	2.94e-25	Early-TE	Fam83d
Cript -28307	1.26e-29	0.34767	0.99	0.926	3.23e-25	Early-TE	Cript
Csnk2a1 -20556	1.39e-29	0.326555	1	0.997	3.55e-25	Early-TE	Csnk2a1
Stip1 -1875	1.5e-29	0.586402	1	0.992	3.82e-25	Early-TE	Stip1
Tardbp -14855	1.72e-29	0.363456	1	0.992	4.38e-25	Early-TE	Tardbp
Rab7 -13893	1.75e-29	0.391884	1	0.981	4.46e-25	Early-TE	Rab7
Dnajc15 -1001	1.95e-29	0.344748	1	0.94	4.98e-25	Early-TE	Dnajc15
Gnpnat1 -9100	2e-29	0.455132	1	0.88	5.12e-25	Early-TE	Gnpnat1
Med4 -28997	2.01e-29	0.355202	1	0.932	5.15e-25	Early-TE	Med4
Lrpprc -2012	2.1e-29	0.282046	1	0.956	5.38e-25	Early-TE	Lrpprc
Avpi1 -7996	2.41e-29	0.416529	0.995	0.889	6.17e-25	Early-TE	Avpi1
Vill -9600	2.6e-29	0.289643	0.995	0.804	6.65e-25	Early-TE	Vill
Mthfsd -17734	2.64e-29	0.322579	0.995	0.791	6.74e-25	Early-TE	Mthfsd
Znhit3 -11240	3.13e-29	0.398987	1	0.956	8e-25	Early-TE	Znhit3
Plaa -11301	3.45e-29	0.355427	1	0.967	8.82e-25	Early-TE	Plaa
Cxadr -4418	3.51e-29	0.26485	1	0.904	8.96e-25	Early-TE	Cxadr
Asf1a -3249	4.04e-29	0.289459	1	0.939	1.03e-24	Early-TE	Asf1a
Tmem254a -7588	4.19e-29	0.278917	1	0.952	1.07e-24	Early-TE	Tmem254a
Atp5a1 -29960	4.73e-29	0.425191	1	0.996	1.21e-24	Early-TE	Atp5a1
Yipf4 -21861	5.54e-29	0.278188	0.995	0.916	1.42e-24	Early-TE	Yipf4
Hnrnpk -15871	9.31e-29	0.381592	1	0.997	2.38e-24	Early-TE	Hnrnpk
Ola1 -16853	1.01e-28	0.324371	0.99	0.929	2.57e-24	Early-TE	Ola1
Eif3g -17048	1.03e-28	0.427351	1	0.984	2.62e-24	Early-TE	Eif3g
Phlda3 -14270	1.17e-28	0.44154	0.99	0.816	2.98e-24	Early-TE	Phlda3
Snu13 -319	1.17e-28	0.361609	1	0.991	2.99e-24	Early-TE	Snu13
Taf6 -9679	1.29e-28	0.327004	0.995	0.798	3.3e-24	Early-TE	Taf6
Srebf2 -16003	1.5e-28	0.269665	0.99	0.852	3.84e-24	Early-TE	Srebf2
M6pr -1409	1.6e-28	0.353395	1	0.941	4.09e-24	Early-TE	M6pr
Gm6871 -5229	3.31e-28	0.287717	0.981	0.662	8.46e-24	Early-TE	Gm6871
Atp6v0c -14805	3.57e-28	0.413482	1	0.995	9.12e-24	Early-TE	Atp6v0c
Pttg1ip -6626	3.96e-28	0.369378	1	0.975	1.01e-23	Early-TE	Pttg1ip
Snx4 -2611	4.48e-28	0.294837	1	0.952	1.15e-23	Early-TE	Snx4
Cuta -20527	7.34e-28	0.328973	0.995	0.95	1.88e-23	Early-TE	Cuta
Ythdf2 -11923	7.48e-28	0.26077	1	0.974	1.91e-23	Early-TE	Ythdf2
Zfp600 -14234	8.79e-28	0.338421	0.99	0.969	2.25e-23	Early-TE	Zfp600
Mier3 -21377	9.72e-28	0.424852	0.995	0.956	2.48e-23	Early-TE	Mier3
Slc25a3 -4261	1.49e-27	0.374718	1	0.997	3.82e-23	Early-TE	Slc25a3
Acadm -23217	1.5e-27	0.337124	1	0.969	3.84e-23	Early-TE	Acadm
Gltp -19273	1.78e-27	0.32941	0.995	0.904	4.56e-23	Early-TE	Gltp
F11r -30414	1.97e-27	0.369909	1	0.961	5.04e-23	Early-TE	F11r
Arhgap1 -8773	2.06e-27	0.310709	1	0.935	5.28e-23	Early-TE	Arhgap1
Coa5 -15936	2.3e-27	0.263003	1	0.927	5.88e-23	Early-TE	Coa5
Ctps -8670	2.53e-27	0.368511	0.995	0.931	6.47e-23	Early-TE	Ctps
2700097O09Rik -9964	2.63e-27	0.293244	0.995	0.842	6.71e-23	Early-TE	2700097O09Rik
Atg7 -7371	3.2e-27	0.267154	0.995	0.896	8.17e-23	Early-TE	Atg7
Arpc3 -10646	3.45e-27	0.339174	1	0.964	8.81e-23	Early-TE	Arpc3
Akt1s1 -4198	3.6e-27	0.310527	0.995	0.927	9.21e-23	Early-TE	Akt1s1
Poldip3 -29104	3.66e-27	0.360743	1	0.976	9.34e-23	Early-TE	Poldip3
Wdr74 -26579	3.76e-27	0.432634	1	0.944	9.6e-23	Early-TE	Wdr74
Ppp5c -29383	5.07e-27	0.349186	1	0.926	1.29e-22	Early-TE	Ppp5c
Prkab1 -31279	5.19e-27	0.404935	1	0.965	1.33e-22	Early-TE	Prkab1
Mrm3 -19844	5.47e-27	0.250518	0.981	0.715	1.4e-22	Early-TE	Mrm3
Elovl5 -22892	5.54e-27	0.369458	1	0.941	1.42e-22	Early-TE	Elovl5
Tmbim1 -10875	5.72e-27	0.37899	1	0.947	1.46e-22	Early-TE	Tmbim1
Ino80e -6376	7.48e-27	0.301606	1	0.924	1.91e-22	Early-TE	Ino80e
Rab20 -11606	7.58e-27	0.454965	1	0.876	1.94e-22	Early-TE	Rab20
Kat7 -4136	7.82e-27	0.301963	0.995	0.952	2e-22	Early-TE	Kat7
Hsp90aa1 -22886	8.17e-27	0.4879	1	1	2.09e-22	Early-TE	Hsp90aa1
Paip2 -20238	8.67e-27	0.352636	0.995	0.979	2.22e-22	Early-TE	Paip2
Mapk6 -16712	1.03e-26	0.27409	1	0.947	2.62e-22	Early-TE	Mapk6
Acot7 -13147	1.03e-26	0.318934	0.99	0.741	2.62e-22	Early-TE	Acot7
Birc5 -32283	1.11e-26	0.380955	1	0.974	2.84e-22	Early-TE	Birc5
Bok -16637	1.13e-26	0.321334	0.99	0.681	2.88e-22	Early-TE	Bok
Edf1 -3233	1.27e-26	0.3161	1	0.961	3.25e-22	Early-TE	Edf1
Hsd17b12 -1240	1.28e-26	0.411387	1	0.944	3.27e-22	Early-TE	Hsd17b12
Surf2 -26339	1.35e-26	0.400629	0.99	0.895	3.44e-22	Early-TE	Surf2
Rars -14724	1.38e-26	0.37054	1	0.956	3.52e-22	Early-TE	Rars
BC048679 -5327	1.43e-26	0.37478	0.99	0.642	3.65e-22	Early-TE	BC048679
Ak6 -1738	1.45e-26	0.388009	1	0.945	3.71e-22	Early-TE	Ak6
Ciao2a -23210	1.66e-26	0.402307	1	0.989	4.24e-22	Early-TE	Ciao2a
Cmtm6 -29058	1.87e-26	0.345953	1	0.952	4.78e-22	Early-TE	Cmtm6
Psma3 -18177	3.06e-26	0.368413	1	0.985	7.83e-22	Early-TE	Psma3
Cdc42 -23086	3.12e-26	0.352126	1	0.994	7.96e-22	Early-TE	Cdc42
Wdr18 -1915	3.24e-26	0.251803	1	0.975	8.28e-22	Early-TE	Wdr18
Gm10184 -8200	3.79e-26	0.335762	1	0.994	9.7e-22	Early-TE	Gm10184
Hspa9 -16496	4.46e-26	0.38872	1	0.996	1.14e-21	Early-TE	Hspa9
Cct6a -4574	4.62e-26	0.372431	1	0.992	1.18e-21	Early-TE	Cct6a
Ebp -837	5.16e-26	0.57585	1	0.905	1.32e-21	Early-TE	Ebp
Capza2 -20011	5.95e-26	0.35814	1	0.984	1.52e-21	Early-TE	Capza2
Gm3106 -15998	7.53e-26	0.371521	1	0.909	1.92e-21	Early-TE	Gm3106
Gm16427 -25321	7.75e-26	0.471623	1	0.924	1.98e-21	Early-TE	Gm16427
Rps3a1 -6343	8.02e-26	0.280677	1	0.995	2.05e-21	Early-TE	Rps3a1
Tmem209 -25087	9.64e-26	0.304712	1	0.971	2.46e-21	Early-TE	Tmem209
Mob4 -6451	1.03e-25	0.276943	1	0.975	2.64e-21	Early-TE	Mob4
Pam16 -27189	1.15e-25	0.294042	0.995	0.932	2.94e-21	Early-TE	Pam16
Spns1 -10266	1.15e-25	0.432456	1	0.976	2.94e-21	Early-TE	Spns1
Itpa -4477	1.2e-25	0.320763	0.995	0.939	3.07e-21	Early-TE	Itpa
Tmed5 -1921	1.46e-25	0.265361	0.995	0.964	3.72e-21	Early-TE	Tmed5
Smu1 -15283	1.51e-25	0.375796	1	0.96	3.87e-21	Early-TE	Smu1
Zfp936 -30407	1.92e-25	0.338562	0.995	0.922	4.9e-21	Early-TE	Zfp936
Exosc9 -15261	1.95e-25	0.327789	1	0.932	4.98e-21	Early-TE	Exosc9
Rpl6 -26433	1.96e-25	0.284753	1	1	5.02e-21	Early-TE	Rpl6
Mrps18a -6984	2.44e-25	0.34335	1	0.936	6.23e-21	Early-TE	Mrps18a
Anapc5 -11637	2.45e-25	0.401399	1	0.987	6.27e-21	Early-TE	Anapc5
Gpd2 -21946	2.54e-25	0.327033	1	0.972	6.5e-21	Early-TE	Gpd2
Arl8b -13302	3.06e-25	0.25382	1	0.947	7.82e-21	Early-TE	Arl8b
Rchy1 -15004	3.12e-25	0.319094	1	0.914	7.98e-21	Early-TE	Rchy1
Apex1 -3075	4.26e-25	0.536736	1	0.891	1.09e-20	Early-TE	Apex1
Sugt1 -4693	6.94e-25	0.276903	1	0.99	1.77e-20	Early-TE	Sugt1
Toe1 -7246	8.8e-25	0.289718	1	0.896	2.25e-20	Early-TE	Toe1
Gch1 -30862	9.16e-25	0.298821	0.995	0.78	2.34e-20	Early-TE	Gch1
Mcrs1 -6625	9.69e-25	0.33901	1	0.931	2.48e-20	Early-TE	Mcrs1
C130073F10Rik -21570	1e-24	0.631101	1	0.962	2.56e-20	Early-TE	C130073F10Rik
Serf2 -31228	1.31e-24	0.284074	1	0.992	3.35e-20	Early-TE	Serf2
Actr3 -6209	1.93e-24	0.338892	1	0.982	4.94e-20	Early-TE	Actr3
Bcl2l14 -22922	1.95e-24	0.29702	0.995	0.8	4.98e-20	Early-TE	Bcl2l14
Acadl -939	2.84e-24	0.432833	1	0.937	7.26e-20	Early-TE	Acadl
Nme6 -16574	2.9e-24	0.323061	0.995	0.837	7.41e-20	Early-TE	Nme6
Fbxw9 -29338	3.85e-24	0.268378	0.99	0.827	9.83e-20	Early-TE	Fbxw9
Rdm1 -20928	5.06e-24	0.523612	0.99	0.791	1.29e-19	Early-TE	Rdm1
Tusc2 -11073	5.68e-24	0.280678	0.995	0.844	1.45e-19	Early-TE	Tusc2
Dpm1 -20340	5.69e-24	0.300519	1	0.97	1.46e-19	Early-TE	Dpm1
Ufd1 -27267	5.86e-24	0.310623	1	0.955	1.5e-19	Early-TE	Ufd1
Bzw1 -4575	6.22e-24	0.439189	1	0.997	1.59e-19	Early-TE	Bzw1
Rpp14 -20694	7.47e-24	0.274059	1	0.942	1.91e-19	Early-TE	Rpp14
Hist1h2bc -27867	7.59e-24	0.295992	0.99	0.817	1.94e-19	Early-TE	Hist1h2bc
Sgta -950	8.63e-24	0.359518	1	0.956	2.2e-19	Early-TE	Sgta
Azin1 -23977	8.73e-24	0.351844	1	0.971	2.23e-19	Early-TE	Azin1
Tyms -13133	1.47e-23	0.32896	1	0.971	3.75e-19	Early-TE	Tyms
Uqcrc1 -20351	1.47e-23	0.417987	1	0.987	3.77e-19	Early-TE	Uqcrc1
Tmed2 -5079	1.49e-23	0.348193	1	0.982	3.81e-19	Early-TE	Tmed2
Btrc -8236	1.82e-23	0.407626	1	0.997	4.65e-19	Early-TE	Btrc
Zfp809 -5553	3.5e-23	0.322843	0.995	0.839	8.96e-19	Early-TE	Zfp809
Ccnf -17168	3.76e-23	0.296968	1	0.914	9.61e-19	Early-TE	Ccnf
Vnn1 -10662	3.83e-23	0.373924	1	0.807	9.79e-19	Early-TE	Vnn1
Med10 -1346	4.76e-23	0.360757	1	0.944	1.22e-18	Early-TE	Med10
Rpl5 -10	5.77e-23	0.290723	1	0.999	1.47e-18	Early-TE	Rpl5
Rnf7 -22608	5.92e-23	0.47614	1	0.989	1.51e-18	Early-TE	Rnf7
Sfn -17906	6.88e-23	0.535091	1	0.981	1.76e-18	Early-TE	Sfn
Slc25a1 -20600	6.93e-23	0.272043	0.942	0.622	1.77e-18	Early-TE	Slc25a1
Aaas -13459	7.38e-23	0.330733	0.99	0.922	1.89e-18	Early-TE	Aaas
Hspb8 -14893	8.49e-23	0.345928	0.971	0.631	2.17e-18	Early-TE	Hspb8
Supt4a -1996	8.83e-23	0.379099	1	0.95	2.26e-18	Early-TE	Supt4a
Pramel6 -11466	9.61e-23	0.540386	1	0.971	2.46e-18	Early-TE	Pramel6
Gde1 -16198	1.05e-22	0.322239	0.99	0.926	2.67e-18	Early-TE	Gde1
Gtse1 -21058	1.25e-22	0.297937	1	0.902	3.21e-18	Early-TE	Gtse1
Alkbh3 -26079	1.43e-22	0.253893	0.981	0.742	3.67e-18	Early-TE	Alkbh3
Dkc1 -13337	1.98e-22	0.387694	1	0.986	5.06e-18	Early-TE	Dkc1
Etf1 -29769	2.21e-22	0.298193	1	0.992	5.65e-18	Early-TE	Etf1
Thumpd1 -30194	2.3e-22	0.262848	0.995	0.931	5.87e-18	Early-TE	Thumpd1
Psmd3 -19981	2.35e-22	0.399428	0.995	0.981	6.01e-18	Early-TE	Psmd3
Marcksl1 -9785	2.42e-22	0.381029	0.995	0.949	6.18e-18	Early-TE	Marcksl1
H3f3a -338	2.44e-22	0.283436	1	0.994	6.23e-18	Early-TE	H3f3a
Slc16a1 -17542	2.45e-22	0.252986	0.99	0.936	6.27e-18	Early-TE	Slc16a1
Rangap1 -11049	2.59e-22	0.318352	1	0.985	6.63e-18	Early-TE	Rangap1
Xab2 -1955	2.66e-22	0.316009	0.99	0.949	6.8e-18	Early-TE	Xab2
Ubb -20877	3.05e-22	0.403735	1	1	7.8e-18	Early-TE	Ubb
Ehd1 -28631	3.07e-22	0.254773	0.995	0.95	7.84e-18	Early-TE	Ehd1
Pmm1 -25830	3.13e-22	0.542622	1	0.986	8.01e-18	Early-TE	Pmm1
Rplp0 -24773	4.04e-22	0.334011	1	1	1.03e-17	Early-TE	Rplp0
Spc25 -19507	4.24e-22	0.33618	1	0.909	1.08e-17	Early-TE	Spc25
Prdx5 -3218	4.37e-22	0.293788	1	0.942	1.12e-17	Early-TE	Prdx5
Prdx3 -6805	4.71e-22	0.309867	0.995	0.917	1.2e-17	Early-TE	Prdx3
Canx -746	4.89e-22	0.324719	1	1	1.25e-17	Early-TE	Canx
Wdr45 -13169	5.67e-22	0.332842	0.995	0.954	1.45e-17	Early-TE	Wdr45
Chek2 -23226	6.99e-22	0.294147	0.995	0.896	1.79e-17	Early-TE	Chek2
Cdc42se2 -5633	8.42e-22	0.256613	1	0.927	2.15e-17	Early-TE	Cdc42se2
Fam234a -24795	8.81e-22	0.316156	1	0.955	2.25e-17	Early-TE	Fam234a
Idh3a -3944	9.1e-22	0.255282	0.995	0.941	2.32e-17	Early-TE	Idh3a
Gpx4 -18242	9.16e-22	0.340349	0.995	0.969	2.34e-17	Early-TE	Gpx4
Renbp -28979	1.02e-21	0.414242	1	0.975	2.61e-17	Early-TE	Renbp
Eno1 -22144	1.03e-21	0.523236	1	0.94	2.63e-17	Early-TE	Eno1
Csnk1e -4197	1.1e-21	0.259914	1	0.96	2.82e-17	Early-TE	Csnk1e
Thoc3 -29143	1.45e-21	0.256229	1	0.95	3.71e-17	Early-TE	Thoc3
Psma4 -13567	1.81e-21	0.310181	1	0.989	4.62e-17	Early-TE	Psma4
Pld3 -31886	1.89e-21	0.315359	1	0.947	4.82e-17	Early-TE	Pld3
Ivns1abp -26153	2.03e-21	0.358786	1	0.971	5.18e-17	Early-TE	Ivns1abp
Drg2 -26785	2.45e-21	0.291306	0.995	0.924	6.26e-17	Early-TE	Drg2
Elp3 -27311	3.2e-21	0.256177	0.995	0.924	8.19e-17	Early-TE	Elp3
Snx2 -30375	3.36e-21	0.460889	1	0.992	8.59e-17	Early-TE	Snx2
Orc5 -2167	4.24e-21	0.309696	1	0.951	1.08e-16	Early-TE	Orc5
Pmpca -15252	4.5e-21	0.317188	1	0.971	1.15e-16	Early-TE	Pmpca
Srp14 -8605	4.62e-21	0.302298	1	0.967	1.18e-16	Early-TE	Srp14
Slc2a3 -15521	4.79e-21	0.294709	1	0.899	1.22e-16	Early-TE	Slc2a3
Rpl7 -21456	7.16e-21	0.267903	1	0.995	1.83e-16	Early-TE	Rpl7
Lasp1 -25922	7.17e-21	0.287846	1	0.945	1.83e-16	Early-TE	Lasp1
Fbxl20 -7865	7.26e-21	0.253096	1	0.879	1.85e-16	Early-TE	Fbxl20
Gba -21453	7.46e-21	0.288166	0.99	0.921	1.91e-16	Early-TE	Gba
Crxos -19018	7.61e-21	0.356051	1	0.995	1.94e-16	Early-TE	Crxos
Nsun2 -25690	7.82e-21	0.364991	1	0.974	2e-16	Early-TE	Nsun2
Ube2v1 -6163	7.96e-21	0.301328	1	0.986	2.04e-16	Early-TE	Ube2v1
Rps2 -26485	8.99e-21	0.326683	1	0.997	2.3e-16	Early-TE	Rps2
Calcoco2 -9631	9.58e-21	0.450434	1	0.997	2.45e-16	Early-TE	Calcoco2
Psmb6 -23306	1.13e-20	0.327352	1	0.994	2.88e-16	Early-TE	Psmb6
Gcdh -31040	1.32e-20	0.313737	0.981	0.91	3.39e-16	Early-TE	Gcdh
Mybbp1a -20098	1.41e-20	0.287377	1	0.977	3.6e-16	Early-TE	Mybbp1a
Ak4 -26416	1.54e-20	0.367446	1	0.985	3.93e-16	Early-TE	Ak4
Eef1akmt1 -9243	1.76e-20	0.301796	0.981	0.865	4.49e-16	Early-TE	Eef1akmt1
Epcam -18393	2e-20	0.315285	1	0.987	5.12e-16	Early-TE	Epcam
Racgap1 -21766	3.43e-20	0.290591	1	0.932	8.77e-16	Early-TE	Racgap1
Commd3 -25863	3.94e-20	0.360461	0.995	0.942	1.01e-15	Early-TE	Commd3
Cpsf3 -18982	4.24e-20	0.292336	1	0.966	1.08e-15	Early-TE	Cpsf3
Metap2 -25926	5e-20	0.25292	1	0.996	1.28e-15	Early-TE	Metap2
Hspa8 -3720	5.59e-20	0.427918	1	1	1.43e-15	Early-TE	Hspa8
Zwint -28074	8.51e-20	0.334183	1	0.966	2.17e-15	Early-TE	Zwint
Traf7 -23685	9.64e-20	0.289218	1	0.959	2.46e-15	Early-TE	Traf7
Mrps22 -25905	1.17e-19	0.295212	0.981	0.895	2.98e-15	Early-TE	Mrps22
Cct4 -10115	1.19e-19	0.310324	1	0.996	3.04e-15	Early-TE	Cct4
Timm50 -22151	1.41e-19	0.300768	1	0.954	3.61e-15	Early-TE	Timm50
Clns1a -14894	1.44e-19	0.355513	1	0.979	3.68e-15	Early-TE	Clns1a
Rpl15 -30033	2.02e-19	0.324113	1	0.996	5.17e-15	Early-TE	Rpl15
Ctsc -30291	2.04e-19	0.2811	0.995	0.956	5.22e-15	Early-TE	Ctsc
Ubl7 -16904	2.09e-19	0.29757	0.995	0.899	5.35e-15	Early-TE	Ubl7
Vps35 -31690	2.2e-19	0.280653	1	0.979	5.63e-15	Early-TE	Vps35
Sar1b -30974	2.35e-19	0.307234	0.995	0.935	6e-15	Early-TE	Sar1b
Wsb1 -24667	2.41e-19	0.346323	1	0.994	6.15e-15	Early-TE	Wsb1
Kxd1 -6416	2.49e-19	0.300064	1	0.961	6.37e-15	Early-TE	Kxd1
Ddx5 -15016	3.47e-19	0.337515	1	0.999	8.88e-15	Early-TE	Ddx5
Rsl1d1 -13031	3.84e-19	0.286895	1	0.976	9.81e-15	Early-TE	Rsl1d1
Nup43 -7467	5.67e-19	0.310459	1	0.899	1.45e-14	Early-TE	Nup43
Map2k2 -22881	5.71e-19	0.288829	1	0.969	1.46e-14	Early-TE	Map2k2
Chchd5 -14013	6.69e-19	0.250416	1	0.952	1.71e-14	Early-TE	Chchd5
Khdc3 -24417	6.74e-19	0.463372	1	1	1.72e-14	Early-TE	Khdc3
Pou5f1 -3502	6.92e-19	0.393884	1	0.995	1.77e-14	Early-TE	Pou5f1
Sdc4 -2079	7.71e-19	0.452007	1	0.997	1.97e-14	Early-TE	Sdc4
Trim43a -29599	8.38e-19	0.560714	1	0.951	2.14e-14	Early-TE	Trim43a
Snrpn -31943	1.31e-18	0.375396	1	0.979	3.34e-14	Early-TE	Snrpn
Mta3 -19197	1.34e-18	0.252778	0.995	0.931	3.42e-14	Early-TE	Mta3
Nob1 -1519	1.48e-18	0.254504	0.99	0.915	3.79e-14	Early-TE	Nob1
Tomm5 -25799	1.52e-18	0.337403	1	0.951	3.88e-14	Early-TE	Tomm5
Ruvbl1 -2395	1.6e-18	0.255834	0.99	0.924	4.09e-14	Early-TE	Ruvbl1
Exosc3 -8643	1.76e-18	0.261469	1	0.909	4.49e-14	Early-TE	Exosc3
Thoc6 -9661	1.86e-18	0.25048	0.99	0.897	4.75e-14	Early-TE	Thoc6
AU018091 -11765	2.51e-18	0.337377	1	0.982	6.43e-14	Early-TE	AU018091
Timm23 -17485	2.57e-18	0.394035	1	0.992	6.58e-14	Early-TE	Timm23
Cdipt -9904	3.36e-18	0.347309	0.995	0.985	8.59e-14	Early-TE	Cdipt
Noc4l -20835	5.24e-18	0.267148	0.99	0.931	1.34e-13	Early-TE	Noc4l
Rrp9 -22987	6.57e-18	0.272229	1	0.907	1.68e-13	Early-TE	Rrp9
Tpp1 -10749	7.74e-18	0.274863	0.995	0.921	1.98e-13	Early-TE	Tpp1
Odc1 -23945	8.18e-18	0.388329	1	0.997	2.09e-13	Early-TE	Odc1
Qars -28286	1.31e-17	0.259547	0.995	0.974	3.36e-13	Early-TE	Qars
Ptp4a1 -28696	2.25e-17	0.361929	0.986	0.802	5.74e-13	Early-TE	Ptp4a1
Cstf2 -27978	2.41e-17	0.261764	0.99	0.917	6.15e-13	Early-TE	Cstf2
Atp6v1c1 -5815	3.05e-17	0.294234	1	0.951	7.8e-13	Early-TE	Atp6v1c1
Fam151a -5309	3.71e-17	0.274869	0.986	0.717	9.49e-13	Early-TE	Fam151a
Gm7792 -2836	4.27e-17	0.28178	1	0.915	1.09e-12	Early-TE	Gm7792
Cers2 -11335	4.64e-17	0.274069	1	0.941	1.19e-12	Early-TE	Cers2
Arf1 -25924	6.35e-17	0.296024	1	0.999	1.62e-12	Early-TE	Arf1
Hsp90ab1 -26404	6.49e-17	0.362762	1	1	1.66e-12	Early-TE	Hsp90ab1
Uqcrc2 -22202	6.77e-17	0.275224	0.995	0.96	1.73e-12	Early-TE	Uqcrc2
Slc34a2 -11806	6.89e-17	0.289697	1	0.781	1.76e-12	Early-TE	Slc34a2
Tmx2 -61	7.83e-17	0.281278	1	0.927	2e-12	Early-TE	Tmx2
Pramel4 -8759	1.34e-16	0.486253	1	0.954	3.42e-12	Early-TE	Pramel4
Psmg2 -6581	1.61e-16	0.280847	0.995	0.925	4.12e-12	Early-TE	Psmg2
Kars -6750	1.66e-16	0.253557	1	0.971	4.25e-12	Early-TE	Kars
Eif2s1 -1884	2.23e-16	0.280763	1	0.996	5.7e-12	Early-TE	Eif2s1
Mrto4 -24944	2.77e-16	0.278987	1	0.947	7.07e-12	Early-TE	Mrto4
Reep1 -4390	2.93e-16	0.271013	0.995	0.825	7.49e-12	Early-TE	Reep1
Eif3d -20007	3.13e-16	0.289648	1	0.979	8.01e-12	Early-TE	Eif3d
Ndufa9 -6827	3.42e-16	0.281638	1	0.954	8.74e-12	Early-TE	Ndufa9
Psmd13 -32075	3.73e-16	0.278187	1	0.975	9.54e-12	Early-TE	Psmd13
Bud23 -23521	3.93e-16	0.268079	0.995	0.942	1e-11	Early-TE	Bud23
Mrpl37 -13255	4.49e-16	0.268731	0.995	0.936	1.15e-11	Early-TE	Mrpl37
Sucla2 -25054	4.71e-16	0.322243	0.995	0.977	1.2e-11	Early-TE	Sucla2
Ociad1 -16745	5.69e-16	0.257883	1	0.987	1.45e-11	Early-TE	Ociad1
Mpv17 -22121	6.22e-16	0.276222	0.995	0.941	1.59e-11	Early-TE	Mpv17
1500009L16Rik -2198	6.82e-16	0.287544	1	0.831	1.74e-11	Early-TE	1500009L16Rik
Tacc3 -16284	1.89e-15	0.26373	1	0.946	4.83e-11	Early-TE	Tacc3
C1qbp -12693	2.23e-15	0.323382	1	0.999	5.7e-11	Early-TE	C1qbp
Acadvl -1261	2.51e-15	0.260576	0.99	0.885	6.42e-11	Early-TE	Acadvl
Lamp1 -26865	2.53e-15	0.364614	1	0.994	6.46e-11	Early-TE	Lamp1
Mtch2 -12298	3.24e-15	0.288681	1	0.989	8.29e-11	Early-TE	Mtch2
Npm1 -18446	3.89e-15	0.330442	1	1	9.94e-11	Early-TE	Npm1
Psma7 -27313	4.35e-15	0.277593	1	0.997	1.11e-10	Early-TE	Psma7
Lypla1 -13587	4.73e-15	0.309076	1	0.965	1.21e-10	Early-TE	Lypla1
Txn2 -16251	5.96e-15	0.281699	1	0.964	1.52e-10	Early-TE	Txn2
Vbp1 -19720	7.34e-15	0.286003	1	0.966	1.88e-10	Early-TE	Vbp1
Ppp1ca -6300	7.52e-15	0.295178	1	0.987	1.92e-10	Early-TE	Ppp1ca
Hadh -31376	9.95e-15	0.29809	0.995	0.967	2.54e-10	Early-TE	Hadh
Cct5 -17267	1.36e-14	0.297918	1	0.991	3.48e-10	Early-TE	Cct5
Ftl1 -11417	1.38e-14	0.371963	1	1	3.54e-10	Early-TE	Ftl1
Spcs1 -16234	3.96e-14	0.254658	0.99	0.935	1.01e-09	Early-TE	Spcs1
1110059E24Rik -30881	9.15e-14	0.250467	0.995	0.92	2.34e-09	Early-TE	1110059E24Rik
Fbxo15 -20668	1.04e-13	0.378344	1	0.999	2.66e-09	Early-TE	Fbxo15
Selenof -29214	1.19e-13	0.271574	1	0.992	3.03e-09	Early-TE	Selenof
Actg1 -15079	1.73e-13	0.413487	1	0.997	4.42e-09	Early-TE	Actg1
Tmem97 -16688	2.94e-13	0.258461	0.995	0.922	7.52e-09	Early-TE	Tmem97
H2afx -18151	3.9e-13	0.346618	1	0.986	9.98e-09	Early-TE	H2afx
Polr2h -28208	4.68e-13	0.254311	1	0.929	1.2e-08	Early-TE	Polr2h
Ube2c -28721	2.22e-12	0.355611	1	0.967	5.68e-08	Early-TE	Ube2c
Cd81 -20392	4.37e-12	0.2614	0.856	0.539	1.12e-07	Early-TE	Cd81
Calm2 -27983	4.94e-12	0.250921	1	0.995	1.26e-07	Early-TE	Calm2
Tcp1 -31299	5.03e-12	0.261037	1	0.99	1.29e-07	Early-TE	Tcp1
Zfp978 -6569	7.39e-12	0.331069	0.995	0.944	1.89e-07	Early-TE	Zfp978
Idh3g -15114	4.45e-11	0.307999	1	0.979	1.14e-06	Early-TE	Idh3g
Gm13102 -31007	4.56e-11	0.334686	1	0.96	1.16e-06	Early-TE	Gm13102
Pgd -16559	9.48e-11	0.261337	1	0.99	2.42e-06	Early-TE	Pgd
Tubb4b -21102	1.71e-09	0.290384	0.995	0.994	4.36e-05	Early-TE	Tubb4b
Fgfr1op -25047	2.54e-07	0.561964	1	0.861	0.00649462	Early-TE	Fgfr1op
Frrs1 -28468	6.4e-07	0.802981	1	0.981	0.0163487	Early-TE	Frrs1
Slc25a5 -20733	1.5e-06	0.254186	1	0.997	0.0384302	Early-TE	Slc25a5
Gls2 -5513	2.22e-06	0.363489	0.817	0.586	0.0566145	Early-TE	Gls2
Tmem56 -955	5.73e-74	0.346396	0.902	0.297	1.46e-69	ICM	Tmem56
Cited1 -180001	1.87e-68	1.20748	0.995	0.493	4.78e-64	ICM	Cited1
Fbxl20 -78651	1.37e-66	1.23762	0.995	0.883	3.51e-62	ICM	Fbxl20
Alppl2 -53961	6.73e-66	2.26833	1	0.72	1.72e-61	ICM	Alppl2
Mcrip2 -13311	9.8e-64	1.29306	0.989	0.625	2.51e-59	ICM	Mcrip2
Dmrtb1 -14783	1.23e-63	0.622915	0.863	0.278	3.15e-59	ICM	Dmrtb1
Pemt -252711	9.9e-63	1.82714	0.995	0.893	2.53e-58	ICM	Pemt
Gpd1l -157171	1.15e-62	1.87691	0.995	0.938	2.93e-58	ICM	Gpd1l
Cthrc1 -706	4.33e-62	0.568923	0.831	0.244	1.11e-57	ICM	Cthrc1
Nub1 -268041	2.27e-61	1.2377	0.995	0.965	5.8e-57	ICM	Nub1
Cdk2ap1 -19112	1.72e-60	2.3209	0.995	0.947	4.41e-56	ICM	Cdk2ap1
Stip1 -18751	3.44e-60	1.27975	1	0.993	8.8e-56	ICM	Stip1
Map1lc3b -289921	6.07e-60	0.972557	1	1	1.55e-55	ICM	Map1lc3b
Ppt2 -4022	4.59e-59	1.01446	0.973	0.629	1.17e-54	ICM	Ppt2
Gcsh -252481	4.79e-59	1.56694	1	0.97	1.23e-54	ICM	Gcsh
Map1lc3a -220391	1.6e-58	1.46631	1	0.953	4.1e-54	ICM	Map1lc3a
2310040G24Rik -62741	2.8e-58	1.54983	0.995	0.579	7.16e-54	ICM	2310040G24Rik
Dnajc15 -10011	1.46e-56	0.817981	0.995	0.943	3.74e-52	ICM	Dnajc15
Cnbp -239991	1.52e-56	1.01384	1	0.996	3.87e-52	ICM	Cnbp
Naalad2 -18381	2.79e-56	1.34982	1	0.716	7.14e-52	ICM	Naalad2
Actn2 -257901	3.36e-56	0.456042	0.973	0.606	8.59e-52	ICM	Actn2
Pttg1ip -66261	1.91e-55	1.20108	1	0.976	4.88e-51	ICM	Pttg1ip
Tomm20 -156201	1.96e-55	0.64928	1	0.987	5.02e-51	ICM	Tomm20
Gm5096 -143371	4.28e-55	1.4303	1	0.907	1.09e-50	ICM	Gm5096
Gm12184 -3190	1.05e-54	1.13598	0.995	0.948	2.68e-50	ICM	Gm12184
Bhmt -168301	1.17e-54	1.74875	1	0.917	2.98e-50	ICM	Bhmt
Hand1 -296	2.84e-54	0.308793	0.738	0.201	7.25e-50	ICM	Hand1
Dnajb9 -27581	5.6e-54	0.955547	0.989	0.801	1.43e-49	ICM	Dnajb9
Tex19.1 -237311	5.89e-54	1.24866	0.989	0.926	1.51e-49	ICM	Tex19.1
Stmn3 -242511	8.11e-54	0.867423	0.995	0.61	2.07e-49	ICM	Stmn3
Ctsc -302911	9.04e-54	1.12633	0.995	0.958	2.31e-49	ICM	Ctsc
Eloc -268331	1.29e-53	0.98292	1	0.998	3.3e-49	ICM	Eloc
Obox6 -14739	3.66e-53	1.28016	0.973	0.607	9.34e-49	ICM	Obox6
Slc25a41 -155711	5.52e-53	0.562964	0.918	0.373	1.41e-48	ICM	Slc25a41
Nhp2 -212401	8.63e-53	0.799579	1	0.978	2.21e-48	ICM	Nhp2
Gm33508 -3036	1.18e-52	0.255593	0.678	0.16	3.02e-48	ICM	Gm33508
Zmpste24 -305351	3.02e-52	1.18722	1	0.955	7.71e-48	ICM	Zmpste24
Lrr1 -119351	3.13e-52	1.37247	0.989	0.876	8e-48	ICM	Lrr1
Cphx1 -9196	5.73e-52	0.423065	0.995	0.694	1.46e-47	ICM	Cphx1
Gm49064 -8031	6.31e-52	1.55421	0.978	0.575	1.61e-47	ICM	Gm49064
H2-Q7 -18737	8.33e-52	0.258726	0.923	0.417	2.13e-47	ICM	H2-Q7
Cphx3 -4917	1.5e-51	0.42783	0.995	0.658	3.83e-47	ICM	Cphx3
Impdh2 -26976	2.7e-51	1.39277	1	0.975	6.9e-47	ICM	Impdh2
Sox15 -10495	3.47e-51	1.17187	0.978	0.692	8.87e-47	ICM	Sox15
Rnf7 -226081	4.62e-51	0.972639	1	0.989	1.18e-46	ICM	Rnf7
Vpreb3 -14673	5.11e-51	0.292963	0.891	0.302	1.31e-46	ICM	Vpreb3
Nipal1 -30061	6.11e-51	0.504644	0.973	0.595	1.56e-46	ICM	Nipal1
Isyna1 -86651	6.62e-51	1.61284	1	0.978	1.69e-46	ICM	Isyna1
Spns1 -102661	7.87e-51	0.910957	1	0.977	2.01e-46	ICM	Spns1
Tmem41b -123151	8.57e-51	1.22741	1	0.999	2.19e-46	ICM	Tmem41b
Metap2 -259261	1.24e-50	0.705958	1	0.996	3.18e-46	ICM	Metap2
Cphx2 -17309	1.57e-50	0.438716	0.995	0.666	4.02e-46	ICM	Cphx2
Gabrd -21446	3.6e-50	0.283168	0.907	0.404	9.19e-46	ICM	Gabrd
Gulo -90341	9.89e-50	1.25032	0.995	0.863	2.53e-45	ICM	Gulo
Larp4 -30457	1.17e-49	1.2936	1	0.981	2.98e-45	ICM	Larp4
Tfrc -7659	1.51e-49	0.844282	1	0.868	3.86e-45	ICM	Tfrc
Klf17 -11559	4.51e-49	0.565379	0.842	0.274	1.15e-44	ICM	Klf17
Polr2f -185231	7.09e-49	0.626585	1	0.985	1.81e-44	ICM	Polr2f
Saraf -18361	2.66e-48	0.671176	0.989	0.897	6.81e-44	ICM	Saraf
Fam57b -294981	3.66e-48	0.267417	0.918	0.348	9.35e-44	ICM	Fam57b
Btbd18 -211	5.91e-48	0.423047	0.913	0.416	1.51e-43	ICM	Btbd18
Hmgb3 -2009	6.91e-48	0.848064	0.995	0.915	1.77e-43	ICM	Hmgb3
Vmp1 -302301	7.82e-48	0.761354	0.995	0.967	2e-43	ICM	Vmp1
Snu13 -3191	9.36e-48	0.610265	1	0.992	2.39e-43	ICM	Snu13
Pdxk -104851	1.47e-47	1.01736	1	0.927	3.76e-43	ICM	Pdxk
Gnpnat1 -91001	1.5e-47	0.952886	0.995	0.885	3.83e-43	ICM	Gnpnat1
Aprt -23361	1.85e-47	1.10705	1	0.953	4.73e-43	ICM	Aprt
Nin -8636	2.63e-47	0.283702	0.995	0.694	6.72e-43	ICM	Nin
Phgdh -241621	2.91e-47	1.19181	0.995	0.926	7.44e-43	ICM	Phgdh
Ipo5 -112731	3.32e-47	0.685617	1	0.976	8.49e-43	ICM	Ipo5
Ccdc124 -117311	4.46e-47	0.683999	1	0.961	1.14e-42	ICM	Ccdc124
Arhgap18 -12720	4.71e-47	0.33778	0.962	0.472	1.2e-42	ICM	Arhgap18
Pa2g4 -95361	5.07e-47	0.812746	1	0.998	1.3e-42	ICM	Pa2g4
Sfn -179061	6.07e-47	1.10831	1	0.982	1.55e-42	ICM	Sfn
Gata1 -13015	6.79e-47	0.3881	0.891	0.351	1.73e-42	ICM	Gata1
Nt5c3b -5792	9.07e-47	0.774355	0.984	0.852	2.32e-42	ICM	Nt5c3b
Gm36551 -30694	2.87e-46	0.416134	0.809	0.273	7.33e-42	ICM	Gm36551
Mrpl22 -253701	3.77e-46	0.610606	0.995	0.939	9.64e-42	ICM	Mrpl22
Mboat1 -12204	4.08e-46	0.429671	0.934	0.492	1.04e-41	ICM	Mboat1
S100a3 -9475	5.62e-46	0.269082	0.694	0.194	1.44e-41	ICM	S100a3
Snrpb -313481	8.96e-46	0.739692	1	0.987	2.29e-41	ICM	Snrpb
Timm17a -11318	1.27e-45	0.434595	1	0.971	3.25e-41	ICM	Timm17a
Gm47467 -2681	2.63e-45	0.557254	0.831	0.363	6.73e-41	ICM	Gm47467
Sat1 -18554	2.81e-45	1.23001	1	0.995	7.18e-41	ICM	Sat1
H3f3a -3381	7.07e-45	0.616572	1	0.994	1.81e-40	ICM	H3f3a
Trim43b -5266	1.86e-44	1.98189	0.995	0.873	4.74e-40	ICM	Trim43b
Ptdss2 -23844	2.19e-44	1.12393	1	0.95	5.59e-40	ICM	Ptdss2
Sgta -9501	2.31e-44	0.639594	1	0.958	5.9e-40	ICM	Sgta
Gm38100 -15098	3.8e-44	1.07738	0.989	0.836	9.72e-40	ICM	Gm38100
Adrm1 -213181	4.27e-44	0.693759	1	0.988	1.09e-39	ICM	Adrm1
Bnip3l -181421	4.37e-44	0.528375	1	0.968	1.12e-39	ICM	Bnip3l
Bex6 -14322	5.07e-44	0.428328	0.858	0.371	1.3e-39	ICM	Bex6
Aacs -180661	5.35e-44	0.574834	0.945	0.653	1.37e-39	ICM	Aacs
Hprt -102791	5.62e-44	1.07916	1	0.995	1.44e-39	ICM	Hprt
Ankrd10 -532	7.68e-44	0.96577	1	0.95	1.96e-39	ICM	Ankrd10
Mpc2 -92361	1.71e-43	0.600758	0.995	0.921	4.38e-39	ICM	Mpc2
Pqlc1 -157581	1.79e-43	0.725088	0.984	0.67	4.57e-39	ICM	Pqlc1
Pmm1 -258301	3.44e-43	0.917233	1	0.987	8.78e-39	ICM	Pmm1
Dmgdh -17041	4.36e-43	0.378903	0.978	0.533	1.12e-38	ICM	Dmgdh
Supt4a -19961	9.5e-43	0.64599	0.995	0.953	2.43e-38	ICM	Supt4a
Fcgr3 -14439	1.29e-42	0.827401	0.923	0.49	3.29e-38	ICM	Fcgr3
Gm4565 -20787	1.32e-42	0.456409	0.831	0.352	3.36e-38	ICM	Gm4565
Tdpoz2 -16092	1.55e-42	0.391949	0.891	0.374	3.95e-38	ICM	Tdpoz2
Ctsz -240401	2.55e-42	0.848029	0.989	0.761	6.51e-38	ICM	Ctsz
Slc5a6 -10921	2.71e-42	1.22613	0.995	0.772	6.92e-38	ICM	Slc5a6
Gm4513 -589	4.63e-42	0.450069	0.842	0.36	1.18e-37	ICM	Gm4513
Sp110 -20355	4.7e-42	0.97897	0.967	0.654	1.2e-37	ICM	Sp110
Khdc1a -204451	5.52e-42	0.548225	0.984	0.763	1.41e-37	ICM	Khdc1a
Eif5 -264111	6.35e-42	0.882164	1	0.995	1.62e-37	ICM	Eif5
Plbd1 -239001	7.37e-42	0.842088	0.973	0.637	1.88e-37	ICM	Plbd1
Ints11 -253561	1.14e-41	0.579095	0.995	0.891	2.9e-37	ICM	Ints11
C130074G19Rik -25526	1.24e-41	0.357885	0.929	0.479	3.16e-37	ICM	C130074G19Rik
Ccdc117 -18543	1.29e-41	0.570366	1	0.873	3.3e-37	ICM	Ccdc117
Psmc2 -54621	3.41e-41	0.648382	0.995	0.976	8.72e-37	ICM	Psmc2
Polr2b -30931	3.45e-41	0.655227	1	0.955	8.82e-37	ICM	Polr2b
Slc25a44 -2760	5.19e-41	0.408894	1	0.899	1.33e-36	ICM	Slc25a44
Mpc1 -33851	5.21e-41	0.729011	0.995	0.933	1.33e-36	ICM	Mpc1
Ccnb1 -129351	5.87e-41	0.867118	1	0.989	1.5e-36	ICM	Ccnb1
Emc4 -181191	7.35e-41	0.587838	1	0.951	1.88e-36	ICM	Emc4
Bcat1 -322721	7.91e-41	0.949333	1	0.977	2.02e-36	ICM	Bcat1
Gm12845 -24775	9.92e-41	0.26801	0.781	0.29	2.54e-36	ICM	Gm12845
Ptpn2 -19467	1.24e-40	0.711085	0.989	0.948	3.17e-36	ICM	Ptpn2
Azin1 -239771	1.3e-40	0.671787	1	0.972	3.33e-36	ICM	Azin1
Gm5890 -20834	2.43e-40	0.290668	0.825	0.339	6.2e-36	ICM	Gm5890
Tsr2 -4863	4.29e-40	0.578086	0.989	0.919	1.1e-35	ICM	Tsr2
Psmb7 -28049	4.96e-40	0.285168	1	0.979	1.27e-35	ICM	Psmb7
Ttc1 -4452	5.34e-40	0.660605	0.989	0.978	1.37e-35	ICM	Ttc1
Eif5a -61341	1.13e-39	0.639574	1	0.998	2.89e-35	ICM	Eif5a
Fdps -135691	1.16e-39	1.14441	1	0.903	2.97e-35	ICM	Fdps
Prl3b1 -14040	1.3e-39	0.363896	0.683	0.208	3.31e-35	ICM	Prl3b1
Psat1 -36851	2.07e-39	0.949988	1	0.979	5.3e-35	ICM	Psat1
Sugt1 -46931	2.13e-39	0.590874	1	0.99	5.44e-35	ICM	Sugt1
Ak6 -17381	3.05e-39	0.597626	1	0.947	7.8e-35	ICM	Ak6
Tigar -21301	3.35e-39	0.455192	0.995	0.956	8.55e-35	ICM	Tigar
Wdr74 -265791	3.64e-39	0.631648	1	0.945	9.31e-35	ICM	Wdr74
Uap1 -14678	6.15e-39	0.863509	1	0.93	1.57e-34	ICM	Uap1
Trim43c -7115	6.24e-39	0.882822	0.962	0.75	1.6e-34	ICM	Trim43c
Mrto4 -249441	6.63e-39	0.596814	0.995	0.95	1.69e-34	ICM	Mrto4
Fdft1 -199391	7.69e-39	0.698494	0.995	0.851	1.97e-34	ICM	Fdft1
Zfp706 -23366	8.33e-39	0.33863	1	0.992	2.13e-34	ICM	Zfp706
Nfyc -10158	1e-38	0.625546	0.995	0.945	2.56e-34	ICM	Nfyc
Rpl15 -300331	1.2e-38	0.554639	1	0.996	3.07e-34	ICM	Rpl15
Pcyt2 -218971	1.28e-38	0.666603	0.973	0.811	3.27e-34	ICM	Pcyt2
Surf2 -263391	1.48e-38	0.583278	0.989	0.898	3.77e-34	ICM	Surf2
Gm33466 -23445	1.66e-38	0.304099	0.699	0.232	4.25e-34	ICM	Gm33466
Acsl4 -9254	2.38e-38	0.292016	0.962	0.623	6.09e-34	ICM	Acsl4
Eif3m -85361	2.65e-38	0.574055	0.995	0.967	6.77e-34	ICM	Eif3m
Gm4567 -25441	3.2e-38	0.269281	0.874	0.444	8.18e-34	ICM	Gm4567
Eif3i -37371	3.35e-38	0.540028	1	0.964	8.56e-34	ICM	Eif3i
Ptp4a1 -286961	3.44e-38	0.748761	0.978	0.809	8.8e-34	ICM	Ptp4a1
Gaa -21311	4.69e-38	0.675373	1	0.896	1.2e-33	ICM	Gaa
Eif2b1 -21260	5.12e-38	0.526006	1	0.95	1.31e-33	ICM	Eif2b1
Sumo2 -269831	7.85e-38	0.861936	1	0.994	2.01e-33	ICM	Sumo2
Npc2 -117111	8.93e-38	0.592799	1	0.972	2.28e-33	ICM	Npc2
Dgat2 -30838	9.01e-38	0.374783	0.934	0.564	2.3e-33	ICM	Dgat2
Otud6b -23621	9.86e-38	0.507293	0.995	0.95	2.52e-33	ICM	Otud6b
Timm8a1 -5592	1.11e-37	0.884381	0.995	0.947	2.83e-33	ICM	Timm8a1
Psma6 -296231	1.56e-37	0.544354	1	0.987	3.99e-33	ICM	Psma6
Timd2 -319011	1.82e-37	1.23551	1	0.976	4.66e-33	ICM	Timd2
Plaat3 -9556	2.23e-37	0.292903	0.967	0.613	5.7e-33	ICM	Plaat3
Atg9a -210331	2.4e-37	0.548141	0.978	0.802	6.12e-33	ICM	Atg9a
Lbr -252881	3.73e-37	0.638498	1	0.92	9.52e-33	ICM	Lbr
Nol11 -247851	3.8e-37	0.642043	0.995	0.95	9.7e-33	ICM	Nol11
Npm1 -184461	4.14e-37	0.632764	1	1	1.06e-32	ICM	Npm1
Srp9 -3472	4.25e-37	0.503352	1	0.992	1.09e-32	ICM	Srp9
Drg2 -267851	4.47e-37	0.656753	0.995	0.926	1.14e-32	ICM	Drg2
Wdr45b -9458	4.94e-37	0.660111	0.989	0.942	1.26e-32	ICM	Wdr45b
Gm3106 -159981	8.09e-37	0.682729	1	0.911	2.07e-32	ICM	Gm3106
Ptrh1 -16038	9.47e-37	0.293873	0.891	0.427	2.42e-32	ICM	Ptrh1
Lamp2 -25794	1.17e-36	0.762137	1	0.943	2.98e-32	ICM	Lamp2
Stam2 -128711	1.29e-36	0.314011	0.973	0.917	3.29e-32	ICM	Stam2
Eif4e -31422	1.7e-36	0.709348	1	0.982	4.34e-32	ICM	Eif4e
Tmem50b -109271	2.17e-36	1.04289	0.989	0.729	5.54e-32	ICM	Tmem50b
Pwp1 -199111	2.8e-36	0.636533	1	0.936	7.17e-32	ICM	Pwp1
Pitpnb -89431	2.84e-36	0.668251	0.995	0.95	7.25e-32	ICM	Pitpnb
Gpr137b -71101	3.04e-36	0.826634	0.984	0.865	7.76e-32	ICM	Gpr137b
Med10 -13461	3.16e-36	0.654742	0.989	0.948	8.07e-32	ICM	Med10
Cyth2 -14179	3.9e-36	0.479657	0.984	0.932	9.96e-32	ICM	Cyth2
Folr1 -12711	4.25e-36	0.76354	1	0.953	1.09e-31	ICM	Folr1
Ccnb1ip1 -21093	4.37e-36	0.526424	0.973	0.689	1.12e-31	ICM	Ccnb1ip1
Timm23 -174851	7.9e-36	0.73213	1	0.993	2.02e-31	ICM	Timm23
Tbl3 -7218	1e-35	0.451811	1	0.938	2.56e-31	ICM	Tbl3
Spic -134681	1.04e-35	1.17654	0.989	0.778	2.67e-31	ICM	Spic
Ubl7 -169041	1.06e-35	0.572012	0.984	0.904	2.71e-31	ICM	Ubl7
Psmd11 -9411	1.28e-35	0.644577	0.995	0.983	3.26e-31	ICM	Psmd11
Dkc1 -133371	1.71e-35	0.568889	0.989	0.989	4.37e-31	ICM	Dkc1
Pold3 -6800	1.92e-35	0.443085	1	0.948	4.89e-31	ICM	Pold3
Gm48436 -13241	3.41e-35	0.554969	0.683	0.246	8.71e-31	ICM	Gm48436
Ctsa -101591	4.58e-35	0.721511	1	0.979	1.17e-30	ICM	Ctsa
Gm16427 -253211	6.68e-35	0.784255	1	0.926	1.71e-30	ICM	Gm16427
Snrpa1 -166981	9.02e-35	0.673543	0.989	0.953	2.31e-30	ICM	Snrpa1
Hsp90ab1 -264041	9.23e-35	0.550003	1	1	2.36e-30	ICM	Hsp90ab1
Prelid2 -295881	9.72e-35	0.682871	0.973	0.794	2.48e-30	ICM	Prelid2
Guca1a -2584	1.07e-34	1.06589	0.989	0.841	2.73e-30	ICM	Guca1a
Nup35 -71761	1.11e-34	0.574025	0.989	0.92	2.84e-30	ICM	Nup35
Rbm42 -205921	1.15e-34	0.540965	1	0.964	2.93e-30	ICM	Rbm42
Polr2l -58991	1.16e-34	0.469701	1	0.983	2.97e-30	ICM	Polr2l
Prkaa1 -19533	1.44e-34	0.26419	0.984	0.899	3.69e-30	ICM	Prkaa1
Gpr161 -3201	2.38e-34	0.599054	0.989	0.831	6.08e-30	ICM	Gpr161
Aqp9 -2433	2.59e-34	0.411046	0.956	0.578	6.62e-30	ICM	Aqp9
Gnl2 -11556	3.15e-34	0.44472	0.995	0.958	8.05e-30	ICM	Gnl2
Zscan5b -13928	3.69e-34	0.478779	0.776	0.297	9.44e-30	ICM	Zscan5b
Taf13 -19433	4.15e-34	0.467554	0.989	0.882	1.06e-29	ICM	Taf13
Nolc1 -3172	4.52e-34	0.62931	1	0.988	1.15e-29	ICM	Nolc1
Hspa8 -37201	5.27e-34	0.915611	1	1	1.35e-29	ICM	Hspa8
Obox8 -4542	5.84e-34	0.390042	0.306	0.036	1.49e-29	ICM	Obox8
Nek2 -39001	1.32e-33	0.513787	0.989	0.915	3.37e-29	ICM	Nek2
Nubp2 -209351	1.43e-33	0.576097	1	0.959	3.67e-29	ICM	Nubp2
Hspbp1 -96031	1.71e-33	0.458638	0.995	0.924	4.36e-29	ICM	Hspbp1
Nedd1 -23497	1.83e-33	0.357318	0.989	0.891	4.68e-29	ICM	Nedd1
Gldc -176661	1.92e-33	0.586781	0.995	0.911	4.92e-29	ICM	Gldc
Serinc1 -276541	2.12e-33	0.612735	0.989	0.879	5.42e-29	ICM	Serinc1
Gm3139 -227321	2.26e-33	0.663985	0.995	0.924	5.77e-29	ICM	Gm3139
Slc35e4 -224371	3.97e-33	0.260886	0.956	0.492	1.01e-28	ICM	Slc35e4
Esp24 -15136	4.38e-33	0.288751	0.377	0.064	1.12e-28	ICM	Esp24
Slc16a6 -3424	4.48e-33	0.560096	0.984	0.851	1.14e-28	ICM	Slc16a6
Abhd6 -13313	4.52e-33	0.678277	0.978	0.7	1.16e-28	ICM	Abhd6
Parp8 -132521	5.41e-33	0.510767	0.967	0.732	1.38e-28	ICM	Parp8
C1qtnf12 -22161	6.13e-33	0.332374	0.907	0.549	1.57e-28	ICM	C1qtnf12
Rpl4 -139391	6.33e-33	0.388716	1	1	1.62e-28	ICM	Rpl4
Cdc20 -277361	6.68e-33	0.897598	0.995	0.96	1.71e-28	ICM	Cdc20
Fam45a -272551	8.24e-33	0.532972	0.995	0.925	2.11e-28	ICM	Fam45a
Timm8a2 -13762	8.39e-33	0.345226	0.962	0.63	2.15e-28	ICM	Timm8a2
Ddit4 -5647	9.52e-33	0.493459	0.973	0.751	2.43e-28	ICM	Ddit4
Gpcpd1 -32263	1.57e-32	0.525059	0.995	0.968	4.02e-28	ICM	Gpcpd1
Wdr46 -270161	2.12e-32	0.426055	0.995	0.886	5.43e-28	ICM	Wdr46
Dpep3 -132071	2.9e-32	0.295646	0.951	0.5	7.41e-28	ICM	Dpep3
Psmc4 -231561	2.98e-32	0.628307	0.995	0.978	7.63e-28	ICM	Psmc4
Cct7 -127701	3.23e-32	0.547843	1	1	8.27e-28	ICM	Cct7
Ctps -86701	3.74e-32	0.474577	0.978	0.937	9.56e-28	ICM	Ctps
Cdkn1a -41131	3.77e-32	0.912518	1	0.857	9.65e-28	ICM	Cdkn1a
L2hgdh -10819	4.24e-32	0.433722	0.995	0.874	1.08e-27	ICM	L2hgdh
Hsd17b14 -4931	4.83e-32	0.494933	0.842	0.447	1.24e-27	ICM	Hsd17b14
Znhit3 -112401	4.96e-32	0.667361	0.989	0.96	1.27e-27	ICM	Znhit3
Itgb1bp1 -29714	5.26e-32	0.368965	0.951	0.806	1.35e-27	ICM	Itgb1bp1
Lsm12 -28663	5.31e-32	0.426543	0.995	0.964	1.36e-27	ICM	Lsm12
Slc1a1 -267721	5.53e-32	0.751699	1	0.966	1.41e-27	ICM	Slc1a1
Tomm5 -257991	6.94e-32	0.691692	1	0.953	1.77e-27	ICM	Tomm5
Atg7 -73711	8.04e-32	0.386188	0.984	0.902	2.06e-27	ICM	Atg7
Psmc1 -174441	9.24e-32	0.481986	1	0.99	2.36e-27	ICM	Psmc1
Ubxn1 -29261	1.08e-31	0.421014	1	0.993	2.75e-27	ICM	Ubxn1
Psmd7 -15202	1.57e-31	0.334088	1	0.995	4.01e-27	ICM	Psmd7
Dcaf13 -11771	1.71e-31	0.667503	1	0.973	4.37e-27	ICM	Dcaf13
Clpx -3644	1.76e-31	0.761386	1	0.938	4.49e-27	ICM	Clpx
Brix1 -11141	1.96e-31	0.436989	1	0.973	5e-27	ICM	Brix1
Gm3286 -27699	2.41e-31	0.41454	0.973	0.817	6.17e-27	ICM	Gm3286
F730035P03Rik -23930	2.84e-31	0.353072	0.377	0.072	7.26e-27	ICM	F730035P03Rik
Cks2 -1394	2.87e-31	0.811488	1	0.976	7.33e-27	ICM	Cks2
Prmt5 -195471	3.36e-31	0.545528	1	0.967	8.58e-27	ICM	Prmt5
Plk2 -288261	3.63e-31	0.714949	0.978	0.698	9.27e-27	ICM	Plk2
Psmd8 -234651	3.92e-31	0.614866	1	0.983	1e-26	ICM	Psmd8
Hdac1 -6203	7e-31	0.691027	0.995	0.976	1.79e-26	ICM	Hdac1
Rnf115 -10057	7.39e-31	0.43188	0.978	0.91	1.89e-26	ICM	Rnf115
Eloa -28427	7.55e-31	0.276398	0.995	0.921	1.93e-26	ICM	Eloa
Ubxn8 -27597	7.6e-31	0.257272	0.989	0.937	1.94e-26	ICM	Ubxn8
Pqbp1 -12284	7.6e-31	0.441477	0.978	0.894	1.94e-26	ICM	Pqbp1
Ddx49 -11029	8.19e-31	0.44225	0.978	0.902	2.09e-26	ICM	Ddx49
Ubc -50481	8.33e-31	0.886475	0.995	0.998	2.13e-26	ICM	Ubc
D5Ertd577e -114941	8.41e-31	0.401197	0.967	0.824	2.15e-26	ICM	D5Ertd577e
Psma5 -264941	9.64e-31	0.513244	1	0.967	2.46e-26	ICM	Psma5
Rplp0 -247731	1.03e-30	0.392886	1	1	2.63e-26	ICM	Rplp0
E330014E10Rik -32076	1.3e-30	0.27473	0.962	0.803	3.33e-26	ICM	E330014E10Rik
Polr2h -282081	1.48e-30	0.510622	0.995	0.932	3.78e-26	ICM	Polr2h
Slc43a3 -76811	1.49e-30	0.742137	0.989	0.971	3.8e-26	ICM	Slc43a3
1500009L16Rik -21981	1.77e-30	0.630089	0.973	0.842	4.53e-26	ICM	1500009L16Rik
Mat2a -175091	2.23e-30	0.693539	1	0.988	5.71e-26	ICM	Mat2a
Slc25a3 -42611	2.38e-30	0.46342	1	0.998	6.09e-26	ICM	Slc25a3
A530040E14Rik -25709	2.49e-30	1.22685	0.967	0.711	6.36e-26	ICM	A530040E14Rik
[truncated: 2,926 more rows]
