# Supplementary material for: Genomic locus of lncRNA-Gm26793 forms an inter-chromosomal interaction with Cubn to ensure proper stem cell differentiation in vitro and in vivo
Source: Cell Discov. 2025 Jun 3;11:53. doi: 10.1038/s41421-025-00805-0 (PMC12134126; doi:10.1038/s41421-025-00805-0)
Supplement: Supplementary file 7 — Supplementary Table 6 [file 41421_2025_805_MOESM7_ESM.xlsx]

## Sheet: Sheet1
	gene_name	logFC	AveExpr	t	P.Value	adj.P.Val	B	group
4330	Foxq1_13987	-2.74668	0.978317	-13.3106	5.47586e-33	1.4085e-28	63.3634	Transient
4331	Gata4_7705	-3.61567	1.81233	-12.9962	8.84768e-32	1.1379e-27	60.683	Transient
4332	Flrt3_29601	-3.55074	1.41215	-12.8834	2.38721e-31	2.04679e-27	59.7267	Transient
4333	Runx1_28080	-2.50486	1.32048	-11.2813	2.20906e-25	1.42053e-21	46.4834	Transient
4334	Ckap4_11523	-3.06653	3.19349	-11.1304	7.74448e-25	3.98407e-21	45.2738	Transient
4335	Sox17_925	-3.83702	2.37514	-11.0202	1.92511e-24	8.25295e-21	44.3957	Transient
4336	Nuak1_4091	-2.14377	1.50123	-10.9018	5.09637e-24	1.8727e-20	43.4569	Transient
4337	Fgfr2_30631	-3.36222	2.3188	-10.7822	1.35597e-23	4.35979e-20	42.5133	Transient
4338	Dusp4_26418	-3.35397	2.30968	-10.2723	8.28101e-22	2.36671e-18	38.5483	Transient
4341	Dkk1_7071	-2.48671	1.04836	-9.64226	1.15192e-19	2.46913e-16	33.7908	Transient
4342	Lama1_12746	-2.64777	3.03358	-9.44687	5.13822e-19	1.01666e-15	32.3498	Transient
4343	Creb3l2_21261	-2.36605	2.23212	-9.35196	1.05563e-18	1.9395e-15	31.6561	Transient
4344	Pdgfra_4845	-3.22569	4.05715	-9.34129	1.14435e-18	1.96233e-15	31.5783	Transient
4348	Pdzd3_20467	-2.88061	1.89069	-8.92325	2.58715e-17	3.48103e-14	28.5746	Transient
4353	Marcks_29354	-1.57653	5.78476	-8.75427	8.9048e-17	9.54372e-14	27.3845	Transient
4354	Slc1a3_28250	-2.77096	3.76999	-8.63538	2.10615e-16	2.16698e-13	26.5558	Transient
4359	Dcaf12l1_8818	-2.71045	2.98094	-8.37077	1.39343e-15	1.19472e-12	24.7375	Transient
4362	Gdpd5_31136	-2.17707	2.05712	-8.08461	1.03035e-14	8.03112e-12	22.8134	Transient
4363	Gata6_9479	-3.07202	4.82882	-8.03716	1.42945e-14	1.08142e-11	22.4986	Transient
4364	Lin28a_24289	-2.2292	3.63722	-8.02831	1.51925e-14	1.11652e-11	22.4401	Transient
4366	Lamb1_30507	-1.51731	6.38458	-7.84294	5.38643e-14	3.74459e-11	21.2237	Transient
4369	Cgnl1_9108	-1.48003	0.980853	-7.76329	9.22192e-14	5.93016e-11	20.7071	Transient
4378	Hspg2_18520	-1.39891	1.31837	-7.40466	9.91158e-13	4.99894e-10	18.4273	Transient
4380	Aldh1a1_4801	-1.67279	0.64873	-7.35837	1.33906e-12	6.49876e-10	18.1386	Transient
4392	Col4a1_11129	-1.25821	5.76306	-7.13501	5.61247e-12	2.15469e-09	16.7645	Transient
4396	Tent5a_19390	-1.20641	0.561885	-7.09664	7.15615e-12	2.59254e-09	16.5316	Transient
4403	Pth1r_25060	-1.88409	1.32028	-6.88781	2.64214e-11	8.60267e-09	15.2803	Transient
4405	Lamc1_21708	-1.49622	5.46856	-6.8032	4.44919e-11	1.41286e-08	14.7815	Transient
4406	Cubn_23121	-1.92601	3.21863	-6.76907	5.48299e-11	1.6992e-08	14.5815	Transient
4408	Dlc1_20197	-1.53552	2.3422	-6.739	6.58705e-11	1.97014e-08	14.406	Transient
4419	F2r_26034	-1.71125	1.16114	-6.6014	1.51311e-10	3.85349e-08	13.6106	Transient
4429	Spint4_7646	-1.34469	0.805035	-6.45015	3.7202e-10	8.22849e-08	12.7508	Transient
4431	Efnb2_30055	-1.53812	1.6523	-6.42899	4.21383e-10	9.18544e-08	12.6318	Transient
4432	Clcn5_23281	-1.57967	2.33598	-6.41168	4.66498e-10	9.99938e-08	12.5346	Transient
4433	Ubash3b_29946	-1.47975	1.51299	-6.40159	4.94934e-10	1.05212e-07	12.4781	Transient
4435	Elf3_28357	-2.3889	6.01052	-6.39301	5.20472e-10	1.08842e-07	12.4301	Transient
4437	Gm19510_24084	-1.56201	1.16891	-6.33702	7.21708e-10	1.47332e-07	12.118	Transient
4438	Abcc1_15211	-1.58714	1.6787	-6.32732	7.63566e-10	1.54649e-07	12.0641	Transient
4439	Aqp8_500	-2.45451	2.48201	-6.31581	8.16381e-10	1.62783e-07	12.0003	Transient
4441	Shtn1_23093	-1.43119	1.32142	-6.30605	8.63934e-10	1.69634e-07	11.9463	Transient
4443	5430403G16Rik_19318	-2.02631	3.27981	-6.29813	9.0449e-10	1.73622e-07	11.9025	Transient
4448	Col4a2_25069	-1.47966	4.08425	-6.24241	1.2477e-09	2.27612e-07	11.5955	Transient
4452	Gask1b_29358	-1.51654	1.3637	-6.19022	1.68305e-09	2.96517e-07	11.31	Transient
4457	Maged1_24547	-1.78664	5.1444	-6.1423	2.21172e-09	3.74276e-07	11.0495	Transient
4462	Smco4_30307	-1.05299	0.454653	-6.08938	2.98486e-09	4.76008e-07	10.7637	Transient
4475	Shisal2b_7546	-2.27773	3.31436	-5.99339	5.11555e-09	7.43402e-07	10.2504	Transient
4478	Basp1_24207	-1.30127	1.34789	-5.95607	6.2965e-09	8.98746e-07	10.0526	Transient
4479	Prxl2a_9269	-2.10539	3.31498	-5.95527	6.32428e-09	8.98746e-07	10.0485	Transient
4488	Uap1_14678	-1.90539	5.88457	-5.86654	1.03206e-08	1.35442e-06	9.58229	Transient
4495	Serpinh1_5721	-1.80325	5.47198	-5.82197	1.31708e-08	1.65258e-06	9.3503	Transient
4501	Icosl_20463	-1.5312	2.47949	-5.76899	1.75674e-08	2.13146e-06	9.07638	Transient
4505	Klf6_17762	-1.79886	3.93661	-5.75518	1.89299e-08	2.24384e-06	9.00537	Transient
4526	Limd1_3971	-1.17624	1.07157	-5.62215	3.8613e-08	4.12118e-06	8.32808	Transient
4528	Slc38a2_5879	-1.86981	2.3246	-5.61535	4.00303e-08	4.23728e-06	8.29385	Transient
4531	Pgam2_18334	-2.15566	2.937	-5.59676	4.4175e-08	4.61898e-06	8.20032	Transient
4538	Map4k4_7012	-1.24731	4.1012	-5.53535	6.10466e-08	6.15781e-06	7.89332	Transient
4546	Chpt1_29425	-1.32008	5.38984	-5.49758	7.43861e-08	7.24757e-06	7.70584	Transient
4552	Mtcl1_25651	-1.35266	3.70212	-5.45775	9.15093e-08	8.68562e-06	7.50939	Transient
4554	Nt5e_28091	-1.37339	1.2565	-5.4329	1.04077e-07	9.6995e-06	7.38739	Transient
4569	Chmp4b_24452	-1.33324	3.08307	-5.38091	1.36028e-07	1.17126e-05	7.13369	Transient
4578	Pdk2_29227	-1.64754	2.88512	-5.35426	1.55917e-07	1.29371e-05	7.00443	Transient
4582	Foxo1_13560	-1.16686	2.32851	-5.32408	1.81851e-07	1.47557e-05	6.85874	Transient
4585	Pfkl_5929	-1.69664	2.65108	-5.30023	2.05273e-07	1.62964e-05	6.74405	Transient
4595	Oplah_20006	-1.53772	2.31884	-5.22558	2.9906e-07	2.26515e-05	6.388	Transient
4600	Wwtr1_5059	-1.33034	4.35295	-5.21283	3.18771e-07	2.35616e-05	6.32764	Transient
4601	Crygc_10414	-1.45785	1.01056	-5.21019	3.23014e-07	2.37527e-05	6.31514	Transient
4604	Taf10_30482	-1.15794	4.34302	-5.20569	3.30361e-07	2.39676e-05	6.29387	Transient
4610	Pik3r1_27892	-1.29864	2.95378	-5.17503	3.84929e-07	2.6888e-05	6.14935	Transient
4611	Man2a1_20015	-1.30561	2.56065	-5.17349	3.87881e-07	2.69651e-05	6.14213	Transient
4613	Pcdh19_2633	-1.16959	1.58326	-5.16392	4.06777e-07	2.81267e-05	6.09717	Transient
4617	Lars2_12479	-1.46982	9.73312	-5.15205	4.31455e-07	2.95156e-05	6.04151	Transient
4621	Dnmt3l_31347	-1.3621	6.30047	-5.13135	4.77991e-07	3.21015e-05	5.94473	Transient
4623	Usp32_5492	-1.09614	3.29513	-5.12565	4.9163e-07	3.27491e-05	5.91815	Transient
4626	Plod2_3470	-1.85865	4.17913	-5.10315	5.49285e-07	3.59509e-05	5.81341	Transient
4629	Bend5_23367	-1.25154	0.988834	-5.09521	5.7115e-07	3.70988e-05	5.77655	Transient
4651	Phlda1_19886	-1.50173	2.62317	-4.991	9.4904e-07	5.67702e-05	5.29733	Transient
4662	Srgn_29858	-1.51103	1.90604	-4.95787	1.11336e-06	6.46014e-05	5.14676	Transient
4667	C1ql4_14085	-1.18138	1.06954	-4.94926	1.16039e-06	6.64758e-05	5.10776	Transient
4668	Dock11_2268	-1.23372	1.52886	-4.94297	1.19592e-06	6.83586e-05	5.07934	Transient
4671	Plac8_25245	-1.80795	3.47856	-4.93823	1.2234e-06	6.94663e-05	5.05792	Transient
4677	Havcr1_12468	-1.97867	5.11136	-4.91069	1.39563e-06	7.70352e-05	4.93381	Transient
4679	Gm4926_16584	-1.10602	0.702003	-4.89606	1.49637e-06	8.18927e-05	4.86816	Transient
4687	B4galt6_20993	-1.236	3.69747	-4.86076	1.76925e-06	9.4026e-05	4.71041	Transient
4690	Vps13c_15535	-1.15266	1.80002	-4.85299	1.83545e-06	9.67025e-05	4.67583	Transient
4692	Slc7a6_11317	-1.21348	6.21187	-4.84934	1.86738e-06	9.76275e-05	4.6596	Transient
4702	Hipk2_10523	-1.11982	2.82119	-4.82562	2.0882e-06	0.000106152	4.55441	Transient
4707	Zbtb10_29374	-1.12598	3.97631	-4.81213	2.22489e-06	0.000111123	4.49475	Transient
4713	B3gnt7_25583	-1.31781	4.81157	-4.79447	2.41686e-06	0.000119093	4.4169	Transient
4733	Spsb1_24881	-1.03219	0.723742	-4.73604	3.17255e-06	0.00014677	4.16111	Transient
4752	Gm36028_18045	-1.20878	1.14572	-4.68241	4.06293e-06	0.00017683	3.92873	Transient
4754	Gfpt1_29965	-1.04973	3.13963	-4.67323	4.23759e-06	0.000183192	3.88921	Transient
4755	Mras_31873	-1.18783	4.07531	-4.66854	4.32959e-06	0.000186855	3.86904	Transient
4757	Erf_27124	-1.07258	2.85226	-4.6647	4.40639e-06	0.000189534	3.85254	Transient
4759	Dok2_12696	-1.4938	1.47074	-4.65241	4.66124e-06	0.000199808	3.79976	Transient
4765	Cited2_28783	-1.39293	2.50706	-4.62831	5.2023e-06	0.000218293	3.69671	Transient
4771	Rcbtb1_4501	-1.28956	3.84853	-4.59997	5.91628e-06	0.000243486	3.57608	Transient
4772	Slc34a2_11806	-1.61353	2.46074	-4.59918	5.93735e-06	0.000243962	3.57274	Transient
4784	Cblb_17132	-1.07244	1.68201	-4.56034	7.07405e-06	0.000281234	3.40853	Transient
4801	Thap12_24857	-1.18347	3.01055	-4.51838	8.53618e-06	0.000327224	3.23251	Transient
4820	Satb2_31940	-1.04704	2.21337	-4.4795	1.01462e-05	0.000376052	3.07075	Transient
4821	Akr1c13_2495	-1.52638	1.74217	-4.47459	1.03692e-05	0.000382664	3.0504	Transient
4837	Rhpn1_13423	-1.2043	1.24773	-4.40662	1.39825e-05	0.000492064	2.7708	Transient
4843	Btg1_10547	-1.22821	3.43981	-4.3969	1.45886e-05	0.000508466	2.73114	Transient
4844	Cstdc1_26953	-1.01634	0.582102	-4.39645	1.46175e-05	0.000508782	2.72929	Transient
4846	Fam189a2_31769	-1.23262	4.0595	-4.39251	1.48705e-05	0.000516118	2.71325	Transient
4849	B3gnt5_24746	-1.15509	1.53515	-4.38337	1.5475e-05	0.000533576	2.67603	Transient
4850	Fhod1_17769	-1.3481	3.07391	-4.38162	1.55933e-05	0.000536936	2.66891	Transient
4852	P4ha2_15258	-1.63133	4.43779	-4.37141	1.63005e-05	0.000558297	2.62748	Transient
4856	Snx9_29418	-1.05318	3.32872	-4.36259	1.69363e-05	0.000577001	2.59174	Transient
4859	Nfxl1_14235	-1.30245	2.10364	-4.35751	1.73137e-05	0.000584441	2.57116	Transient
4868	Amot_22889	-1.2673	2.88604	-4.34256	1.84698e-05	0.000613799	2.51081	Transient
4874	Snx7_2837	-1.13889	1.05981	-4.32646	1.97987e-05	0.000644635	2.44596	Transient
4876	Meis1_3557	-1.21475	1.78114	-4.324	2.0009e-05	0.000649838	2.43609	Transient
4912	Ftx_3930	-1.27838	2.09146	-4.252	2.7221e-05	0.000820841	2.14905	Transient
4914	Zfp800_27889	-1.13146	2.71331	-4.24239	2.83539e-05	0.000851013	2.11105	Transient
4915	Fgf10_13411	-1.40956	3.38857	-4.23937	2.87191e-05	0.000858967	2.09913	Transient
4924	Stom_19253	-1.0429	0.996089	-4.21765	3.14799e-05	0.00092224	2.01363	Transient
4926	Gm21738_17312	-1.26164	3.93332	-4.21149	3.23083e-05	0.000942216	1.98945	Transient
4927	Glipr2_28772	-1.37902	4.61117	-4.20989	3.25264e-05	0.000947502	1.98318	Transient
4937	Gna12_456	-1.05476	3.49591	-4.18643	3.58963e-05	0.001018	1.89141	Transient
4947	Tmem150a_15134	-1.40342	3.08955	-4.14147	4.33076e-05	0.00118898	1.71682	Transient
4949	Tfpi_1818	-1.58639	3.55137	-4.13683	4.41509e-05	0.00120942	1.69889	Transient
4953	Platr13_10956	-1.13843	4.58895	-4.1313	4.51752e-05	0.00122703	1.67757	Transient
4958	Bbx_12152	-1.09572	3.30237	-4.12154	4.70399e-05	0.0012683	1.63998	Transient
4980	Gcnt1_28027	-1.15616	2.22598	-4.0628	5.99041e-05	0.00153331	1.41546	Transient
4981	Ehmt2_18961	-1.03419	4.76367	-4.06278	5.99088e-05	0.00153331	1.41539	Transient
4982	Snai1_12439	-1.42214	2.48152	-4.04675	6.39627e-05	0.00162735	1.35463	Transient
4995	Mpped2_9639	-1.21119	3.67319	-4.01774	7.19716e-05	0.00177323	1.24521	Transient
5008	Apom_19766	-1.39175	2.04267	-3.97049	8.70854e-05	0.00206782	1.06858	Transient
5056	Tspan6_11164	-1.09353	1.22308	-3.81124	0.000163349	0.00342992	0.487223	Transient
5079	Dnmt3a_25435	-1.08898	2.73671	-3.75275	0.00020471	0.00408037	0.279209	Transient
5083	Ube2d1_23987	-1.14185	3.49196	-3.74474	0.000211097	0.00417375	0.250923	Transient
5102	Gm10800_27722	-1.08687	6.19973	-3.71025	0.000240775	0.00459871	0.129877	Transient
5112	Tmx4_5561	-1.07383	3.28013	-3.68536	0.000264588	0.00497131	0.0431678	Transient
5118	Trim44_15589	-1.00052	4.67196	-3.6667	0.000283869	0.00526058	-0.0214619	Transient
5126	Esyt3_29406	-1.06327	2.34197	-3.64884	0.000303571	0.00554577	-0.0830799	Transient
5128	BB218582_25438	-1.11354	1.55986	-3.64366	0.00030952	0.00563047	-0.100897	Transient
5129	Ptp4a1_5040	-1.04339	2.58576	-3.63258	0.000322609	0.00583144	-0.138907	Transient
5163	Btg3_20319	-1.0315	3.45346	-3.54507	0.000445884	0.00746681	-0.435454	Transient
5164	Nradd_23145	-1.12236	1.52556	-3.54245	0.000450171	0.00752392	-0.444211	Transient
5186	Eva1a_4414	-1.33013	4.48442	-3.48664	0.000551445	0.00879371	-0.629702	Transient
5189	Sfmbt2_29630	-1.05572	3.66176	-3.48256	0.000559619	0.00887283	-0.643139	Transient
5190	Gm7969_27603	-1.09965	1.9867	-3.48245	0.000559856	0.00887283	-0.643525	Transient
5191	4930522L14Rik_21337	-1.16091	4.2305	-3.47784	0.000569241	0.00899584	-0.658706	Transient
5193	Ramp2_562	-1.16073	1.58162	-3.46735	0.000591153	0.00928305	-0.693184	Transient
5194	Ppfibp2_11958	-1.05278	3.7285	-3.46573	0.000594589	0.00931994	-0.698474	Transient
5197	Apobec2_27524	-1.08609	2.32077	-3.45087	0.000627155	0.00974135	-0.747125	Transient
5201	Tmem144_20703	-1.0717	3.31011	-3.4444	0.000641861	0.00989806	-0.768265	Transient
5204	Gm48423_25243	-1.08407	1.98145	-3.43603	0.000661337	0.0101376	-0.79552	Transient
5210	Aldh18a1_21840	-1.09188	3.57507	-3.42042	0.000699172	0.0105976	-0.846226	Transient
5211	Spin2c_7203	-1.14582	1.37577	-3.41947	0.00070154	0.010621	-0.849306	Transient
5216	Gm48419_25876	-1.09329	2.03308	-3.40254	0.000744971	0.011131	-0.90402	Transient
5226	Tbx20_8684	-1.02689	3.58657	-3.36853	0.000839906	0.0122472	-1.01317	Transient
5233	Efna4_1991	-1.15564	2.65911	-3.34842	0.000901227	0.0129722	-1.07723	Transient
5238	Amotl2_15853	-1.08483	2.12649	-3.3253	0.000976859	0.0138059	-1.15043	Transient
5241	Timd2_31901	-1.38245	7.34177	-3.3106	0.00102797	0.014386	-1.19673	Transient
5242	Rap2c_8058	-1.04762	3.21724	-3.30307	0.00105511	0.0146701	-1.22037	Transient
5245	P4ha1_29155	-1.01138	4.55303	-3.28745	0.00111357	0.015309	-1.26927	Transient
5251	Dusp9_133	-1.03769	2.66263	-3.25101	0.00126172	0.0167969	-1.38243	Transient
5258	Pla2g15_25521	-1.04526	4.49872	-3.23948	0.00131229	0.0172218	-1.418	Transient
5266	Akr1b8_10021	-1.31018	5.12816	-3.21823	0.00141047	0.0181855	-1.48325	Transient
5270	Tsx_29256	-1.23294	4.4416	-3.17708	0.00162014	0.0202673	-1.60844	Transient
5275	Lmo2_4851	-1.08207	3.48668	-3.15069	0.00176936	0.0216416	-1.68791	Transient
5277	Zic3_26320	-1.08375	1.61854	-3.13049	0.00189206	0.0226811	-1.74832	Transient
5287	Mogat2_18285	-1.2423	2.73184	-3.0921	0.00214712	0.0248341	-1.86212	Transient
5290	Rcn1_11723	-1.17124	3.45466	-3.07264	0.00228824	0.0261243	-1.91933	Transient
5292	Ffar3_30528	-1.15263	2.58971	-3.05876	0.00239397	0.0269826	-1.95989	Transient
5298	Cpn1_24122	-1.09495	3.69835	-3.00569	0.00284119	0.0304886	-2.11344	Transient
5315	Mael_28445	-1.01423	3.90494	-2.36219	0.0187144	0.116004	-3.77029	Transient
4339	Nanog_16091	2.39524	8.36416	9.81021	3.14244e-20	8.08299e-17	35.0429	Differentiated
4340	Ubxn2a_791	2.00634	5.6781	9.68921	8.02148e-20	1.87571e-16	34.1396	Differentiated
4345	Ankrd10_532	1.97356	5.48918	9.14054	5.16992e-18	7.89159e-15	30.1255	Differentiated
4346	Tdh_11680	3.064	5.53248	9.13936	5.21565e-18	7.89159e-15	30.117	Differentiated
4349	Cldn4_28460	2.75726	5.91079	8.91711	2.70666e-17	3.48103e-14	28.5311	Differentiated
4350	Aqp3_29487	2.95225	5.11661	8.84922	4.45421e-17	5.45577e-14	28.0514	Differentiated
4351	Hspbap1_1989	1.63707	6.03472	8.83901	4.79964e-17	5.61165e-14	27.9795	Differentiated
4355	Rnf213_6526	1.71147	3.13416	8.60917	2.54382e-16	2.51662e-13	26.3741	Differentiated
4356	Spic_13468	3.29274	6.17546	8.56098	3.59615e-16	3.42593e-13	26.0409	Differentiated
4357	Etv5_5308	1.62384	6.7449	8.45534	7.64873e-16	7.02645e-13	25.3146	Differentiated
4358	Fgf4_24131	3.31829	4.07836	8.37084	1.39275e-15	1.19472e-12	24.738	Differentiated
4360	Plpp1_29876	2.55763	6.05838	8.25275	3.19763e-15	2.65321e-12	23.9385	Differentiated
4361	Polr1b_25473	1.68957	6.15187	8.23443	3.6352e-15	2.92202e-12	23.8152	Differentiated
4365	Avpi1_7996	2.06779	6.39019	7.85301	5.0309e-14	3.59458e-11	21.2893	Differentiated
4367	Ppil1_24255	1.46945	7.19726	7.83153	5.81881e-14	3.93872e-11	21.1495	Differentiated
4368	Bok_16637	2.88096	3.35937	7.79069	7.6678e-14	5.05721e-11	20.8844	Differentiated
4370	Cldn7_15798	2.14128	6.14347	7.72586	1.18587e-13	7.29641e-11	20.4656	Differentiated
4371	Fxyd4_11605	2.53973	3.90658	7.72516	1.19139e-13	7.29641e-11	20.4611	Differentiated
4373	Vwa3b_2166	2.0843	1.82167	7.69081	1.49954e-13	8.57138e-11	20.2402	Differentiated
4374	Gm19705_8954	2.44868	2.7568	7.68206	1.5898e-13	8.88974e-11	20.184	Differentiated
4375	Kcnk5_4024	2.35387	3.41476	7.61274	2.52259e-13	1.38056e-10	19.7407	Differentiated
4376	Ei24_18100	1.68786	6.99754	7.5882	2.96842e-13	1.55824e-10	19.5844	Differentiated
4377	Lima1_1984	1.84689	3.97737	7.47151	6.40377e-13	3.29435e-10	18.8464	Differentiated
4381	Csrnp2_12549	1.89196	2.02351	7.33657	1.54216e-12	7.34584e-10	18.0031	Differentiated
4382	Hap1_4040	2.16011	2.57751	7.32584	1.65305e-12	7.73086e-10	17.9365	Differentiated
4383	Ruvbl1_2395	1.44182	6.76344	7.30068	1.94459e-12	8.9319e-10	17.7808	Differentiated
4384	Prps1_5178	1.41828	8.8108	7.28529	2.14734e-12	9.52307e-10	17.6856	Differentiated
4385	Sox15_10495	2.52218	3.55431	7.27797	2.25095e-12	9.8134e-10	17.6404	Differentiated
4386	Sfn_17906	1.55983	7.98281	7.2604	2.52012e-12	1.08038e-09	17.5321	Differentiated
4387	Smagp_5454	2.20368	4.87805	7.22356	3.19174e-12	1.32416e-09	17.3056	Differentiated
4388	Tsr2_4863	1.63724	4.94634	7.16218	4.72254e-12	1.92814e-09	16.93	Differentiated
4389	Dhx32_16055	1.6992	4.82952	7.15425	4.96665e-12	1.99613e-09	16.8816	Differentiated
4390	Mpc1_3385	1.81145	6.95968	7.14351	5.31766e-12	2.10432e-09	16.8162	Differentiated
4391	Klf2_10288	2.33285	4.53717	7.13953	5.4536e-12	2.12542e-09	16.792	Differentiated
4393	Slc1a1_26772	1.92771	6.62062	7.10514	6.78191e-12	2.51532e-09	16.5831	Differentiated
4394	Plet1_28914	2.04194	6.65963	7.10407	6.82773e-12	2.51532e-09	16.5766	Differentiated
4395	St14_5002	1.88455	4.76748	7.10367	6.84519e-12	2.51532e-09	16.5742	Differentiated
4397	1700019D03Rik_13393	2.08264	3.79794	7.08446	7.72877e-12	2.7611e-09	16.4578	Differentiated
4400	Nipsnap1_27072	2.16924	3.43895	7.02468	1.126e-11	3.86172e-09	16.0972	Differentiated
4401	Kdm3a_26591	1.52883	5.65811	7.01786	1.17518e-11	3.97737e-09	16.0563	Differentiated
4402	Utf1_26112	1.502	7.47043	6.9646	1.63974e-11	5.4776e-09	15.7372	Differentiated
4404	Syngr1_17667	1.77086	6.49128	6.80503	4.39974e-11	1.41286e-08	14.7922	Differentiated
4410	Kyat1_14249	2.23089	4.10941	6.67165	9.91169e-11	2.83276e-08	14.0151	Differentiated
4411	Fgd1_1701	2.22562	3.97063	6.66315	1.04346e-10	2.91738e-08	13.9659	Differentiated
4413	Gpd1l_15717	1.89364	5.0127	6.63818	1.213e-10	3.26018e-08	13.8219	Differentiated
4414	Pigl_15760	1.42671	5.68336	6.63767	1.21677e-10	3.26018e-08	13.819	Differentiated
4417	Gcat_10688	1.90857	4.37625	6.6179	1.37045e-10	3.56068e-08	13.7052	Differentiated
4418	Cphx2_17309	1.74769	2.37103	6.60191	1.50858e-10	3.85349e-08	13.6134	Differentiated
4420	Cphx3_4917	1.74035	2.291	6.59069	1.61347e-10	4.06879e-08	13.5492	Differentiated
4421	Skp2_18270	1.86918	4.13695	6.5691	1.83602e-10	4.54097e-08	13.4256	Differentiated
4423	Lcp1_9308	1.91175	3.81568	6.5331	2.27583e-10	5.42027e-08	13.2204	Differentiated
4424	Rbm38_22467	2.14679	4.46009	6.52614	2.37202e-10	5.59753e-08	13.1808	Differentiated
4425	Cnnm2_30867	1.66073	3.13403	6.51489	2.53598e-10	5.93005e-08	13.1169	Differentiated
4426	Slc6a6_27629	1.46898	4.41421	6.50553	2.68093e-10	6.21251e-08	13.0638	Differentiated
4427	Pdpn_25753	1.71353	7.37991	6.47361	3.23884e-10	7.37253e-08	12.8832	Differentiated
4428	Bclaf3_14731	1.43324	6.59789	6.45889	3.53328e-10	7.97219e-08	12.8	Differentiated
4434	Serpinb1a_8903	2.33986	3.65954	6.39455	5.15796e-10	1.08748e-07	12.4387	Differentiated
4436	Prdm14_29746	2.37329	2.61501	6.34445	6.91147e-10	1.43368e-07	12.1593	Differentiated
4442	Msmo1_24571	2.13017	4.07559	6.30061	8.91622e-10	1.72438e-07	11.9161	Differentiated
4444	Slc25a19_24996	1.89427	3.14336	6.28835	9.57202e-10	1.82014e-07	11.8484	Differentiated
4445	Gca_29001	1.51317	5.48402	6.28621	9.6909e-10	1.82014e-07	11.8366	Differentiated
4446	Acot7_13147	2.12814	4.06924	6.26511	1.09473e-09	2.02579e-07	11.7203	Differentiated
4447	Apobec3_31065	2.11408	3.17003	6.256	1.15375e-09	2.11976e-07	11.6702	Differentiated
4449	Map4k1_18126	1.69795	4.64584	6.21549	1.45633e-09	2.63801e-07	11.448	Differentiated
4450	Slc4a11_8839	1.8875	3.75698	6.20037	1.58815e-09	2.83683e-07	11.3654	Differentiated
4451	Erbb3_30626	1.51987	2.49246	6.1905	1.68033e-09	2.96517e-07	11.3115	Differentiated
4453	Zfp936_30407	1.52569	5.30761	6.18764	1.70807e-09	2.98877e-07	11.2959	Differentiated
4456	Riox2_5130	2.10929	3.8352	6.15861	2.0157e-09	3.43363e-07	11.138	Differentiated
4460	Bcl2l14_22922	2.01993	5.02983	6.11411	2.59536e-09	4.27935e-07	10.897	Differentiated
4461	Rpusd3_2649	1.91998	4.15568	6.08999	2.97458e-09	4.76008e-07	10.767	Differentiated
4463	Cphx1_9196	1.57774	2.26583	6.08076	3.13364e-09	4.94499e-07	10.7174	Differentiated
4464	Zbtb43_12842	1.48912	3.36418	6.07716	3.19787e-09	5.01559e-07	10.698	Differentiated
4465	Tfap2c_1871	1.98557	2.93852	6.06682	3.3898e-09	5.28439e-07	10.6425	Differentiated
4466	Pex13_16347	1.42972	3.99798	6.05537	3.61529e-09	5.60196e-07	10.5811	Differentiated
4468	Aopep_16892	1.9764	4.1693	6.04683	3.79309e-09	5.78712e-07	10.5354	Differentiated
4469	Rab29_24854	2.03559	4.00303	6.0464	3.80228e-09	5.78712e-07	10.5331	Differentiated
4470	Tada3_22169	1.64744	3.91622	6.03779	3.99057e-09	6.03796e-07	10.487	Differentiated
4471	Abcg1_27324	1.51974	2.85908	6.03485	4.05695e-09	6.08249e-07	10.4713	Differentiated
4473	Ddit4_5647	1.85591	2.92087	6.02184	4.36364e-09	6.48795e-07	10.4019	Differentiated
4474	Slc30a2_30821	1.8167	3.00034	6.00069	4.91128e-09	7.17772e-07	10.2893	Differentiated
4476	Liph_9637	1.81355	3.38586	5.97646	5.62162e-09	8.12356e-07	10.1606	Differentiated
4477	Rmnd5b_8614	1.80394	4.55244	5.97351	5.7149e-09	8.21221e-07	10.1449	Differentiated
4480	Ttyh2_27674	1.54566	3.94614	5.95048	6.49495e-09	9.17929e-07	10.0231	Differentiated
4482	Dnase2a_1103	1.45361	5.0884	5.93409	7.11249e-09	9.9428e-07	9.93662	Differentiated
4483	Usp28_10713	1.61466	3.58037	5.92617	7.43111e-09	1.0332e-06	9.89491	Differentiated
4484	Kdm2b_19213	1.54912	4.53993	5.9232	7.55388e-09	1.04463e-06	9.87931	Differentiated
4485	Gaa_2131	1.65321	4.73064	5.9194	7.71454e-09	1.06114e-06	9.85927	Differentiated
4486	Dpp7_29277	1.80824	3.96442	5.87834	9.67318e-09	1.28254e-06	9.64394	Differentiated
4487	Pvt1_24079	1.90109	3.27583	5.87151	1.00431e-08	1.32476e-06	9.60823	Differentiated
4489	Tspan1_10289	2.11905	3.55793	5.86007	1.06936e-08	1.38919e-06	9.54852	Differentiated
4490	Hspb8_14893	2.20453	3.89571	5.83578	1.22143e-08	1.56836e-06	9.42201	Differentiated
4491	Zyg11a_12959	1.69941	3.13178	5.83435	1.23104e-08	1.56836e-06	9.41456	Differentiated
4493	Rarg_23171	1.59634	1.73187	5.82927	1.26564e-08	1.60369e-06	9.38819	Differentiated
4496	Atg16l2_27988	2.01843	3.48867	5.82078	1.32569e-08	1.65531e-06	9.3441	Differentiated
4497	Cdca7_16165	1.64029	4.59388	5.81509	1.36746e-08	1.69922e-06	9.31459	Differentiated
4499	Sox2_25679	1.75702	4.98344	5.8009	1.47726e-08	1.81285e-06	9.24114	Differentiated
4500	Trim43b_5266	1.8391	3.98679	5.80056	1.48005e-08	1.81285e-06	9.23934	Differentiated
4508	Pik3r4_26858	1.49418	4.2264	5.73131	2.15333e-08	2.51764e-06	8.88288	Differentiated
4509	Tmem70_15900	1.42639	6.53582	5.72754	2.19758e-08	2.55775e-06	8.86354	Differentiated
4510	Obox6_14739	2.23246	3.6711	5.71602	2.33811e-08	2.69755e-06	8.80463	Differentiated
4511	Lrrc8d_3083	1.46784	2.83036	5.71514	2.34917e-08	2.69755e-06	8.80015	Differentiated
4514	Ptp4a3_17239	1.65631	3.41809	5.70573	2.47111e-08	2.7878e-06	8.75206	Differentiated
4515	Ifi35_8657	1.81138	2.57897	5.69944	2.556e-08	2.87098e-06	8.71996	Differentiated
4516	Pla2g10_27944	1.78919	5.33175	5.69753	2.58233e-08	2.88795e-06	8.71022	Differentiated
4517	Mok_12503	1.63026	1.90385	5.68714	2.73017e-08	3.04006e-06	8.65733	Differentiated
4518	Gm28901_28133	1.53657	6.6536	5.68395	2.77729e-08	3.0792e-06	8.64107	Differentiated
4519	Dusp14_10744	2.21217	3.75493	5.66763	3.03054e-08	3.322e-06	8.55817	Differentiated
4522	Plekha4_16715	1.848	3.38797	5.64402	3.43726e-08	3.73052e-06	8.43855	Differentiated
4524	Fdps_13569	1.5806	6.44171	5.64081	3.49655e-08	3.76311e-06	8.42231	Differentiated
4530	Adam19_21614	1.71039	2.88014	5.59981	4.34669e-08	4.56349e-06	8.21566	Differentiated
4532	Jakmip1_15316	1.65235	2.41976	5.59541	4.44914e-08	4.63323e-06	8.19354	Differentiated
4534	Ntmt1_10923	1.61817	4.4477	5.57007	5.08599e-08	5.25389e-06	8.06656	Differentiated
4535	Itgb7_13432	1.77867	2.01067	5.56751	5.15509e-08	5.30397e-06	8.05375	Differentiated
4536	Trim43a_29599	2.30154	8.36963	5.55121	5.61682e-08	5.71051e-06	7.97234	Differentiated
4537	Gm31659_30066	1.52776	5.64299	5.54582	5.77841e-08	5.85167e-06	7.94543	Differentiated
4539	Tmem135_10240	1.41509	3.48413	5.52698	6.37876e-08	6.40916e-06	7.85165	Differentiated
4541	Cdc6_31606	1.4369	4.37123	5.52362	6.4919e-08	6.47227e-06	7.83497	Differentiated
4542	Ebp_837	1.40963	5.73795	5.51659	6.73519e-08	6.66318e-06	7.80006	Differentiated
4544	Gm45871_2142	1.81331	2.94323	5.50744	7.06516e-08	6.93627e-06	7.75469	Differentiated
4545	Sigirr_31028	1.69396	1.8922	5.50492	7.15885e-08	7.00152e-06	7.7422	Differentiated
4547	Uchl1_7628	1.98425	2.25302	5.49035	7.72411e-08	7.49734e-06	7.67012	Differentiated
4548	Lpar1_12532	1.68826	4.00475	5.48754	7.83816e-08	7.57945e-06	7.65622	Differentiated
4550	Rad51d_18252	1.539	2.52692	5.47354	8.43085e-08	8.09173e-06	7.58709	Differentiated
4551	Klf10_7568	1.59684	3.0077	5.459	9.0919e-08	8.66155e-06	7.51552	Differentiated
4553	Mif4gd_22032	1.44963	5.23259	5.4344	1.03275e-07	9.65975e-06	7.39473	Differentiated
4555	Slc7a3_24742	2.42297	3.01313	5.43084	1.05194e-07	9.76821e-06	7.37728	Differentiated
4557	Dglucy_1106	1.55784	2.28937	5.421	1.10678e-07	1.01674e-05	7.32911	Differentiated
4560	Tuft1_5358	1.78473	3.36154	5.40545	1.19911e-07	1.08223e-05	7.25318	Differentiated
4562	E330020D12Rik_17279	1.57039	2.94598	5.39537	1.26294e-07	1.12406e-05	7.20404	Differentiated
4563	Osbpl7_122	1.50894	3.48446	5.38604	1.32496e-07	1.17116e-05	7.15861	Differentiated
4564	4930566F21Rik_30933	1.66221	3.14522	5.38363	1.34145e-07	1.17126e-05	7.1469	Differentiated
4565	Gemin6_8118	1.43577	6.23763	5.38302	1.34568e-07	1.17126e-05	7.14391	Differentiated
4566	Myc_29191	1.98441	2.64359	5.38262	1.34843e-07	1.17126e-05	7.14198	Differentiated
4567	Kyat3_14282	1.6643	4.08656	5.38236	1.3502e-07	1.17126e-05	7.14074	Differentiated
4570	Pald1_790	1.47532	3.18348	5.38046	1.36341e-07	1.17126e-05	7.13152	Differentiated
4571	Mgrn1_29583	1.4463	4.65781	5.38009	1.36606e-07	1.17126e-05	7.12968	Differentiated
4576	Lrr1_11935	1.78932	5.04985	5.35786	1.53076e-07	1.28255e-05	7.02185	Differentiated
4579	Crb3_4856	1.50658	1.44266	5.34325	1.6493e-07	1.35972e-05	6.95121	Differentiated
4580	Fstl3_29355	1.5237	1.26446	5.33261	1.74124e-07	1.43093e-05	6.89985	Differentiated
4583	Aurkc_11811	1.91542	2.91321	5.3193	1.8633e-07	1.49774e-05	6.8357	Differentiated
4584	Rars2_5710	1.44847	5.01385	5.31253	1.92855e-07	1.54056e-05	6.80311	Differentiated
4587	Gm35248_12564	1.97326	3.89847	5.29069	2.15438e-07	1.69984e-05	6.6983	Differentiated
4588	Por_14458	1.50148	4.32968	5.26295	2.47839e-07	1.93766e-05	6.56572	Differentiated
4590	Pdss1_26885	1.75198	3.93019	5.25717	2.55162e-07	1.97729e-05	6.53817	Differentiated
4593	Morc1_17163	1.52573	2.02971	5.2391	2.79443e-07	2.13289e-05	6.45218	Differentiated
4594	Apex1_3075	1.47892	7.45183	5.23228	2.8918e-07	2.20067e-05	6.41978	Differentiated
4598	Sapcd2_6989	1.65519	3.02802	5.2184	3.10014e-07	2.31808e-05	6.35398	Differentiated
4603	Cyp2b23_4048	1.98433	3.16679	5.20705	3.28128e-07	2.39096e-05	6.30029	Differentiated
4612	Zfp949_7660	1.5417	3.05397	5.16749	3.99629e-07	2.77069e-05	6.11393	Differentiated
4619	Dph1_18319	1.75999	3.31228	5.14408	4.48823e-07	3.05414e-05	6.00422	Differentiated
4620	Cdk2ap2_9693	1.42814	5.84502	5.13727	4.64218e-07	3.13402e-05	5.97235	Differentiated
4625	Ocln_18912	1.51141	2.20718	5.10467	5.45204e-07	3.58663e-05	5.82045	Differentiated
4627	Rgcc_981	1.96004	2.61726	5.10223	5.51771e-07	3.6022e-05	5.80915	Differentiated
4630	Pknox1_15195	1.40136	3.18947	5.08463	6.01601e-07	3.88804e-05	5.7275	Differentiated
4634	Clybl_707	1.40281	5.22617	5.04809	7.19308e-07	4.5684e-05	5.55881	Differentiated
4636	Traf3ip2_7149	1.47283	2.58924	5.03286	7.74706e-07	4.8791e-05	5.4888	Differentiated
4638	Pcyt2_21897	1.69739	3.90924	5.01922	8.27808e-07	5.16818e-05	5.42624	Differentiated
4639	Slc25a1_20600	1.7784	3.41689	5.0163	8.39619e-07	5.21659e-05	5.41288	Differentiated
4640	Itpk1_3284	1.79351	3.80482	5.01376	8.50052e-07	5.26869e-05	5.40123	Differentiated
4644	Atg7_7371	1.41145	3.75717	5.0023	8.98573e-07	5.49005e-05	5.34887	Differentiated
4652	Cobl_1799	1.65164	1.91516	4.98776	9.64039e-07	5.75337e-05	5.28254	Differentiated
4655	Rab3il1_26269	1.55945	2.49013	4.97318	1.03427e-06	6.10173e-05	5.21623	Differentiated
4656	Ucp2_32060	1.42762	2.18953	4.97041	1.04818e-06	6.16965e-05	5.20363	Differentiated
4657	Rasl10a_1658	1.44145	1.50354	4.967	1.06554e-06	6.25749e-05	5.18815	Differentiated
4666	Bid_20551	1.6688	2.35953	4.94967	1.15811e-06	6.64758e-05	5.10962	Differentiated
4669	Tesc_5194	1.54014	2.14829	4.94054	1.20993e-06	6.90062e-05	5.06836	Differentiated
4672	Mettl18_17572	1.42004	1.85112	4.9329	1.25505e-06	7.09505e-05	5.03385	Differentiated
4673	2700097O09Rik_9964	1.50657	4.74862	4.91836	1.3454e-06	7.52314e-05	4.96835	Differentiated
4681	Pisd_3677	1.53042	4.34867	4.88171	1.60197e-06	8.67495e-05	4.80393	Differentiated
4682	Tmem191c_12777	1.45919	5.52329	4.87916	1.62152e-06	8.74394e-05	4.79251	Differentiated
4683	Gm28875_9219	1.63876	1.5539	4.87583	1.64727e-06	8.86426e-05	4.77767	Differentiated
4685	Dkkl1_25250	1.66177	3.31908	4.87388	1.66265e-06	8.89508e-05	4.76892	Differentiated
4689	Tbc1d25_5208	1.53602	3.35028	4.85698	1.8011e-06	9.53247e-05	4.69362	Differentiated
4691	Klhl22_7364	1.64759	4.79725	4.85147	1.84862e-06	9.70411e-05	4.6691	Differentiated
4693	Gipc2_10253	1.50538	2.63264	4.84827	1.87678e-06	9.77215e-05	4.65487	Differentiated
4694	Tmem35b_28338	1.62529	4.91333	4.84628	1.89454e-06	9.8447e-05	4.64601	Differentiated
4697	Gm14820_17628	1.63009	2.39296	4.84099	1.94241e-06	0.000100327	4.62252	Differentiated
4703	Aacs_18066	1.5716	2.10212	4.82512	2.09318e-06	0.000106195	4.55216	Differentiated
4704	Apela_18847	1.61328	1.65115	4.82426	2.10163e-06	0.000106414	4.54838	Differentiated
4706	Btbd19_4003	1.55126	2.70812	4.81996	2.14456e-06	0.000107529	4.52935	Differentiated
4711	Uck1_7063	1.54567	3.4829	4.80432	2.3079e-06	0.000114381	4.46029	Differentiated
4715	Slc29a1_6903	1.51358	4.12839	4.78297	2.55031e-06	0.000124476	4.36635	Differentiated
4717	Depdc7_18348	1.57372	4.84053	4.78095	2.57451e-06	0.000125182	4.35747	Differentiated
4720	Scamp4_25708	1.799	3.94121	4.76462	2.77821e-06	0.000133075	4.28587	Differentiated
4724	Ubtd1_7381	1.49826	2.30475	4.76193	2.81313e-06	0.000133504	4.27412	Differentiated
4726	Castor1_976	1.41994	4.41429	4.75763	2.87001e-06	0.000135454	4.2553	Differentiated
4729	Rtkn_9359	1.704	2.28313	4.75476	2.9085e-06	0.000135776	4.24278	Differentiated
4735	Tnfrsf8_4627	1.43145	2.58792	4.73252	3.22476e-06	0.000148385	4.14577	Differentiated
4746	Slc24a5_5480	2.03388	5.87909	4.70383	3.68163e-06	0.000163812	4.02128	Differentiated
4747	BC028528_3767	1.88039	5.02084	4.703	3.69582e-06	0.000163903	4.01767	Differentiated
4748	Ak1_6371	1.48648	4.2688	4.70086	3.73239e-06	0.000164956	4.00842	Differentiated
4750	R3hcc1_6200	1.41497	4.47289	4.69424	3.84781e-06	0.000169475	3.97982	Differentiated
4753	Tgif2_32204	1.69644	3.00145	4.6767	4.1707e-06	0.000180909	3.90415	Differentiated
4761	Hyal1_1855	1.49011	2.1626	4.6462	4.79521e-06	0.000204209	3.77317	Differentiated
4762	Sirt3_396	1.54419	3.90545	4.63916	4.95157e-06	0.000209826	3.74306	Differentiated
4766	Ppif_31367	1.406	4.91019	4.62589	5.25997e-06	0.000220353	3.68637	Differentiated
4774	Hilpda_11232	1.6815	3.51722	4.59174	6.14061e-06	0.000251511	3.54118	Differentiated
4775	Tst_949	1.63388	2.62684	4.58886	6.22086e-06	0.000254392	3.529	Differentiated
4776	Traf4_21002	1.40144	3.78017	4.583	6.38769e-06	0.000259992	3.50419	Differentiated
4780	Lst1_18186	1.57601	2.76102	4.5756	6.60448e-06	0.000266688	3.4729	Differentiated
4781	Rnaseh1_9179	1.41601	4.54423	4.57372	6.66064e-06	0.000268535	3.46497	Differentiated
4785	12-Sep_6786	1.83179	3.42188	4.55487	7.24982e-06	0.000287334	3.38553	Differentiated
4788	Pou2f3_4310	1.453	2.34789	4.54282	7.65249e-06	0.000301898	3.33488	Differentiated
4789	Csf3r_366	1.47114	2.05418	4.54101	7.71469e-06	0.000303421	3.32729	Differentiated
4791	Bin2_31615	1.4161	5.02811	4.53297	7.99744e-06	0.000312135	3.29357	Differentiated
4798	Rbfaos_24620	1.67022	4.88245	4.52357	8.3406e-06	0.000322128	3.25422	Differentiated
4806	Lrrc2_13647	1.41054	3.95788	4.51311	8.73875e-06	0.000332512	3.21055	Differentiated
4809	Rhebl1_25703	1.54489	4.14635	4.50181	9.18986e-06	0.000346386	3.16342	Differentiated
4812	H2-M5_16070	1.58839	2.37267	4.49747	9.36872e-06	0.000351799	3.14537	Differentiated
4813	Adat2_15897	1.46041	3.94562	4.48895	9.72995e-06	0.00036483	3.10996	Differentiated
4814	Grb7_15206	1.45961	2.16721	4.48804	9.76963e-06	0.000365785	3.10615	Differentiated
4815	Calr4_4668	1.40733	1.92009	4.48651	9.83605e-06	0.000367737	3.09981	Differentiated
4825	Zfp874a_11352	1.43491	2.87303	4.45882	1.11176e-05	0.000405628	2.98519	Differentiated
4833	Gabbr1_3562	1.60297	3.41178	4.41636	1.33993e-05	0.000476705	2.81062	Differentiated
4845	Igfbp2_24185	1.48802	1.59319	4.39335	1.48163e-05	0.000515006	2.71667	Differentiated
4853	Rassf7_12597	1.46802	4.30984	4.36999	1.64014e-05	0.000561006	2.62171	Differentiated
4883	Gm27234_26519	1.69905	2.38593	4.31337	2.0945e-05	0.000672592	2.39344	Differentiated
4888	2610528J11Rik_26614	1.57139	3.86257	4.29826	2.2347e-05	0.000705288	2.33299	Differentiated
4892	Zfp808_2937	1.48343	3.91996	4.29082	2.30701e-05	0.00072367	2.30329	Differentiated
4910	Hmces_20106	1.62715	2.34529	4.26419	2.58469e-05	0.000784927	2.19732	Differentiated
4920	Icam1_22468	1.46032	1.59056	4.23161	2.96772e-05	0.000880457	2.06856	Differentiated
4928	Plbd1_23900	1.57852	3.48293	4.20962	3.25638e-05	0.000947519	1.98211	Differentiated
4933	Gm38100_15098	2.0007	4.73164	4.19771	3.42369e-05	0.000983956	1.93547	Differentiated
4939	Clec2i_20932	1.58823	3.03855	4.17154	3.82059e-05	0.0010641	1.83339	Differentiated
4940	Gm5662_15609	1.69478	2.4093	4.17142	3.8225e-05	0.0010641	1.83293	Differentiated
4966	Mcrip2_1331	1.5221	2.81306	4.1039	5.05957e-05	0.00133663	1.57227	Differentiated
4994	Phlda2_15343	1.58998	2.77605	4.01912	7.15695e-05	0.00176502	1.25041	Differentiated
5001	Tubb3_15354	1.40292	1.71956	3.99666	7.83765e-05	0.00188941	1.16619	Differentiated
5020	Gadd45g_14837	1.51702	2.3762	3.92791	0.000103247	0.00238181	0.91101	Differentiated
5084	Gm6871_5229	1.47865	3.27945	3.74473	0.000211105	0.00417375	0.250887	Differentiated
5092	Ptp4a1_28696	1.61697	6.08171	3.72702	0.000225882	0.00439495	0.188617	Differentiated
