# Supplementary material for: Genomic locus of lncRNA-Gm26793 forms an inter-chromosomal interaction with Cubn to ensure proper stem cell differentiation in vitro and in vivo
Source: Cell Discov. 2025 Jun 3;11:53. doi: 10.1038/s41421-025-00805-0 (PMC12134126; doi:10.1038/s41421-025-00805-0)
Supplement: Supplementary file 9 — Supplementary Table 8 [file 41421_2025_805_MOESM9_ESM.xlsx]

## Sheet: WT_Gm26793_1_R1-Reads
chr	start	end	pos	type	fe_strand	fe_id	reads	normReads	norm4C
chr1	10931249	10931373	10931253	non_blind	5	42929	27926	959.066	45.6698
chr1	12675747	12676071	12675751	blind	5	52183	47170	1619.97	77.1412
chr1	13781424	13781613	13781609	blind	3	57456	1	0.0343431	0.00163539
chr1	17812839	17813521	17812843	non_blind	5	78509	1	0.0343431	0.00163539
chr1	34401409	34401493	34401489	non_blind	3	160872	117481	4034.66	192.127
chr1	36209257	36209276	36209261	blind	5	170165	1	0.0343431	0.00163539
chr1	38002227	38002544	38002540	blind	3	178618	4493	154.304	7.34779
chr1	38542642	38543298	38543294	blind	3	181134	39196	1346.11	64.1006
chr1	39432258	39432361	39432262	non_blind	5	185509	72650	2495.03	118.811
chr1	52860147	52860377	52860151	blind	5	253207	3157	108.421	5.16292
chr1	55114027	55114420	55114031	non_blind	5	264521	28089	964.664	45.9364
chr1	58087144	58087262	58087148	blind	5	278595	2	0.0686862	0.00327077
chr1	64607784	64607802	64607798	non_blind	3	309696	98	3.36563	0.160268
chr1	70667031	70667280	70667276	blind	3	338390	1	0.0343431	0.00163539
chr1	77294131	77294275	77294271	non_blind	3	371084	54111	1858.34	88.4924
chr1	99293884	99293913	99293909	blind	3	481550	1	0.0343431	0.00163539
chr1	99783376	99783656	99783380	blind	5	484055	86718	2978.17	141.817
chr1	110113716	110113879	110113720	non_blind	5	538639	7044	241.913	11.5197
chr1	111645781	111646477	111646473	non_blind	3	546722	64	2.19796	0.104665
chr1	118940653	118940810	118940657	non_blind	5	586091	38143	1309.95	62.3786
chr1	120037636	120037699	120037640	blind	5	591501	77927	2676.26	127.441
chr1	126500675	126501011	126500679	blind	5	624083	1	0.0343431	0.00163539
chr1	131525624	131525643	131525628	blind	5	649211	1	0.0343431	0.00163539
chr1	139022191	139022330	139022326	non_blind	3	685720	1	0.0343431	0.00163539
chr1	151267293	151267729	151267725	blind	3	746290	18	0.618176	0.029437
chr1	154533138	154533272	154533142	blind	5	761797	1	0.0343431	0.00163539
chr1	155067561	155067733	155067565	blind	5	764573	13567	465.933	22.1873
chr1	159443444	159443850	159443448	non_blind	5	785153	135851	4665.55	222.169
chr1	161577297	161577845	161577301	non_blind	5	795325	1	0.0343431	0.00163539
chr1	161721870	161721890	161721886	blind	3	796038	1	0.0343431	0.00163539
chr1	172249506	172249716	172249510	non_blind	5	848345	2236	76.7912	3.65673
chr1	179744013	179744450	179744446	non_blind	3	886088	5125	176.009	8.38136
chr1	181085676	181085791	181085680	non_blind	5	892379	1	0.0343431	0.00163539
chr1	182035461	182035570	182035465	non_blind	5	896839	58453	2007.46	95.5933
chr1	184406072	184406092	184406088	blind	3	907776	1	0.0343431	0.00163539
chr1	189263120	189263362	189263124	non_blind	5	931005	1	0.0343431	0.00163539
chr1	190313740	190313843	190313839	non_blind	3	935764	1	0.0343431	0.00163539
chr1	191735974	191736018	191736014	non_blind	3	942730	3	0.103029	0.00490616
chr1	194063416	194063928	194063924	non_blind	3	953464	34332	1179.07	56.1461
chr2	14068575	14068722	14068579	non_blind	5	1015071	89182	3062.79	145.847
chr2	20944798	20944818	20944814	non_blind	3	1050110	1	0.0343431	0.00163539
chr2	26843415	26843676	26843672	non_blind	3	1080810	1	0.0343431	0.00163539
chr2	28173289	28173308	28173304	blind	3	1087088	1	0.0343431	0.00163539
chr2	61551879	61552170	61551883	non_blind	5	1249737	44706	1535.34	73.1116
chr2	61715674	61715718	61715714	blind	3	1250474	1	0.0343431	0.00163539
chr2	71407180	71407344	71407184	non_blind	5	1296403	1	0.0343431	0.00163539
chr2	82665298	82665329	82665325	non_blind	3	1349522	1	0.0343431	0.00163539
chr2	95621188	95621275	95621192	non_blind	5	1416759	1	0.0343431	0.00163539
chr2	101710859	101711419	101710863	non_blind	5	1447315	1	0.0343431	0.00163539
chr2	114559640	114559742	114559738	non_blind	3	1511420	41142	1412.94	67.2831
chr2	121739676	121739841	121739680	blind	5	1546343	34	1.16767	0.0556032
chr2	123490276	123490333	123490329	blind	3	1555442	114609	3936.03	187.43
chr2	127539769	127540028	127540024	non_blind	3	1574658	16345	561.338	26.7304
chr2	144737958	144738333	144737962	blind	5	1657941	1	0.0343431	0.00163539
chr2	151760378	151760532	151760382	non_blind	5	1693987	1	0.0343431	0.00163539
chr2	155510381	155510539	155510385	non_blind	5	1712741	1	0.0343431	0.00163539
chr2	163231529	163231784	163231533	non_blind	5	1751175	80703	2771.59	131.981
chr2	163309047	163309465	163309461	non_blind	3	1751558	1	0.0343431	0.00163539
chr2	167556641	167556817	167556645	blind	5	1772261	4190	143.898	6.85227
chr2	169274984	169275088	169274988	non_blind	5	1780235	1	0.0343431	0.00163539
chr2	169880028	169880328	169880032	blind	5	1783229	2886	99.1143	4.71973
chr2	169930754	169930856	169930852	blind	3	1783500	35871	1231.92	58.663
chr2	178888875	178889035	178889031	non_blind	3	1827706	877	30.1189	1.43423
chr2	181631503	181632168	181631507	non_blind	5	1840871	27869	957.109	45.5766
chr3	16762644	16763081	16762648	non_blind	5	1916829	1685	57.8682	2.75563
chr3	34042303	34042437	34042433	blind	3	2005070	123974	4257.65	202.745
chr3	37147094	37147247	37147243	non_blind	3	2020186	34087	1170.65	55.7454
chr3	38709416	38709719	38709715	non_blind	3	2027778	72216	2480.12	118.101
chr3	52276954	52276972	52276958	blind	5	2094959	1	0.0343431	0.00163539
chr3	61305262	61306002	61305998	non_blind	3	2139222	52840	1814.69	86.4138
chr3	63964241	63964355	63964245	blind	5	2152631	7510	257.917	12.2818
chr3	76019638	76019771	76019767	non_blind	3	2213166	107	3.67471	0.174986
chr3	79989398	79989600	79989402	blind	5	2232967	1	0.0343431	0.00163539
chr3	83439349	83439368	83439364	blind	3	2250062	1	0.0343431	0.00163539
chr3	87766853	87766873	87766869	blind	3	2270300	1	0.0343431	0.00163539
chr3	91256705	91257099	91256709	blind	5	2288383	1	0.0343431	0.00163539
chr3	96783786	96784021	96784017	non_blind	3	2318730	40857	1403.16	66.817
chr3	114070388	114070492	114070392	blind	5	2405541	1	0.0343431	0.00163539
chr3	115329773	115329808	115329777	blind	5	2411769	62669	2152.25	102.488
chr3	115591396	115591416	115591412	blind	3	2413066	2	0.0686862	0.00327077
chr3	122584665	122585369	122585365	blind	3	2446956	2	0.0686862	0.00327077
chr3	126017859	126017877	126017873	non_blind	3	2462840	1	0.0343431	0.00163539
chr3	132317610	132317807	132317803	blind	3	2492062	62560	2148.51	102.31
chr3	132924248	132924452	132924252	blind	5	2494937	40167	1379.46	65.6886
chr3	138918558	138918660	138918562	blind	5	2524217	1	0.0343431	0.00163539
chr3	142484157	142484187	142484161	blind	5	2541395	60	2.06059	0.0981232
chr3	143535309	143535409	143535313	blind	5	2546285	32800	1126.45	53.6407
chr3	143826111	143826130	143826115	blind	5	2547567	1	0.0343431	0.00163539
chr3	153253030	153253514	153253510	non_blind	3	2592170	30077	1032.94	49.1875
chr4	3934097	3934321	3934101	non_blind	5	2630119	116397	3997.44	190.354
chr4	8510418	8510574	8510570	blind	3	2653792	13667	469.367	22.3508
chr4	11966982	11967760	11966986	non_blind	5	2670557	22290	765.508	36.4528
chr4	14567809	14567889	14567813	blind	5	2683343	5351	183.77	8.75096
chr4	25004908	25005010	25005006	non_blind	3	2737930	2354	80.8437	3.8497
chr4	25180931	25181201	25181197	non_blind	3	2739046	122175	4195.87	199.803
chr4	31880396	31880415	31880400	blind	5	2772717	1	0.0343431	0.00163539
chr4	36251076	36251142	36251080	blind	5	2793727	1	0.0343431	0.00163539
chr4	39986623	39986905	39986901	non_blind	3	2812428	40943	1406.11	66.9576
chr4	43197731	43197942	43197735	blind	5	2828329	70881	2434.27	115.918
chr4	54792996	54793049	54793000	blind	5	2886453	18283	627.895	29.8998
chr4	58382861	58382881	58382877	non_blind	3	2904544	1	0.0343431	0.00163539
chr4	67054464	67054802	67054798	non_blind	3	2947224	41353	1420.19	67.6282
chr4	70816822	70817207	70817203	non_blind	3	2966546	51353	1763.62	83.982
chr4	73539077	73539475	73539471	non_blind	3	2981062	73266	2516.18	119.818
chr4	83265361	83265573	83265365	non_blind	5	3029767	7896	271.173	12.913
chr4	91822373	91822523	91822519	blind	3	3072238	28870	991.486	47.2136
chr4	92187301	92187320	92187305	non_blind	5	3074067	1	0.0343431	0.00163539
chr4	93831288	93831442	93831438	blind	3	3082392	32185	1105.33	52.6349
chr4	99342468	99342649	99342645	non_blind	3	3109426	372	12.7756	0.608364
chr4	108194006	108194656	108194010	non_blind	5	3152435	71516	2456.08	116.956
chr4	108449465	108449511	108449507	non_blind	3	3153744	1	0.0343431	0.00163539
chr4	118176039	118176516	118176512	non_blind	3	3205740	1	0.0343431	0.00163539
chr4	123964860	123965577	123965573	non_blind	3	3236282	29946	1028.44	48.9733
chr4	130052017	130052109	130052105	non_blind	3	3266226	14018	481.422	22.9249
chr4	130370787	130370807	130370803	blind	3	3267982	2	0.0686862	0.00327077
chr4	132568010	132568159	132568014	blind	5	3278267	1	0.0343431	0.00163539
chr4	135439476	135439567	135439480	non_blind	5	3292929	49448	1698.2	80.8666
chr4	138074325	138074665	138074329	blind	5	3305949	73161	2512.58	119.647
chr4	139785995	139786607	139786603	non_blind	3	3314446	75317	2586.62	123.172
chr4	140147300	140147667	140147304	blind	5	3316185	1	0.0343431	0.00163539
chr4	142361214	142361445	142361441	non_blind	3	3327272	52162	1791.41	85.305
chr4	152254974	152255097	152255093	blind	3	3375206	1	0.0343431	0.00163539
chr4	153286004	153286260	153286008	blind	5	3380151	1918	65.8701	3.13667
chr5	9782134	9782182	9782178	blind	3	3429006	1	0.0343431	0.00163539
chr5	16080895	16081062	16081058	non_blind	3	3458614	6896	236.83	11.2776
chr5	16665733	16665752	16665748	non_blind	3	3461148	1	0.0343431	0.00163539
chr5	20687909	20687945	20687913	blind	5	3480809	4848	166.495	7.92836
chr5	21057757	21058069	21058065	non_blind	3	3482582	41523	1426.03	67.9062
chr5	23649708	23649808	23649804	non_blind	3	3495118	71377	2451.31	116.729
chr5	24442611	24443293	24443289	non_blind	3	3498672	1	0.0343431	0.00163539
chr5	28644762	28645981	28645977	blind	3	3520350	1	0.0343431	0.00163539
chr5	46643293	46643497	46643493	blind	3	3610008	23896	820.663	39.0792
chr5	59177068	59177356	59177072	blind	5	3671121	18781	644.998	30.7142
chr5	75304162	75304367	75304166	blind	5	3750635	31940	1096.92	52.2343
chr5	86265614	86265745	86265618	non_blind	5	3803951	8184	281.064	13.384
chr5	91864647	91864666	91864651	non_blind	5	3832197	1	0.0343431	0.00163539
chr5	93125100	93125291	93125287	non_blind	3	3838070	1	0.0343431	0.00163539
chr5	107684914	107685155	107685151	non_blind	3	3912954	62035	2130.48	101.451
chr5	110537361	110537582	110537365	non_blind	5	3928267	1	0.0343431	0.00163539
chr5	116332916	116333596	116333592	blind	3	3956358	2476	85.0336	4.04922
chr5	118220483	118220592	118220487	blind	5	3965711	45596	1565.91	74.5671
chr5	128252920	128253015	128252924	non_blind	5	4014841	340	11.6767	0.556032
chr5	134459581	134459648	134459644	non_blind	3	4045702	15949	547.738	26.0828
chr5	136809185	136809298	136809189	non_blind	5	4057589	32209	1106.16	52.6742
chr5	137418283	137418499	137418495	blind	3	4060546	976	33.5189	1.59614
chr5	139126358	139126404	139126400	blind	3	4069540	1131	38.8421	1.84962
chr5	139455271	139455424	139455275	non_blind	5	4071025	853	29.2947	1.39498
chr5	141354177	141354412	141354181	non_blind	5	4080095	31949	1097.23	52.249
chr5	148411593	148411626	148411622	blind	3	4115664	29234	1003.99	47.8089
chr5	150465003	150465037	150465007	blind	5	4125473	1	0.0343431	0.00163539
chr6	8014956	8015329	8014960	blind	5	4156296	1	0.0343431	0.00163539
chr6	16794986	16795005	16794990	blind	5	4200472	2	0.0686862	0.00327077
chr6	18973499	18974126	18974122	non_blind	3	4210743	26376	905.834	43.135
chr6	22890321	22890340	22890336	blind	3	4230271	1	0.0343431	0.00163539
chr6	29967065	29967387	29967383	blind	3	4265507	2	0.0686862	0.00327077
chr6	31257440	31257570	31257444	blind	5	4271314	6976	239.578	11.4085
chr6	31471502	31471725	31471721	non_blind	3	4272241	4	0.137372	0.00654155
chr6	42363565	42363732	42363569	non_blind	5	4326484	1	0.0343431	0.00163539
chr6	45820869	45821260	45821256	non_blind	3	4343891	1	0.0343431	0.00163539
chr6	47563412	47563506	47563416	blind	5	4352312	7366	252.971	12.0463
chr6	49253928	49254678	49254674	non_blind	3	4360589	25193	865.206	41.2003
chr6	53507844	53508178	53507848	non_blind	5	4380742	9936	341.233	16.2492
chr6	72810343	72810498	72810347	non_blind	5	4481084	1	0.0343431	0.00163539
chr6	73149184	73149205	73149201	blind	3	4482915	1	0.0343431	0.00163539
chr6	73698018	73698073	73698022	non_blind	5	4485740	13481	462.98	22.0467
chr6	76925996	76926031	76926027	blind	3	4502107	1	0.0343431	0.00163539
chr6	82045195	82045509	82045505	blind	3	4527391	27626	948.763	45.1792
chr6	83164542	83164712	83164546	non_blind	5	4533270	24998	858.509	40.8814
chr6	83700609	83700801	83700613	blind	5	4535906	28	0.961607	0.0457908
chr6	85300823	85301088	85300827	blind	5	4543622	61	2.09493	0.0997586
chr6	88922986	88923338	88922990	non_blind	5	4561166	36474	1252.63	59.6491
chr6	92518478	92518825	92518821	non_blind	3	4579589	161069	5531.61	263.41
chr6	97503748	97504172	97504168	non_blind	3	4603439	134289	4611.9	219.614
chr6	97965736	97965884	97965740	blind	5	4605688	23774	816.473	38.8797
chr6	99964185	99964343	99964339	non_blind	3	4614631	11265	386.875	18.4226
chr6	101497918	101497960	101497956	non_blind	3	4621997	22	0.755549	0.0359785
chr6	102285438	102285464	102285442	blind	5	4626038	2917	100.179	4.77042
chr6	112572865	112573033	112573029	blind	3	4677215	8	0.274745	0.0130831
chr6	117780252	117780337	117780333	non_blind	3	4702583	41915	1439.49	68.5472
chr6	119472686	119473072	119472690	blind	5	4710910	66594	2287.05	108.907
chr6	120046383	120046429	120046387	non_blind	5	4713496	1	0.0343431	0.00163539
chr6	120653156	120653383	120653379	non_blind	3	4716479	1	0.0343431	0.00163539
chr6	129426070	129426253	129426249	non_blind	3	4761677	11348	389.726	18.5584
chr6	136848766	136849121	136849117	blind	3	4800419	1	0.0343431	0.00163539
chr6	140897629	140898184	140898180	non_blind	3	4819801	1	0.0343431	0.00163539
chr6	146144879	146144898	146144883	non_blind	5	4844720	1	0.0343431	0.00163539
chr6	149493638	149493924	149493920	non_blind	3	4860887	72294	2482.8	118.229
chr7	6822635	6822810	6822639	blind	5	4883285	1	0.0343431	0.00163539
chr7	16804002	16804050	16804046	blind	3	4942214	53041	1821.59	86.7426
chr7	17627882	17628471	17627886	non_blind	5	4947331	1	0.0343431	0.00163539
chr7	19174095	19174225	19174099	blind	5	4956487	1	0.0343431	0.00163539
chr7	28557673	28558235	28558231	non_blind	3	5010606	37724	1295.56	61.6933
chr7	36023402	36023570	36023566	blind	3	5051176	59542	2044.86	97.3742
chr7	49473303	49473617	49473307	blind	5	5121347	81604	2802.54	133.454
chr7	52528584	52528807	52528803	non_blind	3	5136968	70652	2426.41	115.543
chr7	59916870	59917166	59917162	non_blind	3	5174410	1	0.0343431	0.00163539
chr7	65951280	65951558	65951554	blind	3	5205382	47991	1648.16	78.4839
chr7	73536225	73536473	73536469	non_blind	3	5241522	37322	1281.75	61.0359
chr7	80331409	80331427	80331423	blind	3	5276118	1	0.0343431	0.00163539
chr7	87792997	87793755	87793001	blind	5	5314477	3	0.103029	0.00490616
chr7	89997108	89997339	89997335	blind	3	5325102	11505	395.118	18.8151
chr7	90427097	90427450	90427446	non_blind	3	5327140	7244	248.782	11.8467
chr7	90995402	90996412	90995406	blind	5	5329997	619	21.2584	1.0123
chr7	91692810	91693139	91692814	blind	5	5333143	1	0.0343431	0.00163539
chr7	95774040	95774059	95774044	non_blind	5	5353659	6	0.206059	0.00981232
chr7	96552087	96552223	96552091	blind	5	5357555	1	0.0343431	0.00163539
chr7	96594161	96594332	96594165	non_blind	5	5357763	103599	3557.91	169.424
chr7	97635893	97636160	97635897	non_blind	5	5362929	83252	2859.13	136.149
chr7	98160972	98161165	98160976	non_blind	5	5365559	39180	1345.56	64.0745
chr7	101134988	101135040	101135036	non_blind	3	5379866	6494	223.024	10.6202
chr7	101335441	101335701	101335697	blind	3	5380860	487	16.7251	0.796433
chr7	102247914	102248480	102248476	blind	3	5385400	29464	1011.89	48.185
chr7	107213072	107213146	107213142	blind	3	5413190	25608	879.459	41.879
chr7	109886244	109886386	109886382	blind	3	5427528	60941	2092.9	99.6621
chr7	112327114	112327877	112327873	non_blind	3	5439320	34566	1187.1	56.5288
chr7	113586295	113586472	113586468	blind	3	5445436	2	0.0686862	0.00327077
chr7	116258941	116259075	116258945	blind	5	5458491	97658	3353.88	159.709
chr7	119746626	119746800	119746796	blind	3	5475944	44166	1516.8	72.2285
chr7	121221236	121221274	121221270	blind	3	5483414	208	7.14337	0.34016
chr7	123165843	123165968	123165847	non_blind	5	5492857	54089	1857.59	88.4564
chr7	125412626	125413009	125412630	non_blind	5	5504501	102231	3510.93	167.187
chr7	125762608	125762833	125762612	non_blind	5	5506135	48368	1661.11	79.1004
chr7	126043409	126043469	126043465	blind	3	5507522	127001	4361.61	207.696
chr7	126164041	126164252	126164248	non_blind	3	5508070	29731	1021.06	48.6217
chr7	126381391	126381689	126381685	blind	3	5509098	150482	5168.02	246.096
chr7	127219613	127219651	127219647	blind	3	5513408	68736	2360.61	112.41
chr7	128074094	128074427	128074098	non_blind	5	5517653	90981	3124.57	148.789
chr7	131223163	131223350	131223167	non_blind	5	5533343	61685	2118.46	100.879
chr7	132898286	132898428	132898290	non_blind	5	5541469	41938	1440.28	68.5849
chr7	133769492	133769595	133769496	non_blind	5	5545643	15678	538.432	25.6396
chr7	134022175	134022256	134022179	non_blind	5	5546815	607	20.8463	0.99268
chr7	134169075	134169349	134169079	blind	5	5547553	7127	244.763	11.6554
chr7	135822175	135822262	135822179	non_blind	5	5555605	39755	1365.31	65.0148
chr7	138132587	138133018	138133014	blind	3	5566542	48523	1666.43	79.3539
chr7	140321475	140321634	140321479	blind	5	5577319	92984	3193.36	152.065
chr7	140710204	140710310	140710306	non_blind	3	5579714	1	0.0343431	0.00163539
chr7	140956122	140956148	140956144	non_blind	3	5581042	1527	52.442	2.49724
chr7	141035748	141035990	141035986	non_blind	3	5581498	44187	1517.52	72.2628
chr7	141414388	141414608	141414604	non_blind	3	5583514	14	0.480804	0.0228954
chr7	141448536	141448838	141448834	non_blind	3	5583676	88407	3036.17	144.58
chr7	141601070	141601294	141601074	blind	5	5584491	68103	2338.87	111.375
chr7	141811201	141811313	141811309	blind	3	5585280	91129	3129.65	149.031
chr7	141920710	141920941	141920937	non_blind	3	5585796	32888	1129.48	53.7846
chr7	142407551	142407899	142407555	blind	5	5588045	21119	725.292	120.028
chr7	142408688	142408798	142408794	non_blind	3	5588052	52275	1795.29	120.028
chr7	142462682	142462825	142462821	non_blind	3	5588300	22231	763.482	36.3563
chr7	142531768	142531895	142531772	non_blind	5	5588645	22324	766.676	36.5084
chr7	142691069	142691172	142691073	non_blind	5	5589325	62702	2153.38	102.542
chr7	142744517	142744857	142744521	blind	5	5589635	44745	1536.68	73.1754
chr7	142975460	142975724	142975464	blind	5	5590915	61334	2106.4	100.305
chr7	142980947	142981153	142980951	blind	5	5590935	830	28.5048	1.35737
chr7	143025766	143026309	143026305	blind	3	5591130	610	20.9493	0.997586
chr7	143299488	143299609	143299492	blind	5	5592479	758	26.0321	1.23962
chr7	143405372	143405392	143405376	non_blind	5	5592979	16125	553.783	26.3706
chr7	143434665	143434928	143434924	blind	3	5593138	56386	1936.47	92.2129
chr7	143504270	143504463	143504459	non_blind	3	5593440	78	2.67876	0.12756
chr7	143584966	143585097	143585093	blind	3	5593826	247	8.48275	0.403941
chr7	143618099	143618161	143618103	blind	5	5593999	37065	1272.93	60.6156
chr7	143731252	143731909	143731905	non_blind	3	5594626	38934	1337.12	63.6722
chr7	143745509	143745944	143745513	blind	5	5594701	9569	328.629	15.649
chr7	143782502	143782781	143782777	non_blind	3	5594892	63457	2179.31	103.777
chr7	143906121	143906172	143906125	non_blind	5	5595571	1111	38.1552	1.81691
chr7	143938951	143939452	143938955	non_blind	5	5595723	31651	1086.99	51.7616
chr7	143974332	143974541	143974336	non_blind	5	5595903	44199	1517.93	72.2825
chr7	143992646	143992821	143992650	blind	5	5595989	5135	176.352	8.39771
chr7	144040719	144041103	144040723	non_blind	5	5596247	10580	363.35	17.3024
chr7	144048434	144048659	144048438	blind	5	5596295	51344	1763.31	83.9673
chr7	144153845	144154099	144154095	non_blind	3	5596814	46819	1607.91	76.5672
chr7	144179036	144179206	144179040	blind	5	5596937	47062	1616.26	77.6678
chr7	144179036	144179206	144179202	blind	3	5596938	430	14.7675	77.6678
chr7	144360046	144360074	144360070	blind	3	5597746	19563	671.855	31.9931
chr7	144399359	144399729	144399363	non_blind	5	5597911	37557	1289.82	61.4202
chr7	144434098	144434213	144434102	non_blind	5	5598057	53976	1853.7	89.4818
chr7	144437717	144438224	144438220	non_blind	3	5598080	740	25.4139	89.4818
chr7	144445297	144445477	144445473	blind	3	5598112	45658	1568.04	74.6685
chr7	144446849	144446897	144446893	blind	3	5598126	35262	1211.01	57.667
chr7	144453663	144453855	144453667	blind	5	5598165	57024	1958.38	93.2563
chr7	144465851	144466038	144466034	non_blind	3	5598218	68848	2364.46	112.593
chr7	144473116	144473501	144473497	non_blind	3	5598272	7693	264.202	82.5167
chr7	144473498	144473584	144473502	blind	5	5598273	42764	1468.65	82.5167
chr7	144483730	144484139	144484135	non_blind	3	5598314	30972	1063.68	50.6512
chr7	144492896	144493133	144492900	non_blind	5	5598355	3234	111.066	5.28884
chr7	144501794	144502114	144502110	blind	3	5598396	47008	1614.4	76.8763
chr7	144513013	144513058	144513017	non_blind	5	5598455	29599	1016.52	48.4058
chr7	144522894	144523356	144523352	non_blind	3	5598492	21085	724.125	34.4821
chr7	144528602	144528788	144528784	non_blind	3	5598530	2985	102.514	4.88163
chr7	144536639	144536691	144536687	non_blind	3	5598570	1850	63.5348	3.02547
chr7	144546911	144547189	144546915	non_blind	5	5598611	564	19.3695	0.922358
chr7	144549951	144550095	144550091	non_blind	3	5598626	73871	2536.96	120.808
chr7	144560260	144560481	144560264	non_blind	5	5598685	11439	392.851	317.294
chr7	144560497	144560620	144560501	blind	5	5598687	88433	3037.07	317.294
chr7	144561188	144561234	144561192	blind	5	5598693	94146	3233.27	317.294
chr7	144567058	144567081	144567077	blind	3	5598724	16406	563.433	26.8302
chr7	144571958	144572326	144572322	non_blind	3	5598752	13460	462.258	22.0123
chr7	144579624	144579660	144579656	blind	3	5598798	1637	56.2197	27.5661
chr7	144580748	144580861	144580857	non_blind	3	5598806	15219	522.668	141.548
chr7	144581384	144581545	144581388	blind	5	5598813	69697	2393.61	138.871
chr7	144582721	144582997	144582725	non_blind	5	5598827	23	0.789892	0.0441554
chr7	144583410	144583753	144583414	blind	5	5598831	4	0.137372	133.722
chr7	144584270	144584409	144584405	blind	3	5598838	81741	2807.24	211.735
chr7	144586248	144586767	144586252	non_blind	5	5598849	47726	1639.06	251.362
chr7	144587187	144587251	144587247	non_blind	3	5598850	24235	832.306	117.684
chr7	144597159	144597537	144597163	non_blind	5	5598895	31513	1082.25	193.499
chr7	144597543	144597630	144597547	blind	5	5598897	86792	2980.71	193.499
chr7	144598809	144599075	144598813	blind	5	5598907	15	0.515147	193.499
chr7	144600537	144600618	144600614	blind	3	5598918	19133	657.087	31.2899
chr7	144610131	144610244	144610240	non_blind	3	5598958	64273	2207.34	105.111
chr7	144614128	144614192	144614188	blind	3	5598984	32544	1117.66	53.222
chr7	144617176	144617516	144617512	non_blind	3	5599000	90077	3093.53	161.607
chr7	144617609	144617684	144617613	non_blind	5	5599003	8742	300.228	161.607
chr7	144620079	144620240	144620236	non_blind	3	5599020	77489	2661.21	130.075
chr7	144621578	144621997	144621582	blind	5	5599029	2049	70.3691	130.075
chr7	144628299	144628487	144628303	non_blind	5	5599057	89517	3074.29	146.395
chr7	144631092	144631324	144631320	non_blind	3	5599068	80818	2775.54	262.161
chr7	144632148	144632429	144632425	non_blind	3	5599076	79487	2729.83	262.161
chr7	144638736	144638975	144638971	non_blind	3	5599116	1674	57.4904	2.73764
chr7	144643902	144644230	144644226	non_blind	3	5599132	2	0.0686862	0.00327077
chr7	144645776	144646120	144645780	blind	5	5599151	59903	2057.26	97.9646
chr7	144648909	144648961	144648913	blind	5	5599169	24305	834.71	39.7481
chr7	144657303	144657724	144657720	blind	3	5599228	21611	742.189	69.5726
chr7	144658757	144658827	144658823	non_blind	3	5599236	20931	718.836	118.204
chr7	144661230	144661432	144661428	blind	3	5599242	29737	1021.26	90.8474
chr7	144663457	144663684	144663461	blind	5	5599253	4883	167.697	62.9362
chr7	144663681	144663948	144663944	blind	3	5599256	3864	132.702	14.3047
chr7	144670474	144670868	144670864	blind	3	5599284	10906	374.546	21.0131
chr7	144671264	144671294	144671290	non_blind	3	5599290	1943	66.7287	21.0131
chr7	144675239	144675481	144675477	blind	3	5599306	159445	5475.84	658.773
chr7	144675782	144675946	144675942	blind	3	5599312	146963	5047.17	847.215
chr7	144676068	144676332	144676328	blind	3	5599316	96416	3311.23	847.215
chr7	144677184	144677445	144677441	non_blind	3	5599322	115228	3957.29	738.69
chr7	144678115	144678158	144678154	blind	3	5599330	93084	3196.8	393.664
chr7	144679353	144679482	144679357	blind	5	5599335	32404	1112.85	205.406
chr7	144680047	144680431	144680051	blind	5	5599341	113	3.88077	320.889
chr7	144681380	144681821	144681384	non_blind	5	5599351	85399	2932.87	267.896
chr7	144682390	144682610	144682394	non_blind	5	5599353	78300	2689.07	267.896
chr7	144684637	144684871	144684867	blind	3	5599366	6335	217.564	10.3602
chr7	144689895	144689998	144689899	non_blind	5	5599381	14104	484.375	136.287
chr7	144690788	144690977	144690973	non_blind	3	5599388	69232	2377.64	136.287
chr7	144694147	144694485	144694151	non_blind	5	5599411	38435	1319.98	63.2797
chr7	144695395	144695589	144695399	blind	5	5599419	259	8.89487	77.7267
chr7	144696760	144696882	144696764	blind	5	5599429	8834	303.387	14.8706
chr7	144699816	144700018	144699820	blind	5	5599443	43624	1498.18	98.0382
chr7	144700278	144700348	144700344	non_blind	3	5599446	16324	560.617	98.0382
chr7	144704224	144704593	144704589	blind	3	5599472	10305	353.906	16.8527
chr7	144721549	144721629	144721553	non_blind	5	5599553	15896	545.918	281.247
chr7	144722714	144722845	144722841	blind	3	5599558	156080	5360.27	281.247
chr7	144733894	144733980	144733976	non_blind	3	5599618	47188	1620.58	77.1706
chr7	144743832	144743980	144743836	blind	5	5599667	1138	39.0825	1.86107
chr7	144749559	144749838	144749563	blind	5	5599699	70399	2417.72	121.069
chr7	144749840	144750042	144749844	non_blind	5	5599703	3632	124.734	121.069
chr7	144762120	144762628	144762624	non_blind	3	5599740	17185	590.187	280.469
chr7	144762625	144762774	144762770	blind	3	5599742	82151	2821.32	280.469
chr7	144762771	144763010	144762775	non_blind	5	5599743	71254	2447.08	280.469
chr7	144763334	144763991	144763338	blind	5	5599745	1	0.0343431	280.469
chr7	144763334	144763991	144763987	blind	3	5599746	909	31.2179	280.469
chr7	144768507	144769172	144769168	non_blind	3	5599758	73837	2535.79	132.061
chr7	144771515	144771599	144771519	non_blind	5	5599771	6915	237.483	371.943
chr7	144772926	144773700	144772930	non_blind	5	5599779	50885	1747.55	454.822
chr7	144774356	144774581	144774577	non_blind	3	5599780	95797	3289.97	454.822
chr7	144774578	144774881	144774877	blind	3	5599782	75243	2584.08	443.514
chr7	144775686	144775794	144775790	non_blind	3	5599786	49273	1692.19	443.514
chr7	144780402	144780452	144780448	non_blind	3	5599800	11662	400.51	463.084
chr7	144781397	144781460	144781456	blind	3	5599806	235433	8085.5	463.084
chr7	144782023	144782558	144782554	non_blind	3	5599810	36070	1238.76	463.084
chr7	144784929	144785062	144785058	blind	3	5599824	57523	1975.52	563.042
chr7	144785811	144785900	144785815	non_blind	5	5599827	49934	1714.89	563.042
chr7	144786389	144786494	144786393	blind	5	5599833	39879	1369.57	627.555
chr7	144786389	144786494	144786490	blind	3	5599834	99024	3400.79	627.555
chr7	144786491	144786998	144786495	blind	5	5599835	97927	3363.12	627.555
chr7	144787061	144787383	144787379	blind	3	5599840	27759	953.331	451.821
chr7	144788012	144788098	144788094	non_blind	3	5599844	11689	401.437	584.808
chr7	144790439	144790599	144790443	non_blind	5	5599853	81318	2792.71	959.261
chr7	144790637	144790994	144790990	blind	3	5599856	122172	4195.77	1039.26
chr7	144791599	144791742	144791738	non_blind	3	5599858	105310	3616.67	1039.26
chr7	144791753	144792077	144792073	non_blind	3	5599860	132541	4551.87	1039.26
chr7	144792148	144792807	144792803	non_blind	3	5599862	67356	2313.22	1139.61
chr7	144792804	144792908	144792808	blind	5	5599863	66179	2272.79	1454.59
chr7	144793065	144793145	144793069	blind	5	5599867	60609	2081.5	1321.6
chr7	144793158	144793403	144793162	non_blind	5	5599871	61359	2107.26	755.331
chr7	144793822	144794203	144793826	non_blind	5	5599873	192601	6614.52	645.178
chr7	144795495	144795542	144795499	blind	5	5599883	13763	472.664	471.701
chr7	144797725	144797963	144797959	blind	3	5599892	20711	711.28	63.7719
chr7	144798137	144799142	144799138	blind	3	5599898	650	22.323	228.043
chr7	144799139	144799181	144799143	non_blind	5	5599899	3871	132.942	228.043
chr7	144800666	144800883	144800670	non_blind	5	5599903	86557	2972.64	194.173
chr7	144802550	144803179	144803175	non_blind	3	5599908	27654	949.725	194.187
chr7	144804513	144804894	144804890	non_blind	3	5599918	9	0.309088	466.687
chr7	144804891	144805020	144804895	blind	5	5599919	136	4.67066	421.462
chr7	144804891	144805020	144805016	blind	3	5599920	28291	971.601	421.462
chr7	144805017	144805090	144805021	blind	5	5599921	62114	2133.19	421.462
chr7	144805087	144805454	144805091	non_blind	5	5599923	143176	4917.11	478.4
chr7	144806630	144806746	144806742	blind	3	5599928	23988	823.823	478.4
chr7	144808028	144808545	144808541	non_blind	3	5599932	34816	1195.69	657.465
chr7	144810067	144810225	144810221	non_blind	3	5599940	200044	6870.14	384.087
chr7	144812270	144812540	144812274	non_blind	5	5599951	130657	4487.17	308.403
chr7	144813502	144813838	144813834	blind	3	5599958	19580	672.438	308.611
chr7	144813835	144814429	144813839	blind	5	5599959	702	24.1089	380.381
chr7	144813835	144814429	144814425	blind	3	5599960	37641	1292.71	380.381
chr7	144814426	144815043	144814430	blind	5	5599961	1	0.0343431	499.167
chr7	144814426	144815043	144815039	blind	3	5599962	126	4.32723	285.493
chr7	144816462	144817192	144817188	non_blind	3	5599968	1	0.0343431	285.493
chr7	144817252	144817581	144817256	blind	5	5599971	43886	1507.18	357.72
chr7	144817578	144817947	144817582	non_blind	5	5599973	72635	2494.51	295.014
chr7	144818791	144818850	144818795	non_blind	5	5599979	21280	730.822	294.805
chr7	144819697	144820018	144819701	blind	5	5599981	42465	1458.38	294.805
chr7	144825261	144825454	144825450	blind	3	5600012	28681	984.995	514.485
chr7	144825451	144825842	144825455	blind	5	5600013	133024	4568.46	563.145
chr7	144825974	144826404	144826400	blind	3	5600018	62154	2134.56	640.727
chr7	144827103	144827242	144827107	blind	5	5600021	90736	3116.16	640.727
chr7	144827239	144827419	144827243	blind	5	5600023	29755	1021.88	614.492
chr7	144827846	144828102	144828098	blind	3	5600028	47439	1629.2	482.333
chr7	144828528	144828778	144828532	blind	5	5600033	12639	434.063	236.686
chr7	144828876	144828970	144828966	non_blind	3	5600036	52212	1793.12	226.879
chr7	144829019	144829172	144829023	non_blind	5	5600039	2683	92.1426	149.298
chr7	144830723	144830825	144830821	non_blind	3	5600044	23758	815.924	128.628
chr7	144834491	144835576	144835572	blind	3	5600064	38541	1323.62	64.8104
chr7	144835573	144835758	144835577	non_blind	5	5600065	205	7.04034	109.124
chr7	144836788	144836816	144836812	blind	3	5600070	884	30.3593	162.291
chr7	144837302	144837354	144837306	blind	5	5600075	27097	930.596	140.902
chr7	144837351	144837607	144837355	blind	5	5600077	258	8.86053	140.566
chr7	144837351	144837607	144837603	blind	3	5600078	32252	1107.63	140.566
chr7	144839457	144839687	144839683	non_blind	3	5600084	25186	864.966	261.551
chr7	144839684	144840076	144839688	blind	5	5600085	276	9.4787	261.551
chr7	144840418	144840738	144840422	non_blind	5	5600095	74863	2571.03	164.07
chr7	144843707	144843750	144843746	non_blind	3	5600108	74	2.54139	87.171
chr7	144844762	144844891	144844766	non_blind	5	5600115	53208	1827.33	223.021
chr7	144845439	144845691	144845443	blind	5	5600117	21	0.721206	223.021
chr7	144847457	144847479	144847461	non_blind	5	5600127	5322	182.774	222.9
chr7	144847514	144848026	144847518	non_blind	5	5600129	77747	2670.07	352.414
chr7	144849305	144849608	144849309	blind	5	5600139	79195	2719.8	320.501
chr7	144850603	144850808	144850607	non_blind	5	5600147	39037	1340.65	304.905
chr7	144851069	144851173	144851169	blind	3	5600152	68210	2342.54	409.588
chr7	144852884	144852966	144852888	non_blind	5	5600159	20005	687.034	360.16
chr7	144854057	144854202	144854061	blind	5	5600161	123201	4231.11	360.16
chr7	144854812	144855024	144854816	non_blind	5	5600165	8813	302.666	395.379
chr7	144856760	144856899	144856764	blind	5	5600173	89746	3082.16	249.033
chr7	144857461	144857659	144857655	non_blind	3	5600178	53719	1844.88	267.25
chr7	144859075	144859384	144859380	blind	3	5600190	19952	685.214	177.026
chr7	144859381	144859508	144859504	blind	3	5600192	34576	1187.45	90.7771
chr7	144860725	144860997	144860729	blind	5	5600207	980	33.6563	157.702
chr7	144860994	144861181	144860998	blind	5	5600209	60875	2090.64	101.157
chr7	144863386	144863434	144863430	blind	3	5600222	25171	864.451	111.228
chr7	144865877	144866114	144865881	blind	5	5600231	42842	1471.33	111.228
chr7	144868797	144869155	144868801	non_blind	5	5600251	30785	1057.25	170.371
chr7	144871249	144872290	144872286	non_blind	3	5600264	73393	2520.54	214.38
chr7	144872471	144872590	144872475	blind	5	5600267	26910	924.173	164.034
chr7	144873838	144873908	144873904	blind	3	5600278	40074	1376.27	487.802
chr7	144873905	144874484	144873909	blind	5	5600279	102437	3518.01	487.802
chr7	144874481	144874578	144874485	non_blind	5	5600281	4676	160.588	523.527
chr7	144874575	144874956	144874952	non_blind	3	5600282	91317	3136.11	667.771
chr7	144874980	144875053	144875049	blind	3	5600288	59670	2049.25	667.771
chr7	144875050	144875145	144875054	non_blind	5	5600289	105	3.60603	667.771
chr7	144876260	144876551	144876547	blind	3	5600294	21845	750.226	583.277
chr7	144876597	144877019	144876601	blind	5	5600297	88202	3029.13	575.63
chr7	144877084	144877277	144877273	blind	3	5600302	77244	2652.8	328.536
chr7	144877274	144877342	144877278	non_blind	5	5600303	13601	467.101	328.536
chr7	144879385	144879607	144879389	non_blind	5	5600323	83655	2872.97	398.364
chr7	144879897	144880079	144880075	blind	3	5600328	6764	232.297	398.364
chr7	144880076	144880183	144880179	blind	3	5600330	78094	2681.99	398.364
chr7	144880180	144880816	144880812	blind	3	5600332	41872	1438.02	438.518
chr7	144880813	144881108	144880817	blind	5	5600333	33205	1140.36	438.518
chr7	144882208	144882603	144882212	non_blind	5	5600341	24553	843.227	504.607
chr7	144883491	144883591	144883587	non_blind	3	5600348	86189	2960	536.752
chr7	144883588	144883744	144883592	blind	5	5600349	26622	914.283	536.752
chr7	144883588	144883744	144883740	blind	3	5600350	96114	3300.86	609.707
chr7	144884398	144884732	144884728	non_blind	3	5600358	94733	3253.43	1019.07
chr7	144886752	144887208	144886756	non_blind	5	5600361	44610	1532.05	862.147
chr7	144888168	144888281	144888277	non_blind	3	5600362	99500	3417.14	817.411
chr7	144888278	144888431	144888282	non_blind	5	5600363	112950	3879.06	925.184
chr7	144890325	144890556	144890329	blind	5	5600367	17106	587.473	942.14
chr7	144890325	144890556	144890552	blind	3	5600368	45310	1556.09	1055.24
chr7	144890646	144890827	144890650	non_blind	5	5600371	16859	578.991	993.257
chr7	144891113	144891293	144891289	blind	3	5600374	68759	2361.4	1290.99
chr7	144891290	144891976	144891294	blind	5	5600375	65901	2263.25	1128.27
chr7	144891973	144892346	144891977	blind	5	5600377	10368	356.07	1117.3
chr7	144891973	144892346	144892342	blind	3	5600378	69161	2375.2	1089.32
chr7	144892711	144893250	144892715	non_blind	5	5600381	56829	1951.69	1489.57
chr7	144893247	144893391	144893387	non_blind	3	5600382	226666	7784.42	1574.13
chr7	144894351	144894614	144894610	blind	3	5600388	22632	777.254	42026.6
chr7	144894611	144894743	144894615	blind	5	5600389	83610	2871.43	42026.6
chr7	144894740	144894852	144894744	blind	5	5600391	30548	1049.11	41904.7
chr7	144894740	144894852	144894848	blind	3	5600392	45266	1554.58	41985
chr7	144894849	144895062	144894853	blind	5	5600393	214237	7357.57	42009.6
chr7	144894849	144895062	144895058	blind	3	5600394	68564	2354.7	41916.7
chr7	144895059	144895204	144895063	non_blind	5	5600395	599641	20593.5	41634.4
chr7	144895486	144895554	144895490	non_blind	5	5600397	24270766	833534	41634.4
chr7	144895857	144896125	144895861	blind	5	5600401	4958	170.273	41795.7
chr7	144895857	144896125	144896121	blind	3	5600402	49122	1687	41745.7
chr7	144896122	144896368	144896126	blind	5	5600403	15037	516.418	41671.7
chr7	144896365	144896796	144896369	blind	5	5600405	54078	1857.21	41288.4
chr7	144897814	144898218	144898214	non_blind	3	5600408	82103	2819.67	668.451
chr7	144898215	144898599	144898219	non_blind	5	5600409	81266	2790.93	668.451
chr7	144898628	144898739	144898735	non_blind	3	5600410	41486	1424.76	668.451
chr7	144898847	144898940	144898851	blind	5	5600415	48426	1663.1	768.411
chr7	144898937	144899246	144899242	blind	3	5600418	32266	1108.12	1187.34
chr7	144899716	144899889	144899720	blind	5	5600423	9492	325.985	1001.28
chr7	144899716	144899889	144899885	blind	3	5600424	118253	4061.18	1001.28
chr7	144900009	144900062	144900058	non_blind	3	5600426	2495	85.6861	1001.28
chr7	144900059	144900319	144900315	blind	3	5600428	187571	6441.77	922.087
chr7	144900326	144900586	144900330	blind	5	5600431	122670	4212.87	935.06
chr7	144900583	144900897	144900587	blind	5	5600433	59555	2045.3	882.293
chr7	144900906	144901374	144901370	non_blind	3	5600436	31532	1082.91	882.293
chr7	144902303	144902675	144902671	blind	3	5600442	7933	272.444	797.503
chr7	144903446	144903545	144903450	non_blind	5	5600447	40992	1407.79	507.322
chr7	144903542	144904147	144904143	non_blind	3	5600448	59333	2037.68	507.322
chr7	144904517	144904807	144904521	blind	5	5600451	165639	5688.56	702.181
chr7	144904804	144904912	144904808	non_blind	5	5600453	36318	1247.27	706.561
chr7	144905727	144905992	144905988	non_blind	3	5600464	48148	1653.55	638.851
chr7	144905989	144906087	144905993	blind	5	5600465	71004	2438.5	638.851
chr7	144906091	144906395	144906391	non_blind	3	5600468	10611	364.415	423.909
chr7	144906456	144906952	144906948	non_blind	3	5600470	58922	2023.57	590.44
chr7	144907321	144907534	144907325	blind	5	5600477	1768	60.7186	548.597
chr7	144907321	144907534	144907530	blind	3	5600478	32439	1114.06	548.597
chr7	144907531	144907700	144907696	blind	3	5600480	138148	4744.43	531.244
chr7	144908060	144908135	144908131	non_blind	3	5600482	26474	909.2	441.36
chr7	144908547	144908739	144908735	blind	3	5600486	67092	2304.15	441.36
chr7	144908893	144909060	144908897	non_blind	5	5600491	20	0.686862	159.938
chr7	144909097	144909220	144909216	non_blind	3	5600492	3940	135.312	159.938
chr7	144910314	144910451	144910318	blind	5	5600497	272	9.34133	11.0094
chr7	144912133	144912465	144912461	blind	3	5600506	2500	85.8578	401.788
chr7	144914859	144915025	144914863	non_blind	5	5600511	15181	521.363	410.58
chr7	144915022	144915206	144915202	non_blind	3	5600512	227140	7800.7	410.58
chr7	144915203	144915499	144915495	blind	3	5600514	13	0.446461	410.58
chr7	144915496	144915588	144915500	non_blind	5	5600515	578	19.8503	410.58
chr7	144916479	144916510	144916483	non_blind	5	5600521	5648	193.97	406.492
chr7	144917945	144918086	144917949	blind	5	5600535	221760	7615.93	479.973
chr7	144919282	144919603	144919286	non_blind	5	5600543	71732	2463.5	479.973
chr7	144922886	144923200	144922890	non_blind	5	5600563	142398	4890.39	232.876
chr7	144928924	144929176	144929172	non_blind	3	5600588	144	4.94541	116.531
chr7	144929691	144929756	144929752	blind	3	5600592	68842	2364.25	116.531
chr7	144929753	144930492	144930488	blind	3	5600594	2270	77.9589	116.531
chr7	144935462	144935485	144935481	blind	3	5600624	35921	1233.64	58.7447
chr7	144946550	144946633	144946629	non_blind	3	5600660	24363	836.702	39.8429
chr7	144952507	144952716	144952511	blind	5	5600685	107118	3678.77	175.179
chr7	144986831	144987235	144987231	blind	3	5600838	30434	1045.2	49.7714
chr7	144990363	144990525	144990521	blind	3	5600860	3642	125.078	31.0985
chr7	144990522	144990696	144990692	blind	3	5600862	15374	527.991	31.0985
chr7	144994133	144994207	144994137	non_blind	5	5600885	14818	508.896	24.2332
chr7	144998764	144999105	144999101	blind	3	5600906	187773	6448.71	307.081
chr7	145006082	145006303	145006086	blind	5	5600941	27204	934.27	44.4891
chr7	145039919	145039989	145039985	non_blind	3	5601100	7852	269.662	53.8615
chr7	145040443	145041164	145041160	non_blind	3	5601104	7	0.240402	53.8615
chr7	145041173	145041462	145041458	blind	3	5601108	25076	861.188	53.8615
chr7	145048101	145048930	145048105	blind	5	5601151	576	19.7816	0.941983
chr7	145062561	145062956	145062565	non_blind	5	5601223	149019	5117.78	243.704
chr7	145068246	145068716	145068712	non_blind	3	5601254	51226	1759.26	83.7743
chr7	145074224	145074261	145074228	blind	5	5601285	16082	552.306	26.3003
chr7	145095329	145095479	145095475	non_blind	3	5601392	76526	2628.14	128.834
chr7	145096544	145096573	145096569	non_blind	3	5601402	2253	77.3751	128.834
chr7	145098897	145099208	145099204	blind	3	5601418	3593	123.395	5.87595
chr7	145102633	145102833	145102637	non_blind	5	5601435	46657	1602.35	76.3022
chr7	145109135	145109249	145109245	non_blind	3	5601472	4	0.137372	62.2706
chr7	145109246	145109668	145109250	non_blind	5	5601473	38073	1307.55	62.2706
chr7	145133558	145133757	145133562	blind	5	5601587	3380	116.08	22.3656
chr7	145135292	145135419	145135296	blind	5	5601593	10296	353.597	22.3656
chr7	145138034	145138096	145138092	non_blind	3	5601608	21593	741.571	35.3129
chr7	145141857	145142372	145141861	non_blind	5	5601633	70259	2412.91	114.901
chr7	145148724	145149084	145148728	non_blind	5	5601673	61261	2103.89	364.632
chr7	145149801	145150022	145150018	non_blind	3	5601676	79576	2732.89	364.632
chr7	145150019	145150088	145150084	blind	3	5601678	82127	2820.5	364.632
chr7	145158760	145158830	145158764	non_blind	5	5601713	41683	1431.52	104.56
chr7	145159694	145159790	145159698	blind	5	5601717	22253	764.238	104.56
chr7	145176428	145177161	145176432	non_blind	5	5601797	10880	373.653	17.793
chr7	145184043	145184391	145184387	blind	3	5601826	61661	2117.63	206.899
chr7	145184388	145184764	145184392	blind	5	5601827	64853	2227.25	206.899
chr7	145189067	145189465	145189461	blind	3	5601852	91903	3156.24	150.297
chr7	145192279	145192509	145192283	non_blind	5	5601863	5578	191.566	11.1452
chr7	145194658	145194764	145194760	non_blind	3	5601870	1237	42.4824	89.701
chr7	145196015	145196282	145196278	non_blind	3	5601876	48035	1649.67	101.335
chr7	145197737	145197873	145197869	non_blind	3	5601886	12692	435.883	99.3121
chr7	145207821	145208650	145207825	non_blind	5	5601935	18763	644.38	30.6848
chr7	145216671	145216728	145216724	non_blind	3	5601964	573	19.6786	0.937077
chr7	145223399	145223585	145223581	blind	3	5602006	1699	58.349	9.81723
chr7	145224355	145224633	145224359	blind	5	5602011	4304	147.813	9.81723
chr7	145227787	145227846	145227842	non_blind	3	5602036	9237	317.227	15.1061
chr7	145236822	145236938	145236934	blind	3	5602084	129132	4434.8	211.181
chr7	145246625	145246696	145246692	non_blind	3	5602158	10643	365.514	17.4054
chr7	145252744	145253822	145253818	non_blind	3	5602194	1228	42.1734	2.00826
chr7	145257582	145257805	145257801	non_blind	3	5602216	32529	1117.15	53.1975
chr7	145261830	145262103	145261834	non_blind	5	5602231	72096	2476	174.304
chr7	145263076	145263244	145263240	non_blind	3	5602234	64	2.19796	174.304
chr7	145264079	145264245	145264241	non_blind	3	5602240	34423	1182.19	174.304
chr7	145280061	145280282	145280278	blind	3	5602306	650	22.323	1.063
chr7	145294208	145294655	145294651	non_blind	3	5602374	65440	2247.41	107.02
chr7	145297468	145297959	145297472	blind	5	5602387	93028	3194.87	152.137
chr7	145308062	145308155	145308066	non_blind	5	5602441	3206	110.104	5.24305
chr8	9805460	9805516	9805512	non_blind	3	5637420	12627	433.651	20.65
chr8	13152893	13153061	13153057	blind	3	5652832	37305	1281.17	61.0081
chr8	16853233	16853255	16853251	non_blind	3	5671014	1	0.0343431	0.00163539
chr8	40082770	40083077	40082774	non_blind	5	5785557	49557	1701.94	81.0449
chr8	40493819	40493839	40493835	non_blind	3	5787580	1	0.0343431	0.00163539
chr8	43383641	43383659	43383645	non_blind	5	5801887	1	0.0343431	0.00163539
chr8	45240535	45240553	45240539	non_blind	5	5811175	1	0.0343431	0.00163539
chr8	51823531	51823623	51823619	non_blind	3	5841714	1	0.0343431	0.00163539
chr8	54133713	54133884	54133717	non_blind	5	5852767	37311	1281.38	61.0179
chr8	56998657	56998677	56998661	blind	5	5865811	1	0.0343431	0.00163539
chr8	59421473	59421508	59421504	blind	3	5877618	43480	1493.24	71.1066
chr8	70042479	70042539	70042483	blind	5	5931697	1	0.0343431	0.00163539
chr8	74805493	74805632	74805628	blind	3	5957114	47266	1623.26	77.2982
chr8	78505053	78505103	78505099	non_blind	3	5975746	6383	219.212	10.4387
chr8	84749087	84749303	84749299	blind	3	6006294	35512	1219.59	58.0759
chr8	85402450	85402645	85402454	blind	5	6009901	70411	2418.13	115.149
chr8	87980620	87980758	87980754	blind	3	6022858	69591	2389.97	113.808
chr8	89107413	89107579	89107575	blind	3	6028240	20576	706.644	33.6497
chr8	90150741	90151485	90150745	blind	5	6033125	14	0.480804	0.0228954
chr8	101434520	101434660	101434656	blind	3	6088816	79942	2745.46	130.736
chr8	104826461	104827210	104827206	non_blind	3	6105792	1580	54.2621	2.58391
chr8	106054947	106055296	106055292	non_blind	3	6112314	76823	2638.34	125.635
chr8	115665541	115665727	115665545	non_blind	5	6159171	60323	2071.68	98.6514
chr8	116584637	116585161	116585157	blind	3	6163616	17922	615.497	29.3094
chr8	121168938	121169010	121169006	non_blind	3	6185500	1	0.0343431	0.00163539
chr8	121598508	121598599	121598512	blind	5	6187433	28531	979.844	46.6592
chr8	121632615	121633045	121633041	blind	3	6187550	10588	363.625	17.3155
chr8	124459909	124460122	124459913	non_blind	5	6200857	39431	1354.18	64.4849
chr8	127236173	127236221	127236217	blind	3	6213796	602	20.6746	0.984503
chr9	4886296	4886535	4886300	non_blind	5	6234622	38523	1323	63
chr9	13853052	13853370	13853056	non_blind	5	6282470	95796	3289.93	156.664
chr9	18519888	18520586	18519892	non_blind	5	6306266	2	0.0686862	0.00327077
chr9	21614744	21615038	21614748	non_blind	5	6323048	45991	1579.47	75.2131
chr9	22358588	22358657	22358653	non_blind	3	6326729	1	0.0343431	0.00163539
chr9	31319327	31319524	31319520	non_blind	3	6371449	84125	2889.12	137.577
chr9	41470127	41470164	41470160	blind	3	6423751	1088	37.3653	1.7793
chr9	44854360	44854575	44854364	non_blind	5	6440164	1	0.0343431	0.00163539
chr9	45351652	45351776	45351772	blind	3	6442699	33351	1145.38	54.5418
chr9	48633352	48633391	48633387	non_blind	3	6458707	1	0.0343431	0.00163539
chr9	50799512	50799907	50799516	non_blind	5	6469490	55982	1922.6	91.5522
chr9	66085059	66085213	66085209	non_blind	3	6544205	1	0.0343431	0.00163539
chr9	70925473	70925690	70925686	blind	3	6567701	52618	1807.07	86.0508
chr9	71510745	71510798	71510794	blind	3	6570647	2236	76.7912	3.65673
chr9	76934507	76934744	76934511	non_blind	5	6596648	1	0.0343431	0.00163539
chr9	77624484	77624503	77624488	blind	5	6599980	1	0.0343431	0.00163539
chr9	85318404	85318606	85318602	blind	3	6637237	59824	2054.54	97.8354
chr9	88081580	88081811	88081584	blind	5	6650782	1	0.0343431	0.00163539
chr9	110573672	110573945	110573941	non_blind	3	6762835	13179	452.608	21.5528
chr9	113639670	113639757	113639674	non_blind	5	6777640	1	0.0343431	0.00163539
chr9	114698413	114698459	114698455	non_blind	3	6782939	1	0.0343431	0.00163539
chr9	114733765	114734118	114734114	non_blind	3	6783081	48581	1668.42	79.4487
chr9	115185178	115185714	115185710	non_blind	3	6785281	1138	39.0825	1.86107
chr9	120579387	120579452	120579448	blind	3	6810839	43441	1491.9	71.0428
chr9	120909910	120909938	120909914	non_blind	5	6812394	12	0.412117	0.0196246
chr9	123580847	123580990	123580986	blind	3	6824883	2	0.0686862	0.00327077
chr9	124285007	124285118	124285114	blind	3	6827733	55481	1905.39	90.7329
chr10	7113620	7113929	7113624	non_blind	5	6849617	94989	3262.22	155.344
chr10	19412492	19412698	19412496	non_blind	5	6909555	30999	1064.6	50.6954
chr10	21509690	21509939	21509935	non_blind	3	6919216	8661	297.446	14.1641
chr10	21976244	21976263	21976248	blind	5	6921273	1	0.0343431	0.00163539
chr10	39840561	39840933	39840929	blind	3	7012298	54925	1886.3	89.8236
chr10	39995017	39995214	39995210	blind	3	7013164	63270	2172.89	103.471
chr10	40526496	40526590	40526586	non_blind	3	7015750	13454	462.052	22.0025
chr10	42600177	42600196	42600181	blind	5	7025365	1	0.0343431	0.00163539
chr10	52340492	52340873	52340496	non_blind	5	7075107	1	0.0343431	0.00163539
chr10	54101929	54101996	54101933	blind	5	7084123	14637	502.68	23.9372
chr10	58352799	58352897	58352803	blind	5	7104025	52179	1791.99	85.3329
chr10	59014879	59015363	59014883	non_blind	5	7107385	43154	1482.04	70.5735
chr10	60366559	60366856	60366852	blind	3	7113872	1	0.0343431	0.00163539
chr10	68550772	68551045	68551041	blind	3	7153858	4763	163.576	7.78935
chr10	69517310	69517346	69517314	blind	5	7158719	1	0.0343431	0.00163539
chr10	74935529	74935887	74935883	non_blind	3	7185554	126154	4332.52	206.311
chr10	80085889	80086120	80085893	blind	5	7211987	8044	276.256	13.1551
chr10	81590634	81590941	81590638	blind	5	7219101	53528	1838.32	87.539
chr10	85531772	85532488	85531776	blind	5	7239157	2	0.0686862	0.00327077
chr10	88454908	88455166	88455162	non_blind	3	7254224	1	0.0343431	0.00163539
chr10	88722118	88722214	88722210	non_blind	3	7255526	50886	1747.58	83.2183
chr10	91509879	91509911	91509907	blind	3	7269296	1	0.0343431	0.00163539
chr10	93511299	93511524	93511520	non_blind	3	7278944	39634	1361.16	64.8169
chr10	95340933	95341270	95341266	non_blind	3	7287408	90465	3106.85	147.945
chr10	103915867	103915887	103915883	blind	3	7328406	1	0.0343431	0.00163539
chr10	112722379	112723147	112722383	non_blind	5	7370701	1	0.0343431	0.00163539
chr10	115553136	115553322	115553318	blind	3	7384128	1	0.0343431	0.00163539
chr10	116458198	116458298	116458294	non_blind	3	7388454	44755	1537.03	73.1917
chr10	127442238	127442374	127442242	non_blind	5	7441115	17258	592.694	28.2235
chr10	130190061	130190391	130190065	non_blind	5	7455543	1	0.0343431	0.00163539
chr11	4156138	4156288	4156142	blind	5	7462913	1	0.0343431	0.00163539
chr11	7974420	7974452	7974448	blind	3	7481730	28991	995.642	47.4115
chr11	12812185	12812485	12812481	blind	3	7506552	47593	1634.49	77.833
chr11	16913001	16913189	16913005	blind	5	7528249	1	0.0343431	0.00163539
chr11	17648941	17649396	17649392	non_blind	3	7531824	1	0.0343431	0.00163539
chr11	21290553	21290947	21290557	non_blind	5	7549743	87394	3001.38	142.923
chr11	26054676	26054768	26054680	blind	5	7573403	86723	2978.34	141.826
chr11	42956041	42956397	42956045	blind	5	7655853	36842	1265.27	60.2509
chr11	43670126	43670629	43670130	non_blind	5	7659501	1	0.0343431	0.00163539
chr11	49876190	49876985	49876981	blind	3	7690884	1	0.0343431	0.00163539
chr11	51461587	51461788	51461784	non_blind	3	7698700	97901	3362.23	160.106
chr11	53029688	53029815	53029811	non_blind	3	7706350	12714	436.638	20.7923
chr11	56771820	56771839	56771824	non_blind	5	7725249	1	0.0343431	0.00163539
chr11	58340578	58340671	58340582	non_blind	5	7733223	42777	1469.1	69.9569
chr11	69528931	69529090	69528935	blind	5	7787687	1	0.0343431	0.00163539
chr11	81077852	81077895	81077856	blind	5	7847095	21764	747.444	35.5926
chr11	89534267	89534286	89534282	blind	3	7889062	3	0.103029	0.00490616
chr11	93511435	93511453	93511449	non_blind	3	7908514	1	0.0343431	0.00163539
chr11	95954062	95954303	95954299	non_blind	3	7920796	97444	3346.53	159.359
chr11	96736178	96736545	96736182	non_blind	5	7924603	33897	1164.13	55.4347
chr11	100461187	100461256	100461191	non_blind	5	7943087	1	0.0343431	0.00163539
chr11	115247984	115248078	115247988	blind	5	8016195	1	0.0343431	0.00163539
chr11	115609646	115609841	115609650	non_blind	5	8018089	61605	2115.71	100.748
chr11	117940424	117940550	117940428	blind	5	8029221	37104	1274.27	60.6794
chr11	119943525	119943976	119943529	non_blind	5	8038607	51691	1775.23	84.5348
chr11	121415788	121416015	121415792	blind	5	8045797	27229	935.129	44.5299
chr12	7840171	7840620	7840175	blind	5	8072419	16805	577.136	27.4827
chr12	13156326	13156452	13156448	blind	3	8099758	47510	1631.64	77.6972
chr12	30689728	30690149	30689732	blind	5	8188223	1	0.0343431	0.00163539
chr12	33488262	33488532	33488528	blind	3	8201902	63134	2168.22	103.249
chr12	35938055	35938096	35938092	blind	3	8213650	1	0.0343431	0.00163539
chr12	39616345	39616649	39616349	blind	5	8231423	15454	530.739	25.2733
chr12	42726125	42726213	42726129	blind	5	8246077	370	12.707	0.605093
chr12	53111202	53111963	53111206	non_blind	5	8297505	3133	107.597	5.12367
chr12	55676338	55676741	55676342	non_blind	5	8309523	24947	856.758	40.798
chr12	66083605	66083710	66083609	non_blind	5	8361939	1	0.0343431	0.00163539
chr12	69339772	69340189	69339776	blind	5	8377995	6953	238.788	11.3708
chr12	76502457	76502716	76502712	blind	3	8411972	2	0.0686862	0.00327077
chr12	76954339	76954459	76954455	non_blind	3	8414156	1	0.0343431	0.00163539
chr12	82764851	82765438	82764855	blind	5	8442257	83941	2882.8	137.276
chr12	86660061	86660682	86660065	blind	5	8461251	9962	342.126	16.2917
chr12	88649413	88649603	88649599	blind	3	8471434	130	4.46461	0.2126
chr12	94822266	94822471	94822467	blind	3	8501504	137218	4712.49	224.405
chr12	99556717	99556952	99556721	blind	5	8524521	68238	2343.51	111.596
chr12	102832978	102833218	102833214	blind	3	8541010	1	0.0343431	0.00163539
chr12	104248893	104249139	104249135	blind	3	8548342	1	0.0343431	0.00163539
chr12	111024025	111024643	111024639	non_blind	3	8581278	49287	1692.67	80.6033
chr12	117348749	117349009	117348753	blind	5	8614199	35814	1229.96	58.5697
chr12	119472154	119472510	119472506	non_blind	3	8624104	143630	4932.7	234.891
chr13	6967896	6967937	6967933	blind	3	8647790	3	0.103029	0.00490616
chr13	6997322	6997436	6997432	blind	3	8647926	43180	1482.94	70.616
chr13	10395987	10396089	10396085	non_blind	3	8665082	1	0.0343431	0.00163539
chr13	17605639	17605734	17605643	non_blind	5	8702001	1	0.0343431	0.00163539
chr13	20353551	20353649	20353555	non_blind	5	8715119	52235	1793.91	85.4244
chr13	29861210	29861508	29861504	blind	3	8762974	21054	723.06	34.4314
chr13	30133306	30133325	30133321	blind	3	8764316	1	0.0343431	0.00163539
chr13	34327603	34327633	34327629	blind	3	8785722	13674	469.608	22.3623
chr13	37897985	37898981	37897989	non_blind	5	8803591	621	21.3271	1.01558
chr13	38874591	38875189	38875185	non_blind	3	8808258	42522	1460.34	69.5399
chr13	43695722	43695761	43695726	non_blind	5	8830945	4639	159.318	7.58656
chr13	43768322	43769733	43768326	blind	5	8831287	3	0.103029	0.00490616
chr13	43826016	43826232	43826020	non_blind	5	8831547	89394	3070.07	146.194
chr13	48907576	48907920	48907580	blind	5	8855819	1	0.0343431	0.00163539
chr13	53254876	53255129	53255125	blind	3	8878034	74513	2559.01	121.858
chr13	54090243	54090564	54090560	non_blind	3	8882136	34359	1180	56.1903
chr13	59297680	59297959	59297684	blind	5	8906681	1247	42.8259	2.03933
chr13	63380894	63380984	63380980	blind	3	8928142	5895	202.453	9.64061
chr13	69934853	69935215	69935211	non_blind	3	8961478	31355	1076.83	51.2776
chr13	78224760	78224898	78224894	non_blind	3	9004442	1	0.0343431	0.00163539
chr13	88676582	88677064	88676586	blind	5	9058669	1	0.0343431	0.00163539
chr13	93076571	93077507	93077503	non_blind	3	9080262	1	0.0343431	0.00163539
chr13	94044170	94044440	94044436	blind	3	9084852	1	0.0343431	0.00163539
chr13	98408945	98409004	98408949	blind	5	9105361	11001	377.809	17.9909
chr13	103915649	103915668	103915664	non_blind	3	9132272	1	0.0343431	0.00163539
chr13	104236828	104237148	104236832	blind	5	9133735	1	0.0343431	0.00163539
chr13	106421221	106421502	106421498	blind	3	9144662	110170	3783.58	180.171
chr13	110047046	110047282	110047278	blind	3	9162094	11184	384.094	18.2902
chr13	114773791	114773834	114773830	non_blind	3	9184840	3658	125.627	5.98225
chr13	114956286	114956315	114956290	non_blind	5	9185661	1676	57.5591	2.74091
chr13	119644436	119644829	119644825	blind	3	9207486	63243	2171.96	103.427
chr14	10798080	10798196	10798084	blind	5	9254265	37616	1291.85	61.5167
chr14	21070990	21071024	21070994	blind	5	9307781	1	0.0343431	0.00163539
chr14	21724063	21724546	21724542	non_blind	3	9310748	67019	2301.64	109.602
chr14	22811983	22813002	22811987	non_blind	5	9315949	1	0.0343431	0.00163539
chr14	29159319	29159391	29159387	blind	3	9347006	22572	775.193	36.914
chr14	31165033	31165399	31165395	blind	3	9356622	1	0.0343431	0.00163539
chr14	33593992	33594011	33594007	blind	3	9368526	1	0.0343431	0.00163539
chr14	34462470	34462868	34462864	blind	3	9372952	39903	1370.39	65.2568
chr14	38900012	38900115	38900016	blind	5	9395415	25509	876.059	41.7171
chr14	45138409	45138458	45138413	blind	5	9428287	1	0.0343431	0.00163539
chr14	50431640	50432248	50431644	non_blind	5	9454321	3861	132.599	6.31423
chr14	51021203	51021320	51021316	blind	3	9457918	33511	1150.87	54.8034
chr14	53956386	53956561	53956390	blind	5	9473109	37476	1287.04	61.2878
chr14	54186993	54187287	54186997	blind	5	9474141	1	0.0343431	0.00163539
chr14	54889198	54889312	54889308	blind	3	9477774	52352	1797.93	85.6158
chr14	74857182	74857518	74857514	non_blind	3	9576732	1	0.0343431	0.00163539
chr14	74870960	74871537	74870964	blind	5	9576793	1	0.0343431	0.00163539
chr14	75678860	75678935	75678864	blind	5	9580705	1	0.0343431	0.00163539
chr14	76448058	76448161	76448157	blind	3	9584370	32	1.09898	0.0523324
chr14	84593670	84593718	84593674	blind	5	9623701	1	0.0343431	0.00163539
chr14	87643613	87643747	87643743	non_blind	3	9638258	43970	1510.07	71.908
chr14	92760615	92760937	92760933	blind	3	9663072	1	0.0343431	0.00163539
chr14	99355684	99355803	99355688	non_blind	5	9694051	1	0.0343431	0.00163539
chr14	109128512	109128842	109128516	non_blind	5	9741515	1	0.0343431	0.00163539
chr14	120865949	120866134	120866130	blind	3	9797944	38053	1306.86	62.2314
chr14	123047446	123047654	123047450	non_blind	5	9808201	106448	3655.76	174.084
chr14	124570848	124571522	124571518	blind	3	9816138	536	18.4079	0.876567
chr15	7224780	7225115	7224784	non_blind	5	9838968	21101	724.674	34.5083
chr15	15578188	15578678	15578192	non_blind	5	9878914	1	0.0343431	0.00163539
chr15	21045340	21045386	21045382	blind	3	9905483	1	0.0343431	0.00163539
chr15	23357296	23357724	23357720	non_blind	3	9916513	2	0.0686862	0.00327077
chr15	25666781	25666964	25666960	non_blind	3	9927595	6	0.206059	0.00981232
chr15	28341874	28341891	28341878	non_blind	5	9940790	1	0.0343431	0.00163539
chr15	28609708	28609882	28609712	non_blind	5	9942152	1	0.0343431	0.00163539
chr15	48069990	48070134	48069994	blind	5	10038860	1	0.0343431	0.00163539
chr15	52172951	52173169	52172955	blind	5	10059058	54717	1879.15	89.4835
chr15	59371914	59371990	59371918	non_blind	5	10094270	25806	886.259	42.2028
chr15	61913451	61913555	61913551	blind	3	10107317	15654	537.607	25.6003
chr15	66313932	66314088	66314084	non_blind	3	10129539	57913	1988.91	94.7102
chr15	75900742	75900908	75900904	blind	3	10178459	55858	1918.34	91.3494
chr15	78097254	78097555	78097551	non_blind	3	10189711	84697	2908.76	138.512
chr15	78506028	78506080	78506076	non_blind	3	10191835	4117	141.391	6.73289
chr15	78797632	78798234	78798230	non_blind	3	10193225	17128	588.229	28.0109
chr15	84461505	84462535	84461509	non_blind	5	10221184	1	0.0343431	0.00163539
chr15	86552868	86552888	86552884	non_blind	3	10231035	1	0.0343431	0.00163539
chr15	87041703	87042109	87041707	blind	5	10233488	1	0.0343431	0.00163539
chr15	87082890	87082941	87082894	blind	5	10233694	732	25.1392	1.1971
chr15	97862968	97862987	97862983	blind	3	10285927	1	0.0343431	0.00163539
chr15	99532965	99532983	99532969	blind	5	10294232	1	0.0343431	0.00163539
chr15	103297119	103297558	103297554	blind	3	10313087	79262	2722.1	129.624
chr16	5265784	5266083	5265788	blind	5	10328012	355	12.1918	0.580562
chr16	8442327	8442733	8442729	blind	3	10343829	40721	1398.49	66.5946
chr16	13131633	13131652	13131637	blind	5	10367524	1	0.0343431	0.00163539
chr16	13229388	13229705	13229701	non_blind	3	10368039	63035	2164.82	103.087
chr16	14146057	14146309	14146061	non_blind	5	10372488	1	0.0343431	0.00163539
chr16	20240554	20240729	20240558	blind	5	10405774	46844	1608.77	76.6081
chr16	20348407	20348574	20348570	blind	3	10406303	41055	1409.96	67.1408
chr16	32444286	32444327	32444323	blind	3	10465089	301	10.3373	0.492251
chr16	32882303	32882482	32882478	non_blind	3	10467161	1	0.0343431	0.00163539
chr16	33512416	33512684	33512420	non_blind	5	10470072	30398	1043.96	49.7125
chr16	33956455	33956627	33956459	non_blind	5	10472228	50089	1720.21	81.9149
chr16	35441158	35441294	35441162	blind	5	10479264	1	0.0343431	0.00163539
chr16	36190365	36191065	36191061	non_blind	3	10482917	83490	2867.31	136.538
chr16	49043921	49044203	49044199	blind	3	10546041	31719	1089.33	51.8728
chr16	57542124	57542254	57542128	blind	5	10587582	40173	1379.67	65.6984
chr16	60772602	60773168	60772606	blind	5	10603838	96039	3298.28	157.061
chr16	61671639	61671740	61671736	blind	3	10608337	2	0.0686862	0.00327077
chr16	70437349	70437399	70437395	non_blind	3	10649409	1	0.0343431	0.00163539
chr16	86284800	86285173	86284804	non_blind	5	10723984	34487	1184.39	56.3996
chr16	95901096	95901182	95901100	blind	5	10770048	2	0.0686862	0.00327077
chr16	97172698	97172717	97172702	blind	5	10776352	1	0.0343431	0.00163539
chr16	97837092	97837376	97837096	non_blind	5	10779602	25453	874.136	41.6255
chr17	14597453	14597938	14597934	blind	3	10834739	34028	1168.63	55.6489
chr17	26438528	26438549	26438545	blind	3	10897507	1	0.0343431	0.00163539
chr17	33440982	33441291	33440986	blind	5	10931300	40	1.37372	0.0654155
chr17	41649595	41649614	41649610	blind	3	10976519	1	0.0343431	0.00163539
chr17	45377766	45377810	45377806	blind	3	10995137	19525	670.55	31.9309
chr17	50586526	50586545	50586541	blind	3	11020903	1	0.0343431	0.00163539
chr17	51620403	51620613	51620609	blind	3	11025897	35298	1212.24	57.7259
chr17	67095040	67095072	67095068	non_blind	3	11103701	67254	2309.71	109.986
chr17	80169379	80169572	80169568	blind	3	11167241	1	0.0343431	0.00163539
chr17	80226546	80226658	80226550	non_blind	5	11167590	43425	1491.35	71.0167
chr17	86491158	86491707	86491703	blind	3	11197489	1	0.0343431	0.00163539
chr17	90520715	90520947	90520943	blind	3	11216993	16278	559.037	26.6208
chr18	3531511	3532066	3531515	non_blind	5	11242097	31928	1096.51	52.2146
chr18	3612225	3612464	3612460	blind	3	11242600	1	0.0343431	0.00163539
chr18	5701204	5701271	5701267	non_blind	3	11252924	379	13.016	0.619812
chr18	6744939	6745236	6745232	non_blind	3	11258266	124687	4282.14	203.911
chr18	9003205	9003655	9003651	non_blind	3	11270262	67035	2302.19	109.628
chr18	9523726	9523930	9523730	blind	5	11273255	78368	2691.4	128.162
chr18	14165177	14165520	14165516	non_blind	3	11296028	67766	2327.3	110.824
chr18	16694823	16695296	16695292	blind	3	11308462	8825	303.078	14.4323
chr18	24243092	24243439	24243435	blind	3	11345974	1	0.0343431	0.00163539
chr18	28308857	28308877	28308861	non_blind	5	11365727	1	0.0343431	0.00163539
chr18	31880800	31881087	31880804	blind	5	11383491	82067	2818.44	134.211
chr18	32467968	32467994	32467972	non_blind	5	11386365	1	0.0343431	0.00163539
chr18	33444280	33444517	33444513	blind	3	11391506	1394	47.8743	2.27973
chr18	35033804	35033987	35033983	non_blind	3	11399056	94963	3261.33	155.301
chr18	35587652	35587742	35587656	blind	5	11401703	10	0.343431	0.0163539
chr18	43634773	43634954	43634950	blind	3	11441394	1	0.0343431	0.00163539
chr18	47744472	47744490	47744486	blind	3	11461692	1	0.0343431	0.00163539
chr18	59959482	59959537	59959486	non_blind	5	11520731	1	0.0343431	0.00163539
chr18	65062090	65062747	65062094	non_blind	5	11546111	1	0.0343431	0.00163539
chr18	74769432	74769522	74769518	blind	3	11593524	19495	669.519	31.8819
chr18	78375814	78375865	78375818	blind	5	11610259	1	0.0343431	0.00163539
chr18	81548133	81548447	81548137	blind	5	11625589	13148	451.543	21.5021
chr18	81569646	81569809	81569650	blind	5	11625713	75749	2601.46	123.879
chr18	85309960	85310512	85310508	non_blind	3	11643184	1123	38.5673	1.83654
chr18	85575695	85575777	85575773	blind	3	11644454	1	0.0343431	0.00163539
chr19	10321867	10322156	10322152	blind	3	11708355	97303	3341.69	159.128
chr19	11868416	11868857	11868420	non_blind	5	11716396	244	8.37972	0.399034
chr19	18168394	18168413	18168409	blind	3	11747499	1	0.0343431	0.00163539
chr19	31241907	31242132	31242128	non_blind	3	11810091	1	0.0343431	0.00163539
chr19	32949771	32949978	32949974	non_blind	3	11818217	33504	1150.63	54.792
chr19	33509634	33509678	33509674	blind	3	11820957	5	0.171716	0.00817693
chr19	44906059	44906087	44906063	non_blind	5	11878112	3504	120.338	5.7304
chr19	49724076	49724107	49724080	blind	5	11901538	1	0.0343431	0.00163539
chr19	50412152	50412172	50412156	non_blind	5	11904730	1	0.0343431	0.00163539
chr19	55155090	55155155	55155151	blind	3	11927879	3889	133.56	6.36002
chr19	60899251	60899900	60899255	non_blind	5	11954886	1	0.0343431	0.00163539
chr19	61183152	61183617	61183613	blind	3	11956431	61904	2125.98	101.237
chrX	7299469	7299722	7299473	non_blind	5	11978309	133371	4580.38	218.113
chrX	12417571	12417897	12417575	non_blind	5	12004907	1	0.0343431	0.00163539
chrX	19091431	19091450	19091446	blind	3	12041522	1	0.0343431	0.00163539
chrX	45758682	45758742	45758686	blind	5	12188715	96517	3314.7	157.843
chrX	49664244	49664263	49664248	non_blind	5	12209705	1	0.0343431	0.00163539
chrX	67460904	67460924	67460908	non_blind	5	12302221	2	0.0686862	0.00327077
chrX	87416537	87416642	87416638	blind	3	12408638	46	1.57978	0.0752278
chrX	94471148	94471419	94471152	blind	5	12445997	1	0.0343431	0.00163539
chrX	101545075	101545207	101545079	blind	5	12482311	1	0.0343431	0.00163539
chrX	108795386	108795846	108795842	blind	3	12520400	82720	2840.86	135.279
chrX	110304516	110304890	110304886	blind	3	12528818	1	0.0343431	0.00163539
chrX	114849744	114849919	114849748	blind	5	12552409	1	0.0343431	0.00163539
chrX	130562441	130562597	130562445	blind	5	12634189	74773	2567.94	122.283
chrX	133889115	133889137	133889119	non_blind	5	12651023	1	0.0343431	0.00163539
chrX	138541881	138541915	138541885	blind	5	12674461	1	0.0343431	0.00163539
chrX	139789500	139789818	139789504	blind	5	12680607	16	0.54949	0.0261662
chrX	158714868	158715099	158714872	non_blind	5	12778045	24162	829.799	39.5142
chrX	158893678	158894019	158893682	blind	5	12778995	1	0.0343431	0.00163539
chrX	163748420	163749077	163749073	non_blind	3	12803276	44822	1539.33	73.3013
chrX	164447514	164448082	164448078	non_blind	3	12806836	1	0.0343431	0.00163539

## Sheet: WT_Gm26793_1_R1-Annotation
Category	Chromosome	Loci Start	Loci End	Gene ID	Gene Symbol	Strand	Distance to TSS
Upstream	chr7	19174095	19174225	ENSMUST00000117338	Eml2	+	-2261
Downstream	chr7	28557673	28558235	ENSMUST00000108283	Pak4	-	40231
Intron	chr7	65951280	65951558	ENSMUST00000176209	Pcsk6	+	88987
Intron	chr7	73536225	73536473	ENSMUST00000169922	Chd2	-	5397
Intron	chr7	80331409	80331427	ENSMUST00000107368	Unc45a	-	9587
Intron	chr7	87792997	87793755	ENSMUST00000107263	Grm5	+	190832
Exon/CD	chr7	90427097	90427450	ENSMUST00000061391	Ccdc89	+	961
Intron	chr7	91692810	91693139	ENSMUST00000152139	Dlg2	+	20482
Intron	chr7	96552087	96552223	ENSMUST00000129737	Tenm4	+	29757
Intron	chr7	97635893	97636160	ENSMUST00000127891	Rsf1	+	56119
Intron	chr7	98160972	98161165	ENSMUST00000040971	Capn5	-	17206
Intron	chr7	101134988	101135040	ENSMUST00000130426	Fchsd2	+	26132
Intron	chr7	101335441	101335701	ENSMUST00000174083	Stard10	+	13600
Intron	chr7	102247914	102248480	ENSMUST00000106923	Rhog	-	1891
Intron	chr7	112327114	112327877	ENSMUST00000150428	Mical2	+	11466
Intron	chr7	116258941	116259075	ENSMUST00000182487	Plekha7	-	49347
Intron	chr7	123165843	123165968	ENSMUST00000094053	Tnrc6a	+	42020
Downstream	chr7	125762608	125762833	ENSMUST00000148701	D430042O09Rik	+	54729
Intron	chr7	126043409	126043469	ENSMUST00000073935	Gsg1l	-	38972
Intron	chr7	126164041	126164252	ENSMUST00000169059	Xpo6	-	36196
Upstream	chr7	127219613	127219651	ENSMUST00000133733	2023-09-01	-	-1206
Intron	chr7	128074094	128074427	ENSMUST00000126475	Itgam	+	3601
Intron	chr7	131223163	131223350	ENSMUST00000128522	5430419D17Rik	+	13003
Intron	chr7	132898286	132898428	ENSMUST00000180905	1500002F19Rik	-	33018
Intron	chr7	133769492	133769595	ENSMUST00000130182	Dhx32	-	7144
Intron	chr7	134022175	134022256	ENSMUST00000134504	Adam12	-	209790
Intron	chr7	134169075	134169349	ENSMUST00000134504	Adam12	-	62793
Upstream	chr7	140321475	140321634	ENSMUST00000078103	Olfr525	+	-1048
Upstream	chr7	140956122	140956148	ENSMUST00000081649	Ifitm2	-	-174
Upstream	chr7	141414388	141414608	ENSMUST00000142852	Pddc1	-	-422
Intron	chr7	141448536	141448838	ENSMUST00000106003	Rplp2	+	837
Intron	chr7	141811201	141811313	ENSMUST00000041924	Muc5ac	+	22246
Intron	chr7	142462682	142462825	ENSMUST00000105967	Lsp1	+	1889
Upstream	chr7	142531768	142531895	ENSMUST00000137345	Mrpl23	+	-968
Intron	chr7	143025766	143026309	ENSMUST00000133630	R74862	-	27380
Exon/CD	chr7	143299488	143299609	ENSMUST00000192533	Gm37364	+	1850
Upstream	chr7	143504270	143504463	ENSMUST00000010904	Phlda2	-	-1825
Intron	chr7	143584966	143585097	ENSMUST00000010899	Cars	-	15059
Intron	chr7	143618099	143618161	ENSMUST00000055723	Tnfrsf26	-	9715
Intron	chr7	143731252	143731909	ENSMUST00000134056	Osbpl5	-	25405
Intron	chr7	143745509	143745944	ENSMUST00000134056	Osbpl5	-	11259
Intron	chr7	144179036	144179206	ENSMUST00000105900	Shank2	+	3592
Intron	chr7	144179036	144179206	ENSMUST00000105900	Shank2	+	3592
Intron	chr7	144360046	144360074	ENSMUST00000146006	Shank2	+	75621
Intron	chr7	144399359	144399729	ENSMUST00000146006	Shank2	+	115105
Exon/CD	chr7	144437717	144438224	ENSMUST00000033407	Cttn	-	32775
Intron	chr7	144445297	144445477	ENSMUST00000033407	Cttn	-	25358
Intron	chr7	144446849	144446897	ENSMUST00000150607	Cttn	-	5714
Upstream	chr7	144453663	144453855	ENSMUST00000150607	Cttn	-	-1172
Upstream	chr7	144473116	144473501	ENSMUST00000145297	Gm14376	-	-3315
Intron	chr7	144483730	144484139	ENSMUST00000168134	Ppfia1	-	69795
Upstream	chr7	144501794	144502114	ENSMUST00000183197	Ppfia1	-	-1392
Upstream	chr7	144513013	144513058	ENSMUST00000183183	Ppfia1	-	-4062
Intron	chr7	144522894	144523356	ENSMUST00000182731	Ppfia1	-	29237
Upstream	chr7	144528602	144528788	ENSMUST00000183106	Ppfia1	-	-4325
Upstream	chr7	144567058	144567081	ENSMUST00000097928	Faddos	+	-286
Intron	chr7	144571958	144572326	ENSMUST00000097928	Faddos	+	4787
Intron	chr7	144579624	144579660	ENSMUST00000097928	Faddos	+	12287
Exon/CD	chr7	144580748	144580861	ENSMUST00000097928	Faddos	+	13449
Exon/CD	chr7	144581384	144581545	ENSMUST00000097928	Faddos	+	14109
Upstream	chr7	144582721	144582997	ENSMUST00000033394	Fadd	-	-396
Upstream	chr7	144583410	144583753	ENSMUST00000033394	Fadd	-	-1118
Upstream	chr7	144584270	144584409	ENSMUST00000033394	Fadd	-	-1876
Intron	chr7	144597159	144597537	ENSMUST00000121758	Ano1	-	141195
Intron	chr7	144597543	144597630	ENSMUST00000121758	Ano1	-	140957
Intron	chr7	144598809	144599075	ENSMUST00000121758	Ano1	-	139601
Intron	chr7	144600537	144600618	ENSMUST00000121758	Ano1	-	137966
Intron	chr7	144610131	144610244	ENSMUST00000121758	Ano1	-	128356
Intron	chr7	144614128	144614192	ENSMUST00000121758	Ano1	-	124383
Intron	chr7	144617176	144617516	ENSMUST00000121758	Ano1	-	121197
Intron	chr7	144617609	144617684	ENSMUST00000121758	Ano1	-	120897
Intron	chr7	144620079	144620240	ENSMUST00000121758	Ano1	-	118384
Intron	chr7	144621578	144621997	ENSMUST00000121758	Ano1	-	116756
Intron	chr7	144628299	144628487	ENSMUST00000121758	Ano1	-	110150
Intron	chr7	144631092	144631324	ENSMUST00000121758	Ano1	-	107335
Intron	chr7	144632148	144632429	ENSMUST00000121758	Ano1	-	106255
Intron	chr7	144638736	144638975	ENSMUST00000121758	Ano1	-	99688
Intron	chr7	144643902	144644230	ENSMUST00000121758	Ano1	-	94477
Intron	chr7	144645776	144646120	ENSMUST00000121758	Ano1	-	92595
Intron	chr7	144648909	144648961	ENSMUST00000121758	Ano1	-	89608
Intron	chr7	144657303	144657724	ENSMUST00000121758	Ano1	-	81030
Intron	chr7	144658757	144658827	ENSMUST00000121758	Ano1	-	79751
Intron	chr7	144661230	144661432	ENSMUST00000121758	Ano1	-	77212
Intron	chr7	144663457	144663684	ENSMUST00000121758	Ano1	-	74973
Intron	chr7	144663681	144663948	ENSMUST00000121758	Ano1	-	74729
Intron	chr7	144670474	144670868	ENSMUST00000121758	Ano1	-	67872
Intron	chr7	144671264	144671294	ENSMUST00000121758	Ano1	-	67264
Intron	chr7	144675239	144675481	ENSMUST00000121758	Ano1	-	63183
Intron	chr7	144675782	144675946	ENSMUST00000121758	Ano1	-	62679
Intron	chr7	144676068	144676332	ENSMUST00000121758	Ano1	-	62343
Intron	chr7	144677184	144677445	ENSMUST00000121758	Ano1	-	61229
Intron	chr7	144678115	144678158	ENSMUST00000121758	Ano1	-	60407
Intron	chr7	144679353	144679482	ENSMUST00000121758	Ano1	-	59126
Intron	chr7	144680047	144680431	ENSMUST00000121758	Ano1	-	58304
Intron	chr7	144681380	144681821	ENSMUST00000121758	Ano1	-	56943
Intron	chr7	144682390	144682610	ENSMUST00000121758	Ano1	-	56043
Intron	chr7	144684637	144684871	ENSMUST00000121758	Ano1	-	53789
Intron	chr7	144689895	144689998	ENSMUST00000121758	Ano1	-	48597
Intron	chr7	144690788	144690977	ENSMUST00000121758	Ano1	-	47661
Intron	chr7	144694147	144694485	ENSMUST00000121758	Ano1	-	44227
Intron	chr7	144695395	144695589	ENSMUST00000121758	Ano1	-	43051
Intron	chr7	144696760	144696882	ENSMUST00000121758	Ano1	-	41722
Intron	chr7	144699816	144700018	ENSMUST00000121758	Ano1	-	38626
Intron	chr7	144700278	144700348	ENSMUST00000121758	Ano1	-	38230
Intron	chr7	144704224	144704593	ENSMUST00000121758	Ano1	-	34135
Intron	chr7	144721549	144721629	ENSMUST00000121758	Ano1	-	16954
Intron	chr7	144722714	144722845	ENSMUST00000121758	Ano1	-	15764
Intron	chr7	144733894	144733980	ENSMUST00000121758	Ano1	-	4606
Intron	chr7	144743832	144743980	ENSMUST00000155175	Ano1	-	8068
Intron	chr7	144749559	144749838	ENSMUST00000155175	Ano1	-	2276
Intron	chr7	144749840	144750042	ENSMUST00000155175	Ano1	-	2033
Upstream	chr7	144762120	144762628	ENSMUST00000193475	Gm10152	+	-765
Upstream	chr7	144762625	144762774	ENSMUST00000193475	Gm10152	+	-440
Upstream	chr7	144762771	144763010	ENSMUST00000193475	Gm10152	+	-249
Exon/CD	chr7	144763334	144763991	ENSMUST00000193475	Gm10152	+	523
Exon/CD	chr7	144763334	144763991	ENSMUST00000193475	Gm10152	+	523
Upstream	chr7	144834491	144835576	ENSMUST00000155320	Fgf3	+	-3050
Upstream	chr7	144835573	144835758	ENSMUST00000155320	Fgf3	+	-2418
Upstream	chr7	144836788	144836816	ENSMUST00000155320	Fgf3	+	-1281
Upstream	chr7	144837302	144837354	ENSMUST00000155320	Fgf3	+	-755
Upstream	chr7	144837351	144837607	ENSMUST00000155320	Fgf3	+	-604
Upstream	chr7	144837351	144837607	ENSMUST00000155320	Fgf3	+	-604
Intron	chr7	144839457	144839687	ENSMUST00000105898	Fgf3	+	977
Intron	chr7	144839684	144840076	ENSMUST00000105898	Fgf3	+	1285
Intron	chr7	144840418	144840738	ENSMUST00000105898	Fgf3	+	1983
3'UTR	chr7	144843707	144843750	ENSMUST00000105898	Fgf3	+	5133
Downstream	chr7	144844762	144844891	ENSMUST00000105898	Fgf3	+	6231
Upstream	chr7	144856760	144856899	ENSMUST00000060336	Fgf4	+	-4557
Upstream	chr7	144857461	144857659	ENSMUST00000060336	Fgf4	+	-3826
Upstream	chr7	144859075	144859384	ENSMUST00000060336	Fgf4	+	-2157
Upstream	chr7	144859381	144859508	ENSMUST00000060336	Fgf4	+	-1942
Upstream	chr7	144860725	144860997	ENSMUST00000060336	Fgf4	+	-525
Upstream	chr7	144860994	144861181	ENSMUST00000060336	Fgf4	+	-299
3'UTR	chr7	144863386	144863434	ENSMUST00000060336	Fgf4	+	2024
Downstream	chr7	144865877	144866114	ENSMUST00000060336	Fgf4	+	4609
Downstream	chr7	144894351	144894614	ENSMUST00000180930	Gm26793	-	2979
Exon/CD	chr7	144894611	144894743	ENSMUST00000180930	Gm26793	-	2784
Exon/CD	chr7	144894740	144894852	ENSMUST00000180930	Gm26793	-	2665
Exon/CD	chr7	144894740	144894852	ENSMUST00000180930	Gm26793	-	2665
Exon/CD	chr7	144894849	144895062	ENSMUST00000180930	Gm26793	-	2506
Exon/CD	chr7	144894849	144895062	ENSMUST00000180930	Gm26793	-	2506
Exon/CD	chr7	144895059	144895204	ENSMUST00000180930	Gm26793	-	2330
Exon/CD	chr7	144895486	144895554	ENSMUST00000180930	Gm26793	-	1941
Exon/CD	chr7	144895857	144896125	ENSMUST00000180930	Gm26793	-	1470
Exon/CD	chr7	144895857	144896125	ENSMUST00000180930	Gm26793	-	1470
Exon/CD	chr7	144896122	144896368	ENSMUST00000180930	Gm26793	-	1216
5'UTR	chr7	144896365	144896796	ENSMUST00000033389	Fgf15	+	48
Intron	chr7	144897814	144898218	ENSMUST00000033389	Fgf15	+	1484
Intron	chr7	144898215	144898599	ENSMUST00000033389	Fgf15	+	1875
Intron	chr7	144898628	144898739	ENSMUST00000033389	Fgf15	+	2151
Intron	chr7	144898847	144898940	ENSMUST00000033389	Fgf15	+	2361
Intron	chr7	144898937	144899246	ENSMUST00000033389	Fgf15	+	2559
Exon/CD	chr7	144899716	144899889	ENSMUST00000033389	Fgf15	+	3270
Exon/CD	chr7	144899716	144899889	ENSMUST00000033389	Fgf15	+	3270
3'UTR	chr7	144900009	144900062	ENSMUST00000033389	Fgf15	+	3503
3'UTR	chr7	144900059	144900319	ENSMUST00000033389	Fgf15	+	3657
3'UTR	chr7	144900326	144900586	ENSMUST00000033389	Fgf15	+	3924
3'UTR	chr7	144900583	144900897	ENSMUST00000033389	Fgf15	+	4208
Downstream	chr7	144900906	144901374	ENSMUST00000033389	Fgf15	+	4608
Upstream	chr7	144910314	144910451	ENSMUST00000128057	Oraov1	+	-4718
Upstream	chr7	144912133	144912465	ENSMUST00000128057	Oraov1	+	-2801
Upstream	chr7	144914859	144915025	ENSMUST00000128057	Oraov1	+	-158
5'UTR	chr7	144915022	144915206	ENSMUST00000128057	Oraov1	+	14
Intron	chr7	144915203	144915499	ENSMUST00000105895	Oraov1	+	171
Intron	chr7	144915496	144915588	ENSMUST00000105895	Oraov1	+	362
Exon/CD	chr7	144916479	144916510	ENSMUST00000147460	Oraov1	+	358
Intron	chr7	144917945	144918086	ENSMUST00000147460	Oraov1	+	1879
Intron	chr7	144919282	144919603	ENSMUST00000147460	Oraov1	+	3306
Downstream	chr7	144928924	144929176	ENSMUST00000093962	Ccnd1	-	10819
Downstream	chr7	144929691	144929756	ENSMUST00000093962	Ccnd1	-	10146
3'UTR	chr7	144929753	144930492	ENSMUST00000093962	Ccnd1	-	9747
Intron	chr7	144935462	144935485	ENSMUST00000093962	Ccnd1	-	4396
Downstream	chr7	145252744	145253822	ENSMUST00000058022	Tpcn2	-	30644
Intron	chr7	145257582	145257805	ENSMUST00000058022	Tpcn2	-	26234
Exon/CD	chr7	145261830	145262103	ENSMUST00000058022	Tpcn2	-	21961
Intron	chr7	145263076	145263244	ENSMUST00000058022	Tpcn2	-	20767
Intron	chr7	145264079	145264245	ENSMUST00000058022	Tpcn2	-	19765
Intron	chr7	145280061	145280282	ENSMUST00000058022	Tpcn2	-	3756
Upstream	chr7	145297468	145297959	ENSMUST00000033386	Mrgprf	+	-3115
3'UTR	chr7	145308062	145308155	ENSMUST00000117718	Mrgprf	+	7209
Intron	chr6	8014956	8015329	ENSMUST00000115537	Col28a1	-	177475
Intron	chr6	22890321	22890340	ENSMUST00000202102	Ptprz1	+	14553
Intron	chr6	31257440	31257570	ENSMUST00000136571	2210408F21Rik	+	37058
Intron	chr6	31471502	31471725	ENSMUST00000141045	Mkln1	+	3493
Intron	chr6	42363565	42363732	ENSMUST00000073387	Epha1	-	9620
Intron	chr6	47563412	47563506	ENSMUST00000204798	Ezh2	-	31599
Intron	chr6	49253928	49254678	ENSMUST00000204189	Tra2a	-	9707
Exon/CD	chr6	73149184	73149205	ENSMUST00000064948	Dnah6	-	72437
Intron	chr6	76925996	76926031	ENSMUST00000204527	Ctnna2	-	217930
Intron	chr6	82045195	82045509	ENSMUST00000150691	Eva1a	+	3664
Upstream	chr6	83164542	83164712	ENSMUST00000077407	Dctn1	+	-1293
Intron	chr6	83700609	83700801	ENSMUST00000123402	Vax2os	-	11496
Intron	chr6	85300823	85301088	ENSMUST00000059034	Sfxn5	-	32464
Downstream	chr6	88922986	88923338	ENSMUST00000205229	RP23-82I13.10	+	3454
Intron	chr6	92518478	92518825	ENSMUST00000113447	Prickle2	-	48715
Intron	chr6	97503748	97504172	ENSMUST00000142589	Frmd4b	-	113569
Intron	chr6	97965736	97965884	ENSMUST00000113339	Mitf	+	24892
Intron	chr6	102285438	102285464	ENSMUST00000204857	RP24-75K10.1	+	19329
Intron	chr6	119472686	119473072	ENSMUST00000178696	Wnt5b	-	71468
3'UTR	chr6	129426070	129426253	ENSMUST00000203162	Clec1a	-	25839
3'UTR	chr6	136848766	136849121	ENSMUST00000032341	Art4	-	8790
Intron	chr6	146144879	146144898	ENSMUST00000079573	Itpr2	-	357290
Intron	chr5	16080895	16081062	ENSMUST00000200270	Cacna2d1	+	55264
Intron	chr5	20687909	20687945	ENSMUST00000199514	Magi2	+	85430
Intron	chr5	23649708	23649808	ENSMUST00000196929	Srpk2	-	26690
Intron	chr5	24442611	24443293	ENSMUST00000144389	Fastk	-	2254
Intron	chr5	86265614	86265745	ENSMUST00000059424	Tmprss11c	-	23629
Intron	chr5	93125100	93125291	ENSMUST00000202217	2023-09-11	+	31624
Intron	chr5	107684914	107685155	ENSMUST00000180428	Gm26692	-	2976
Intron	chr5	118220483	118220592	ENSMUST00000117177	Rnft2	-	24324
Intron	chr5	136809185	136809298	ENSMUST00000173496	Col26a1	-	73502
Intron	chr5	137418283	137418499	ENSMUST00000164178	Zan	-	58204
Intron	chr5	139126358	139126404	ENSMUST00000148002	Prkar1b	-	1424
Intron	chr5	139455271	139455424	ENSMUST00000197512	3110082I17Rik	-	183
Downstream	chr5	150465003	150465037	ENSMUST00000202070	Fry	+	4374
Intron	chr4	3934097	3934321	ENSMUST00000003369	Plag1	-	4173
Intron	chr4	11966982	11967760	ENSMUST00000146154	1700123M08Rik	+	797
Intron	chr4	14567809	14567889	ENSMUST00000042221	Slc26a7	-	53956
Intron	chr4	25004908	25005010	ENSMUST00000038920	Gpr63	+	31540
Intron	chr4	36251076	36251142	ENSMUST00000108122	Lingo2	-	700114
Intron	chr4	43197731	43197942	ENSMUST00000168032	Unc13b	+	17268
Intron	chr4	83265361	83265573	ENSMUST00000048274	Ttc39b	-	58772
Intron	chr4	108194006	108194656	ENSMUST00000106690	Zyg11a	-	23566
Intron	chr4	118176039	118176516	ENSMUST00000106406	Kdm4a	-	3766
Intron	chr4	130052017	130052109	ENSMUST00000143432	Col16a1	+	4101
Intron	chr4	132568010	132568159	ENSMUST00000070690	Ptafr	+	4017
Intron	chr4	138074325	138074665	ENSMUST00000155142	Eif4g3	+	69743
Intron	chr4	139785995	139786607	ENSMUST00000030508	Pax7	-	47227
Intron	chr3	34042303	34042437	ENSMUST00000197853	Fxr1	+	2836
5'UTR	chr3	63964241	63964355	ENSMUST00000161659	Slc33a1	-	368
Intron	chr3	87766853	87766873	ENSMUST00000174267	Pear1	-	2085
Downstream	chr3	96783786	96784021	ENSMUST00000199974	Rnf115	+	56064
Intron	chr3	122584665	122585369	ENSMUST00000162409	Fnbp1l	-	34698
Intron	chr3	132924248	132924452	ENSMUST00000042744	Npnt	-	25941
Intron	chr3	153253030	153253514	ENSMUST00000200397	St6galnac3	-	471902
Intron	chr2	20944798	20944818	ENSMUST00000125783	Arhgap21	-	23817
Exon/CD	chr2	26843415	26843676	ENSMUST00000114045	Abo	-	13253
Intron	chr2	61715674	61715718	ENSMUST00000153683	Psmd14	+	3905
Intron	chr2	71407180	71407344	ENSMUST00000028408	Hat1	+	18002
Intron	chr2	114559640	114559742	ENSMUST00000028640	Dph6	-	95262
Intron	chr2	121739676	121739841	ENSMUST00000110593	Frmd5	-	25350
Downstream	chr2	127539769	127540028	ENSMUST00000155581	Prom2	-	1516
Intron	chr2	144737958	144738333	ENSMUST00000125683	Dtd1	+	6331
Intron	chr2	155510381	155510539	ENSMUST00000147601	Ggt7	-	7777
Intron	chr2	163231529	163231784	ENSMUST00000165937	Tox2	+	6202
Intron	chr2	163309047	163309465	ENSMUST00000165937	Tox2	+	83802
Intron	chr2	167556641	167556817	ENSMUST00000127006	Gm11476	+	3415
Intron	chr2	169880028	169880328	ENSMUST00000109159	Tshz2	+	247165
Intron	chr2	181631503	181632168	ENSMUST00000139955	Prpf6	+	30462
Upstream	chr1	12675747	12676071	ENSMUST00000186962	Gm29663	-	-4733
Intron	chr1	36209257	36209276	ENSMUST00000174716	Uggt1	-	34841
Intron	chr1	38002227	38002544	ENSMUST00000192548	Eif5b	+	4256
Intron	chr1	38542642	38543298	ENSMUST00000027250	Aff3	-	121985
Downstream	chr1	52860147	52860377	ENSMUST00000161552	Hibch	+	8494
Exon/CD	chr1	64607784	64607802	ENSMUST00000114079	Mettl21a	-	9449
Intron	chr1	99783376	99783656	ENSMUST00000086738	Cntnap5b	+	10751
Intron	chr1	110113716	110113879	ENSMUST00000134301	Cdh7	+	14502
Intron	chr1	118940653	118940810	ENSMUST00000062483	Gli2	-	112888
Intron	chr1	120037636	120037699	ENSMUST00000189037	Sctr	+	30633
Intron	chr1	126500675	126501011	ENSMUST00000162646	Nckap5	-	329956
Upstream	chr1	131525624	131525643	ENSMUST00000068613	Fam72a	+	-2270
Intron	chr1	154533138	154533272	ENSMUST00000187541	Cacna1e	-	193151
Intron	chr1	155067561	155067733	ENSMUST00000181160	Gm9530	-	15619
Intron	chr1	172249506	172249716	ENSMUST00000193316	Atp1a4	-	4356
Intron	chr1	179744013	179744450	ENSMUST00000131716	Gm1305	-	954
Intron	chr1	191735974	191736018	ENSMUST00000130876	Lpgat1	+	17475
Intron	chrx	7299469	7299722	ENSMUST00000115746	Clcn5	-	19638
Intron	chrx	87416537	87416642	ENSMUST00000113966	Il1rapl1	-	699056
Intron	chrx	101545075	101545207	ENSMUST00000149274	Taf1	+	12382
Intron	chrx	108795386	108795846	ENSMUST00000150434	Brwd3	-	38732
Upstream	chrx	130562441	130562597	ENSMUST00000121102	Gm14982	-	-622
Intron	chrx	164447514	164448082	ENSMUST00000033755	Asb11	+	9740
Upstream	chr9	21614744	21615038	ENSMUST00000034707	Smarca4	+	-1278
Exon/CD	chr9	22358588	22358657	ENSMUST00000040912	Anln	-	30584
Intron	chr9	31319327	31319524	ENSMUST00000074510	Prdm10	+	4318
Upstream	chr9	41470127	41470164	ENSMUST00000188277	2610203C20Rik	+	-4684
Intron	chr9	44854360	44854575	ENSMUST00000128768	Kmt2a	-	26829
Upstream	chr9	50799512	50799907	ENSMUST00000177320	Alg9	+	-2360
Intron	chr9	71510745	71510798	ENSMUST00000163998	Gcom1	-	81494
Exon/CD	chr9	110573672	110573945	ENSMUST00000200460	Setd2	+	186
Intron	chr9	114698413	114698459	ENSMUST00000047404	Dync1li1	+	9646
Intron	chr9	114733765	114734118	ENSMUST00000035007	Cmtm6	+	2738
Intron	chr9	115185178	115185714	ENSMUST00000182413	Osbpl10	+	64907
Intron	chr9	123580847	123580990	ENSMUST00000026270	Sacm1l	+	51036
Downstream	chr8	16853233	16853255	ENSMUST00000157267	Gm25278	+	1076
3'UTR	chr8	40493819	40493839	ENSMUST00000034012	Cnot7	-	17925
Downstream	chr8	45240535	45240553	ENSMUST00000034064	F11	-	21487
Intron	chr8	54133713	54133884	ENSMUST00000033919	Vegfc	+	56266
Exon/CD	chr8	70042479	70042539	ENSMUST00000168013	Mau2	-	176
Intron	chr8	74805493	74805632	ENSMUST00000127757	Gm11033	-	28385
Downstream	chr8	78505053	78505103	ENSMUST00000049245	Rbmxl1	-	3850
Upstream	chr8	104826461	104827210	ENSMUST00000059449	Ces2b	+	-4737
Intron	chr8	116584637	116585161	ENSMUST00000109102	Cdyl2	-	148092
Downstream	chr8	121598508	121598599	ENSMUST00000046386	Zcchc14	-	54348
Upstream	chr8	121632615	121633045	ENSMUST00000134212	Zcchc14	-	-4220
Intron	chr8	127236173	127236221	ENSMUST00000161277	Pard3	+	162957
Intron	chr13	10395987	10396089	ENSMUST00000180807	Gm26861	+	36559
Upstream	chr13	30133306	30133325	ENSMUST00000047311	Mboat1	+	-3183
Intron	chr13	34327603	34327633	ENSMUST00000040336	Slc22a23	-	17564
Exon/CD	chr13	37897985	37898981	ENSMUST00000037232	Rreb1	+	9612
Intron	chr13	48907576	48907920	ENSMUST00000060805	Fam120a	-	60269
Intron	chr13	53254876	53255129	ENSMUST00000130235	Ror2	-	30547
Intron	chr13	54090243	54090564	ENSMUST00000021930	Sfxn1	+	18558
Intron	chr13	63380894	63380984	ENSMUST00000073029	Fancc	-	50806
Intron	chr13	78224760	78224898	ENSMUST00000183171	A830082K12Rik	+	22042
Intron	chr13	93076571	93077507	ENSMUST00000062122	Cmya5	-	67685
Intron	chr13	103915649	103915668	ENSMUST00000022222	Erbb2ip	-	4856
Intron	chr13	104236828	104237148	ENSMUST00000022227	Cenpk	+	7600
Intron	chr13	119644436	119644829	ENSMUST00000099241	Ccl28	+	20813
Upstream	chr12	39616345	39616649	ENSMUST00000104081	Gm24434	+	-4918
Exon/CD	chr12	55676338	55676741	ENSMUST00000110687	Ralgapa1	-	144628
Intron	chr12	69339772	69340189	ENSMUST00000021368	Nemf	-	17196
Intron	chr12	76954339	76954459	ENSMUST00000110395	Max	-	7849
Intron	chr12	82764851	82765438	ENSMUST00000191352	Rgs6	+	113315
Intron	chr12	102832978	102833218	ENSMUST00000045652	Btbd7	-	45308
Intron	chr12	104248893	104249139	ENSMUST00000049922	Serpina3h	+	1111
Intron	chr11	4156138	4156288	ENSMUST00000093381	Ccdc157	-	4078
Upstream	chr11	21290553	21290947	ENSMUST00000120479	Gm12042	+	-4810
Intron	chr11	26054676	26054768	ENSMUST00000135168	5730522E02Rik	-	26878
Upstream	chr11	43670126	43670629	ENSMUST00000122465	Gm12152	+	-424
Intron	chr11	49876190	49876985	ENSMUST00000043321	Mapk9	+	22330
Intron	chr11	51461587	51461788	ENSMUST00000102765	Col23a1	+	171767
Intron	chr11	53029688	53029815	ENSMUST00000036796	Fstl4	+	265117
Exon/CD	chr11	58340578	58340671	ENSMUST00000154278	Sh3bp5l	+	9349
Intron	chr11	69528931	69529090	ENSMUST00000035539	Dnah2	-	15546
Intron	chr11	81077852	81077895	ENSMUST00000150536	Gm11417	+	5470
Intron	chr11	89534267	89534286	ENSMUST00000128717	Ankfn1	-	105355
Intron	chr11	96736178	96736545	ENSMUST00000181758	2010300F17Rik	-	11075
Intron	chr11	115609646	115609841	ENSMUST00000106507	Mif4gd	-	2760
Intron	chr11	119943525	119943976	ENSMUST00000146566	Baiap2	+	278
Upstream	chr11	121415788	121416015	ENSMUST00000120209	Gm11866	-	-475
Intron	chr10	21976244	21976263	ENSMUST00000124203	Sgk1	+	47783
Intron	chr10	39840561	39840933	ENSMUST00000145333	Rev3l	+	12473
Intron	chr10	42600177	42600196	ENSMUST00000144806	Ostm1	+	16348
Intron	chr10	52340492	52340873	ENSMUST00000105475	Gopc	-	41442
Upstream	chr10	58352799	58352897	ENSMUST00000093703	Gm23058	-	-3244
Intron	chr10	60366559	60366856	ENSMUST00000105462	Cdh23	-	290626
Intron	chr10	80085889	80086120	ENSMUST00000042771	Sbno2	-	16694
Downstream	chr10	81590634	81590941	ENSMUST00000128278	Tle6	-	6803
Intron	chr10	85531772	85532488	ENSMUST00000020231	Btbd11	+	145303
Intron	chr10	88454908	88455166	ENSMUST00000148899	Chpt1	-	21403
Intron	chr10	93511299	93511524	ENSMUST00000152883	Hal	+	10286
Intron	chr10	95340933	95341270	ENSMUST00000185313	2310039L15Rik	+	4825
Upstream	chr10	112722379	112723147	ENSMUST00000187828	1700010J16Rik	+	-4125
Intron	chr10	115553136	115553322	ENSMUST00000105272	Lgr5	-	34530
Intron	chr10	116458198	116458298	ENSMUST00000068233	Kcnmb4	-	15630
Intron	chr10	127442238	127442374	ENSMUST00000168780	R3hdm2	+	21074
Intron	chr17	26438528	26438549	ENSMUST00000053020	Neurl1b	+	23573
Intron	chr17	50586526	50586545	ENSMUST00000043938	Plcl2	+	76988
Intron	chr17	67095040	67095072	ENSMUST00000037974	Ptprm	-	259403
Intron	chr17	80169379	80169572	ENSMUST00000133955	Galm	+	24323
Exon/CD	chr17	80226546	80226658	ENSMUST00000156869	Gemin6	+	2161
Intron	chr17	86491158	86491707	ENSMUST00000150486	Prkce	+	870
Intron	chr16	5265784	5266083	ENSMUST00000140000	Gm15983	+	11147
Intron	chr16	13131633	13131652	ENSMUST00000129049	Ercc4	+	19848
Intron	chr16	14146057	14146309	ENSMUST00000090300	Marf1	-	13091
Intron	chr16	20240554	20240729	ENSMUST00000040880	Map6d1	-	717
Intron	chr16	20348407	20348574	ENSMUST00000079158	Abcc5	-	77904
Intron	chr16	32444286	32444327	ENSMUST00000115140	Pcyt1a	+	13076
Intron	chr16	32882303	32882482	ENSMUST00000141590	Fyttd1	+	4541
Upstream	chr16	33512416	33512684	ENSMUST00000121925	Slc12a8	+	-4778
3'UTR	chr16	33956455	33956627	ENSMUST00000023510	Umps	-	10497
Intron	chr16	35441158	35441294	ENSMUST00000023550	Pdia5	-	49647
Upstream	chr16	36190365	36191065	ENSMUST00000179667	Gm25024	-	-2438
Intron	chr16	70437349	70437399	ENSMUST00000170464	Gbe1	+	123240
Intron	chr16	95901096	95901182	ENSMUST00000144984	Gm15340	+	741
Upstream	chr16	97172698	97172717	ENSMUST00000056102	Dscam	-	-1955
Intron	chr16	97837092	97837376	ENSMUST00000129331	Prdm15	-	2733
Intron	chr15	7224780	7225115	ENSMUST00000058593	Egflam	-	173357
Intron	chr15	23357296	23357724	ENSMUST00000167623	Cdh18	+	183646
Intron	chr15	25666781	25666964	ENSMUST00000127486	Myo10	+	44323
Intron	chr15	28341874	28341891	ENSMUST00000067048	Dnah5	+	138130
Intron	chr15	59371914	59371990	ENSMUST00000022976	E430025E21Rik	-	2215
Intron	chr15	75900742	75900908	ENSMUST00000154584	Eef1d	-	8530
Intron	chr15	78097254	78097555	ENSMUST00000019290	Cacng2	-	22624
Intron	chr15	97862968	97862987	ENSMUST00000023119	Vdr	-	45333
Upstream	chr15	99532965	99532983	ENSMUST00000023750	Faim2	-	-4957
Intron	chr14	10798080	10798196	ENSMUST00000162278	Fhit	-	363894
Intron	chr14	21070990	21071024	ENSMUST00000045376	Adk	+	18433
Intron	chr14	31165033	31165399	ENSMUST00000159532	Stab1	-	3379
Intron	chr14	33593992	33594011	ENSMUST00000022508	Ptpn20	+	4731
Intron	chr14	34462470	34462868	ENSMUST00000049005	Bmpr1a	-	40018
Upstream	chr14	38900012	38900115	ENSMUST00000184893	Gm27332	-	-119
Intron	chr14	45138409	45138458	ENSMUST00000022377	Txndc16	-	80961
Upstream	chr14	53956386	53956561	ENSMUST00000103678	Trdv2-2	+	-4471
Upstream	chr14	54186993	54187287	ENSMUST00000103710	Traj31	+	-755
Intron	chr14	74857182	74857518	ENSMUST00000088970	Lrch1	-	90527
Intron	chr14	74870960	74871537	ENSMUST00000088970	Lrch1	-	76629
Upstream	chr14	99355684	99355803	ENSMUST00000122751	Gm22984	-	-3574
Intron	chr19	33509634	33509678	ENSMUST00000143522	Lipo4	-	8124
Intron	chr19	50412152	50412172	ENSMUST00000164039	Sorcs1	-	266484
Intron	chr19	60899251	60899900	ENSMUST00000003313	Grk5	+	9826
Upstream	chr19	61183152	61183617	ENSMUST00000092094	Gm6020	+	-506
Intron	chr18	16694823	16695296	ENSMUST00000025166	Cdh2	-	114187
Intron	chr18	24243092	24243439	ENSMUST00000171583	Galnt1	+	4942
Upstream	chr18	28308857	28308877	ENSMUST00000157315	Gm24246	+	-893
Intron	chr18	33444280	33444517	ENSMUST00000051087	Nrep	-	19236
Intron	chr18	43634773	43634954	ENSMUST00000082254	Jakmip2	-	52910
Intron	chr18	65062090	65062747	ENSMUST00000080418	Nedd4l	+	38891
Intron	chr18	74769432	74769522	ENSMUST00000154986	Myo5b	+	35712

## Sheet: WT_Gm26793_1_R2-Reads
chr	start	end	pos	type	fe_strand	fe_id	reads	normReads	norm4C
chr1	8575326	8575603	8575330	blind	5	24938	536	16.4297	0.782368
chr1	9259567	9260369	9259571	blind	5	28166	1	0.0306525	0.00145964
chr1	12107230	12107557	12107234	non_blind	5	40662	1	0.0306525	0.00145964
chr1	12676068	12676113	12676109	non_blind	3	43093	45470	1393.77	66.3699
chr1	24265714	24267136	24265718	blind	5	93208	1	0.0306525	0.00145964
chr1	31662067	31662392	31662388	non_blind	3	125905	35298	1081.97	51.5224
chr1	32685700	32686110	32685704	non_blind	5	130566	74431	2281.49	108.643
chr1	34839478	34839743	34839739	blind	3	139827	40343	1236.61	58.8863
chr1	34867330	34867429	34867334	non_blind	5	139938	31698	971.622	46.2677
chr1	38002066	38002230	38002070	non_blind	5	152820	6152	188.574	8.97971
chr1	39370140	39370487	39370483	blind	3	158431	16047	491.88	23.4229
chr1	39432258	39432361	39432357	non_blind	3	158721	71839	2202.04	104.859
chr1	39824547	39825029	39825025	non_blind	3	160311	1	0.0306525	0.00145964
chr1	40303086	40303288	40303090	blind	5	162348	9112	279.305	13.3002
chr1	43050616	43051425	43050620	non_blind	5	173558	734	22.4989	1.07138
chr1	44788895	44789229	44789225	non_blind	3	181227	35357	1083.78	51.6085
chr1	53764952	53765197	53765193	non_blind	3	221333	2910	89.1987	4.24756
chr1	54211229	54211269	54211265	non_blind	3	223297	1	0.0306525	0.00145964
chr1	55114027	55114420	55114416	non_blind	3	227303	27423	840.582	40.0277
chr1	58620660	58620678	58620664	non_blind	5	241914	1	0.0306525	0.00145964
chr1	60022936	60023150	60023146	blind	3	247617	4	0.12261	0.00583856
chr1	63600757	63600855	63600851	blind	3	262661	1	0.0306525	0.00145964
chr1	64607784	64607802	64607788	non_blind	5	266848	99	3.03459	0.144504
chr1	69001941	69001958	69001945	non_blind	5	285890	1	0.0306525	0.00145964
chr1	74203251	74203686	74203255	non_blind	5	307086	1	0.0306525	0.00145964
chr1	75865784	75865928	75865924	blind	3	313605	10797	330.955	15.7597
chr1	77294131	77294275	77294135	non_blind	5	319644	53977	1654.53	78.787
chr1	77604572	77604929	77604925	non_blind	3	320897	6	0.183915	0.00875785
chr1	84296538	84297566	84296542	non_blind	5	349874	1	0.0306525	0.00145964
chr1	93225728	93226193	93226189	non_blind	3	385501	3	0.0919574	0.00437892
chr1	95558578	95558767	95558582	non_blind	5	395556	1	0.0306525	0.00145964
chr1	96218705	96218900	96218709	non_blind	5	398486	1	0.0306525	0.00145964
chr1	99783653	99783697	99783693	non_blind	3	415099	84700	2596.26	123.632
chr1	101279922	101280437	101280433	blind	3	422207	1	0.0306525	0.00145964
chr1	108178121	108178330	108178125	non_blind	5	453518	1	0.0306525	0.00145964
chr1	108500793	108501147	108501143	non_blind	3	454977	27808	852.384	40.5897
chr1	113117343	113118383	113118379	blind	3	475619	2	0.0613049	0.00291928
chr1	116421162	116421245	116421166	non_blind	5	491334	26644	816.704	38.8907
chr1	118940653	118940810	118940806	non_blind	3	502471	37480	1148.85	54.7073
chr1	118978865	118978956	118978952	non_blind	3	502645	25313	775.906	36.9479
chr1	120037779	120038254	120038250	non_blind	3	507117	70028	2146.53	102.216
chr1	121528089	121528584	121528580	non_blind	3	513041	30857	945.843	45.0401
chr1	123144585	123144670	123144589	non_blind	5	520284	1	0.0306525	0.00145964
chr1	129000537	129000586	129000582	blind	3	545989	1	0.0306525	0.00145964
chr1	134725260	134725678	134725264	blind	5	569332	13444	412.092	19.6234
chr1	135126431	135126447	135126443	blind	3	570929	1	0.0306525	0.00145964
chr1	139838410	139838616	139838414	blind	5	590434	1	0.0306525	0.00145964
chr1	140716669	140716961	140716957	non_blind	3	594163	23205	711.29	33.871
chr1	141561311	141561335	141561315	blind	5	597962	1	0.0306525	0.00145964
chr1	143335418	143335568	143335422	blind	5	606186	51272	1571.61	74.8387
chr1	153098063	153098195	153098067	non_blind	5	648486	1	0.0306525	0.00145964
chr1	154600546	154601149	154601145	non_blind	3	654447	1	0.0306525	0.00145964
chr1	155292808	155293024	155292812	non_blind	5	657132	1	0.0306525	0.00145964
chr1	157975705	157975794	157975709	non_blind	5	668532	1	0.0306525	0.00145964
chr1	159443444	159443850	159443846	non_blind	3	674459	126120	3865.89	184.09
chr1	164868730	164869003	164868734	non_blind	5	697200	5821	178.428	8.49657
chr1	172249506	172249716	172249712	non_blind	3	726973	2207	67.65	3.22143
chr1	175206142	175206245	175206241	non_blind	3	739163	3	0.0919574	0.00437892
chr1	175295654	175295882	175295878	blind	3	739593	103344	3167.75	150.845
chr1	175434750	175434895	175434754	non_blind	5	740140	35005	1072.99	51.0947
chr1	176331244	176331552	176331248	non_blind	5	743796	65277	2000.9	95.281
chr1	176658775	176658999	176658995	non_blind	3	745089	35063	1074.77	51.1794
chr1	177341392	177341636	177341632	blind	3	748165	1	0.0306525	0.00145964
chr1	179744013	179744450	179744017	non_blind	5	757868	4898	150.136	7.14932
chr1	182035461	182035570	182035566	non_blind	3	767287	58098	1780.85	84.8022
chr1	185858663	185858788	185858667	non_blind	5	782156	1	0.0306525	0.00145964
chr1	188883191	188883529	188883525	non_blind	3	794533	68308	2093.81	99.7052
chr1	189106232	189107031	189107027	blind	3	795405	15577	477.473	22.7368
chr1	189125292	189125386	189125296	blind	5	795468	18349	562.442	26.783
chr1	194063416	194063928	194063420	non_blind	5	814634	32925	1009.23	48.0587
chr2	3142619	3142728	3142623	blind	5	820812	150	4.59787	0.218946
chr2	5800675	5800845	5800679	blind	5	832090	45726	1401.61	66.7435
chr2	7669648	7669760	7669756	blind	3	840329	66365	2034.25	96.8691
chr2	8076313	8076466	8076317	blind	5	842154	1	0.0306525	0.00145964
chr2	10002689	10003175	10002693	blind	5	850298	1	0.0306525	0.00145964
chr2	12420687	12421343	12421339	blind	3	860351	1	0.0306525	0.00145964
chr2	14068575	14068722	14068718	non_blind	3	867849	88565	2714.74	129.273
chr2	16478229	16478684	16478680	blind	3	878633	12146	372.305	17.7288
chr2	17518704	17519145	17519141	non_blind	3	883205	156	4.78178	0.227704
chr2	21381343	21381638	21381634	non_blind	3	899231	52228	1600.92	76.2341
chr2	21849580	21849759	21849755	non_blind	3	901325	1	0.0306525	0.00145964
chr2	22823923	22824154	22824150	non_blind	3	905139	1	0.0306525	0.00145964
chr2	24425965	24426468	24426464	non_blind	3	912345	1	0.0306525	0.00145964
chr2	25389840	25389998	25389844	blind	5	916518	1	0.0306525	0.00145964
chr2	25430545	25431020	25431016	non_blind	3	916763	1	0.0306525	0.00145964
chr2	29486978	29486997	29486993	non_blind	3	933087	1	0.0306525	0.00145964
chr2	30820210	30820511	30820214	non_blind	5	938332	18139	556.005	26.4764
chr2	31854940	31855660	31854944	blind	5	942208	31881	977.231	46.5348
chr2	36308249	36308434	36308253	non_blind	5	960032	1	0.0306525	0.00145964
chr2	36449480	36449650	36449646	non_blind	3	960709	90785	2782.78	132.514
chr2	42053238	42053347	42053343	non_blind	3	985903	55385	1697.69	80.8422
chr2	42578328	42579008	42579004	non_blind	3	988225	1	0.0306525	0.00145964
chr2	42723062	42723633	42723629	blind	3	988827	23	0.705007	0.0335717
chr2	43809229	43809291	43809233	non_blind	5	993556	1	0.0306525	0.00145964
chr2	47089862	47090173	47090169	non_blind	3	1008121	38	1.16479	0.0554664
chr2	57520165	57520546	57520169	blind	5	1053390	1	0.0306525	0.00145964
chr2	59321019	59321092	59321088	non_blind	3	1060759	1	0.0306525	0.00145964
chr2	59702440	59702696	59702692	non_blind	3	1062319	1	0.0306525	0.00145964
chr2	61551879	61552170	61552166	non_blind	3	1070185	43815	1343.04	63.9542
chr2	70152937	70152955	70152951	non_blind	3	1107031	1	0.0306525	0.00145964
chr2	78501225	78501628	78501624	non_blind	3	1140925	52197	1599.97	76.1889
chr2	78836990	78837159	78837155	non_blind	3	1142333	1	0.0306525	0.00145964
chr2	88386081	88386103	88386085	non_blind	5	1184940	1	0.0306525	0.00145964
chr2	91409107	91409671	91409111	non_blind	5	1198282	1	0.0306525	0.00145964
chr2	92783706	92783746	92783742	non_blind	3	1203805	4	0.12261	0.00583856
chr2	93075610	93075892	93075888	blind	3	1204833	16972	520.234	24.773
chr2	93790939	93791064	93791060	blind	3	1207303	36240	1110.85	52.8974
chr2	94078424	94078659	94078428	non_blind	5	1208502	31150	954.824	45.4678
chr2	95040880	95041170	95041166	non_blind	3	1212625	1	0.0306525	0.00145964
chr2	97749875	97749894	97749890	non_blind	3	1224703	1	0.0306525	0.00145964
chr2	101270898	101270949	101270902	blind	5	1240872	1	0.0306525	0.00145964
chr2	102565473	102565633	102565477	blind	5	1246124	9757	299.076	14.2417
chr2	103639839	103640171	103640167	non_blind	3	1250473	35	1.07284	0.0510874
chr2	106219230	106219705	106219701	blind	3	1261329	2	0.0613049	0.00291928
chr2	110697149	110697191	110697153	non_blind	5	1281154	1	0.0306525	0.00145964
chr2	113562514	113562740	113562736	non_blind	3	1293951	2	0.0613049	0.00291928
chr2	114559640	114559742	114559644	non_blind	5	1298150	39311	1204.98	57.3799
chr2	119378765	119379290	119378769	non_blind	5	1318234	1	0.0306525	0.00145964
chr2	119899436	119899597	119899440	blind	5	1320726	36684	1124.45	53.5455
chr2	121639184	121639388	121639384	non_blind	3	1328089	2	0.0613049	0.00291928
chr2	124100516	124100536	124100520	blind	5	1338312	4	0.12261	0.00583856
chr2	125207995	125208228	125208224	non_blind	3	1342815	103048	3158.67	150.413
chr2	127539769	127540028	127539773	non_blind	5	1352510	16123	494.21	23.5338
chr2	129330415	129330476	129330419	non_blind	5	1359764	1	0.0306525	0.00145964
chr2	130320316	130320452	130320448	blind	3	1363755	1	0.0306525	0.00145964
chr2	132452852	132452868	132452856	non_blind	5	1372462	1	0.0306525	0.00145964
chr2	136647151	136648110	136647155	blind	5	1390626	436	13.3645	0.636403
chr2	142788131	142788220	142788216	blind	3	1416819	1	0.0306525	0.00145964
chr2	143388413	143388553	143388549	non_blind	3	1419381	1	0.0306525	0.00145964
chr2	146214756	146214774	146214760	blind	5	1430864	7	0.214567	0.0102175
chr2	147308998	147309130	147309126	non_blind	3	1435515	47830	1466.11	69.8146
chr2	149206345	149206476	149206472	non_blind	3	1443557	6861	210.307	10.0146
chr2	150847022	150847347	150847026	blind	5	1451028	31658	970.396	46.2093
chr2	155037108	155037615	155037611	non_blind	3	1468265	2	0.0613049	0.00291928
chr2	161433002	161433200	161433196	blind	3	1494129	1	0.0306525	0.00145964
chr2	161826379	161826525	161826383	non_blind	5	1495758	412	12.6288	0.601372
chr2	162670884	162670905	162670901	non_blind	3	1499167	1	0.0306525	0.00145964
chr2	163231529	163231784	163231780	non_blind	3	1501381	79653	2441.56	116.265
chr2	164179417	164180127	164179421	non_blind	5	1505208	18	0.551744	0.0262735
chr2	167959934	167960011	167959938	non_blind	5	1519044	4123	126.38	6.0181
chr2	169374737	169375050	169375046	blind	3	1524235	1	0.0306525	0.00145964
chr2	169969998	169970027	169970023	non_blind	3	1526355	44281	1357.32	64.6344
chr2	172213978	172214190	172214186	non_blind	3	1534787	42112	1290.84	61.4684
chr2	174686035	174686299	174686295	blind	3	1544253	107095	3282.73	156.32
chr2	178888875	178889035	178888879	non_blind	5	1559864	894	27.4033	1.30492
chr2	180244232	180245036	180245032	non_blind	3	1565101	5	0.153262	0.0072982
chr2	181137369	181137421	181137417	non_blind	3	1568975	1307	40.0628	1.90775
chr2	181631503	181632168	181632164	non_blind	3	1571197	17546	537.828	25.6109
chr3	4503813	4504363	4503817	non_blind	5	1579930	34478	1056.84	50.3255
chr3	9701034	9701703	9701699	blind	3	1602633	4223	129.445	6.16406
chr3	10309508	10309875	10309512	blind	5	1605248	2	0.0613049	0.00291928
chr3	11923032	11923056	11923052	blind	3	1612629	1	0.0306525	0.00145964
chr3	13529969	13529987	13529983	non_blind	3	1619921	1	0.0306525	0.00145964
chr3	16762644	16763081	16763077	non_blind	3	1634059	817	25.0431	1.19253
chr3	18049387	18049706	18049702	blind	3	1639979	24673	756.288	36.0137
chr3	22540780	22541803	22541799	blind	3	1659857	1	0.0306525	0.00145964
chr3	23085195	23085248	23085244	non_blind	3	1662405	85488	2620.42	124.782
chr3	25209818	25209961	25209957	non_blind	3	1671847	3	0.0919574	0.00437892
chr3	25622265	25622529	25622269	non_blind	5	1673664	1	0.0306525	0.00145964
chr3	26276565	26276712	26276708	non_blind	3	1676337	1	0.0306525	0.00145964
chr3	28429954	28430096	28430092	non_blind	3	1685267	1	0.0306525	0.00145964
chr3	31528214	31528609	31528605	non_blind	3	1698655	1	0.0306525	0.00145964
chr3	34042208	34042306	34042212	non_blind	5	1709622	121536	3725.38	177.399
chr3	35792657	35792765	35792661	blind	5	1717054	67938	2082.47	99.1651
chr3	36691657	36692127	36692123	non_blind	3	1720699	1	0.0306525	0.00145964
chr3	37147094	37147247	37147098	non_blind	5	1722584	33944	1040.47	49.5461
chr3	38274799	38274953	38274803	blind	5	1727278	15775	483.543	23.0258
chr3	38709416	38709719	38709420	non_blind	5	1729032	71285	2185.06	104.051
chr3	40680835	40681070	40681066	non_blind	3	1736851	1	0.0306525	0.00145964
chr3	55689774	55689892	55689888	blind	3	1800763	12762	391.187	18.6279
chr3	56555812	56556183	56556179	blind	3	1804579	1	0.0306525	0.00145964
chr3	58779877	58780183	58779881	non_blind	5	1814000	64032	1962.74	93.4637
chr3	61305262	61306002	61305266	non_blind	5	1825318	44581	1366.52	65.0723
chr3	62385141	62385340	62385145	non_blind	5	1830012	1	0.0306525	0.00145964
chr3	62996165	62996217	62996213	non_blind	3	1832585	1	0.0306525	0.00145964
chr3	63964352	63964757	63964753	non_blind	3	1836769	6769	207.487	9.88031
chr3	69616908	69617677	69617673	non_blind	3	1860953	1	0.0306525	0.00145964
chr3	73986036	73986185	73986181	non_blind	3	1880555	6	0.183915	0.00875785
chr3	75380130	75380249	75380245	non_blind	3	1886797	8316	254.906	12.1384
chr3	79157560	79157641	79157564	non_blind	5	1904132	118042	3618.28	172.299
chr3	79654727	79654827	79654823	blind	3	1906297	77955	2389.51	113.786
chr3	86030025	86030661	86030657	non_blind	3	1932895	1	0.0306525	0.00145964
chr3	91246255	91247036	91246259	blind	5	1954792	1	0.0306525	0.00145964
chr3	91555367	91555450	91555446	non_blind	3	1956219	1111	34.0549	1.62166
chr3	96783786	96784021	96783790	non_blind	5	1978732	37784	1158.17	55.1511
chr3	98088235	98088358	98088354	non_blind	3	1983955	1	0.0306525	0.00145964
chr3	99116430	99116708	99116434	non_blind	5	1988542	114266	3502.53	166.789
chr3	99117344	99117376	99117372	non_blind	3	1988543	1	0.0306525	166.789
chr3	101015898	101015916	101015912	non_blind	3	1996357	1	0.0306525	0.00145964
chr3	101590390	101590408	101590394	non_blind	5	1998568	1	0.0306525	0.00145964
chr3	102545123	102545140	102545127	non_blind	5	2002074	12	0.36783	0.0175157
chr3	102735856	102736255	102735860	blind	5	2002822	222	6.80485	0.32404
chr3	103122585	103122776	103122772	non_blind	3	2004461	576	17.6558	0.840753
chr3	103916953	103916972	103916968	blind	3	2007685	1	0.0306525	0.00145964
chr3	105391238	105391359	105391242	blind	5	2013910	1280	39.2351	1.86834
chr3	109202976	109203348	109203344	non_blind	3	2030221	46384	1421.78	67.704
chr3	112939742	112939930	112939746	non_blind	5	2046892	1	0.0306525	0.00145964
chr3	114976206	114976226	114976222	blind	3	2055435	1	0.0306525	0.00145964
chr3	115329805	115330013	115330009	non_blind	3	2056917	62042	1901.74	90.559
chr3	115486058	115486166	115486062	non_blind	5	2057596	34440	1055.67	50.27
chr3	132924449	132924724	132924720	non_blind	3	2130111	38366	1176.01	56.0006
chr3	133245756	133246220	133246216	non_blind	3	2131485	21107	646.981	30.8086
chr3	133367345	133367451	133367447	blind	3	2131959	1	0.0306525	0.00145964
chr3	135681330	135681484	135681480	blind	3	2141657	4	0.12261	0.00583856
chr3	142484184	142484387	142484383	non_blind	3	2170773	36902	1131.14	53.8637
chr3	142549629	142549896	142549633	non_blind	5	2171028	56	1.71654	0.0817399
chr3	145298090	145298109	145298094	blind	5	2182578	1	0.0306525	0.00145964
chr3	149670340	149670639	149670344	non_blind	5	2200142	184	5.64005	0.268574
chr3	153253030	153253514	153253034	non_blind	5	2215000	29002	888.983	42.3325
chr3	156041149	156041269	156041265	blind	3	2226625	1	0.0306525	0.00145964
chr4	3934097	3934321	3934317	non_blind	3	2247679	114844	3520.25	167.631
chr4	6909968	6910076	6909972	non_blind	5	2260594	14782	453.105	21.5764
chr4	8594375	8594488	8594379	non_blind	5	2267898	11411	349.775	16.656
chr4	11389224	11389285	11389281	blind	3	2279811	44716	1370.66	65.2693
chr4	11966982	11967760	11967756	non_blind	3	2282405	18734	574.243	27.3449
chr4	13229000	13229183	13229004	non_blind	5	2287828	1	0.0306525	0.00145964
chr4	14568376	14568492	14568488	non_blind	3	2293489	4678	143.392	6.8282
chr4	14921248	14921293	14921252	non_blind	5	2295186	1	0.0306525	0.00145964
chr4	15038507	15038786	15038782	non_blind	3	2295733	12106	371.079	17.6704
chr4	15381355	15381527	15381523	non_blind	3	2297187	18410	564.312	26.872
chr4	17678862	17678887	17678883	non_blind	3	2307543	1	0.0306525	0.00145964
chr4	24718236	24718409	24718240	non_blind	5	2339172	1	0.0306525	0.00145964
chr4	25004908	25005010	25004912	non_blind	5	2340410	2364	72.4624	3.45059
chr4	25180931	25181201	25180935	non_blind	5	2341228	120435	3691.63	175.792
chr4	25705748	25705819	25705815	blind	3	2343497	76205	2335.87	111.232
chr4	28135573	28136836	28135577	blind	5	2354464	2	0.0613049	0.00291928
chr4	32197079	32197363	32197359	blind	3	2371933	78432	2404.13	114.483
chr4	39986623	39986905	39986627	non_blind	5	2406192	40152	1230.76	58.6075
chr4	40819364	40819381	40819368	non_blind	5	2409622	1	0.0306525	0.00145964
chr4	43606965	43607287	43606969	non_blind	5	2420278	1	0.0306525	0.00145964
chr4	43853823	43853968	43853827	blind	5	2421198	36751	1126.51	53.6433
chr4	48883021	48883201	48883025	non_blind	5	2441058	1	0.0306525	0.00145964
chr4	50389691	50389710	50389706	non_blind	3	2447543	1	0.0306525	0.00145964
chr4	56227389	56227935	56227393	blind	5	2472128	1	0.0306525	0.00145964
chr4	57952124	57952231	57952128	non_blind	5	2479094	1	0.0306525	0.00145964
chr4	59909633	59909889	59909885	non_blind	3	2487353	5	0.153262	0.0072982
chr4	67054464	67054802	67054468	non_blind	5	2516758	40370	1237.44	58.9257
chr4	71587816	71587999	71587820	non_blind	5	2537512	1	0.0306525	0.00145964
chr4	74664390	74664474	74664470	non_blind	3	2551759	3528	108.142	5.14961
chr4	77023187	77023369	77023191	blind	5	2562348	39841	1221.22	58.1536
chr4	79503836	79504210	79504206	blind	3	2573369	2	0.0613049	0.00291928
chr4	81454835	81455004	81455000	blind	3	2582163	26814	821.915	39.1388
chr4	83265361	83265573	83265569	non_blind	3	2589639	7807	239.304	11.3954
chr4	84494046	84494195	84494191	non_blind	3	2594855	6762	207.272	9.87009
chr4	90551604	90551642	90551638	blind	3	2620715	1	0.0306525	0.00145964
chr4	91822281	91822376	91822285	non_blind	5	2626376	28699	879.695	41.8902
chr4	93831249	93831291	93831253	non_blind	5	2635230	31792	974.503	46.4049
chr4	94421514	94422017	94422013	non_blind	3	2637791	1	0.0306525	0.00145964
chr4	98137085	98137332	98137328	blind	3	2654049	104275	3196.29	152.204
chr4	99342468	99342649	99342472	non_blind	5	2659418	391	11.9851	0.57072
chr4	101861034	101861124	101861038	blind	5	2669846	63048	1932.58	92.0274
chr4	103025298	103025914	103025302	blind	5	2674734	1	0.0306525	0.00145964
chr4	104290564	104290836	104290568	non_blind	5	2680148	38574	1182.39	56.3042
chr4	105935569	105935814	105935573	non_blind	5	2687028	1	0.0306525	0.00145964
chr4	106653367	106653586	106653582	non_blind	3	2689805	2	0.0613049	0.00291928
chr4	107167010	107167553	107167014	non_blind	5	2691844	1	0.0306525	0.00145964
chr4	107760762	107761139	107760766	non_blind	5	2694216	1	0.0306525	0.00145964
chr4	108194006	108194656	108194652	non_blind	3	2695917	64302	1971.01	93.8578
chr4	114572517	114572536	114572532	non_blind	3	2724167	1	0.0306525	0.00145964
chr4	117179182	117179300	117179186	non_blind	5	2735452	2	0.0613049	0.00291928
chr4	119189915	119190232	119190228	non_blind	3	2743391	8491	260.27	12.3938
chr4	120121438	120122046	120122042	blind	3	2747095	12	0.36783	0.0175157
chr4	121672871	121673052	121673048	non_blind	3	2753801	1	0.0306525	0.00145964
chr4	123912167	123912257	123912253	blind	3	2763305	1	0.0306525	0.00145964
chr4	123964860	123965577	123964864	non_blind	5	2763556	22840	700.102	33.3382
chr4	124413578	124414038	124414034	non_blind	3	2765221	1	0.0306525	0.00145964
chr4	129359128	129359469	129359465	blind	3	2784315	1	0.0306525	0.00145964
chr4	129618374	129618491	129618378	blind	5	2785418	31436	963.591	45.8853
chr4	130052017	130052109	130052021	non_blind	5	2787044	13964	428.031	20.3824
chr4	130346902	130347063	130347059	blind	3	2788159	37781	1158.08	55.1467
chr4	134255317	134255945	134255321	blind	5	2802694	48908	1499.15	71.3881
chr4	135439476	135439567	135439563	non_blind	3	2807089	49498	1517.24	72.2493
chr4	137053140	137053745	137053144	blind	5	2813018	1	0.0306525	0.00145964
chr4	138590822	138590842	138590838	non_blind	3	2818833	2	0.0613049	0.00291928
chr4	139785995	139786607	139785999	non_blind	5	2823192	62529	1916.67	91.2699
chr4	142361214	142361445	142361218	non_blind	5	2832650	51356	1574.19	74.9613
chr4	152386828	152386988	152386984	non_blind	3	2871683	1084	33.2273	1.58225
chr4	155443856	155444244	155444240	non_blind	3	2882911	2	0.0613049	0.00291928
chr5	9730121	9730170	9730166	non_blind	3	2916415	27746	850.483	40.4992
chr5	13721461	13721735	13721465	blind	5	2933892	56004	1716.66	81.7457
chr5	16080895	16081062	16080899	non_blind	5	2942524	5	0.153262	0.0072982
chr5	16264218	16264302	16264222	non_blind	5	2943268	2	0.0613049	0.00291928
chr5	17817821	17818647	17817825	blind	5	2949848	1	0.0306525	0.00145964
chr5	21246338	21246356	21246342	non_blind	5	2964818	1	0.0306525	0.00145964
chr5	23581204	23581478	23581208	non_blind	5	2974732	1	0.0306525	0.00145964
chr5	23649708	23649808	23649712	non_blind	5	2975008	71227	2183.28	103.966
chr5	24158451	24158822	24158455	blind	5	2977340	3139	96.2181	4.58181
chr5	27724809	27725272	27724813	non_blind	5	2992244	7786	238.66	11.3648
chr5	33243718	33244106	33243722	non_blind	5	3016110	1	0.0306525	0.00145964
chr5	37314014	37314102	37314098	blind	3	3032633	1	0.0306525	0.00145964
chr5	48161203	48161467	48161207	non_blind	5	3078930	103721	3179.3	151.395
chr5	48707259	48707352	48707263	non_blind	5	3081260	1	0.0306525	0.00145964
chr5	49451686	49451724	49451720	non_blind	3	3084795	82659	2533.7	120.652
chr5	60709044	60709174	60709170	non_blind	3	3133521	3	0.0919574	0.00437892
chr5	62512577	62512994	62512990	non_blind	3	3141815	1	0.0306525	0.00145964
chr5	63697635	63697652	63697648	blind	3	3147203	1	0.0306525	0.00145964
chr5	64049224	64049369	64049228	non_blind	5	3148596	13899	426.039	20.2876
chr5	64083397	64083683	64083401	non_blind	5	3148718	3330	102.073	4.8606
chr5	64243781	64243800	64243796	non_blind	3	3149367	1	0.0306525	0.00145964
chr5	64728908	64728971	64728967	non_blind	3	3151187	35939	1101.62	52.458
chr5	65321123	65322144	65322140	non_blind	3	3153477	8	0.24522	0.0116771
chr5	65347291	65347395	65347391	non_blind	3	3153575	1	0.0306525	0.00145964
chr5	66404929	66405243	66405239	non_blind	3	3158043	1	0.0306525	0.00145964
chr5	72851532	72851613	72851536	non_blind	5	3186020	8153	249.91	11.9005
chr5	75304364	75304513	75304509	non_blind	3	3195621	31972	980.02	46.6676
chr5	80821696	80822039	80821700	non_blind	5	3218894	1	0.0306525	0.00145964
chr5	81754116	81755056	81754120	blind	5	3222964	1	0.0306525	0.00145964
chr5	83362828	83362848	83362832	non_blind	5	3230064	1	0.0306525	0.00145964
chr5	86265614	86265745	86265741	non_blind	3	3243439	8139	249.48	11.88
chr5	86645782	86645830	86645786	blind	5	3245194	1	0.0306525	0.00145964
chr5	87886467	87886489	87886485	non_blind	3	3250781	1	0.0306525	0.00145964
chr5	95879300	95879890	95879886	blind	3	3286309	1	0.0306525	0.00145964
chr5	97295692	97296669	97296665	non_blind	3	3292279	1	0.0306525	0.00145964
chr5	98113171	98114217	98113175	blind	5	3295764	1	0.0306525	0.00145964
chr5	100075849	100075888	100075884	non_blind	3	3303775	33591	1029.65	49.0308
chr5	101730306	101730476	101730310	blind	5	3310340	39199	1201.55	57.2165
chr5	106481495	106481699	106481499	non_blind	5	3330216	1	0.0306525	0.00145964
chr5	107684914	107685155	107684918	non_blind	5	3335262	61612	1888.56	89.9314
chr5	107970151	107970358	107970354	non_blind	3	3336525	2	0.0613049	0.00291928
chr5	110954387	110954723	110954391	non_blind	5	3350258	1	0.0306525	0.00145964
chr5	115603758	115603853	115603849	non_blind	3	3367769	1	0.0306525	0.00145964
chr5	116332488	116332685	116332492	non_blind	5	3370528	203	6.22245	0.296307
chr5	117404638	117405144	117404642	non_blind	5	3374690	1	0.0306525	0.00145964
chr5	119769268	119769287	119769283	non_blind	3	3383439	3	0.0919574	0.00437892
chr5	121535320	121535440	121535324	blind	5	3389904	1	0.0306525	0.00145964
chr5	121688902	121689041	121688906	non_blind	5	3390524	17228	528.081	25.1467
chr5	121807607	121807625	121807621	non_blind	3	3391015	1	0.0306525	0.00145964
chr5	125039927	125039995	125039991	non_blind	3	3403773	1	0.0306525	0.00145964
chr5	128252920	128253015	128253011	non_blind	3	3416011	327	10.0234	0.477303
chr5	129509569	129509942	129509938	blind	3	3420389	1	0.0306525	0.00145964
chr5	129901008	129901569	129901565	non_blind	3	3421967	2	0.0613049	0.00291928
chr5	130266593	130266690	130266597	blind	5	3423494	52263	1601.99	76.2852
chr5	131072372	131072392	131072388	blind	3	3426635	1	0.0306525	0.00145964
chr5	134459581	134459648	134459585	non_blind	5	3440764	15377	471.343	22.4449
chr5	134823843	134824105	134823847	blind	5	3442242	31738	972.848	46.3261
chr5	135590232	135590252	135590236	blind	5	3445086	1	0.0306525	0.00145964
chr5	136121683	136122003	136121687	blind	5	3447182	1	0.0306525	0.00145964
chr5	136809185	136809298	136809294	non_blind	3	3449817	31987	980.48	46.6895
chr5	137047399	137048311	137048307	non_blind	3	3450681	1	0.0306525	0.00145964
chr5	137206900	137207017	137207013	non_blind	3	3451197	675	20.6904	0.985258
chr5	138536575	138536593	138536579	non_blind	5	3456600	1	0.0306525	0.00145964
chr5	138775229	138775247	138775233	non_blind	5	3457428	2	0.0613049	0.00291928
chr5	139126245	139126361	139126249	non_blind	5	3458728	1133	34.7292	1.65377
chr5	139193283	139193934	139193930	blind	3	3458967	1	0.0306525	0.00145964
chr5	139455271	139455424	139455420	non_blind	3	3460029	850	26.0546	1.24069
chr5	140522173	140522305	140522301	non_blind	3	3464089	3	0.0919574	0.00437892
chr5	141354177	141354412	141354408	non_blind	3	3467477	31271	958.533	45.6444
chr5	143363069	143363250	143363246	blind	3	3475559	1	0.0306525	0.00145964
chr5	143562454	143562473	143562469	non_blind	3	3476307	1	0.0306525	0.00145964
chr5	144113145	144114223	144113149	blind	5	3478450	1	0.0306525	0.00145964
chr5	144375862	144375957	144375866	non_blind	5	3479616	51153	1567.97	74.665
chr5	145497164	145497460	145497168	non_blind	5	3484116	25	0.766312	0.036491
chr5	148411157	148411596	148411161	non_blind	5	3495770	28152	862.928	41.0918
chr6	11666979	11667060	11666983	non_blind	5	3546343	2454	75.2211	3.58196
chr6	18973499	18974126	18973503	non_blind	5	3578045	5373	164.696	7.84265
chr6	22952287	22952516	22952512	non_blind	3	3596096	65693	2013.65	95.8882
chr6	23423205	23423227	23423223	non_blind	3	3598050	1	0.0306525	0.00145964
chr6	23448646	23448750	23448650	non_blind	5	3598151	3473	106.456	5.06933
chr6	25916216	25916370	25916220	non_blind	5	3609171	411	12.5982	0.599912
chr6	25981616	25982038	25981620	blind	5	3609479	1	0.0306525	0.00145964
chr6	26036131	26036805	26036801	blind	3	3609744	1	0.0306525	0.00145964
chr6	27519299	27519571	27519567	non_blind	3	3616250	1	0.0306525	0.00145964
chr6	31335688	31335730	31335726	non_blind	3	3631880	1	0.0306525	0.00145964
chr6	40868640	40868660	40868644	blind	5	3671695	1	0.0306525	0.00145964
chr6	40876728	40876881	40876732	blind	5	3671743	2	0.0613049	0.00291928
chr6	42363565	42363732	42363728	non_blind	3	3678474	7854	240.744	11.464
chr6	45466994	45467105	45466998	non_blind	5	3692429	1	0.0306525	0.00145964
chr6	46785401	46785855	46785405	non_blind	5	3698421	11629	356.457	16.9742
chr6	49253928	49254678	49253932	non_blind	5	3708575	19567	599.777	28.5608
chr6	50824264	50824727	50824268	non_blind	5	3714811	64	1.96176	0.093417
chr6	52187360	52187489	52187364	blind	5	3720161	31739	972.878	46.3275
chr6	53507844	53508178	53508174	non_blind	3	3725440	9776	299.658	14.2695
chr6	54251624	54251640	54251628	non_blind	5	3728245	1	0.0306525	0.00145964
chr6	54254741	54254913	54254745	blind	5	3728261	1	0.0306525	0.00145964
chr6	54733380	54733407	54733384	non_blind	5	3730125	2	0.0613049	0.00291928
chr6	56741902	56741961	56741906	non_blind	5	3738629	2	0.0613049	0.00291928
chr6	60626651	60627249	60626655	blind	5	3756079	93230	2857.73	136.082
chr6	66335779	66335797	66335793	non_blind	3	3781430	1	0.0306525	0.00145964
chr6	66531242	66531340	66531246	blind	5	3782237	2	0.0613049	0.00291928
chr6	72814519	72814739	72814523	non_blind	5	3810235	1	0.0306525	0.00145964
chr6	73284904	73285580	73285576	non_blind	3	3812070	1	0.0306525	0.00145964
chr6	73698018	73698073	73698069	non_blind	3	3813814	13520	414.421	19.7343
chr6	74043310	74043709	74043705	blind	3	3815252	1	0.0306525	0.00145964
chr6	74075099	74075615	74075103	blind	5	3815401	39040	1196.67	56.9844
chr6	78837784	78838045	78837788	non_blind	5	3836703	1	0.0306525	0.00145964
chr6	81780187	81780249	81780191	non_blind	5	3849793	40230	1233.15	58.7214
chr6	82231544	82232095	82231548	non_blind	5	3851697	1	0.0306525	0.00145964
chr6	82946551	82946581	82946577	non_blind	3	3854482	1	0.0306525	0.00145964
chr6	83164542	83164712	83164708	non_blind	3	3855264	24946	764.656	36.4122
chr6	83603010	83603628	83603014	non_blind	5	3857005	1	0.0306525	0.00145964
chr6	84562126	84562298	84562294	non_blind	3	3860676	61565	1887.12	89.8628
chr6	84985763	84985869	84985767	non_blind	5	3862639	77883	2387.31	113.681
chr6	87870589	87870696	87870593	non_blind	5	3874157	70624	2164.8	103.086
chr6	88922986	88923338	88923334	non_blind	3	3878394	32958	1010.24	48.1068
chr6	90199458	90199959	90199462	blind	5	3884059	12409	380.366	18.1127
chr6	90978316	90978334	90978330	non_blind	3	3887506	1	0.0306525	0.00145964
chr6	91376808	91376901	91376897	non_blind	3	3889156	4	0.12261	0.00583856
chr6	92174596	92174959	92174600	blind	5	3892297	1	0.0306525	0.00145964
chr6	92518478	92518825	92518482	non_blind	5	3893707	156427	4794.87	228.327
chr6	97503748	97504172	97503752	non_blind	5	3914677	130269	3993.07	190.146
chr6	97888137	97888273	97888141	non_blind	5	3916287	2	0.0613049	0.00291928
chr6	99964185	99964343	99964189	non_blind	5	3924707	11036	338.281	16.1086
chr6	102285461	102286118	102286114	non_blind	3	3933994	2581	79.114	3.76733
chr6	107377038	107377058	107377054	non_blind	3	3957208	1	0.0306525	0.00145964
chr6	108102392	108102757	108102753	non_blind	3	3960556	1	0.0306525	0.00145964
chr6	110757049	110757226	110757222	blind	3	3972712	25662	786.603	37.4573
chr6	111260681	111260879	111260875	blind	3	3975102	1	0.0306525	0.00145964
chr6	113617473	113617903	113617899	blind	3	3985030	10926	334.909	15.948
chr6	117780252	117780337	117780256	non_blind	5	4001567	42068	1289.49	61.4042
chr6	119473069	119473188	119473184	non_blind	3	4008446	63060	1932.94	92.045
chr6	129426070	129426253	129426074	non_blind	5	4049587	10069	308.64	14.6971
chr6	130426272	130426574	130426570	non_blind	3	4054088	1	0.0306525	0.00145964
chr6	134314312	134314506	134314502	blind	3	4071418	1	0.0306525	0.00145964
chr6	134507056	134507075	134507060	non_blind	5	4072225	1	0.0306525	0.00145964
chr6	134959773	134960399	134959777	non_blind	5	4074291	6	0.183915	0.00875785
chr6	141816449	141816750	141816746	blind	3	4101766	1	0.0306525	0.00145964
chr6	145638265	145638302	145638298	blind	3	4117562	1	0.0306525	0.00145964
chr6	149309515	149309605	149309601	non_blind	3	4132850	39511	1211.11	57.6719
chr6	149493638	149493924	149493642	non_blind	5	4133645	72029	2207.87	105.136
chr7	6970567	6971218	6970571	non_blind	5	4150826	71	2.17632	0.103635
chr7	17175494	17176001	17175498	non_blind	5	4196480	715	21.9165	1.04364
chr7	27630238	27630257	27630253	blind	3	4242685	1	0.0306525	0.00145964
chr7	28557673	28558235	28557677	non_blind	5	4246088	34151	1046.81	49.8482
chr7	29434913	29435110	29434917	non_blind	5	4249590	8433	258.492	12.3092
chr7	30456481	30456585	30456485	blind	5	4253640	1	0.0306525	0.00145964
chr7	37262017	37262712	37262021	blind	5	4281926	1	0.0306525	0.00145964
chr7	37685704	37685889	37685885	blind	3	4283583	410	12.5675	0.598453
chr7	40992084	40992425	40992421	non_blind	3	4296999	10998	337.116	16.0531
chr7	43110521	43110552	43110548	non_blind	3	4306769	2	0.0613049	0.00291928
chr7	49252385	49252404	49252389	blind	5	4331356	1	0.0306525	0.00145964
chr7	49473647	49473746	49473742	non_blind	3	4332347	78424	2403.89	114.471
chr7	51260010	51260278	51260274	blind	3	4339939	1	0.0306525	0.00145964
chr7	52045895	52045995	52045991	non_blind	3	4343475	35342	1083.32	51.5866
chr7	52528584	52528807	52528588	non_blind	5	4345550	69960	2144.45	102.116
chr7	52932558	52933595	52932562	non_blind	5	4347430	1	0.0306525	0.00145964
chr7	62694799	62695101	62695097	non_blind	3	4391583	1	0.0306525	0.00145964
chr7	65016501	65016758	65016754	non_blind	3	4402369	1	0.0306525	0.00145964
chr7	65951149	65951283	65951153	non_blind	5	4406148	45717	1401.34	66.7304
chr7	68222947	68223083	68222951	blind	5	4415354	2	0.0613049	0.00291928
chr7	68354198	68354424	68354420	blind	3	4415869	1	0.0306525	0.00145964
chr7	68785313	68785571	68785567	blind	3	4417659	1	0.0306525	0.00145964
chr7	71079494	71079812	71079498	non_blind	5	4427380	1	0.0306525	0.00145964
chr7	73536225	73536473	73536229	non_blind	5	4437482	36898	1131.01	53.8578
chr7	81540698	81540790	81540702	non_blind	5	4470822	83161	2549.09	121.385
chr7	84167718	84167756	84167722	blind	5	4481212	4631	141.952	6.7596
chr7	86484695	86484713	86484699	non_blind	5	4491584	1	0.0306525	0.00145964
chr7	90019970	90020128	90019974	non_blind	5	4507092	4	0.12261	0.00583856
chr7	90427097	90427450	90427101	non_blind	5	4508936	7117	218.154	10.3883
chr7	93280048	93280066	93280052	non_blind	5	4522044	1	0.0306525	0.00145964
chr7	95774040	95774059	95774055	non_blind	3	4533253	6	0.183915	0.00875785
chr7	96594161	96594332	96594328	non_blind	3	4536535	103151	3161.83	150.563
chr7	97627433	97627453	97627449	blind	3	4541053	1	0.0306525	0.00145964
chr7	98160972	98161165	98161161	non_blind	3	4543305	38606	1183.37	56.3509
chr7	101134988	101135040	101134992	non_blind	5	4554902	6460	198.015	9.42928
chr7	102247805	102247917	102247809	non_blind	5	4559672	26697	818.329	38.968
chr7	106730326	106730539	106730535	non_blind	3	4579177	1	0.0306525	0.00145964
chr7	107212861	107213075	107212865	non_blind	5	4581328	25321	776.151	36.9596
chr7	107421178	107421289	107421285	blind	3	4582215	27700	849.073	40.4321
chr7	108525874	108526346	108526342	blind	3	4587189	1	0.0306525	0.00145964
chr7	112327114	112327877	112327118	non_blind	5	4603294	26639	816.551	38.8834
chr7	112661773	112662033	112661777	non_blind	5	4604608	104781	3211.8	152.943
chr7	116259223	116259365	116259361	non_blind	3	4619327	90682	2779.63	132.363
chr7	119746395	119746629	119746399	non_blind	5	4633450	43520	1334	63.5236
chr7	121577484	121577503	121577488	non_blind	5	4641194	1	0.0306525	0.00145964
chr7	123165843	123165968	123165964	non_blind	3	4647517	54015	1655.69	78.8425
chr7	124854110	124854141	124854114	blind	5	4654604	43262	1326.09	63.147
chr7	124963282	124963381	124963377	blind	3	4654993	1	0.0306525	0.00145964
chr7	125412626	125413009	125413005	non_blind	3	4656863	99817	3059.64	145.697
chr7	125762608	125762833	125762829	non_blind	3	4658265	47515	1456.45	69.3548
chr7	126049209	126049424	126049420	non_blind	3	4659269	50223	1539.46	73.3075
chr7	127215667	127215943	127215671	non_blind	5	4663850	62637	1919.98	91.4275
chr7	128074094	128074427	128074423	non_blind	3	4667333	89887	2755.26	131.203
chr7	128163485	128163641	128163637	blind	3	4667737	2	0.0613049	0.00291928
chr7	128375051	128375080	128375076	non_blind	3	4668545	36254	1111.27	52.9178
chr7	128689488	128689673	128689492	non_blind	5	4669722	31952	979.407	46.6384
chr7	130473417	130473952	130473948	blind	3	4676595	1	0.0306525	0.00145964
chr7	131223163	131223350	131223346	non_blind	3	4679719	61236	1877.03	89.3826
chr7	132898286	132898428	132898424	non_blind	3	4686497	41434	1270.05	60.4788
chr7	133583629	133583708	133583704	non_blind	3	4689259	42231	1294.48	61.6421
chr7	133769492	133769595	133769591	non_blind	3	4690101	15678	480.569	22.8843
chr7	135779879	135780161	135780157	non_blind	3	4698165	17	0.521092	0.0248139
chr7	135822259	135822575	135822571	blind	3	4698333	38385	1176.59	56.0283
chr7	136724842	136724959	136724846	non_blind	5	4701766	6078	186.306	8.8717
chr7	138132438	138132590	138132442	non_blind	5	4707366	45320	1389.17	66.1509
chr7	140294940	140295173	140295169	non_blind	3	4716077	12772	391.493	18.6425
chr7	140630815	140630967	140630819	non_blind	5	4717612	1	0.0306525	0.00145964
chr7	140835800	140835847	140835843	blind	3	4718459	25598	784.642	37.3639
chr7	140956122	140956148	140956126	non_blind	5	4718938	1551	47.542	2.2639
chr7	141166977	141167425	141166981	non_blind	5	4719818	1	0.0306525	0.00145964
chr7	141414388	141414608	141414392	non_blind	5	4720874	14	0.429134	0.020435
chr7	141448536	141448838	141448540	non_blind	5	4720988	86926	2664.5	126.881
chr7	141513468	141513498	141513472	non_blind	5	4721278	1	0.0306525	0.00145964
chr7	141601291	141601726	141601722	non_blind	3	4721629	56453	1730.42	82.4011
chr7	142408688	142408798	142408692	non_blind	5	4724726	71675	2197.02	104.62
chr7	142462682	142462825	142462686	non_blind	5	4724962	22014	674.783	32.1325
chr7	142531768	142531895	142531891	non_blind	3	4725219	22246	681.895	32.4712
chr7	142691069	142691172	142691168	non_blind	3	4725855	59919	1836.66	87.4602
chr7	142787805	142787842	142787838	non_blind	3	4726237	8	0.24522	0.0116771
chr7	142863582	142863811	142863807	non_blind	3	4726567	4330	132.725	6.32025
chr7	142975721	142975763	142975759	non_blind	3	4727067	59965	1838.07	87.5274
chr7	142978104	142978260	142978256	non_blind	3	4727081	771	23.633	1.12538
chr7	143120210	143120233	143120214	non_blind	5	4727600	4	0.12261	0.00583856
chr7	143132122	143132312	143132308	non_blind	3	4727637	54701	1676.72	79.8438
chr7	143299606	143299772	143299768	non_blind	3	4728409	762	23.3572	1.11225
chr7	143504156	143504273	143504160	blind	5	4729194	78	2.39089	0.113852
chr7	143526726	143526878	143526730	non_blind	5	4729284	42636	1306.9	62.2333
chr7	143731252	143731909	143731256	non_blind	5	4730158	35587	1090.83	51.9442
chr7	143768153	143768315	143768311	non_blind	3	4730279	8322	255.09	12.1471
chr7	143782502	143782781	143782506	non_blind	5	4730336	62131	1904.47	90.689
chr7	143803214	143803334	143803330	non_blind	3	4730435	4248	130.212	6.20055
chr7	143877257	143878292	143878288	blind	3	4730777	10	0.306525	0.0145964
chr7	143906121	143906172	143906168	non_blind	3	4730879	1100	33.7177	1.60561
chr7	143938951	143939452	143939448	non_blind	3	4730993	30205	925.858	44.0885
chr7	143974332	143974541	143974537	non_blind	3	4731113	43981	1348.13	64.1965
chr7	143992818	143992904	143992900	non_blind	3	4731163	5087	155.929	7.42519
chr7	144040719	144041103	144041099	non_blind	3	4731359	10134	310.632	14.792
chr7	144153845	144154099	144153849	non_blind	5	4731726	46433	1423.29	67.7755
chr7	144178828	144179039	144178832	non_blind	5	4731822	386	11.8318	0.563421
chr7	144199277	144199519	144199515	non_blind	3	4731895	45527	1395.51	66.4531
chr7	144296365	144296549	144296369	non_blind	5	4732244	55702	1707.4	81.3049
chr7	144360005	144360049	144360009	non_blind	5	4732460	19051	583.96	27.8076
chr7	144399359	144399729	144399725	non_blind	3	4732607	36490	1118.51	53.2623
chr7	144434098	144434213	144434209	non_blind	3	4732715	53715	1646.5	79.4205
chr7	144437717	144438224	144437721	non_blind	5	4732730	696	21.3341	79.4205
chr7	144465851	144466038	144465855	non_blind	5	4732846	68567	2101.75	160.145
chr7	144468046	144468263	144468259	non_blind	3	4732857	41148	1261.29	160.145
chr7	144473116	144473501	144473120	non_blind	5	4732880	7401	226.859	72.5442
chr7	144473581	144473734	144473730	non_blind	3	4732881	42299	1296.57	72.5442
chr7	144483730	144484139	144483734	non_blind	5	4732914	30058	921.352	43.8739
chr7	144492896	144493133	144493129	non_blind	3	4732953	3266	100.111	4.76719
chr7	144501678	144501797	144501682	non_blind	5	4732982	44765	1372.16	65.3408
chr7	144522894	144523356	144522898	non_blind	5	4733074	20740	635.732	30.273
chr7	144528602	144528788	144528606	non_blind	5	4733092	2993	91.7428	4.36871
chr7	144536639	144536691	144536643	non_blind	5	4733140	1824	55.9101	2.66239
chr7	144546911	144547189	144547185	non_blind	3	4733187	539	16.5217	0.786746
chr7	144549951	144550095	144549955	non_blind	5	4733202	73464	2251.85	147.676
chr7	144554105	144554258	144554109	non_blind	5	4733212	27709	849.349	147.676
chr7	144560260	144560481	144560477	non_blind	3	4733235	11225	344.074	142.334
chr7	144560617	144560807	144560803	non_blind	3	4733237	86288	2644.94	142.334
chr7	144567715	144567753	144567749	non_blind	3	4733255	14826	454.453	21.6406
chr7	144570354	144570488	144570358	non_blind	5	4733274	32053	982.503	66.1086
chr7	144571958	144572326	144571962	non_blind	5	4733278	13238	405.777	66.1086
chr7	144579483	144579524	144579487	non_blind	5	4733294	1644	50.3926	65.8342
chr7	144580748	144580861	144580752	non_blind	5	4733298	15154	464.507	65.8342
chr7	144582721	144582997	144582993	non_blind	3	4733301	28305	867.618	131.501
chr7	144586248	144586767	144586763	non_blind	3	4733311	44988	1378.99	142.438
chr7	144587187	144587251	144587191	non_blind	5	4733316	24291	744.579	101.122
chr7	144597159	144597537	144597533	non_blind	3	4733379	30592	937.72	44.6533
chr7	144599997	144600540	144600001	non_blind	5	4733394	15668	480.263	22.8697
chr7	144610131	144610244	144610135	non_blind	5	4733432	64013	1962.16	119.187
chr7	144611036	144611467	144611463	non_blind	3	4733439	17642	540.771	164.826
chr7	144613768	144614131	144613772	non_blind	5	4733444	31267	958.41	199.078
chr7	144617176	144617516	144617180	non_blind	5	4733452	87479	2681.45	173.327
chr7	144628299	144628487	144628483	non_blind	3	4733507	89021	2728.71	129.939
chr7	144631092	144631324	144631096	non_blind	5	4733522	78975	2420.78	229.823
chr7	144632148	144632429	144632152	non_blind	5	4733528	78477	2405.51	229.823
chr7	144638736	144638975	144638740	non_blind	5	4733558	1669	51.159	2.43614
chr7	144643902	144644230	144643906	non_blind	5	4733586	42344	1297.95	143.75
chr7	144646117	144646246	144646242	non_blind	3	4733593	56139	1720.8	143.75
chr7	144652762	144653014	144653010	non_blind	3	4733611	14819	454.239	21.6304
chr7	144658757	144658827	144658761	non_blind	5	4733638	20565	630.368	71.9078
chr7	144659646	144660798	144659650	blind	5	4733642	1	0.0306525	71.9078
chr7	144660839	144661003	144660999	non_blind	3	4733645	1898	58.1784	71.9078
chr7	144661038	144661233	144661042	non_blind	5	4733648	26800	821.486	71.9078
chr7	144671264	144671294	144671268	non_blind	5	4733688	1948	59.711	2.84338
chr7	144675022	144675077	144675073	non_blind	3	4733699	80786	2476.29	508.021
chr7	144675105	144675242	144675109	non_blind	5	4733702	153114	4693.32	508.021
chr7	144677184	144677445	144677188	non_blind	5	4733706	114145	3498.83	508.021
chr7	144681380	144681821	144681817	non_blind	3	4733729	78640	2410.51	227.961
chr7	144682390	144682610	144682606	non_blind	3	4733731	77536	2376.67	227.961
chr7	144689895	144689998	144689994	non_blind	3	4733747	3170	97.1683	80.0088
chr7	144690788	144690977	144690792	non_blind	5	4733750	51644	1583.02	80.0088
chr7	144694147	144694485	144694481	non_blind	3	4733761	38359	1175.8	55.9904
chr7	144697224	144697649	144697228	non_blind	5	4733780	136608	4187.37	199.399
chr7	144700015	144700217	144700213	non_blind	3	4733793	42756	1310.58	86.4297
chr7	144700278	144700348	144700282	non_blind	5	4733800	16457	504.448	86.4297
chr7	144717590	144717900	144717896	non_blind	3	4733847	4428	135.729	6.46329
chr7	144721549	144721629	144721625	non_blind	3	4733859	15845	485.688	247.459
chr7	144722604	144722717	144722608	non_blind	5	4733866	153689	4710.95	247.459
chr7	144733894	144733980	144733898	non_blind	5	4733918	47200	1446.8	68.8951
chr7	144749840	144750042	144750038	non_blind	3	4733959	3590	110.042	5.24011
chr7	144762120	144762628	144762124	non_blind	5	4734008	88261	2705.42	328.987
chr7	144762771	144763010	144763006	non_blind	3	4734009	70287	2154.47	328.987
chr7	144763007	144763337	144763011	non_blind	5	4734010	277	8.49073	328.987
chr7	144768507	144769172	144768511	non_blind	5	4734014	66564	2040.35	328.987
chr7	144771515	144771599	144771595	non_blind	3	4734025	6822	209.111	306.602
chr7	144772926	144773700	144773696	non_blind	3	4734029	40600	1244.49	378.438
chr7	144774356	144774581	144774360	non_blind	5	4734032	162631	4985.04	378.438
chr7	144775686	144775794	144775690	non_blind	5	4734036	49215	1508.56	368.481
chr7	144780402	144780452	144780406	non_blind	5	4734056	11590	355.262	64.4286
chr7	144782023	144782558	144782027	non_blind	5	4734066	32550	997.738	137.476
chr7	144785811	144785900	144785896	non_blind	3	4734075	50045	1534	183.446
chr7	144787473	144787834	144787830	non_blind	3	4734081	31347	960.863	297.539
chr7	144788012	144788098	144788016	non_blind	5	4734084	11737	359.768	342.911
chr7	144790202	144790442	144790206	non_blind	5	4734092	30715	941.49	781.464
chr7	144790439	144790599	144790595	non_blind	3	4734093	80000	2452.2	781.464
chr7	144790991	144791119	144791115	non_blind	3	4734095	31084	952.801	1008.97
chr7	144791599	144791742	144791603	non_blind	5	4734100	104392	3199.87	993.681
chr7	144791753	144792077	144791757	non_blind	5	4734102	126772	3885.87	993.681
chr7	144793158	144793403	144793399	non_blind	3	4734105	119334	3657.88	993.681
chr7	144793822	144794203	144794199	non_blind	3	4734107	187209	5738.42	832.077
chr7	144796332	144796554	144796550	non_blind	3	4734111	1265	38.7754	786.706
chr7	144797533	144797728	144797537	non_blind	5	4734122	19967	612.038	34.8679
chr7	144799139	144799181	144799177	non_blind	3	4734125	3921	120.188	154.014
chr7	144800666	144800883	144800879	non_blind	3	4734133	81627	2502.07	160.577
chr7	144802550	144803179	144802554	non_blind	5	4734138	24463	749.851	483.43
chr7	144804513	144804894	144804517	non_blind	5	4734144	26989	827.279	399.024
chr7	144805087	144805454	144805450	non_blind	3	4734145	140766	4314.82	399.024
chr7	144805451	144805574	144805570	blind	3	4734147	57353	1758.01	399.024
chr7	144806567	144806633	144806571	non_blind	5	4734150	23800	729.529	410.203
chr7	144808028	144808545	144808032	non_blind	5	4734160	32122	984.618	371.019
chr7	144810067	144810225	144810071	non_blind	5	4734166	198263	6077.25	543.128
chr7	144812270	144812540	144812536	non_blind	3	4734171	127791	3917.11	540.498
chr7	144812537	144812872	144812541	non_blind	5	4734172	1518	46.5304	540.577
chr7	144813116	144813505	144813120	non_blind	5	4734176	12403	380.182	703.197
chr7	144815055	144815803	144815799	non_blind	3	4734177	30320	929.383	439.146
chr7	144816462	144817192	144816466	non_blind	5	4734182	54	1.65523	309.508
chr7	144817578	144817947	144817943	non_blind	3	4734183	107610	3298.51	307.292
chr7	144818791	144818850	144818846	non_blind	3	4734185	3801	116.51	307.292
chr7	144818847	144819360	144819356	blind	3	4734187	17362	532.188	289.188
chr7	144820015	144820211	144820207	non_blind	3	4734189	38976	1194.71	244.932
chr7	144825908	144825977	144825912	non_blind	5	4734206	58174	1783.18	293.048
chr7	144827416	144827773	144827769	non_blind	3	4734207	28371	869.641	293.048
chr7	144827770	144827849	144827774	non_blind	5	4734208	46985	1440.21	293.048
chr7	144828775	144828879	144828875	non_blind	3	4734211	12310	377.332	293.048
chr7	144828876	144828970	144828880	non_blind	5	4734212	52233	1601.07	293.048
chr7	144829019	144829172	144829168	non_blind	3	4734213	2694	82.5777	293.048
chr7	144830723	144830825	144830727	non_blind	5	4734226	24569	753.1	36.1699
chr7	144830822	144831178	144831174	non_blind	3	4734227	7	0.214567	36.1699
chr7	144835573	144835758	144835754	non_blind	3	4734237	204	6.2531	146.803
chr7	144839403	144839460	144839456	non_blind	3	4734247	75795	2323.3	255.239
chr7	144839457	144839687	144839461	non_blind	5	4734248	25017	766.833	254.941
chr7	144840418	144840738	144840734	non_blind	3	4734251	73848	2263.62	254.941
chr7	144843707	144843750	144843711	non_blind	5	4734264	76	2.32959	77.1595
chr7	144844762	144844891	144844887	non_blind	3	4734267	52768	1617.47	77.1595
chr7	144845789	144846348	144846344	non_blind	3	4734273	18	0.551744	183.976
chr7	144847514	144848026	144848022	non_blind	3	4734283	73180	2243.15	356.129
chr7	144850603	144850808	144850804	non_blind	3	4734289	37925	1162.49	356.103
chr7	144850805	144850956	144850809	non_blind	5	4734290	66360	2034.1	356.103
chr7	144852884	144852966	144852962	non_blind	3	4734291	18145	556.189	356.103
chr7	144854199	144854333	144854329	non_blind	3	4734295	48356	1482.23	485.062
chr7	144856896	144856947	144856943	non_blind	3	4734305	88350	2708.14	374.853
chr7	144857461	144857659	144857465	non_blind	5	4734310	39921	1223.68	345.296
chr7	144860637	144860728	144860641	non_blind	5	4734314	80185	2457.87	345.411
chr7	144862550	144862590	144862554	blind	5	4734316	28106	861.518	216.452
chr7	144862839	144863331	144862843	non_blind	5	4734322	79	2.42154	158.181
chr7	144866956	144867112	144867108	non_blind	3	4734333	54934	1683.86	160.828
chr7	144868797	144869155	144869151	non_blind	3	4734337	29703	910.47	231.498
chr7	144869991	144870079	144869995	non_blind	5	4734346	25546	783.048	350.553
chr7	144871249	144872290	144871253	non_blind	5	4734352	48208	1477.69	401.023
chr7	144873545	144873775	144873771	non_blind	3	4734353	208	6.37571	401.023
chr7	144873795	144873841	144873799	non_blind	5	4734356	39876	1222.3	377.412
chr7	144874481	144874578	144874574	non_blind	3	4734357	41689	1277.87	377.412
chr7	144874575	144874956	144874579	non_blind	5	4734358	88855	2723.62	340.124
chr7	144875050	144875145	144875141	non_blind	3	4734359	656	20.108	340.124
chr7	144877274	144877342	144877338	non_blind	3	4734367	13527	414.636	599.765
chr7	144879021	144879083	144879025	non_blind	5	4734378	136430	4181.92	413.213
chr7	144879385	144879607	144879603	non_blind	3	4734379	83246	2551.69	450.308
chr7	144879779	144879877	144879783	non_blind	5	4734382	6620	202.919	450.308
chr7	144881624	144881810	144881806	non_blind	3	4734387	43269	1326.3	430.563
chr7	144882208	144882603	144882599	non_blind	3	4734391	25414	779.002	368.993
chr7	144883491	144883591	144883495	non_blind	5	4734402	94248	2888.93	415.532
chr7	144884398	144884732	144884402	non_blind	5	4734404	92458	2834.07	378.437
chr7	144886752	144887208	144887204	non_blind	3	4734409	72561	2224.17	687.689
chr7	144888168	144888281	144888172	non_blind	5	4734416	99396	3046.73	3083.33
chr7	144888278	144888431	144888427	non_blind	3	4734417	112473	3447.57	3083.33
chr7	144890646	144890827	144890823	non_blind	3	4734423	93859	2877.01	23983.5
chr7	144892711	144893250	144893246	non_blind	3	4734425	53420	1637.45	23983.5
chr7	144893247	144893391	144893251	non_blind	5	4734426	252376	7735.95	23983.5
chr7	144895059	144895204	144895200	non_blind	3	4734431	1428304	43781	23983.5
chr7	144895486	144895554	144895550	non_blind	3	4734433	10988088	336812	23674.2
chr7	144895551	144895804	144895800	blind	3	4734435	3403173	104316	23674.2
chr7	144897814	144898218	144897818	non_blind	5	4734450	79699	2442.97	461.792
chr7	144898215	144898599	144898595	non_blind	3	4734451	79369	2432.86	521.533
chr7	144898628	144898739	144898632	non_blind	5	4734454	117	3.58634	582.128
chr7	144899357	144899674	144899670	non_blind	3	4734455	35859	1099.17	855.446
chr7	144899886	144900012	144900008	non_blind	3	4734459	9265	283.995	855.446
chr7	144900009	144900062	144900013	non_blind	5	4734460	44672	1369.31	855.446
chr7	144900906	144901374	144900910	non_blind	5	4734462	67393	2065.76	855.446
chr7	144903446	144903545	144903541	non_blind	3	4734463	40928	1254.54	739.114
chr7	144903542	144904147	144903546	non_blind	5	4734464	41514	1272.51	623.264
chr7	144904804	144904912	144904908	non_blind	3	4734467	187250	5739.67	686.601
chr7	144905727	144905992	144905731	non_blind	5	4734476	43509	1333.66	588.736
chr7	144906456	144906952	144906460	non_blind	5	4734480	55173	1691.19	321.171
chr7	144908060	144908135	144908064	non_blind	5	4734486	26562	814.191	321.171
chr7	144908495	144908550	144908499	non_blind	5	4734488	84087	2577.47	321.171
chr7	144908893	144909060	144909056	non_blind	3	4734489	6762	207.272	358.626
chr7	144909097	144909220	144909101	non_blind	5	4734492	3941	120.801	625.999
chr7	144914745	144914862	144914749	non_blind	5	4734502	25661	786.573	392.095
chr7	144914859	144915025	144915021	non_blind	3	4734503	14981	459.205	382.225
chr7	144915022	144915206	144915026	non_blind	5	4734504	211705	6489.28	382.225
chr7	144916479	144916510	144916506	non_blind	3	4734509	5574	170.857	661.798
chr7	144918083	144918413	144918409	non_blind	3	4734515	195477	5991.85	396.552
chr7	144919282	144919603	144919599	non_blind	3	4734521	70627	2164.89	523.303
chr7	144921407	144921499	144921411	non_blind	5	4734532	92411	2832.62	442.481
chr7	144922886	144923200	144923196	non_blind	3	4734537	140106	4294.59	339.391
chr7	144928924	144929176	144928928	non_blind	5	4734558	141	4.322	92.7295
chr7	144929173	144929198	144929194	non_blind	3	4734559	32	0.980879	92.7295
chr7	144929206	144929694	144929210	non_blind	5	4734562	63356	1942.02	92.7295
chr7	144946550	144946633	144946554	non_blind	5	4734628	24394	747.736	35.6065
chr7	144998611	144998767	144998615	non_blind	5	4734812	171484	5256.41	250.305
chr7	145006300	145006524	145006520	non_blind	3	4734843	26596	815.233	38.8206
chr7	145017400	145017834	145017404	non_blind	5	4734888	18314	561.369	26.7319
chr7	145036220	145036450	145036446	non_blind	3	4734967	5	0.153262	0.0072982
chr7	145039919	145039989	145039923	non_blind	5	4734988	7897	242.062	28.0222
chr7	145040443	145041164	145040447	non_blind	5	4734990	11301	346.403	28.0222
chr7	145062561	145062956	145062952	non_blind	3	4735061	196420	6020.76	286.703
chr7	145068246	145068716	145068250	non_blind	5	4735074	48426	1484.38	70.6846
chr7	145093643	145093863	145093859	non_blind	3	4735169	63638	1950.66	92.8916
chr7	145094474	145094530	145094526	non_blind	3	4735173	2	0.0613049	92.8916
chr7	145095329	145095479	145095333	non_blind	5	4735184	76009	2329.86	114.258
chr7	145096544	145096573	145096548	non_blind	5	4735186	2269	69.5504	114.258
chr7	145102633	145102833	145102829	non_blind	3	4735203	45513	1395.09	66.4326
chr7	145109135	145109249	145109139	non_blind	5	4735222	6	0.183915	53.3119
chr7	145109246	145109668	145109664	non_blind	3	4735223	36518	1119.37	53.3119
chr7	145116805	145116847	145116809	non_blind	5	4735244	12368	379.11	18.0528
chr7	145126354	145126865	145126861	non_blind	3	4735275	642	19.6789	0.93709
chr7	145138034	145138096	145138038	non_blind	5	4735330	21531	659.978	127.933
chr7	145141857	145142372	145142368	non_blind	3	4735339	66116	2026.62	127.933
chr7	145148724	145149084	145149080	non_blind	3	4735373	58417	1790.62	314.04
chr7	145149801	145150022	145149805	non_blind	5	4735378	154251	4728.17	314.04
chr7	145150834	145150909	145150905	non_blind	3	4735383	2481	76.0488	314.04
chr7	145154367	145154875	145154371	non_blind	5	4735398	29786	913.014	43.4769
chr7	145171465	145171667	145171663	non_blind	3	4735447	16627	509.658	24.2695
chr7	145176428	145177161	145177157	non_blind	3	4735471	7489	229.556	10.9313
chr7	145184819	145184878	145184874	blind	3	4735507	61464	1884.02	176.205
chr7	145186412	145186519	145186515	non_blind	3	4735513	59254	1816.28	176.205
chr7	145192279	145192509	145192505	non_blind	3	4735537	5489	168.251	79.0293
chr7	145194658	145194764	145194662	non_blind	5	4735542	1232	37.7638	97.4646
chr7	145196015	145196282	145196019	non_blind	5	4735544	47422	1453.6	97.4646
chr7	145197737	145197873	145197741	non_blind	5	4735550	12630	387.141	89.4526
chr7	145207821	145208650	145208646	non_blind	3	4735589	9930	304.379	14.4942
chr7	145216671	145216728	145216675	non_blind	5	4735620	573	17.5639	124.939
chr7	145219224	145219298	145219294	non_blind	3	4735623	85023	2606.16	124.939
chr7	145227787	145227846	145227791	non_blind	5	4735664	9177	281.298	13.3951
chr7	145236721	145236825	145236725	non_blind	5	4735694	127726	3915.12	186.434
chr7	145246625	145246696	145246629	non_blind	5	4735748	10640	326.142	15.5306
chr7	145257582	145257805	145257586	non_blind	5	4735798	32451	994.703	47.3668
chr7	145261830	145262103	145262099	non_blind	3	4735815	69372	2126.42	151.229
chr7	145263076	145263244	145263080	non_blind	5	4735822	64	1.96176	151.229
chr7	145264079	145264245	145264083	non_blind	5	4735824	34171	1047.43	151.229
chr7	145294208	145294655	145294212	non_blind	5	4735900	62968	1930.12	91.9107
chr8	4952981	4953276	4952985	blind	5	4744710	1	0.0306525	0.00145964
chr8	9805460	9805516	9805464	non_blind	5	4765726	12742	390.574	18.5987
chr8	11872616	11872759	11872755	blind	3	4773715	1	0.0306525	0.00145964
chr8	14919959	14920429	14920425	blind	3	4786255	29165	893.979	42.5704
chr8	18077754	18077903	18077899	non_blind	3	4799909	2	0.0613049	0.00291928
chr8	28761573	28761634	28761630	blind	3	4843815	9302	285.129	13.5776
chr8	28854284	28854517	28854513	non_blind	3	4844333	50163	1537.62	73.22
chr8	29047215	29047423	29047219	non_blind	5	4845264	1	0.0306525	0.00145964
chr8	30177597	30178041	30178037	blind	3	4850377	1	0.0306525	0.00145964
chr8	30438240	30438271	30438244	non_blind	5	4851586	49551	1518.86	72.3267
chr8	36530329	36530793	36530333	non_blind	5	4876660	1	0.0306525	0.00145964
chr8	40082770	40083077	40083073	non_blind	3	4891963	48981	1501.39	71.4947
chr8	40488643	40488662	40488647	non_blind	5	4893726	4	0.12261	0.00583856
chr8	40991049	40991449	40991053	non_blind	5	4896010	1046	32.0625	1.52678
chr8	42942717	42942825	42942721	non_blind	5	4904612	38224	1171.66	55.7933
chr8	44878668	44878730	44878672	non_blind	5	4913168	1	0.0306525	0.00145964
chr8	46315528	46315664	46315532	non_blind	5	4919068	1	0.0306525	0.00145964
chr8	48089250	48089295	48089291	non_blind	3	4926213	1	0.0306525	0.00145964
chr8	54133713	54133884	54133880	non_blind	3	4951935	36236	1110.72	52.8916
chr8	54367520	54367580	54367576	blind	3	4952935	1	0.0306525	0.00145964
chr8	56536283	56536340	56536287	blind	5	4961126	1	0.0306525	0.00145964
chr8	56704669	56704910	56704906	non_blind	3	4961941	56	1.71654	0.0817399
chr8	57652643	57652675	57652647	non_blind	5	4965988	1	0.0306525	0.00145964
chr8	58079356	58079531	58079360	non_blind	5	4967822	9393	287.919	13.7104
chr8	61984369	61984509	61984505	non_blind	3	4984771	25601	784.734	37.3683
chr8	64807624	64807711	64807628	non_blind	5	4996884	69878	2141.93	101.997
chr8	70892003	70892155	70892007	blind	5	5023002	21	0.643702	0.0306525
chr8	71439672	71439933	71439929	non_blind	3	5025339	15	0.459787	0.0218946
chr8	74199555	74199803	74199799	non_blind	3	5037103	1	0.0306525	0.00145964
chr8	75925020	75925180	75925176	non_blind	3	5044703	4	0.12261	0.00583856
chr8	78505053	78505103	78505057	non_blind	5	5055422	6346	194.521	9.26288
chr8	79495760	79496621	79496617	blind	3	5059375	1	0.0306525	0.00145964
chr8	85095182	85095323	85095319	blind	3	5082767	1	0.0306525	0.00145964
chr8	86261691	86261828	86261695	non_blind	5	5087952	45359	1390.36	66.2079
chr8	87980242	87980623	87980246	non_blind	5	5094414	65079	1994.83	94.992
chr8	89311512	89311812	89311808	non_blind	3	5099521	517	15.8473	0.754634
chr8	91210076	91210598	91210080	non_blind	5	5107266	1	0.0306525	0.00145964
chr8	91947962	91947988	91947984	non_blind	3	5110019	1	0.0306525	0.00145964
chr8	92788694	92788714	92788710	blind	3	5113099	1	0.0306525	0.00145964
chr8	99559208	99559260	99559212	non_blind	5	5141400	1	0.0306525	0.00145964
chr8	104230342	104230450	104230446	blind	3	5161075	1	0.0306525	0.00145964
chr8	104826461	104827210	104826465	non_blind	5	5163540	1053	32.277	1.537
chr8	106054947	106055296	106054951	non_blind	5	5168794	74212	2274.78	108.323
chr8	108287784	108287881	108287877	non_blind	3	5178153	2562	78.5316	3.7396
chr8	111305011	111305042	111305038	non_blind	3	5190457	60526	1855.27	88.3462
chr8	112605687	112605872	112605868	blind	3	5195871	1	0.0306525	0.00145964
chr8	115274343	115274575	115274571	non_blind	3	5206265	111	3.40242	0.16202
chr8	115665541	115665727	115665723	non_blind	3	5207857	59892	1835.84	87.4208
chr8	117440887	117441008	117440891	non_blind	5	5214698	50202	1538.81	73.2769
chr8	124459909	124460122	124460118	non_blind	3	5241379	39110	1198.82	57.0866
chr8	127323102	127323307	127323106	non_blind	5	5252390	56699	1737.96	82.7602
chr9	6068383	6068870	6068866	non_blind	3	5274314	1953	59.8643	2.85068
chr9	6165935	6165953	6165939	blind	5	5274749	1	0.0306525	0.00145964
chr9	8330835	8330857	8330839	non_blind	5	5284517	1	0.0306525	0.00145964
chr9	10261421	10261707	10261425	non_blind	5	5293145	1	0.0306525	0.00145964
chr9	12899289	12899307	12899293	non_blind	5	5304727	13	0.398482	0.0189753
chr9	15451449	15451810	15451806	non_blind	3	5315422	21303	652.989	31.0947
chr9	20478078	20478263	20478082	blind	5	5337683	76931	2358.12	112.292
chr9	21200995	21201014	21200999	non_blind	5	5340677	2	0.0613049	0.00291928
chr9	28347976	28348076	28347980	blind	5	5371039	1	0.0306525	0.00145964
chr9	31319327	31319524	31319331	non_blind	5	5383317	82452	2527.36	120.35
chr9	36330341	36330569	36330345	non_blind	5	5404113	11059	338.986	16.1422
chr9	37784779	37784944	37784940	non_blind	3	5410378	127258	3900.77	185.751
chr9	45408140	45408331	45408144	non_blind	5	5442001	1	0.0306525	0.00145964
chr9	49041481	49041727	49041723	non_blind	3	5455862	39961	1224.9	58.3287
chr9	50799512	50799907	50799903	non_blind	3	5462908	55975	1715.77	81.7034
chr9	50819314	50820096	50819318	blind	5	5462993	141178	4327.45	206.069
chr9	54176472	54176489	54176476	non_blind	5	5477215	1	0.0306525	0.00145964
chr9	59055172	59055304	59055176	non_blind	5	5497493	353	10.8203	0.515253
chr9	61501683	61501919	61501915	non_blind	3	5507246	60828	1864.53	88.787
chr9	62750389	62750585	62750393	blind	5	5512089	1	0.0306525	0.00145964
chr9	63221883	63221945	63221941	non_blind	3	5514052	69603	2133.5	101.595
chr9	63812138	63812183	63812179	non_blind	3	5516462	332	10.1766	0.484601
chr9	65026549	65026619	65026553	blind	5	5521429	3	0.0919574	0.00437892
chr9	69557118	69557282	69557122	non_blind	5	5540251	1	0.0306525	0.00145964
chr9	70310427	70310762	70310758	blind	3	5543228	1	0.0306525	0.00145964
chr9	71249721	71250931	71250927	non_blind	3	5547120	1	0.0306525	0.00145964
chr9	72674295	72674392	72674388	blind	3	5553270	2	0.0613049	0.00291928
chr9	77765138	77765245	77765241	non_blind	3	5574458	51226	1570.2	74.7716
chr9	80894188	80894607	80894192	blind	5	5587847	1	0.0306525	0.00145964
chr9	85318151	85318218	85318155	non_blind	5	5606945	56559	1733.67	82.5558
chr9	95364320	95364351	95364347	non_blind	3	5649846	3	0.0919574	0.00437892
chr9	100530833	100530940	100530936	non_blind	3	5670680	2	0.0613049	0.00291928
chr9	102483006	102483226	102483010	blind	5	5678699	1722	52.7835	2.5135
chr9	103550321	103550360	103550325	non_blind	5	5682789	7389	226.491	10.7853
chr9	103571962	103572098	103571966	blind	5	5682885	2	0.0613049	0.00291928
chr9	107331012	107331090	107331016	blind	5	5698225	25758	789.546	37.5974
chr9	109972646	109972975	109972650	non_blind	5	5709619	1	0.0306525	0.00145964
chr9	110488776	110488794	110488790	blind	3	5711974	1	0.0306525	0.00145964
chr9	110573672	110573945	110573676	non_blind	5	5712339	13087	401.149	19.1023
chr9	111478613	111478659	111478617	non_blind	5	5716005	87909	2694.63	128.316
chr9	113662994	113663186	113662998	blind	5	5724641	58669	1798.35	85.6357
chr9	114759741	114759822	114759745	non_blind	5	5729629	1	0.0306525	0.00145964
chr9	115185178	115185714	115185182	non_blind	5	5731337	1071	32.8288	1.56328
chr9	118839318	118839429	118839322	blind	5	5745453	56838	1742.22	82.9631
chr9	119721858	119721876	119721862	non_blind	5	5748919	1	0.0306525	0.00145964
chr9	120925199	120925742	120925203	blind	5	5753359	1624	49.7796	2.37046
chr9	122195363	122195382	122195367	blind	5	5757983	1	0.0306525	0.00145964
chr10	3557951	3558250	3558246	blind	3	5768655	1	0.0306525	0.00145964
chr10	6425563	6425649	6425567	non_blind	5	5780698	1	0.0306525	0.00145964
chr10	7113620	7113929	7113925	non_blind	3	5783595	93037	2851.81	135.801
chr10	11383957	11384407	11383961	blind	5	5801254	1	0.0306525	0.00145964
chr10	14041663	14041833	14041667	non_blind	5	5812236	39	1.19545	0.056926
chr10	19423308	19423506	19423312	blind	5	5835874	31314	959.851	45.7072
chr10	19986117	19986272	19986268	blind	3	5838095	1	0.0306525	0.00145964
chr10	21509690	21509939	21509694	non_blind	5	5844408	8665	265.604	12.6478
chr10	21575507	21575766	21575511	non_blind	5	5844704	2417	74.087	3.52795
chr10	26260255	26260720	26260259	non_blind	5	5864128	1	0.0306525	0.00145964
chr10	29068725	29068849	29068845	non_blind	3	5876337	38604	1183.31	56.348
chr10	31121111	31121360	31121115	non_blind	5	5885114	13704	420.061	20.0029
chr10	32894510	32894642	32894514	blind	5	5893032	2	0.0613049	0.00291928
chr10	37334166	37334602	37334598	non_blind	3	5912679	184	5.64005	0.268574
chr10	39569233	39569377	39569373	non_blind	3	5922329	2821	86.4706	4.11765
chr10	40526496	40526590	40526500	non_blind	5	5926476	13415	411.203	19.5811
chr10	42041688	42041835	42041692	non_blind	5	5932454	1	0.0306525	0.00145964
chr10	48142204	48142639	48142635	blind	3	5958271	8310	254.722	12.1296
chr10	52045406	52045735	52045731	non_blind	3	5975933	530	16.2458	0.77361
chr10	52989243	52989652	52989247	blind	5	5980240	59348	1819.16	86.6268
chr10	53938522	53938584	53938580	non_blind	3	5984331	1	0.0306525	0.00145964
chr10	54102602	54102745	54102741	non_blind	3	5985087	10417	319.307	15.2051
chr10	57113918	57113987	57113983	blind	3	5998543	2	0.0613049	0.00291928
chr10	59014879	59015363	59015359	non_blind	3	6005371	41370	1268.09	60.3853
chr10	68998606	68998825	68998821	non_blind	3	6046355	1	0.0306525	0.00145964
chr10	71769478	71769688	71769684	blind	3	6057277	1	0.0306525	0.00145964
chr10	74935529	74935887	74935533	non_blind	5	6070996	121990	3739.29	178.062
chr10	76465893	76466288	76465897	blind	5	6077494	50651	1552.58	73.9323
chr10	81590938	81591041	81591037	non_blind	3	6097859	52222	1600.73	76.2254
chr10	84187358	84187471	84187362	blind	5	6108080	30740	942.257	44.8694
chr10	88722118	88722214	88722122	non_blind	5	6126298	50668	1553.1	73.9571
chr10	89770850	89771054	89771050	non_blind	3	6130697	1	0.0306525	0.00145964
chr10	90900265	90900339	90900335	non_blind	3	6135403	690	21.1502	1.00715
chr10	93511299	93511524	93511303	non_blind	5	6145934	38873	1191.55	56.7406
chr10	95340933	95341270	95340937	non_blind	5	6153288	89252	2735.79	130.276
chr10	105373246	105373410	105373250	non_blind	5	6195616	31750	973.216	46.3436
chr10	106625791	106625887	106625883	non_blind	3	6200953	1	0.0306525	0.00145964
chr10	109798007	109798255	109798011	non_blind	5	6214324	1	0.0306525	0.00145964
chr10	116458198	116458298	116458202	non_blind	5	6241932	44502	1364.1	64.9569
chr10	117189533	117190250	117190246	non_blind	3	6245047	1	0.0306525	0.00145964
chr10	118774176	118774551	118774180	non_blind	5	6251192	2	0.0613049	0.00291928
chr10	127442238	127442374	127442370	non_blind	3	6286245	17203	527.314	25.1102
chr11	5751940	5752150	5752146	non_blind	3	6311215	1	0.0306525	0.00145964
chr11	10742340	10742841	10742837	blind	3	6332285	1	0.0306525	0.00145964
chr11	12811982	12812188	12811986	non_blind	5	6341474	45015	1379.82	65.7057
chr11	14137531	14138418	14138414	non_blind	3	6347579	1	0.0306525	0.00145964
chr11	21290553	21290947	21290943	non_blind	3	6378065	84609	2593.47	123.499
chr11	22745646	22745797	22745793	non_blind	3	6384339	71122	2180.06	103.813
chr11	25328168	25328311	25328172	non_blind	5	6395466	84049	2576.31	122.681
chr11	28788159	28788332	28788163	non_blind	5	6410638	1	0.0306525	0.00145964
chr11	28868761	28868963	28868765	non_blind	5	6410936	95840	2937.73	139.892
chr11	32488904	32489351	32489347	blind	3	6426411	1	0.0306525	0.00145964
chr11	33117156	33117684	33117680	blind	3	6428875	83032	2545.14	121.197
chr11	33695979	33696501	33696497	non_blind	3	6431305	27265	835.739	39.7971
chr11	37106208	37106228	37106224	non_blind	3	6444069	4	0.12261	0.00583856
chr11	37955663	37956776	37955667	blind	5	6447746	25	0.766312	0.036491
chr11	38706371	38706692	38706688	blind	3	6450955	3	0.0919574	0.00437892
chr11	40119378	40119650	40119646	non_blind	3	6457201	25807	791.048	37.669
chr11	42956394	42956561	42956557	non_blind	3	6469507	34945	1071.15	51.0072
chr11	44251934	44252057	44252053	non_blind	3	6474749	16362	501.536	23.8826
chr11	48592307	48592531	48592311	non_blind	5	6492962	23351	715.766	34.0841
chr11	50906389	50906489	50906485	non_blind	3	6502535	10239	313.851	14.9453
chr11	51461587	51461788	51461591	non_blind	5	6504676	32	0.980879	0.0467085
chr11	51500709	51500795	51500791	non_blind	3	6504851	3928	120.403	5.73347
chr11	53029688	53029815	53029692	non_blind	5	6510920	12606	386.405	18.4002
chr11	54895920	54896089	54896085	non_blind	3	6518727	6885	211.042	10.0496
chr11	58340705	58340805	58340801	non_blind	3	6532159	42303	1296.69	61.7472
chr11	58924205	58924224	58924209	non_blind	5	6534588	1	0.0306525	0.00145964
chr11	59594858	59595523	59595519	blind	3	6537405	2	0.0613049	0.00291928
chr11	61251923	61252046	61251927	non_blind	5	6544404	31064	952.188	45.3423
chr11	61869356	61869531	61869360	blind	5	6546926	1	0.0306525	0.00145964
chr11	70880784	70881141	70880788	blind	5	6583086	1	0.0306525	0.00145964
chr11	73085290	73085402	73085294	non_blind	5	6592282	1	0.0306525	0.00145964
chr11	73255975	73256044	73255979	blind	5	6592946	1	0.0306525	0.00145964
chr11	74633133	74633885	74633881	non_blind	3	6599005	1	0.0306525	0.00145964
chr11	74647470	74647810	74647474	blind	5	6599070	1	0.0306525	0.00145964
chr11	75339952	75340007	75339956	non_blind	5	6602190	1	0.0306525	0.00145964
chr11	78134865	78136070	78136066	non_blind	3	6614019	1	0.0306525	0.00145964
chr11	81501091	81501203	81501095	blind	5	6627956	53	1.62458	0.077361
chr11	82436484	82436502	82436498	blind	3	6631405	1	0.0306525	0.00145964
chr11	83581219	83581239	83581235	non_blind	3	6635847	135	4.13808	0.197052
chr11	85962362	85962432	85962428	non_blind	3	6645781	47765	1464.11	69.7198
chr11	86218859	86219345	86218863	non_blind	5	6646976	1	0.0306525	0.00145964
chr11	90344443	90344525	90344447	blind	5	6663776	1784	54.684	2.604
chr11	93549455	93549628	93549624	non_blind	3	6677371	1	0.0306525	0.00145964
chr11	95954062	95954303	95954066	non_blind	5	6687094	96189	2948.43	140.401
chr11	96022797	96022816	96022801	blind	5	6687310	1	0.0306525	0.00145964
chr11	96736178	96736545	96736541	non_blind	3	6689847	33490	1026.55	48.8834
chr11	98175827	98175966	98175831	blind	5	6695394	38635	1184.26	56.3932
chr11	101396446	101396825	101396821	non_blind	3	6707903	2	0.0613049	0.00291928
chr11	103293076	103293317	103293313	non_blind	3	6715447	35979	1102.84	52.5164
chr11	104088295	104088575	104088571	non_blind	3	6718495	15883	486.853	23.1835
chr11	104220532	104220649	104220536	non_blind	5	6718970	108	3.31047	0.157641
chr11	106222882	106223022	106223018	non_blind	3	6727537	1	0.0306525	0.00145964
chr11	106725435	106725732	106725439	non_blind	5	6729700	1	0.0306525	0.00145964
chr11	108858146	108858235	108858150	non_blind	5	6738448	6579	201.663	9.60298
chr11	108899423	108899548	108899427	non_blind	5	6738568	68823	2109.59	100.457
chr11	110987446	110987523	110987519	blind	3	6746739	1	0.0306525	0.00145964
chr11	112072944	112073097	112073093	non_blind	3	6751129	125755	3854.7	183.557
chr11	115609646	115609841	115609837	non_blind	3	6764607	60966	1868.76	88.9885
chr11	117940547	117940694	117940690	non_blind	3	6773689	36215	1110.08	52.8609
chr11	119943525	119943976	119943972	non_blind	3	6781371	49061	1503.84	71.6114
chr11	120554528	120554606	120554532	blind	5	6783732	444	13.6097	0.648081
chr11	121416012	121416119	121416115	non_blind	3	6787531	540	16.5523	0.788206
chr12	4278523	4278937	4278527	blind	5	6795496	1	0.0306525	0.00145964
chr12	7840617	7840638	7840634	non_blind	3	6810947	15884	486.884	23.1849
chr12	9988512	9988559	9988555	non_blind	3	6820051	1	0.0306525	0.00145964
chr12	12238267	12238455	12238451	non_blind	3	6829995	11756	360.35	17.1595
chr12	18320752	18320808	18320804	non_blind	3	6855685	2	0.0613049	0.0948767
chr12	18320805	18320827	18320823	blind	3	6855687	63	1.93111	0.0948767
chr12	25076870	25077113	25077109	non_blind	3	6883431	4842	148.419	7.06758
chr12	25403317	25403641	25403321	blind	5	6884652	1	0.0306525	0.00145964
chr12	29118079	29118099	29118095	non_blind	3	6900335	2	0.0613049	0.00291928
chr12	34403824	34403914	34403910	non_blind	3	6923029	2741	84.0184	4.00088
chr12	35370197	35370737	35370733	non_blind	3	6927347	9	0.275872	0.0131368
chr12	36223610	36223824	36223820	blind	3	6931001	114716	3516.33	167.444
chr12	36301260	36301734	36301730	non_blind	3	6931305	86751	2659.13	126.625
chr12	36431008	36431026	36431012	non_blind	5	6931874	1	0.0306525	0.00145964
chr12	37899460	37899646	37899642	non_blind	3	6938081	48555	1488.33	70.8729
chr12	39959054	39959217	39959058	blind	5	6946940	5987	183.516	8.73887
chr12	40059050	40059236	40059232	non_blind	3	6947345	2	0.0613049	0.00291928
chr12	40531014	40531948	40531018	non_blind	5	6949396	120	3.6783	0.175157
chr12	41235782	41235802	41235786	blind	5	6952542	1	0.0306525	0.00145964
chr12	41469061	41469342	41469065	non_blind	5	6953516	1	0.0306525	0.00145964
chr12	46334196	46334347	46334343	non_blind	3	6975327	8	0.24522	0.0116771
chr12	46932119	46932779	46932775	non_blind	3	6977963	27	0.827616	0.0394103
chr12	52762186	52762531	52762527	blind	3	7003833	1	0.0306525	0.00145964
chr12	53111202	53111963	53111959	non_blind	3	7005277	2152	65.9641	3.14115
chr12	54522671	54522754	54522750	non_blind	3	7011197	78778	2414.74	114.988
chr12	55676338	55676741	55676737	non_blind	3	7016247	24346	746.265	35.5364
chr12	59158421	59158439	59158435	blind	3	7030951	1	0.0306525	0.00145964
chr12	62169611	62169788	62169615	non_blind	5	7044630	144575	4431.58	211.028
chr12	65478053	65478312	65478057	non_blind	5	7059708	13140	402.773	19.1797
chr12	70864301	70864419	70864305	blind	5	7082754	31505	965.706	45.986
chr12	73221911	73221930	73221926	non_blind	3	7091935	3	0.0919574	0.00437892
chr12	75941944	75942088	75942084	non_blind	3	7102887	1	0.0306525	0.00145964
chr12	82765447	82765485	82765481	non_blind	3	7131259	77481	2374.98	113.094
chr12	83757006	83757231	83757227	non_blind	3	7135223	33671	1032.1	49.1476
chr12	84304427	84304483	84304479	blind	3	7137443	42716	1309.35	62.35
chr12	87115327	87115648	87115644	non_blind	3	7148319	8079	247.641	11.7924
chr12	88464978	88465021	88464982	non_blind	5	7154284	1	0.0306525	0.00145964
chr12	91432396	91432509	91432505	blind	3	7167027	1	0.0306525	0.00145964
chr12	94822187	94822269	94822191	non_blind	5	7181844	134076	4109.76	195.703
chr12	95004191	95004696	95004692	non_blind	3	7182617	1	0.0306525	0.00145964
chr12	97266262	97267349	97266266	non_blind	5	7192730	1	0.0306525	0.00145964
chr12	99087794	99088080	99088076	non_blind	3	7200407	20762	636.406	30.3051
chr12	99601126	99601576	99601130	non_blind	5	7202562	1	0.0306525	0.00145964
chr12	101052619	101052638	101052634	non_blind	3	7208541	1	0.0306525	0.00145964
chr12	105024974	105025255	105025251	non_blind	3	7224871	1	0.0306525	0.00145964
chr12	110288206	110288421	110288210	non_blind	5	7244884	13937	427.203	20.343
chr12	111024025	111024643	111024029	non_blind	5	7247896	9002	275.933	13.1397
chr12	119472154	119472510	119472158	non_blind	5	7285090	140102	4294.47	204.499
chr13	6997155	6997325	6997159	non_blind	5	7304786	84	2.57481	0.12261
chr13	8976786	8977111	8977107	non_blind	3	7313491	5465	167.516	7.97694
chr13	9011740	9011812	9011808	non_blind	3	7313649	7	0.214567	0.0102175
chr13	9937098	9937179	9937102	non_blind	5	7317902	6098	186.919	8.90089
chr13	12405108	12405153	12405112	non_blind	5	7328166	1	0.0306525	0.00145964
chr13	16460330	16461002	16460334	blind	5	7346388	4163	127.606	6.07649
chr13	18344603	18344782	18344607	blind	5	7354730	1	0.0306525	0.00145964
chr13	19083093	19083293	19083097	non_blind	5	7358054	1	0.0306525	0.00145964
chr13	20353551	20353649	20353645	non_blind	3	7363407	51877	1590.16	75.7218
chr13	24896127	24896314	24896131	blind	5	7382628	63598	1949.44	92.8302
chr13	25966464	25966641	25966637	blind	3	7387091	60201	1845.31	87.8718
chr13	27522714	27522734	27522718	non_blind	5	7393932	1	0.0306525	0.00145964
chr13	31956284	31956330	31956288	non_blind	5	7412750	36307	1112.9	52.9952
chr13	37897985	37898981	37898977	non_blind	3	7437703	123	3.77025	0.179536
chr13	42047616	42047635	42047631	non_blind	3	7454471	2	0.0613049	0.00291928
chr13	43695722	43695761	43695757	non_blind	3	7461133	4600	141.001	6.71435
chr13	43826016	43826232	43826228	non_blind	3	7461633	91021	2790.02	132.858
chr13	48773987	48774108	48774104	non_blind	3	7481061	1	0.0306525	0.00145964
chr13	53254797	53254879	53254801	non_blind	5	7499736	73318	2247.38	107.018
chr13	55099517	55099768	55099764	blind	3	7506779	41111	1260.15	60.0073
chr13	55367828	55368578	55368574	non_blind	3	7508061	1	0.0306525	0.00145964
chr13	56294099	56294116	56294103	non_blind	5	7511538	1	0.0306525	0.00145964
chr13	57788519	57789376	57788523	blind	5	7517242	20256	620.896	29.5665
chr13	59249150	59249320	59249154	non_blind	5	7522844	1170	35.8634	1.70778
chr13	59895730	59896885	59896881	blind	3	7525531	1	0.0306525	0.00145964
chr13	65034724	65034982	65034728	non_blind	5	7547660	16024	491.175	23.3893
chr13	69104219	69104237	69104223	blind	5	7564606	1	0.0306525	0.00145964
chr13	69934853	69935215	69934857	non_blind	5	7567894	30692	940.785	44.7993
chr13	70112623	70112708	70112704	non_blind	3	7568589	2	0.0613049	0.00291928
chr13	71746650	71746732	71746654	non_blind	5	7575390	13	0.398482	0.0189753
chr13	72812033	72812147	72812143	non_blind	3	7579787	2335	71.5735	3.40826
chr13	78957059	78957121	78957063	blind	5	7607472	1	0.0306525	0.00145964
chr13	81524369	81524829	81524373	blind	5	7618734	80957	2481.53	118.168
chr13	90331775	90331794	90331790	non_blind	3	7657983	1	0.0306525	0.00145964
chr13	92556820	92557013	92556824	blind	5	7667260	1	0.0306525	0.00145964
chr13	103063982	103064001	103063997	non_blind	3	7710079	1	0.0306525	0.00145964
chr13	104654819	104655217	104655213	blind	3	7716859	111868	3429.03	163.287
chr13	105278035	105278054	105278039	non_blind	5	7719528	1	0.0306525	0.00145964
chr13	106421170	106421224	106421174	non_blind	5	7724732	106639	3268.75	155.655
chr13	113174198	113174467	113174463	non_blind	3	7753041	64785	1985.82	94.5628
chr13	114773791	114773834	114773795	non_blind	5	7759198	3604	110.471	5.26055
chr13	114956286	114956315	114956311	non_blind	3	7759969	2299	70.47	3.35571
chr13	115157917	115158121	115157921	non_blind	5	7760762	1	0.0306525	0.00145964
chr13	115979359	115979383	115979363	blind	5	7764402	1	0.0306525	0.00145964
chr13	118391846	118392317	118392313	non_blind	3	7774773	1	0.0306525	0.00145964
chr14	11967079	11967191	11967187	blind	3	7819661	1	0.0306525	0.00145964
chr14	12371770	12371890	12371886	non_blind	3	7821539	31588	968.25	46.1071
chr14	13551642	13551660	13551656	non_blind	3	7826631	1	0.0306525	0.00145964
chr14	14940486	14940634	14940490	non_blind	5	7832758	1	0.0306525	0.00145964
chr14	15166248	15166282	15166278	non_blind	3	7833729	1	0.0306525	0.00145964
chr14	20055258	20055881	20055877	non_blind	3	7855185	1	0.0306525	0.00145964
chr14	21724063	21724546	21724067	non_blind	5	7862586	63133	1935.18	92.1515
chr14	25244454	25244472	25244458	blind	5	7877112	2	0.0613049	0.00291928
chr14	27436454	27436475	27436471	blind	3	7886565	1	0.0306525	0.00145964
chr14	27473020	27473595	27473024	blind	5	7886746	1	0.0306525	0.00145964
chr14	28294364	28294509	28294368	non_blind	5	7890310	1	0.0306525	0.00145964
chr14	29159217	29159322	29159221	non_blind	5	7893904	22379	685.971	32.6653
chr14	30899623	30899692	30899688	blind	3	7901085	1	0.0306525	0.00145964
chr14	31197037	31197429	31197425	non_blind	3	7902443	42	1.2874	0.0613049
chr14	31674700	31674750	31674704	non_blind	5	7904440	2	0.0613049	0.00291928
chr14	33831144	33831498	33831494	blind	3	7913059	1	0.0306525	0.00145964
chr14	39041683	39041746	39041687	non_blind	5	7935750	21838	669.388	31.8756
chr14	46439134	46439224	46439220	blind	3	7968817	1	0.0306525	0.00145964
chr14	47319749	47319962	47319958	blind	3	7972513	2	0.0613049	0.00291928
chr14	50431640	50432248	50432244	non_blind	3	7985259	3140	96.2487	4.58327
chr14	50971803	50971975	50971807	non_blind	5	7987872	30671	940.142	44.7686
chr14	54642751	54642805	54642755	non_blind	5	8003608	66349	2033.76	96.8457
chr14	56062566	56062995	56062991	non_blind	3	8009005	40204	1232.35	58.6834
chr14	58478146	58478209	58478205	non_blind	3	8019355	44656	1368.82	65.1817
chr14	62234108	62234194	62234112	non_blind	5	8034942	5482	168.037	8.00175
chr14	64234049	64234339	64234053	non_blind	5	8042794	75	2.29893	0.109473
chr14	65488669	65488901	65488897	non_blind	3	8047961	458	14.0388	0.668516
chr14	81609260	81609354	81609264	non_blind	5	8114254	1872	57.3814	2.73245
chr14	86210817	86211050	86210821	non_blind	5	8134498	39764	1218.86	58.0412
chr14	87643613	87643747	87643617	non_blind	5	8140868	43823	1343.28	63.9658
chr14	99235731	99235864	99235860	blind	3	8191909	72552	2223.9	105.9
chr14	101890241	101890260	101890256	non_blind	3	8203237	5	0.153262	0.0072982
chr14	105551353	105551591	105551357	blind	5	8218340	1	0.0306525	0.00145964
chr14	111948478	111948712	111948708	non_blind	3	8246385	1	0.0306525	0.00145964
chr14	114177237	114177955	114177951	non_blind	3	8256527	1	0.0306525	0.00145964
chr14	114814941	114814960	114814945	non_blind	5	8259264	1	0.0306525	0.00145964
chr14	117168742	117169049	117169045	blind	3	8269501	76903	2357.27	112.251
chr14	117496231	117496452	117496448	non_blind	3	8270855	36968	1133.16	53.96
chr14	118621702	118622213	118622209	blind	3	8275421	1	0.0306525	0.00145964
chr14	120847542	120847649	120847645	non_blind	3	8284285	32	0.980879	0.0467085
chr14	121338720	121338749	121338745	non_blind	3	8286261	36630	1122.8	53.4666
chr14	123047446	123047654	123047650	non_blind	3	8293709	105326	3228.5	153.738
chr15	4903381	4903470	4903385	non_blind	5	8309553	1	0.0306525	0.00145964
chr15	7224780	7225115	7225111	non_blind	3	8319584	20701	634.537	30.216
chr15	7893138	7893354	7893142	blind	5	8322295	88855	2723.62	129.696
chr15	9807883	9808186	9807887	blind	5	8330609	5102	156.389	7.44709
chr15	11185515	11185832	11185828	blind	3	8336374	3997	122.518	5.83419
chr15	13912314	13912574	13912570	blind	3	8347644	63672	1951.7	92.9383
chr15	14347201	14347658	14347205	non_blind	5	8349697	33809	1036.33	49.349
chr15	15931816	15931834	15931830	non_blind	3	8356658	2	0.0613049	0.00291928
chr15	17297915	17298157	17297919	blind	5	8362703	1	0.0306525	0.00145964
chr15	21834131	21834295	21834291	non_blind	3	8382756	3	0.0919574	0.00437892
chr15	22135254	22135529	22135258	non_blind	5	8384043	73844	2263.5	107.786
chr15	22159559	22159758	22159563	blind	5	8384159	1818	55.7262	2.65363
chr15	23979353	23979433	23979357	non_blind	5	8392411	27806	852.322	40.5868
chr15	25448115	25448488	25448484	non_blind	3	8398562	3574	109.552	5.21676
chr15	25666781	25666964	25666785	non_blind	5	8399419	6	0.183915	0.00875785
chr15	27457280	27457736	27457284	non_blind	5	8406961	1	0.0306525	0.00145964
chr15	29561483	29561571	29561567	non_blind	3	8415988	2	0.0613049	0.00291928
chr15	30050074	30050380	30050376	blind	3	8418190	1	0.0306525	0.00145964
chr15	30514332	30514352	30514348	non_blind	3	8420206	1	0.0306525	0.00145964
chr15	33029640	33029673	33029644	non_blind	5	8430687	3	0.0919574	0.00437892
chr15	34829184	34829593	34829589	non_blind	3	8438650	1	0.0306525	0.00145964
chr15	35004601	35004737	35004733	non_blind	3	8439422	1	0.0306525	0.00145964
chr15	36247460	36247620	36247616	blind	3	8445298	4	0.12261	0.00583856
chr15	36551410	36551429	36551425	non_blind	3	8446552	1	0.0306525	0.00145964
chr15	40990613	40990632	40990617	blind	5	8464233	1	0.0306525	0.00145964
chr15	41475097	41475118	41475114	blind	3	8466250	1	0.0306525	0.00145964
chr15	46181887	46181938	46181934	non_blind	3	8486946	110	3.37177	0.160561
chr15	52809809	52809947	52809813	non_blind	5	8515841	1	0.0306525	0.00145964
chr15	53105042	53105089	53105046	non_blind	5	8517061	53841	1650.36	78.5885
chr15	53147468	53147846	53147842	non_blind	3	8517248	2784	85.3365	4.06364
chr15	54289418	54289633	54289422	non_blind	5	8522149	1	0.0306525	0.00145964
chr15	58181722	58181873	58181869	blind	3	8538678	1	0.0306525	0.00145964
chr15	58302322	58302496	58302492	blind	3	8539144	29731	911.328	43.3966
chr15	59371914	59371990	59371986	non_blind	3	8543596	25637	785.837	37.4208
chr15	64362338	64362528	64362342	non_blind	5	8565031	62227	1907.41	90.8291
chr15	66313932	66314088	66313936	non_blind	5	8573513	57625	1766.35	84.1118
chr15	68017267	68017533	68017271	blind	5	8581343	8	0.24522	0.0116771
chr15	77826602	77826619	77826615	blind	3	8623274	1	0.0306525	0.00145964
chr15	77947952	77948005	77947956	non_blind	5	8623795	5	0.153262	0.0072982
chr15	78097254	78097555	78097258	non_blind	5	8624377	83364	2555.31	121.682
chr15	78506028	78506080	78506032	non_blind	5	8625777	4098	125.614	5.98161
chr15	78797632	78798234	78797636	non_blind	5	8626819	15890	487.068	23.1937
chr15	84305866	84306180	84305870	blind	5	8648651	5	0.153262	0.0072982
chr15	87082938	87083150	87083146	non_blind	3	8659124	708	21.7019	1.03343
chr15	92793607	92793994	92793990	blind	3	8682416	1	0.0306525	0.00145964
chr16	5266216	5266308	5266304	non_blind	3	8736194	353	10.8203	0.515253
chr16	5996374	5996801	5996797	blind	3	8738910	3	0.0919574	0.00437892
chr16	9204875	9205064	9205060	non_blind	3	8752570	44142	1353.06	64.4315
chr16	10308027	10308213	10308209	non_blind	3	8757114	3664	112.311	5.34812
chr16	13229388	13229705	13229392	non_blind	5	8768733	62023	1901.16	90.5313
chr16	14146057	14146309	14146305	non_blind	3	8772652	73863	2264.08	107.813
chr16	18499305	18499464	18499309	non_blind	5	8792429	39701	1216.93	57.9492
chr16	22214964	22215219	22214968	blind	5	8808295	1	0.0306525	0.00145964
chr16	27129479	27129605	27129483	non_blind	5	8828577	1	0.0306525	0.00145964
chr16	30840860	30840878	30840864	blind	5	8843343	1	0.0306525	0.00145964
chr16	33183884	33184260	33184256	blind	3	8852866	3	0.0919574	0.00437892
chr16	33512416	33512684	33512680	non_blind	3	8854278	30058	921.352	43.8739
chr16	33956455	33956627	33956623	non_blind	3	8855960	49668	1522.45	72.4974
chr16	36190365	36191065	36190369	non_blind	5	8864801	81391	2494.83	118.802
chr16	44792169	44792234	44792230	non_blind	3	8900874	1	0.0306525	0.00145964
chr16	47631779	47631937	47631933	non_blind	3	8913060	1	0.0306525	0.00145964
chr16	49574995	49575424	49575420	blind	3	8921750	62619	1919.43	91.4013
chr16	54209664	54210269	54210265	blind	3	8941744	1	0.0306525	0.00145964
chr16	54647553	54647572	54647568	non_blind	3	8943676	1	0.0306525	0.00145964
chr16	55849604	55849852	55849608	non_blind	5	8948767	29671	909.489	43.309
chr16	57505342	57505651	57505647	non_blind	3	8955982	1001	30.6831	1.4611
chr16	59027542	59027559	59027555	non_blind	3	8962418	1	0.0306525	0.00145964
chr16	62865613	62865692	62865617	non_blind	5	8979993	1	0.0306525	0.00145964
chr16	64965414	64965436	64965432	non_blind	3	8988758	4	0.12261	0.00583856
chr16	66024633	66024722	66024637	non_blind	5	8993091	1	0.0306525	0.00145964
chr16	74724588	74725165	74725161	non_blind	3	9030720	100	3.06525	0.145964
chr16	75027511	75027726	75027722	blind	3	9032078	37392	1146.16	54.5789
chr16	75620094	75620670	75620098	non_blind	5	9034523	1	0.0306525	0.00145964
chr16	86284800	86285173	86285169	non_blind	3	9080514	33873	1038.29	49.4424
chr16	89644896	89645574	89645570	non_blind	3	9095032	1	0.0306525	0.00145964
chr16	90000941	90001055	90000945	blind	5	9096379	44565	1366.03	65.0489
chr16	91980775	91980814	91980810	non_blind	3	9103908	1	0.0306525	0.00145964
chr16	96804700	96804748	96804704	non_blind	5	9122927	3	0.0919574	0.00437892
chr16	97837092	97837376	97837372	non_blind	3	9127156	25102	769.438	36.6399
chr17	4405809	4405836	4405832	blind	3	9134436	1	0.0306525	0.00145964
chr17	14597346	14597456	14597350	non_blind	5	9175201	30949	948.663	45.1744
chr17	17859473	17859660	17859656	non_blind	3	9189708	1	0.0306525	0.00145964
chr17	19445878	19445902	19445898	non_blind	3	9196648	2	0.0613049	0.00291928
chr17	21958695	21958717	21958699	non_blind	5	9208063	1	0.0306525	0.00145964
chr17	25830153	25830214	25830157	blind	5	9225003	23379	716.624	34.1249
chr17	30141438	30141607	30141442	non_blind	5	9242061	1	0.0306525	0.00145964
chr17	30652960	30652980	30652976	non_blind	3	9244098	1	0.0306525	0.00145964
chr17	30736759	30736952	30736763	non_blind	5	9244417	8177	250.645	11.9355
chr17	31257389	31257543	31257393	blind	5	9246565	79794	2445.88	116.471
chr17	33441336	33441993	33441989	non_blind	3	9255444	4	0.12261	0.00583856
chr17	41208031	41208051	41208035	non_blind	5	9288253	1	0.0306525	0.00145964
chr17	43980449	43980556	43980552	non_blind	3	9300244	120689	3699.41	176.163
chr17	48683769	48683922	48683773	blind	5	9318273	1	0.0306525	0.00145964
chr17	50263531	50264095	50264091	blind	3	9324040	61116	1873.36	89.2074
chr17	50937538	50937581	50937577	blind	3	9326908	2	0.0613049	0.00291928
chr17	55611724	55611842	55611728	non_blind	5	9347777	1	0.0306525	0.00145964
chr17	58153005	58153042	58153009	non_blind	5	9358425	1	0.0306525	0.00145964
chr17	58448878	58449632	58448882	non_blind	5	9359729	10557	323.598	15.4094
chr17	65752984	65753318	65752988	blind	5	9390779	7	0.214567	0.0102175
chr17	73364187	73364390	73364191	blind	5	9421993	2	0.0613049	0.00291928
chr17	74839758	74840506	74840502	blind	3	9428268	1	0.0306525	0.00145964
chr17	75304018	75304144	75304140	non_blind	3	9430042	1	0.0306525	0.00145964
chr17	78797384	78797504	78797500	non_blind	3	9445030	36939	1132.27	53.9177
chr17	80226546	80226658	80226654	non_blind	3	9450892	42933	1316	62.6668
chr17	82818316	82818495	82818491	non_blind	3	9461668	1879	57.596	2.74267
chr17	86250081	86250259	86250255	blind	3	9475022	53655	1644.66	78.317
chr17	87336670	87336714	87336710	non_blind	3	9479188	51581	1581.08	75.2897
chr17	87661105	87661251	87661109	non_blind	5	9480373	114319	3504.16	166.865
chr17	91437477	91438037	91437481	blind	5	9496371	9356	286.784	13.6564
chr17	92160460	92160485	92160464	non_blind	5	9499399	1	0.0306525	0.00145964
chr18	3531511	3532066	3532062	non_blind	3	9513995	30037	920.708	43.8432
chr18	5701204	5701271	5701208	non_blind	5	9523410	364	11.1575	0.531309
chr18	6744939	6745236	6744943	non_blind	5	9527878	122745	3762.44	179.164
chr18	8313484	8313520	8313488	non_blind	5	9534724	1	0.0306525	0.00145964
chr18	9003205	9003655	9003209	non_blind	5	9537838	65316	2002.1	95.3379
chr18	12927947	12928700	12927951	blind	5	9554972	1	0.0306525	0.00145964
chr18	14972795	14972857	14972853	non_blind	3	9563411	15487	474.715	22.6055
chr18	15749350	15749368	15749354	non_blind	5	9566676	1	0.0306525	0.00145964
chr18	16052844	16053369	16053365	blind	3	9567895	2	0.0613049	0.00291928
chr18	16573564	16573976	16573568	non_blind	5	9570084	2936	89.9956	4.28551
chr18	17862991	17863153	17862995	non_blind	5	9575772	1	0.0306525	0.00145964
chr18	18652545	18652562	18652549	non_blind	5	9579262	1	0.0306525	0.00145964
chr18	21856532	21856549	21856536	non_blind	5	9592858	1	0.0306525	0.00145964
chr18	26567761	26568007	26568003	blind	3	9612773	1	0.0306525	0.00145964
chr18	27402651	27402780	27402776	non_blind	3	9616581	43370	1329.4	63.3046
chr18	29508721	29509286	29508725	blind	5	9625800	55261	1693.89	80.6612
chr18	29631079	29631217	29631083	blind	5	9626308	129636	3973.66	189.222
chr18	31881217	31881294	31881290	non_blind	3	9636359	79247	2429.12	115.672
chr18	33270247	33270265	33270261	non_blind	3	9642131	2	0.0613049	0.00291928
chr18	33939653	33940236	33939657	blind	5	9644896	1	0.0306525	0.00145964
chr18	35033804	35033987	35033808	non_blind	5	9649412	94373	2892.76	137.751
chr18	38399984	38400179	38399988	non_blind	5	9663214	8823	270.447	12.8784
chr18	40796418	40796915	40796422	blind	5	9673114	1	0.0306525	0.00145964
chr18	42464037	42464087	42464083	non_blind	3	9680275	1	0.0306525	0.00145964
chr18	42600025	42600228	42600224	non_blind	3	9680851	1	0.0306525	0.00145964
chr18	43761119	43761509	43761505	blind	3	9685669	26603	815.447	38.8308
chr18	48849453	48849582	48849578	non_blind	3	9706761	70944	2174.61	103.553
chr18	52177361	52177506	52177365	blind	5	9721044	2469	75.6809	3.60385
chr18	63643607	63643627	63643623	blind	3	9767511	1	0.0306525	0.00145964
chr18	67352855	67353153	67352859	non_blind	5	9782390	1	0.0306525	0.00145964
chr18	70065139	70065159	70065155	non_blind	3	9793763	1	0.0306525	0.00145964
chr18	72043354	72043653	72043649	non_blind	3	9802199	1	0.0306525	0.00145964
chr18	72888635	72888712	72888708	blind	3	9805767	1	0.0306525	0.00145964
chr18	76930600	76930617	76930613	blind	3	9821705	1	0.0306525	0.00145964
chr18	77491184	77491919	77491188	non_blind	5	9823984	1	0.0306525	0.00145964
chr18	81569806	81570116	81570112	non_blind	3	9840187	73653	2257.65	107.507
chr18	81756752	81757011	81756756	blind	5	9840908	97457	2987.3	142.252
chr18	82342917	82343297	82343293	non_blind	3	9842991	1	0.0306525	0.00145964
chr18	85309960	85310512	85309964	non_blind	5	9855154	1081	33.1353	1.57787
chr19	3279344	3279609	3279605	blind	3	9880216	42019	1287.99	61.3327
chr19	6672978	6673166	6672982	blind	5	9893861	1	0.0306525	0.00145964
chr19	7250261	7250411	7250265	non_blind	5	9895637	20720	635.119	30.2438
chr19	11869275	11869327	11869323	non_blind	3	9915574	10575	324.15	15.4357
chr19	14557443	14558318	14557447	blind	5	9927359	1	0.0306525	0.00145964
chr19	16376636	16376655	16376640	blind	5	9935035	1	0.0306525	0.00145964
chr19	28693232	28693333	28693329	non_blind	3	9986314	15706	481.428	22.9251
chr19	29547445	29547508	29547504	non_blind	3	9989748	1	0.0306525	0.00145964
chr19	30072933	30073187	30073183	non_blind	3	9991896	40328	1236.15	58.8644
chr19	31141676	31141788	31141784	blind	3	9996242	1	0.0306525	0.00145964
chr19	31362478	31362592	31362588	non_blind	3	9997162	19126	586.259	27.9171
chr19	31828171	31828189	31828185	non_blind	3	9999168	4	0.12261	0.00583856
chr19	31991064	31991265	31991068	blind	5	9999801	95902	2939.63	139.982
chr19	32734520	32734928	32734524	non_blind	5	10002991	1	0.0306525	0.00145964
chr19	32949771	32949978	32949775	non_blind	5	10003813	33224	1018.4	48.4951
chr19	36561690	36561939	36561935	non_blind	3	10019436	1	0.0306525	0.00145964
chr19	36609606	36610075	36610071	blind	3	10019638	1	0.0306525	0.00145964
chr19	38181015	38181102	38181019	non_blind	5	10026337	1	0.0306525	0.00145964
chr19	38594733	38595188	38595184	non_blind	3	10027978	1	0.0306525	0.00145964
chr19	39171567	39171650	39171646	non_blind	3	10030508	1	0.0306525	0.00145964
chr19	42025466	42025559	42025555	blind	3	10042782	3	0.0919574	0.00437892
chr19	42995810	42996076	42996072	non_blind	3	10046500	58154	1782.56	84.884
chr19	43053652	43053735	43053731	non_blind	3	10046754	2	0.0613049	0.00291928
chr19	43491420	43491438	43491434	non_blind	3	10048636	1	0.0306525	0.00145964
chr19	44694725	44694771	44694767	non_blind	3	10053418	1	0.0306525	0.00145964
chr19	44906059	44906087	44906083	non_blind	3	10054238	3501	107.314	5.1102
chr19	45887419	45887648	45887423	non_blind	5	10058135	21857	669.971	31.9034
chr19	47159577	47159646	47159642	non_blind	3	10063476	6456	197.892	9.42344
chr19	47205732	47205803	47205736	blind	5	10063641	1	0.0306525	0.00145964
chr19	55154536	55154805	55154540	non_blind	5	10096169	3499	107.253	5.10728
chr19	57154105	57154206	57154109	non_blind	5	10104009	91221	2796.15	133.15
chr19	59217016	59217098	59217020	non_blind	5	10112419	34516	1058	50.381
chrX	7299469	7299722	7299718	non_blind	3	10138425	132345	4056.7	193.176
chrX	10296138	10296750	10296746	non_blind	3	10152169	2	0.0613049	0.00291928
chrX	12934759	12935116	12934763	non_blind	5	10162984	1	0.0306525	0.00145964
chrX	14733449	14733757	14733753	non_blind	3	10170967	1	0.0306525	0.00145964
chrX	14942373	14942447	14942443	non_blind	3	10171905	1	0.0306525	0.00145964
chrX	15422951	15423280	15423276	non_blind	3	10174131	1	0.0306525	0.00145964
chrX	16101294	16101506	16101298	non_blind	5	10177238	29	0.888921	0.0423296
chrX	36895678	36895810	36895806	blind	3	10265509	36108	1106.8	52.7047
chrX	38545212	38545651	38545647	non_blind	3	10272039	4380	134.258	6.39323
chrX	40620955	40621265	40621261	non_blind	3	10281965	1	0.0306525	0.00145964
chrX	41498351	41498963	41498355	non_blind	5	10285914	1	0.0306525	0.00145964
chrX	45149725	45149936	45149729	non_blind	5	10303350	1	0.0306525	0.00145964
chrX	46773120	46773240	46773236	non_blind	3	10310953	1	0.0306525	0.00145964
chrX	50319390	50319580	50319394	blind	5	10327530	45375	1390.86	66.2312
chrX	51678231	51678249	51678245	non_blind	3	10333865	4	0.12261	0.00583856
chrX	52208139	52208252	52208143	non_blind	5	10336270	1	0.0306525	0.00145964
chrX	63998400	63998650	63998646	non_blind	3	10389635	1	0.0306525	0.00145964
chrX	67724969	67725128	67724973	non_blind	5	10407134	1	0.0306525	0.00145964
chrX	71755973	71756215	71755977	blind	5	10426392	3	0.0919574	0.00437892
chrX	74179847	74180256	74179851	blind	5	10437590	31358	961.2	45.7714
chrX	79648611	79648891	79648887	blind	3	10463313	1	0.0306525	0.00145964
chrX	80987376	80987561	80987380	non_blind	5	10469620	1	0.0306525	0.00145964
chrX	82412882	82413486	82413482	non_blind	3	10476189	1	0.0306525	0.00145964
chrX	83112933	83113107	83113103	blind	3	10479453	3	0.0919574	0.00437892
chrX	84442798	84443251	84442802	non_blind	5	10485638	1	0.0306525	0.00145964
chrX	84697898	84697986	84697982	non_blind	3	10486763	1	0.0306525	0.00145964
chrX	87168278	87168299	87168282	blind	5	10498198	1	0.0306525	0.00145964
chrX	90221786	90222106	90222102	blind	3	10512727	1	0.0306525	0.00145964
chrX	95208491	95208958	95208954	non_blind	3	10536201	1	0.0306525	0.00145964
chrX	102214524	102214665	102214528	blind	5	10567740	1	0.0306525	0.00145964
chrX	103245846	103246077	103246073	non_blind	3	10572595	1	0.0306525	0.00145964
chrX	104077893	104078184	104078180	non_blind	3	10576117	30531	935.85	44.5643
chrX	105403751	105403867	105403755	non_blind	5	10582212	1	0.0306525	0.00145964
chrX	105780892	105781095	105781091	blind	3	10583937	109125	3344.95	159.283
chrX	106353856	106354284	106354280	non_blind	3	10586751	1	0.0306525	0.00145964
chrX	107748541	107748741	107748545	non_blind	5	10593484	65704	2013.99	95.9043
chrX	108330387	108330638	108330391	blind	5	10596246	33106	1014.78	48.3229
chrX	108777214	108777399	108777395	non_blind	3	10598353	82462	2527.66	120.365
chrX	115471272	115471411	115471276	blind	5	10629016	1	0.0306525	0.00145964
chrX	115539478	115539682	115539482	blind	5	10629404	1	0.0306525	0.00145964
chrX	118641744	118642052	118642048	non_blind	3	10643675	37	1.13414	0.0540067
chrX	119089180	119089349	119089184	blind	5	10645758	2	0.0613049	0.00291928
chrX	121661119	121661871	121661867	non_blind	3	10657341	1	0.0306525	0.00145964
chrX	127124200	127124378	127124374	non_blind	3	10678345	23940	733.82	34.9438
chrX	131128923	131129000	131128927	non_blind	5	10696752	30262	927.605	44.1717
chrX	131550821	131551473	131550825	blind	5	10698692	7	0.214567	0.0102175
chrX	132387517	132387542	132387521	blind	5	10702544	17	0.521092	0.0248139
chrX	134253678	134254568	134254564	blind	3	10711061	1	0.0306525	0.00145964
chrX	134576076	134576165	134576080	non_blind	5	10712576	9925	304.226	14.4869
chrX	140257972	140258579	140258575	non_blind	3	10739033	1	0.0306525	0.00145964
chrX	140827042	140827089	140827046	non_blind	5	10741474	1	0.0306525	0.00145964
chrX	154705138	154705641	154705142	non_blind	5	10805974	25597	784.611	37.3624
chrX	155247079	155247169	155247165	non_blind	3	10808631	1	0.0306525	0.00145964
chrX	159087836	159088163	159088159	blind	3	10826617	29654	908.968	43.2842
chrX	159373152	159373330	159373326	non_blind	3	10827941	64893	1989.13	94.7205
chrX	163748420	163749077	163748424	non_blind	5	10847588	40965	1255.68	59.7942
chrX	168256693	168256738	168256734	non_blind	3	10867933	1	0.0306525	0.00145964

## Sheet: WT_Gm26793_1_R2-Anontation
Category	Chromosome	Loci Start	Loci End	Gene ID	Gene Symbol	Strand	Distance to TSS
Intron	chr7	6970567	6971218	ENSMUST00000203365	Zim3	-	5771
Intron	chr7	27630238	27630257	ENSMUST00000143347	Akt2	+	1722
Downstream	chr7	28557673	28558235	ENSMUST00000108283	Pak4	-	40231
Intron	chr7	29434913	29435110	ENSMUST00000182011	Sipa1l3	-	70441
Exon/CD	chr7	30456481	30456585	ENSMUST00000169893	Kirrel2	-	316
Intron	chr7	37685704	37685889	ENSMUST00000175941	Zfp536	-	83828
Intron	chr7	40992084	40992425	ENSMUST00000171664	4930433I11Rik	+	4699
Intron	chr7	49252385	49252404	ENSMUST00000184124	Nav2	+	5549
Intron	chr7	65951149	65951283	ENSMUST00000176209	Pcsk6	+	88784
Intron	chr7	68222947	68223083	ENSMUST00000005671	Igf1r	+	270156
Upstream	chr7	68354198	68354424	ENSMUST00000129965	Gm16158	-	-1110
Intron	chr7	73536225	73536473	ENSMUST00000169922	Chd2	-	5397
Intron	chr7	81540698	81540790	ENSMUST00000042318	Fsd2	-	26200
Intron	chr7	84167718	84167756	ENSMUST00000180424	Gm26708	+	15379
Exon/CD	chr7	90427097	90427450	ENSMUST00000061391	Ccdc89	+	961
Intron	chr7	97627433	97627453	ENSMUST00000127891	Rsf1	+	47536
Intron	chr7	98160972	98161165	ENSMUST00000040971	Capn5	-	17206
Intron	chr7	101134988	101135040	ENSMUST00000130426	Fchsd2	+	26132
Intron	chr7	102247805	102247917	ENSMUST00000106923	Rhog	-	2227
Intron	chr7	107421178	107421289	ENSMUST00000130414	Syt9	+	50443
Upstream	chr7	108525874	108526346	ENSMUST00000078933	Olfr502	-	-2143
Intron	chr7	112327114	112327877	ENSMUST00000150428	Mical2	+	11466
Intron	chr7	112661773	112662033	ENSMUST00000146145	2310014F06Rik	-	18155
Intron	chr7	116259223	116259365	ENSMUST00000182487	Plekha7	-	49061
Intron	chr7	123165843	123165968	ENSMUST00000094053	Tnrc6a	+	42020
Downstream	chr7	125762608	125762833	ENSMUST00000148701	D430042O09Rik	+	54729
Intron	chr7	126049209	126049424	ENSMUST00000073935	Gsg1l	-	33095
Intron	chr7	127215667	127215943	ENSMUST00000152267	2023-09-01	-	2648
Intron	chr7	128074094	128074427	ENSMUST00000126475	Itgam	+	3601
Intron	chr7	128163485	128163641	ENSMUST00000106237	Itgad	+	9187
Intron	chr7	128375051	128375080	ENSMUST00000033133	Rgs10	-	43108
Downstream	chr7	128689488	128689673	ENSMUST00000202892	RP24-143L4.2	+	1045
Intron	chr7	130473417	130473952	ENSMUST00000035458	Ate1	-	45846
Intron	chr7	131223163	131223350	ENSMUST00000128522	5430419D17Rik	+	13003
Intron	chr7	132898286	132898428	ENSMUST00000180905	1500002F19Rik	-	33018
Intron	chr7	133769492	133769595	ENSMUST00000130182	Dhx32	-	7144
Intron	chr7	140294940	140295173	ENSMUST00000093984	5830411N06Rik	+	47675
Intron	chr7	140835800	140835847	ENSMUST00000127986	Urah	+	489
Upstream	chr7	140956122	140956148	ENSMUST00000081649	Ifitm2	-	-174
Intron	chr7	141166977	141167425	ENSMUST00000106033	Rnh1	-	1735
Upstream	chr7	141414388	141414608	ENSMUST00000142852	Pddc1	-	-422
Intron	chr7	141448536	141448838	ENSMUST00000106003	Rplp2	+	837
Intron	chr7	141513468	141513498	ENSMUST00000153191	Chid1	-	26333
Intron	chr7	142462682	142462825	ENSMUST00000105967	Lsp1	+	1889
Upstream	chr7	142531768	142531895	ENSMUST00000137345	Mrpl23	+	-968
Intron	chr7	143120210	143120233	ENSMUST00000187213	Kcnq1	+	11027
Exon/CD	chr7	143299606	143299772	ENSMUST00000192533	Gm37364	+	1991
Upstream	chr7	143504156	143504273	ENSMUST00000010904	Phlda2	-	-1673
Intron	chr7	143526726	143526878	ENSMUST00000072727	Nap1l4	-	22288
Intron	chr7	143731252	143731909	ENSMUST00000134056	Osbpl5	-	25405
Upstream	chr7	143768153	143768315	ENSMUST00000058092	Mrgprg	-	-1241
Exon/CD	chr7	143803214	143803334	ENSMUST00000033415	Nadsyn1	-	19567
Intron	chr7	143877257	143878292	ENSMUST00000152910	Gm498	+	8595
Intron	chr7	144178828	144179039	ENSMUST00000105900	Shank2	+	3404
Intron	chr7	144199277	144199519	ENSMUST00000105900	Shank2	+	23869
Intron	chr7	144296365	144296549	ENSMUST00000146006	Shank2	+	12018
Intron	chr7	144360005	144360049	ENSMUST00000146006	Shank2	+	75588
Intron	chr7	144399359	144399729	ENSMUST00000146006	Shank2	+	115105
Exon/CD	chr7	144437717	144438224	ENSMUST00000033407	Cttn	-	32775
Upstream	chr7	144473116	144473501	ENSMUST00000145297	Gm14376	-	-3315
Intron	chr7	144483730	144484139	ENSMUST00000168134	Ppfia1	-	69795
Upstream	chr7	144501678	144501797	ENSMUST00000183197	Ppfia1	-	-1175
Intron	chr7	144522894	144523356	ENSMUST00000182731	Ppfia1	-	29237
Upstream	chr7	144528602	144528788	ENSMUST00000183106	Ppfia1	-	-4325
Intron	chr7	144567715	144567753	ENSMUST00000097928	Faddos	+	379
Intron	chr7	144570354	144570488	ENSMUST00000097928	Faddos	+	3066
Intron	chr7	144571958	144572326	ENSMUST00000097928	Faddos	+	4787
Intron	chr7	144579483	144579524	ENSMUST00000097928	Faddos	+	12148
Exon/CD	chr7	144580748	144580861	ENSMUST00000097928	Faddos	+	13449
Upstream	chr7	144582721	144582997	ENSMUST00000033394	Fadd	-	-396
Intron	chr7	144597159	144597537	ENSMUST00000121758	Ano1	-	141195
Intron	chr7	144599997	144600540	ENSMUST00000121758	Ano1	-	138275
Intron	chr7	144610131	144610244	ENSMUST00000121758	Ano1	-	128356
Intron	chr7	144611036	144611467	ENSMUST00000121758	Ano1	-	127292
Intron	chr7	144613768	144614131	ENSMUST00000121758	Ano1	-	124594
Intron	chr7	144617176	144617516	ENSMUST00000121758	Ano1	-	121197
Intron	chr7	144628299	144628487	ENSMUST00000121758	Ano1	-	110150
Intron	chr7	144631092	144631324	ENSMUST00000121758	Ano1	-	107335
Intron	chr7	144632148	144632429	ENSMUST00000121758	Ano1	-	106255
Intron	chr7	144638736	144638975	ENSMUST00000121758	Ano1	-	99688
Intron	chr7	144643902	144644230	ENSMUST00000121758	Ano1	-	94477
Intron	chr7	144646117	144646246	ENSMUST00000121758	Ano1	-	92362
Intron	chr7	144652762	144653014	ENSMUST00000121758	Ano1	-	85655
Intron	chr7	144658757	144658827	ENSMUST00000121758	Ano1	-	79751
Intron	chr7	144659646	144660798	ENSMUST00000121758	Ano1	-	78321
Intron	chr7	144660839	144661003	ENSMUST00000121758	Ano1	-	77622
Intron	chr7	144661038	144661233	ENSMUST00000121758	Ano1	-	77408
Intron	chr7	144671264	144671294	ENSMUST00000121758	Ano1	-	67264
Intron	chr7	144675022	144675077	ENSMUST00000121758	Ano1	-	63494
Intron	chr7	144675105	144675242	ENSMUST00000121758	Ano1	-	63370
Intron	chr7	144677184	144677445	ENSMUST00000121758	Ano1	-	61229
Intron	chr7	144681380	144681821	ENSMUST00000121758	Ano1	-	56943
Intron	chr7	144682390	144682610	ENSMUST00000121758	Ano1	-	56043
Intron	chr7	144689895	144689998	ENSMUST00000121758	Ano1	-	48597
Intron	chr7	144690788	144690977	ENSMUST00000121758	Ano1	-	47661
Intron	chr7	144694147	144694485	ENSMUST00000121758	Ano1	-	44227
Intron	chr7	144697224	144697649	ENSMUST00000121758	Ano1	-	41107
Intron	chr7	144700015	144700217	ENSMUST00000121758	Ano1	-	38427
Intron	chr7	144700278	144700348	ENSMUST00000121758	Ano1	-	38230
Intron	chr7	144717590	144717900	ENSMUST00000121758	Ano1	-	20798
Intron	chr7	144721549	144721629	ENSMUST00000121758	Ano1	-	16954
Intron	chr7	144722604	144722717	ENSMUST00000121758	Ano1	-	15883
Intron	chr7	144733894	144733980	ENSMUST00000121758	Ano1	-	4606
Intron	chr7	144749840	144750042	ENSMUST00000155175	Ano1	-	2033
Upstream	chr7	144762120	144762628	ENSMUST00000193475	Gm10152	+	-765
Upstream	chr7	144762771	144763010	ENSMUST00000193475	Gm10152	+	-249
Exon/CD	chr7	144763007	144763337	ENSMUST00000193475	Gm10152	+	33
Upstream	chr7	144835573	144835758	ENSMUST00000155320	Fgf3	+	-2418
Intron	chr7	144839403	144839460	ENSMUST00000105898	Fgf3	+	836
Intron	chr7	144839457	144839687	ENSMUST00000105898	Fgf3	+	977
Intron	chr7	144840418	144840738	ENSMUST00000105898	Fgf3	+	1983
3'UTR	chr7	144843707	144843750	ENSMUST00000105898	Fgf3	+	5133
Downstream	chr7	144844762	144844891	ENSMUST00000105898	Fgf3	+	6231
Upstream	chr7	144856896	144856947	ENSMUST00000060336	Fgf4	+	-4465
Upstream	chr7	144857461	144857659	ENSMUST00000060336	Fgf4	+	-3826
Upstream	chr7	144860637	144860728	ENSMUST00000060336	Fgf4	+	-704
Intron	chr7	144862550	144862590	ENSMUST00000060336	Fgf4	+	1184
3'UTR	chr7	144862839	144863331	ENSMUST00000060336	Fgf4	+	1699
Exon/CD	chr7	144895059	144895204	ENSMUST00000180930	Gm26793	-	2330
Exon/CD	chr7	144895486	144895554	ENSMUST00000180930	Gm26793	-	1941
Exon/CD	chr7	144895551	144895804	ENSMUST00000180930	Gm26793	-	1784
Intron	chr7	144897814	144898218	ENSMUST00000033389	Fgf15	+	1484
Intron	chr7	144898215	144898599	ENSMUST00000033389	Fgf15	+	1875
Intron	chr7	144898628	144898739	ENSMUST00000033389	Fgf15	+	2151
Intron	chr7	144899357	144899674	ENSMUST00000033389	Fgf15	+	2983
3'UTR	chr7	144899886	144900012	ENSMUST00000033389	Fgf15	+	3417
3'UTR	chr7	144900009	144900062	ENSMUST00000033389	Fgf15	+	3503
Downstream	chr7	144900906	144901374	ENSMUST00000033389	Fgf15	+	4608
Upstream	chr7	144914745	144914862	ENSMUST00000128057	Oraov1	+	-297
Upstream	chr7	144914859	144915025	ENSMUST00000128057	Oraov1	+	-158
5'UTR	chr7	144915022	144915206	ENSMUST00000128057	Oraov1	+	14
Exon/CD	chr7	144916479	144916510	ENSMUST00000147460	Oraov1	+	358
Intron	chr7	144918083	144918413	ENSMUST00000147460	Oraov1	+	2112
Intron	chr7	144919282	144919603	ENSMUST00000147460	Oraov1	+	3306
Downstream	chr7	144928924	144929176	ENSMUST00000093962	Ccnd1	-	10819
Downstream	chr7	144929173	144929198	ENSMUST00000093962	Ccnd1	-	10684
Downstream	chr7	144929206	144929694	ENSMUST00000093962	Ccnd1	-	10419
Intron	chr7	145257582	145257805	ENSMUST00000058022	Tpcn2	-	26234
Exon/CD	chr7	145261830	145262103	ENSMUST00000058022	Tpcn2	-	21961
Intron	chr7	145263076	145263244	ENSMUST00000058022	Tpcn2	-	20767
Intron	chr7	145264079	145264245	ENSMUST00000058022	Tpcn2	-	19765
Intron	chr6	22952287	22952516	ENSMUST00000202102	Ptprz1	+	76624
Intron	chr6	23423205	23423227	ENSMUST00000166458	Cadps2	-	415921
Intron	chr6	23448646	23448750	ENSMUST00000166458	Cadps2	-	390439
Upstream	chr6	25981616	25982038	ENSMUST00000202067	RP23-302O24.2	-	-4746
Intron	chr6	27519299	27519571	ENSMUST00000115323	Grm8	-	615110
Intron	chr6	31335688	31335730	ENSMUST00000124811	2210408F21Rik	+	13738
Intron	chr6	42363565	42363732	ENSMUST00000073387	Epha1	-	9620
Upstream	chr6	46785401	46785855	ENSMUST00000204002	RP23-261F17.2	+	-325
Intron	chr6	49253928	49254678	ENSMUST00000204189	Tra2a	-	9707
Intron	chr6	52187360	52187489	ENSMUST00000191326	Gm29430	+	3699
Intron	chr6	54251624	54251640	ENSMUST00000146902	Gm15527	-	3279
Exon/CD	chr6	54254741	54254913	ENSMUST00000146902	Gm15527	-	84
Intron	chr6	56741902	56741961	ENSMUST00000176560	Avl9	+	1018
Upstream	chr6	82946551	82946581	ENSMUST00000113980	M1ap	+	-336
Upstream	chr6	83164542	83164712	ENSMUST00000077407	Dctn1	+	-1293
Intron	chr6	84985763	84985869	ENSMUST00000160783	Exoc6b	-	83686
Downstream	chr6	88922986	88923338	ENSMUST00000205229	RP23-82I13.10	+	3454
Intron	chr6	90199458	90199959	ENSMUST00000204789	Gm20426	-	33109
3'UTR	chr6	92174596	92174959	ENSMUST00000140438	Mrps25	-	9256
Intron	chr6	92518478	92518825	ENSMUST00000113447	Prickle2	-	48715
Intron	chr6	97503748	97504172	ENSMUST00000142589	Frmd4b	-	113569
Intron	chr6	97888137	97888273	ENSMUST00000148233	Mitf	+	81147
Intron	chr6	102285461	102286118	ENSMUST00000204857	RP24-75K10.1	+	19667
Intron	chr6	119473069	119473188	ENSMUST00000178696	Wnt5b	-	71219
3'UTR	chr6	129426070	129426253	ENSMUST00000203162	Clec1a	-	25839
Intron	chr6	134314312	134314506	ENSMUST00000203352	RP24-441P8.3	-	89006
Intron	chr6	141816449	141816750	ENSMUST00000165990	Slco1a4	-	39572
5'UTR	chr6	149309515	149309605	ENSMUST00000100765	2810474O19Rik	+	86
Intron	chr5	16080895	16081062	ENSMUST00000200270	Cacna2d1	+	55264
Intron	chr5	17817821	17818647	ENSMUST00000170051	Cd36	-	31558
Upstream	chr5	21246338	21246356	ENSMUST00000196035	Gsap	+	-4812
Intron	chr5	23581204	23581478	ENSMUST00000088392	Srpk2	-	35193
Intron	chr5	23649708	23649808	ENSMUST00000196929	Srpk2	-	26690
Intron	chr5	37314014	37314102	ENSMUST00000114154	Evc	-	19508
Exon/CD	chr5	64049224	64049369	ENSMUST00000198687	RP23-192C21.3	+	4318
Intron	chr5	65321123	65322144	ENSMUST00000203581	Rfc1	-	13931
Upstream	chr5	65347291	65347395	ENSMUST00000031096	Klb	+	-971
Intron	chr5	66404929	66405243	ENSMUST00000162401	Apbb2	-	213584
Intron	chr5	72851532	72851613	ENSMUST00000071944	Tec	-	16872
Intron	chr5	86265614	86265745	ENSMUST00000059424	Tmprss11c	-	23629
Intron	chr5	87886467	87886489	ENSMUST00000113274	Odam	+	783
Intron	chr5	107684914	107685155	ENSMUST00000180428	Gm26692	-	2976
Intron	chr5	107970151	107970358	ENSMUST00000031198	Fam69a	-	16831
Upstream	chr5	115603758	115603853	ENSMUST00000094427	Gcn1l1	+	-1891
Intron	chr5	121535320	121535440	ENSMUST00000111781	Mapkapk5	-	2341
Intron	chr5	121807607	121807625	ENSMUST00000160462	Atxn2	+	1371
Intron	chr5	125039927	125039995	ENSMUST00000125053	Ncor2	-	2851
Intron	chr5	129509569	129509942	ENSMUST00000200662	Sfswap	+	5414
Intron	chr5	129901008	129901569	ENSMUST00000077320	Zbed5	+	5510
Intron	chr5	130266593	130266690	ENSMUST00000147619	Tyw1	+	7711
Intron	chr5	131072372	131072392	ENSMUST00000086023	Wbscr17	-	236115
Upstream	chr5	136121683	136122003	ENSMUST00000199799	RP23-314O1.1	-	-173
Intron	chr5	136809185	136809298	ENSMUST00000173496	Col26a1	-	73502
Upstream	chr5	137047399	137048311	ENSMUST00000129356	Ap1s1	-	-2448
Intron	chr5	139126245	139126361	ENSMUST00000148002	Prkar1b	-	1502
Intron	chr5	139455271	139455424	ENSMUST00000197512	3110082I17Rik	-	183
Intron	chr5	140522173	140522305	ENSMUST00000124142	Chst12	+	16664
Intron	chr5	143363069	143363250	ENSMUST00000110733	Grid2ip	+	5821
Upstream	chr5	144113145	144114223	ENSMUST00000182470	Gm26925	-	-1912
Intron	chr4	3934097	3934321	ENSMUST00000003369	Plag1	-	4173
Intron	chr4	6909968	6910076	ENSMUST00000147657	Tox	-	81535
Intron	chr4	8594375	8594488	ENSMUST00000060232	Rab2a	+	58787
Upstream	chr4	11389224	11389285	ENSMUST00000155519	Esrp1	-	-2860
Intron	chr4	11966982	11967760	ENSMUST00000146154	1700123M08Rik	+	797
Intron	chr4	14568376	14568492	ENSMUST00000042221	Slc26a7	-	53371
Intron	chr4	15038507	15038786	ENSMUST00000041606	Necab1	-	110485
Upstream	chr4	15381355	15381527	ENSMUST00000178536	Gm24317	+	-1707
Intron	chr4	24718236	24718409	ENSMUST00000108214	Klhl32	-	82568
Intron	chr4	25004908	25005010	ENSMUST00000038920	Gpr63	+	31540
Intron	chr4	25705748	25705819	ENSMUST00000084770	Fut9	-	94363
Intron	chr4	40819364	40819381	ENSMUST00000030121	B4galt1	-	34633
Intron	chr4	43606965	43607287	ENSMUST00000153232	Gm12472	+	19054
Intron	chr4	43853823	43853968	ENSMUST00000107860	Olfr155	+	2330
Upstream	chr4	56227389	56227935	ENSMUST00000128591	2310081O03Rik	-	-3141
Intron	chr4	57952124	57952231	ENSMUST00000030051	Txn1	-	4234
Intron	chr4	59909633	59909889	ENSMUST00000030081	Slc46a2	-	5295
Downstream	chr4	74664390	74664474	ENSMUST00000122368	Gm11254	+	749
Intron	chr4	83265361	83265573	ENSMUST00000048274	Ttc39b	-	58772
Intron	chr4	84494046	84494195	ENSMUST00000176418	Bnc2	-	180876
Intron	chr4	103025298	103025914	ENSMUST00000084382	Insl5	-	1131
Exon/CD	chr4	106653367	106653586	ENSMUST00000058905	Pars2	+	2370
Intron	chr4	107167010	107167553	ENSMUST00000057043	Tceanc2	-	11266
Upstream	chr4	107760762	107761139	ENSMUST00000154610	Gm12906	-	-485
Intron	chr4	108194006	108194656	ENSMUST00000106690	Zyg11a	-	23566
Intron	chr4	114572517	114572536	ENSMUST00000094894	Trabd2b	+	165802
Upstream	chr4	117179182	117179300	ENSMUST00000153953	Kif2c	-	-499
Upstream	chr4	119189915	119190232	ENSMUST00000156746	Ermap	-	-62
Intron	chr4	120121438	120122046	ENSMUST00000166542	Hivep3	+	27253
Downstream	chr4	124413578	124414038	ENSMUST00000148832	1700057H15Rik	-	5050
Intron	chr4	129359128	129359469	ENSMUST00000030610	Zbtb8a	-	18818
Intron	chr4	129618374	129618491	ENSMUST00000046675	Iqcc	-	667
Intron	chr4	130052017	130052109	ENSMUST00000143432	Col16a1	+	4101
Upstream	chr4	134255317	134255945	ENSMUST00000138366	Grrp1	-	-2608
Exon/CD	chr4	138590822	138590842	ENSMUST00000030533	Vwa5b1	-	33180
Intron	chr4	139785995	139786607	ENSMUST00000030508	Pax7	-	47227
Intron	chr4	152386828	152386988	ENSMUST00000124423	Chd5	+	14766
Intron	chr4	155443856	155444244	ENSMUST00000165947	Cfap74	+	14182
Upstream	chr3	4503813	4504363	ENSMUST00000195773	Gm37029	+	-743
Intron	chr3	9701034	9701703	ENSMUST00000161949	Pag1	-	132311
Downstream	chr3	10309508	10309875	ENSMUST00000191814	Gm38364	+	643
Upstream	chr3	18049387	18049706	ENSMUST00000026120	Bhlhe22	+	-4628
Upstream	chr3	23085195	23085248	ENSMUST00000195835	Gm37021	+	-754
Intron	chr3	25622265	25622529	ENSMUST00000193603	Nlgn1	-	710063
Intron	chr3	26276565	26276712	ENSMUST00000192774	Nlgn1	-	55232
Intron	chr3	34042208	34042306	ENSMUST00000197853	Fxr1	+	2723
Intron	chr3	35792657	35792765	ENSMUST00000198599	Atp11b	+	3105
Upstream	chr3	36691657	36692127	ENSMUST00000146475	Trpc3	-	-1725
Intron	chr3	40680835	40681070	ENSMUST00000204176	Intu	+	8331
Intron	chr3	55689774	55689892	ENSMUST00000029374	Nbea	-	493868
Intron	chr3	58779877	58780183	ENSMUST00000181694	4930593A02Rik	+	47200
5'UTR	chr3	63964352	63964757	ENSMUST00000161659	Slc33a1	-	112
Intron	chr3	75380130	75380249	ENSMUST00000193989	Wdr49	-	101551
Intron	chr3	79157560	79157641	ENSMUST00000195708	Rapgef2	-	128917
Downstream	chr3	79654727	79654827	ENSMUST00000183040	Rxfp1	-	13076
Downstream	chr3	96783786	96784021	ENSMUST00000199974	Rnf115	+	56064
Upstream	chr3	99116430	99116708	ENSMUST00000083775	Gm22341	-	-3286
Upstream	chr3	99117344	99117376	ENSMUST00000083775	Gm22341	-	-4077
Intron	chr3	101015898	101015916	ENSMUST00000147399	Cd101	-	13649
Upstream	chr3	101590390	101590408	ENSMUST00000136340	Atp1a1	-	-1360
Intron	chr3	102735856	102736255	ENSMUST00000119902	Tspan2	+	840
Intron	chr3	103122585	103122776	ENSMUST00000166143	Dennd2c	+	20020
Intron	chr3	103916953	103916972	ENSMUST00000151927	Rsbn1	+	2395
Intron	chr3	114976206	114976226	ENSMUST00000149158	Olfm3	+	71581
Upstream	chr3	115486058	115486166	ENSMUST00000117026	Gm25347	-	-1976
Intron	chr3	132924449	132924724	ENSMUST00000042744	Npnt	-	25705
Intron	chr3	133367345	133367451	ENSMUST00000106315	Ppa2	+	19322
Intron	chr3	145298090	145298109	ENSMUST00000139001	Col24a1	+	5572
Intron	chr3	153253030	153253514	ENSMUST00000200397	St6galnac3	-	471902
Intron	chr3	156041149	156041269	ENSMUST00000198230	RP23-322I5.2	-	4647
Intron	chr2	3142619	3142728	ENSMUST00000062934	Fam171a1	+	23988
Intron	chr2	5800675	5800845	ENSMUST00000124662	Cdc123	-	3612
Downstream	chr2	12420687	12421343	ENSMUST00000117101	Gm13321	-	1011
Intron	chr2	16478229	16478684	ENSMUST00000114702	Plxdc2	+	121339
Intron	chr2	17518704	17519145	ENSMUST00000028080	Nebl	-	212119
Intron	chr2	21381343	21381638	ENSMUST00000155760	Gpr158	+	13923
Intron	chr2	22823923	22824154	ENSMUST00000132993	Apbb1ip	+	49593
Intron	chr2	24425965	24426468	ENSMUST00000149294	Pax8	-	48881
Intron	chr2	25430545	25431020	ENSMUST00000102919	Abca2	+	2079
Intron	chr2	30820210	30820511	ENSMUST00000143970	Ntmt1	+	685
Upstream	chr2	36449480	36449650	ENSMUST00000072854	Olfr340	+	-3022
Intron	chr2	42053238	42053347	ENSMUST00000203080	Lrp1b	-	599765
Intron	chr2	43809229	43809291	ENSMUST00000055776	Arhgap15	+	60390
Upstream	chr2	59321019	59321092	ENSMUST00000151452	Pkp4	+	-1561
Intron	chr2	59702440	59702696	ENSMUST00000139863	Tanc1	+	55757
Intron	chr2	70152937	70152955	ENSMUST00000112241	Myo3b	+	56648
Intron	chr2	91409107	91409671	ENSMUST00000064652	1110051M20Rik	-	35233
Intron	chr2	93790939	93791064	ENSMUST00000123649	Ext2	-	31548
Intron	chr2	94078424	94078659	ENSMUST00000028619	Hsd17b12	-	79423
Intron	chr2	102565473	102565633	ENSMUST00000144333	Pamr1	+	15404
Intron	chr2	103639839	103640171	ENSMUST00000076212	Abtb2	+	73695
Upstream	chr2	106219230	106219705	ENSMUST00000152776	Dcdc5	+	-2590
Exon/CD	chr2	110697149	110697191	ENSMUST00000099623	Ano3	-	253753
Intron	chr2	114559640	114559742	ENSMUST00000028640	Dph6	-	95262
Intron	chr2	119378765	119379290	ENSMUST00000049920	Ino80	-	98660
Intron	chr2	119899436	119899597	ENSMUST00000156510	Mga	+	2211
Intron	chr2	121639184	121639388	ENSMUST00000110593	Frmd5	-	125822
Intron	chr2	124100516	124100536	ENSMUST00000103241	Sema6d	+	10557
Intron	chr2	125207995	125208228	ENSMUST00000028630	Slc12a1	+	55511
Downstream	chr2	127539769	127540028	ENSMUST00000155581	Prom2	-	1516
Intron	chr2	130320316	130320452	ENSMUST00000140169	Ebf4	+	24445
Downstream	chr2	132452852	132452868	ENSMUST00000124095	4921508D12Rik	+	28119
Exon/CD	chr2	146214756	146214774	ENSMUST00000167179	Cfap61	+	152
Intron	chr2	150847022	150847347	ENSMUST00000056149	Abhd12	-	57557
Intron	chr2	161826379	161826525	ENSMUST00000109443	Ptprt	-	834695
Intron	chr2	163231529	163231784	ENSMUST00000165937	Tox2	+	6202
Intron	chr2	164179417	164180127	ENSMUST00000045127	Wfdc5	-	2970
Intron	chr2	167959934	167960011	ENSMUST00000142717	Ptpn1	+	8924
Intron	chr2	174686035	174686299	ENSMUST00000059452	Zfp831	+	42633
Upstream	chr2	181137369	181137421	ENSMUST00000140789	Kcnq2	-	-2152
Intron	chr2	181631503	181632168	ENSMUST00000139955	Prpf6	+	30462
Intron	chr1	8575326	8575603	ENSMUST00000132064	Sntg1	-	723109
Intron	chr1	9259567	9260369	ENSMUST00000132064	Sntg1	-	38605
Upstream	chr1	12676068	12676113	ENSMUST00000186962	Gm29663	-	-4914
Intron	chr1	24265714	24267136	ENSMUST00000144297	Col19a1	-	186320
Intron	chr1	34839478	34839743	ENSMUST00000167518	Fam168b	-	3440
Intron	chr1	38002066	38002230	ENSMUST00000192548	Eif5b	+	4019
Intron	chr1	39370140	39370487	ENSMUST00000191855	Rpl31	+	463
Intron	chr1	43050616	43051425	ENSMUST00000095014	Tgfbrap1	-	47602
Intron	chr1	53764952	53765197	ENSMUST00000185920	Stk17b	-	20083
Intron	chr1	60022936	60023150	ENSMUST00000027172	Ica1l	-	20044
Exon/CD	chr1	64607784	64607802	ENSMUST00000114079	Mettl21a	-	9449
Intron	chr1	93225728	93226193	ENSMUST00000138595	Crocc2	+	57235
Intron	chr1	99783653	99783697	ENSMUST00000086738	Cntnap5b	+	10910
Intron	chr1	118940653	118940810	ENSMUST00000062483	Gli2	-	112888
Intron	chr1	118978865	118978956	ENSMUST00000062483	Gli2	-	74709
Intron	chr1	120037779	120038254	ENSMUST00000189037	Sctr	+	30982
5'UTR	chr1	121528089	121528584	ENSMUST00000055884	Htr5b	-	129
Intron	chr1	134725260	134725678	ENSMUST00000121990	Syt2	+	16169
Intron	chr1	135126431	135126447	ENSMUST00000182541	Ptprv	-	6129
Intron	chr1	139838410	139838616	ENSMUST00000194186	Cfhr2	-	20177
Intron	chr1	154600546	154601149	ENSMUST00000187541	Cacna1e	-	125509
Intron	chr1	155292808	155293024	ENSMUST00000027741	Xpr1	-	124413
Intron	chr1	157975705	157975794	ENSMUST00000192097	Gm38256	+	35364
Intron	chr1	164868730	164869003	ENSMUST00000193955	Gm32569	-	30725
Intron	chr1	172249506	172249716	ENSMUST00000193316	Atp1a4	-	4356
Intron	chr1	179744013	179744450	ENSMUST00000131716	Gm1305	-	954
Intron	chrx	7299469	7299722	ENSMUST00000115746	Clcn5	-	19638
Intron	chrx	10296138	10296750	ENSMUST00000115528	Otc	+	44077
Upstream	chrx	12934759	12935116	ENSMUST00000121924	AA414768	+	-1935
Intron	chrx	36895678	36895810	ENSMUST00000057093	Nkrf	-	7155
Intron	chrx	38545212	38545651	ENSMUST00000016681	Cul4b	-	19094
Intron	chrx	46773120	46773240	ENSMUST00000186570	Gm29242	-	919
Intron	chrx	51678231	51678249	ENSMUST00000088172	Hs6st2	-	3463
Upstream	chrx	67724969	67725128	ENSMUST00000121692	Rpl7a-ps13	+	-1196
Intron	chrx	74179847	74180256	ENSMUST00000156959	Tktl1	+	2761
Intron	chrx	79648611	79648891	ENSMUST00000052283	Mageb16	-	22684
Intron	chrx	83112933	83113107	ENSMUST00000147740	Dmd	+	69618
Intron	chrx	84697898	84697986	ENSMUST00000146331	Dmd	+	98741
Intron	chrx	87168278	87168299	ENSMUST00000113966	Il1rapl1	-	947357
Intron	chrx	103245846	103246077	ENSMUST00000183292	4930519F16Rik	-	10653
3'UTR	chrx	104077893	104078184	ENSMUST00000118314	C77370	-	123147
Intron	chrx	108777214	108777399	ENSMUST00000150434	Brwd3	-	57042
Intron	chrx	134253678	134254568	ENSMUST00000128115	Trmt2b	-	22859
Intron	chrx	134576076	134576165	ENSMUST00000150245	Btk	-	6353
Intron	chrx	140257972	140258579	ENSMUST00000130153	Gm15046	-	19587
Upstream	chrx	140827042	140827089	ENSMUST00000116438	Gm7091	-	-4542
Intron	chrx	159373152	159373330	ENSMUST00000087143	Eif1ax	+	1063
Upstream	chr9	6165935	6165953	ENSMUST00000168039	Pdgfd	+	-2668
Intron	chr9	10261421	10261707	ENSMUST00000162484	Cntn5	-	643162
5'UTR	chr9	20478078	20478263	ENSMUST00000168095	Zfp426	-	100
Intron	chr9	21200995	21201014	ENSMUST00000003395	Pde4a	+	4299
Intron	chr9	31319327	31319524	ENSMUST00000074510	Prdm10	+	4318
Intron	chr9	45408140	45408331	ENSMUST00000041005	Fxyd2	+	5097
3'UTR	chr9	49041481	49041727	ENSMUST00000047349	Usp28	+	56219
Upstream	chr9	50799512	50799907	ENSMUST00000177320	Alg9	+	-2360
Intron	chr9	50819314	50820096	ENSMUST00000175728	Alg9	+	11026
Exon/CD	chr9	54176472	54176489	ENSMUST00000034811	Cyp19a1	-	16962
Intron	chr9	62750389	62750585	ENSMUST00000159012	Itga11	+	72627
Intron	chr9	63221883	63221945	ENSMUST00000034920	Map2k5	-	155988
Upstream	chr9	65026549	65026619	ENSMUST00000036615	Hacd3	-	-4867
Intron	chr9	70310427	70310762	ENSMUST00000034745	Myo1e	+	103244
Intron	chr9	71249721	71250931	ENSMUST00000034723	Aldh1a2	+	34537
Intron	chr9	72674295	72674392	ENSMUST00000184333	Nedd4	+	5663
Intron	chr9	77765138	77765245	ENSMUST00000034905	Gclc	+	10656
Intron	chr9	100530833	100530940	ENSMUST00000186591	Nck1	-	15236
Intron	chr9	107331012	107331090	ENSMUST00000118051	Hemk1	-	7281
Intron	chr9	110488776	110488794	ENSMUST00000198043	Kif9	+	11791
Exon/CD	chr9	110573672	110573945	ENSMUST00000200460	Setd2	+	186
Intron	chr9	111478613	111478659	ENSMUST00000111879	Dclk3	+	39555
Upstream	chr9	113662994	113663186	ENSMUST00000137104	Pdcd6ip	-	-676
Intron	chr9	114759741	114759822	ENSMUST00000035009	Cmtm7	-	22212
Intron	chr9	115185178	115185714	ENSMUST00000182413	Osbpl10	+	64907
Upstream	chr9	118839318	118839429	ENSMUST00000124422	Itga9	+	-255
Upstream	chr9	119721858	119721876	ENSMUST00000084787	Scn10a	-	-2835
Intron	chr9	120925199	120925742	ENSMUST00000140589	4930593C16Rik	-	5332
Intron	chr9	122195363	122195382	ENSMUST00000042546	Ano10	-	99002
Intron	chr8	14919959	14920429	ENSMUST00000110800	Arhgef10	+	8456
Intron	chr8	28761573	28761634	ENSMUST00000168630	Unc5d	-	457735
Intron	chr8	28854284	28854517	ENSMUST00000168630	Unc5d	-	364938
Intron	chr8	29047215	29047423	ENSMUST00000168630	Unc5d	-	172019
3'UTR	chr8	40991049	40991449	ENSMUST00000059115	Mtus1	-	142477
Intron	chr8	54133713	54133884	ENSMUST00000033919	Vegfc	+	56266
Intron	chr8	56536283	56536340	ENSMUST00000123493	Cep44	-	9154
Intron	chr8	57652643	57652675	ENSMUST00000034021	Galnt7	-	372
Intron	chr8	61984369	61984509	ENSMUST00000153806	Ddx60	+	301
Intron	chr8	64807624	64807711	ENSMUST00000034017	Klhl2	-	42151
Intron	chr8	70892003	70892155	ENSMUST00000000809	Slc5a5	-	678
Downstream	chr8	78505053	78505103	ENSMUST00000049245	Rbmxl1	-	3850
Intron	chr8	85095182	85095323	ENSMUST00000034121	Man2b1	+	11983
Intron	chr8	99559208	99559260	ENSMUST00000153366	A330008L17Rik	+	142560
Intron	chr8	104230342	104230450	ENSMUST00000050211	Tk2	-	18162
Upstream	chr8	104826461	104827210	ENSMUST00000059449	Ces2b	+	-4737
Upstream	chr8	111305011	111305042	ENSMUST00000038739	Rfwd3	-	-4804
Intron	chr8	117440887	117441008	ENSMUST00000095172	Cmip	+	91777
Intron	chr8	127323102	127323307	ENSMUST00000108752	Pard3	+	16894
Intron	chr13	8976786	8977111	ENSMUST00000021574	Gtpbp4	-	19069
Intron	chr13	9937098	9937179	ENSMUST00000187510	Chrm3	-	423706
Intron	chr13	12405108	12405153	ENSMUST00000059270	Heatr1	+	9732
Intron	chr13	18344603	18344782	ENSMUST00000175768	Pou6f2	-	37349
Intron	chr13	19083093	19083293	ENSMUST00000200273	Amph	+	134795
Intron	chr13	24896127	24896314	ENSMUST00000171262	D130043K22Rik	+	3139
Intron	chr13	31956284	31956330	ENSMUST00000041859	Gmds	-	382405
Exon/CD	chr13	37897985	37898981	ENSMUST00000037232	Rreb1	+	9612
Upstream	chr13	42047616	42047635	ENSMUST00000186134	Gm28707	+	-1709
Intron	chr13	53254797	53254879	ENSMUST00000130235	Ror2	-	30711
Intron	chr13	55099517	55099768	ENSMUST00000026997	Uimc1	-	653
Upstream	chr13	55367828	55368578	ENSMUST00000063771	Rgs14	+	-1529
Intron	chr13	56294099	56294116	ENSMUST00000021970	Cxcl14	-	2444
Intron	chr13	57788519	57789376	ENSMUST00000187852	Spock1	-	119367
Intron	chr13	65034724	65034982	ENSMUST00000099427	Spata31d1c	+	1795
Exon/CD	chr13	81524369	81524829	ENSMUST00000095585	Adgrv1	-	108555
Intron	chr13	103063982	103064001	ENSMUST00000166726	Mast4	-	270201
Intron	chr13	104654819	104655217	ENSMUST00000022228	Cwc27	-	161935
Intron	chr13	113174198	113174467	ENSMUST00000122399	Gzmk	-	51576
Intron	chr12	4278523	4278937	ENSMUST00000085814	Ncoa1	-	198452
Intron	chr12	34403824	34403914	ENSMUST00000110819	Hdac9	-	125020
Intron	chr12	36431008	36431026	ENSMUST00000062041	Ispd	+	49498
Intron	chr12	37899460	37899646	ENSMUST00000040500	Dgkb	+	18848
Downstream	chr12	40059050	40059236	ENSMUST00000078481	Scin	-	75040
Intron	chr12	40531014	40531948	ENSMUST00000037488	Dock4	+	85428
Intron	chr12	41469061	41469342	ENSMUST00000043884	Lrrn3	-	16550
Intron	chr12	52762186	52762531	ENSMUST00000095737	Akap6	+	62975
Exon/CD	chr12	55676338	55676741	ENSMUST00000110687	Ralgapa1	-	144628
Intron	chr12	59158421	59158439	ENSMUST00000176617	Ctage5	+	8919
Intron	chr12	70864301	70864419	ENSMUST00000057859	Frmd6	+	38846
Intron	chr12	82765447	82765485	ENSMUST00000191352	Rgs6	+	113637
Intron	chr12	84304427	84304483	ENSMUST00000123693	Ptgr2	+	19042
Intron	chr12	87115327	87115648	ENSMUST00000037788	Pomt2	-	32415
Intron	chr12	91432396	91432509	ENSMUST00000021343	Tshr	+	31452
Intron	chr12	99601126	99601576	ENSMUST00000180686	Gm26839	+	37510
Intron	chr12	101052619	101052638	ENSMUST00000163095	Smek1	-	31074
Intron	chr11	14137531	14138418	ENSMUST00000126260	4930554G24Rik	-	41067
Upstream	chr11	21290553	21290947	ENSMUST00000120479	Gm12042	+	-4810
Intron	chr11	25328168	25328311	ENSMUST00000125309	4933427E13Rik	+	2103
Intron	chr11	28868761	28868963	ENSMUST00000124103	Efemp1	+	15618
Intron	chr11	32488904	32489351	ENSMUST00000051053	Ubtd2	+	33757
Downstream	chr11	33117156	33117684	ENSMUST00000109363	Fgf18	-	29375
Intron	chr11	33695979	33696501	ENSMUST00000101368	Kcnip1	-	147221
Intron	chr11	37106208	37106228	ENSMUST00000157030	Tenm2	-	129746
Intron	chr11	40119378	40119650	ENSMUST00000130945	Gm12132	+	111320
Upstream	chr11	48592307	48592531	ENSMUST00000121448	Gm12181	+	-2860
Intron	chr11	50906389	50906489	ENSMUST00000109129	Zfp2	-	4371
Intron	chr11	51461587	51461788	ENSMUST00000102765	Col23a1	+	171767
Intron	chr11	51500709	51500795	ENSMUST00000102765	Col23a1	+	210832
Intron	chr11	53029688	53029815	ENSMUST00000036796	Fstl4	+	265117
Exon/CD	chr11	58340705	58340805	ENSMUST00000154278	Sh3bp5l	+	9480
Intron	chr11	58924205	58924224	ENSMUST00000020792	Btnl10	+	6157
Intron	chr11	61251923	61252046	ENSMUST00000066277	Aldh3a2	-	15201
Intron	chr11	74633133	74633885	ENSMUST00000100866	E130309D14Rik	+	13904
Upstream	chr11	74647470	74647810	ENSMUST00000130398	Cluh	+	-1855
Intron	chr11	75339952	75340007	ENSMUST00000092907	Rpa1	-	8345
Intron	chr11	78134865	78136070	ENSMUST00000155571	Fam222b	+	19861
Upstream	chr11	82436484	82436502	ENSMUST00000202598	Tmem132e	+	-1764
Upstream	chr11	83581219	83581239	ENSMUST00000125626	E230016K23Rik	+	-827
Intron	chr11	86218859	86219345	ENSMUST00000143819	Brip1os	+	17719
Intron	chr11	90344443	90344525	ENSMUST00000004051	Hlf	-	46411
Upstream	chr11	96022797	96022816	ENSMUST00000103157	Gip	+	-1739
Intron	chr11	96736178	96736545	ENSMUST00000181758	2010300F17Rik	-	11075
Intron	chr11	98175827	98175966	ENSMUST00000092735	Med1	-	17364
Downstream	chr11	101396446	101396825	ENSMUST00000082825	Gm25475	-	1133
Intron	chr11	106222882	106223022	ENSMUST00000021046	Ddx42	+	6026
Intron	chr11	106725435	106725732	ENSMUST00000068021	Pecam1	-	25045
Intron	chr11	110987446	110987523	ENSMUST00000125692	Kcnj16	+	19420
Intron	chr11	115609646	115609841	ENSMUST00000106507	Mif4gd	-	2760
Intron	chr11	119943525	119943976	ENSMUST00000146566	Baiap2	+	278
Upstream	chr11	120554528	120554606	ENSMUST00000026121	Ppp1r27	-	-3435
Upstream	chr11	121416012	121416119	ENSMUST00000120209	Gm11866	-	-639
Intron	chr10	11383957	11384407	ENSMUST00000161438	Epm2a	+	40729
Intron	chr10	19986117	19986272	ENSMUST00000152533	Map3k5	+	35139
Intron	chr10	26260255	26260720	ENSMUST00000060716	Samd3	+	30780
Upstream	chr10	32894510	32894642	ENSMUST00000092602	Nkain2	-	-4114
Upstream	chr10	37334166	37334602	ENSMUST00000181602	Gm26535	+	-3102
Intron	chr10	39569233	39569377	ENSMUST00000122987	Gm16365	-	19147
Downstream	chr10	52045406	52045735	ENSMUST00000177378	Ros1	-	149386
Intron	chr10	53938522	53938584	ENSMUST00000003843	Man1a	-	137243
Intron	chr10	76465893	76466288	ENSMUST00000049185	Ybey	-	3024
Exon/CD	chr10	81590938	81591041	ENSMUST00000128278	Tle6	-	6601
Intron	chr10	89770850	89771054	ENSMUST00000020112	Uhrf1bp1l	+	25961
Intron	chr10	90900265	90900339	ENSMUST00000183024	Anks1b	+	5124
Intron	chr10	93511299	93511524	ENSMUST00000152883	Hal	+	10286
Intron	chr10	95340933	95341270	ENSMUST00000185313	2310039L15Rik	+	4825
Intron	chr10	105373246	105373410	ENSMUST00000143691	Tmtc2	-	201123
Intron	chr10	116458198	116458298	ENSMUST00000068233	Kcnmb4	-	15630
Intron	chr10	127442238	127442374	ENSMUST00000168780	R3hdm2	+	21074
Upstream	chr17	17859473	17859660	ENSMUST00000003762	Has1	-	-4378
Intron	chr17	21958695	21958717	ENSMUST00000126485	Zfp942	-	3758
Exon/CD	chr17	25830153	25830214	ENSMUST00000123560	Jmjd8	+	344
Intron	chr17	30141438	30141607	ENSMUST00000057897	Zfand3	+	136435
Intron	chr17	30652960	30652980	ENSMUST00000170651	Dnah8	+	28616
Intron	chr17	30736759	30736952	ENSMUST00000170651	Dnah8	+	112501
Intron	chr17	31257389	31257543	ENSMUST00000024832	Rsph1	-	19890
Intron	chr17	50937538	50937581	ENSMUST00000024717	Tbc1d5	-	241790
Intron	chr17	55611724	55611842	ENSMUST00000168440	Vmn2r118	-	12889
Intron	chr17	65752984	65753318	ENSMUST00000070673	Rab31	-	19601
Intron	chr17	73364187	73364390	ENSMUST00000095208	Capn13	-	35008
Intron	chr17	74839758	74840506	ENSMUST00000024882	Ttc27	+	122382
Intron	chr17	78797384	78797504	ENSMUST00000097281	Heatr5b	-	37937
Exon/CD	chr17	80226546	80226658	ENSMUST00000156869	Gemin6	+	2161
Intron	chr17	86250081	86250259	ENSMUST00000097274	Prkce	+	81996
Intron	chr17	87336670	87336714	ENSMUST00000148554	Ttc7	+	6478
Intron	chr16	5266216	5266308	ENSMUST00000140000	Gm15983	+	11476
Intron	chr16	5996374	5996801	ENSMUST00000190515	1700123O21Rik	+	21002
Intron	chr16	10308027	10308213	ENSMUST00000078357	Emp2	-	5848
Intron	chr16	14146057	14146309	ENSMUST00000090300	Marf1	-	13091
Intron	chr16	18499305	18499464	ENSMUST00000115600	Gnb1l	+	482
Upstream	chr16	33183884	33184260	ENSMUST00000039733	Osbpl11	+	-999
Upstream	chr16	33512416	33512684	ENSMUST00000121925	Slc12a8	+	-4778
3'UTR	chr16	33956455	33956627	ENSMUST00000023510	Umps	-	10497
Upstream	chr16	36190365	36191065	ENSMUST00000179667	Gm25024	-	-2438
Intron	chr16	44792169	44792234	ENSMUST00000134625	Cd200r1	+	26375
Exon/CD	chr16	55849604	55849852	ENSMUST00000099705	Nxpe3	-	45551
Intron	chr16	57505342	57505651	ENSMUST00000099667	Filip1l	+	152219
Exon/CD	chr16	59027542	59027559	ENSMUST00000062380	Olfr186	-	377
Intron	chr16	62865613	62865692	ENSMUST00000023629	Pros1	+	11345
Intron	chr16	64965414	64965436	ENSMUST00000063076	Htr1f	-	140359
Intron	chr16	96804700	96804748	ENSMUST00000056102	Dscam	-	366028
Intron	chr16	97837092	97837376	ENSMUST00000129331	Prdm15	-	2733
Intron	chr15	4903381	4903470	ENSMUST00000045736	Mroh2b	+	4688
Intron	chr15	7224780	7225115	ENSMUST00000058593	Egflam	-	173357
Intron	chr15	7893138	7893354	ENSMUST00000045766	Wdr70	-	205963
Intron	chr15	11185515	11185832	ENSMUST00000061318	Adamts12	+	120883
Intron	chr15	25666781	25666964	ENSMUST00000127486	Myo10	+	44323
Intron	chr15	30514332	30514352	ENSMUST00000081728	Ctnnd2	+	341749
Intron	chr15	35004601	35004737	ENSMUST00000018476	Stk3	-	151137
Intron	chr15	36247460	36247620	ENSMUST00000022890	Rnf19a	-	35607
Intron	chr15	40990613	40990632	ENSMUST00000053467	Zfpm2	+	335580
Intron	chr15	41475097	41475118	ENSMUST00000179393	Oxr1	+	26080
Intron	chr15	53105042	53105089	ENSMUST00000077273	Ext1	-	241094
Intron	chr15	53147468	53147846	ENSMUST00000077273	Ext1	-	198502
Intron	chr15	58181722	58181873	ENSMUST00000022986	Fbxo32	-	33095
Intron	chr15	58302322	58302496	ENSMUST00000147638	Gm15943	+	87934
Intron	chr15	59371914	59371990	ENSMUST00000022976	E430025E21Rik	-	2215
Intron	chr15	77826602	77826619	ENSMUST00000126796	Myh9	-	15446
Intron	chr15	77947952	77948005	ENSMUST00000016696	Foxred2	-	8744
Intron	chr15	78097254	78097555	ENSMUST00000019290	Cacng2	-	22624
Intron	chr14	11967079	11967191	ENSMUST00000136693	Gm3848	-	14088
Downstream	chr14	12371770	12371890	ENSMUST00000067491	Cadps	-	451249
Intron	chr14	13551642	13551660	ENSMUST00000147677	Synpr	+	97580
Intron	chr14	14940486	14940634	ENSMUST00000136826	Nek10	+	9985
Intron	chr14	27436454	27436475	ENSMUST00000022450	Fam208a	+	7617
Intron	chr14	27473020	27473595	ENSMUST00000022450	Fam208a	+	44460
Intron	chr14	28294364	28294509	ENSMUST00000090302	Erc2	+	671994
Intron	chr14	30899623	30899692	ENSMUST00000134988	Itih4	+	496
Intron	chr14	31197037	31197429	ENSMUST00000172142	Nisch	-	9593
Intron	chr14	39041683	39041746	ENSMUST00000176122	Nrg3	-	430952
Intron	chr14	46439134	46439224	ENSMUST00000144439	Gm15221	+	2324
3'UTR	chr14	47319749	47319962	ENSMUST00000164235	Mapk1ip1l	+	11290
Intron	chr14	54642751	54642805	ENSMUST00000169818	Gm17606	+	1826
Upstream	chr14	56062566	56062995	ENSMUST00000043249	Mcpt4	-	-470
Intron	chr14	64234049	64234339	ENSMUST00000067927	Msra	-	221709
Intron	chr14	99235731	99235864	ENSMUST00000022650	Pibf1	+	136364
Intron	chr14	117168742	117169049	ENSMUST00000125435	Gpc6	+	243364
Intron	chr14	117496231	117496452	ENSMUST00000125435	Gpc6	+	570810
Intron	chr14	118621702	118622213	ENSMUST00000166646	Abcc4	-	84262
Intron	chr14	121338720	121338749	ENSMUST00000079817	Stk24	-	40600
Intron	chr19	3279344	3279609	ENSMUST00000119292	Ighmbp2	-	3503
Intron	chr19	6672978	6673166	ENSMUST00000137405	2410152P15Rik	-	1476
Downstream	chr19	11869275	11869327	ENSMUST00000087857	Olfr1419	-	2004
Intron	chr19	14557443	14558318	ENSMUST00000052011	Tle4	-	40103
Intron	chr19	28693232	28693333	ENSMUST00000181625	D930032P07Rik	+	15054
Intron	chr19	29547445	29547508	ENSMUST00000162492	Ric1	+	14240
Upstream	chr19	30072933	30073187	ENSMUST00000129420	Uhrf2	+	-723
Intron	chr19	31991064	31991265	ENSMUST00000096119	Asah2	-	70305
Intron	chr19	36561690	36561939	ENSMUST00000155594	Hectd2	+	6948
Intron	chr19	36609606	36610075	ENSMUST00000142404	Hectd2	+	4673
Intron	chr19	38181015	38181102	ENSMUST00000112329	Pde6c	+	48277
Intron	chr19	38594733	38595188	ENSMUST00000182999	Plce1	+	11592
Intron	chr19	39171567	39171650	ENSMUST00000146494	Cyp2c66	+	57698
Intron	chr19	42025466	42025559	ENSMUST00000026170	Ubtd1	+	43749
Intron	chr19	42995810	42996076	ENSMUST00000099428	Hpse2	-	392368
Intron	chr19	43053652	43053735	ENSMUST00000099428	Hpse2	-	334618
Exon/CD	chr19	43491420	43491438	ENSMUST00000165311	Cnnm1	+	50993
Intron	chr19	44694725	44694771	ENSMUST00000181365	Gm26644	-	527
Intron	chr19	45887419	45887648	ENSMUST00000045396	9130011E15Rik	-	110955
Upstream	chr19	47159577	47159646	ENSMUST00000178630	Calhm3	-	-1847
Intron	chr19	47205732	47205803	ENSMUST00000111808	Neurl1a	+	26947
Intron	chr19	57154105	57154206	ENSMUST00000079360	Ablim1	-	61877
Upstream	chr19	59217016	59217098	ENSMUST00000065204	Kcnk18	+	-2591
Exon/CD	chr18	12927947	12928700	ENSMUST00000132594	Osbpl1a	-	13518
Intron	chr18	14972795	14972857	ENSMUST00000168989	Kctd1	-	90756
Intron	chr18	15749350	15749368	ENSMUST00000130553	Chst9	-	10798
Intron	chr18	21856532	21856549	ENSMUST00000025160	Ccdc178	-	314856
Intron	chr18	33939653	33940236	ENSMUST00000025234	Epb4.1l4a	-	67262
Exon/CD	chr18	43761119	43761509	ENSMUST00000158107	Gm23894	+	163
Intron	chr18	67352855	67353153	ENSMUST00000025404	Cidea	+	9440
Intron	chr18	72043354	72043653	ENSMUST00000114943	Dcc	-	307566
Intron	chr18	76930600	76930617	ENSMUST00000142456	Hdhd2	+	482
Intron	chr18	77491184	77491919	ENSMUST00000026494	Rnf165	-	73585

## Sheet: WT_Gm26793_2_R1-Reads
chr	start	end	pos	type	fe_strand	fe_id	reads	normReads	norm4C
chr1	7880727	7880963	7880959	non_blind	3	26688	2338	1308.64	62.3164
chr1	21566292	21566701	21566697	non_blind	3	98050	246	137.693	6.55681
chr1	24329830	24330059	24330055	blind	3	111044	2313	1294.65	61.65
chr1	32414584	32414842	32414838	non_blind	3	151268	6321	3538.04	168.478
chr1	33603557	33603990	33603986	blind	3	157234	2579	1443.54	68.7399
chr1	35292043	35292523	35292519	non_blind	3	165620	262	146.649	6.98327
chr1	36287280	36287359	36287355	non_blind	3	170574	872	488.083	23.242
chr1	41995891	41996032	41996028	non_blind	3	197646	5539	3100.33	147.635
chr1	61820367	61820438	61820434	non_blind	3	296484	1644	920.192	43.8187
chr1	76991919	76991989	76991985	blind	3	369616	288	161.202	7.67627
chr1	80484166	80484253	80484170	blind	5	387359	3789	2120.81	100.991
chr1	86420353	86420539	86420357	blind	5	416675	3283	1837.59	87.5041
chr1	89355516	89355788	89355520	non_blind	5	431577	63	35.2628	1.67918
chr1	89533954	89534191	89533958	non_blind	5	432389	3801	2127.53	101.311
chr1	93375183	93375253	93375187	non_blind	5	451177	29	16.2321	0.772957
chr1	119712113	119712418	119712414	non_blind	3	589898	2046	1145.2	54.5335
chr1	120669438	120669517	120669513	non_blind	3	594646	674	377.256	17.9646
chr1	126607326	126608214	126607330	non_blind	5	624607	12	6.71673	0.319844
chr1	131840107	131840224	131840111	blind	5	650949	656	367.181	17.4848
chr1	132192791	132193702	132193698	non_blind	3	652644	166	92.9148	4.42451
chr1	141200136	141200493	141200489	non_blind	3	696638	562	314.567	14.9794
chr1	142247848	142248006	142247852	non_blind	5	701705	2883	1613.69	76.8426
chr1	149524178	149524333	149524329	non_blind	3	737798	6938	3883.39	184.923
chr1	157730934	157730991	157730938	non_blind	5	776571	576	322.403	15.3525
chr1	159193469	159193633	159193473	blind	5	783965	4450	2490.79	118.609
chr1	159849618	159850055	159850051	blind	3	786998	1801	1008.07	48.0033
chr1	160539995	160540090	160540086	blind	3	790382	2589	1449.14	69.0064
chr1	161922269	161922685	161922273	non_blind	5	797003	2823	1580.11	75.2434
chr1	171297318	171297608	171297322	non_blind	5	843245	1678	939.223	44.7249
chr1	174041237	174041428	174041424	blind	3	857978	3703	2072.67	98.6987
chr1	182229944	182230134	182229948	non_blind	5	897839	431	241.243	11.4877
chr1	189762969	189763367	189763363	blind	3	933358	519	290.499	13.8333
chr1	194929989	194930147	194930143	non_blind	3	957796	1	0.559728	0.159922
chr1	194930144	194930252	194930248	blind	3	957798	5	2.79864	0.159922
chr2	9355945	9356249	9355949	non_blind	5	990641	23	12.8737	0.613035
chr2	13338575	13338896	13338892	blind	3	1011250	2953	1652.88	78.7084
chr2	20252429	20252539	20252433	non_blind	5	1046859	1572	879.892	41.8996
chr2	70362647	70362789	70362785	non_blind	3	1291530	4318	2416.9	115.091
chr2	106764165	106764429	106764425	blind	3	1471574	173	96.8329	4.61109
chr2	120408032	120408798	120408036	non_blind	5	1539755	3	1.67918	0.0799611
chr2	120567052	120567237	120567056	non_blind	5	1540555	126	70.5257	3.35837
chr2	128249732	128250150	128249736	non_blind	5	1578045	94	52.6144	2.50545
chr2	128541585	128541796	128541792	blind	3	1579418	1454	813.844	38.7545
chr2	131149792	131149992	131149988	non_blind	3	1592216	1	0.559728	0.0266537
chr2	131777183	131777308	131777304	blind	3	1595314	69	38.6212	1.83911
chr2	156456579	156456737	156456733	blind	3	1717448	7116	3983.02	189.668
chr2	160177394	160177478	160177398	blind	5	1735995	4671	2614.49	124.499
chr2	161464904	161465072	161464908	blind	5	1742223	2621	1467.05	69.8593
chr2	167639487	167639690	167639686	blind	3	1772586	5679	3178.69	151.366
chr2	172702611	172703018	172702615	non_blind	5	1797013	4151	2323.43	110.64
chr2	174116238	174116486	174116482	non_blind	3	1803554	2666	1492.23	71.0588
chr3	21772566	21773249	21773245	non_blind	3	1943514	1884	1054.53	50.2156
chr3	22073632	22073986	22073982	non_blind	3	1944946	1683	942.022	44.8582
chr3	26312987	26313135	26313131	non_blind	3	1966900	4349	2434.26	115.917
chr3	37249404	37249769	37249408	blind	5	2020709	2097	1173.75	55.8928
chr3	37565814	37565883	37565818	blind	5	2022167	3902	2184.06	104.003
chr3	53293860	53294228	53294224	non_blind	3	2099676	2613	1462.57	69.6461
chr3	59266530	59266920	59266534	non_blind	5	2128957	74	41.4199	1.97237
chr3	66291282	66291520	66291286	blind	5	2164613	4969	2781.29	132.442
chr3	75914291	75914696	75914295	non_blind	5	2212699	1742	975.046	46.4307
chr3	98795253	98795592	98795588	non_blind	3	2328844	1	0.559728	0.0266537
chr3	101241964	101242246	101241968	blind	5	2341185	2538	1420.59	67.6471
chr3	101320335	101320414	101320339	blind	5	2341565	3610	2020.62	96.2199
chr3	108569659	108570570	108570566	blind	3	2378168	1	0.559728	0.0266537
chr3	109692003	109692334	109692330	blind	3	2383744	8	4.47782	0.21323
chr3	112780305	112780403	112780309	non_blind	5	2399467	1783	997.994	47.5235
chr3	115199719	115200109	115200105	blind	3	2411178	769	430.431	20.4967
chr3	127798287	127798390	127798291	non_blind	5	2471253	720	403.004	19.1907
chr3	131659416	131659574	131659570	blind	3	2488940	891	498.717	23.7484
chr3	132942662	132943120	132942666	non_blind	5	2495035	1218	681.748	32.4642
chr3	145157998	145158164	145158002	non_blind	5	2553949	4076	2281.45	108.64
chr3	147461584	147461652	147461648	blind	3	2564868	1	0.559728	0.0266537
chr3	151690809	151691010	151690813	blind	5	2584805	440	246.28	11.7276
chr3	152332506	152332541	152332537	non_blind	3	2587898	1477	826.718	39.3675
chr3	156298699	156299028	156298703	blind	5	2606845	11	6.157	0.293191
chr3	158904364	158904686	158904368	non_blind	5	2619777	6301	3526.84	167.945
chr4	18487337	18487848	18487844	blind	3	2704064	1	0.559728	0.0266537
chr4	21637610	21637961	21637614	non_blind	5	2720899	1162	650.404	30.9716
chr4	22070810	22071085	22071081	non_blind	3	2722972	1166	652.643	31.0782
chr4	28215714	28216069	28215718	non_blind	5	2754771	1934	1082.51	51.5483
chr4	33623978	33624313	33624309	non_blind	3	2780832	357	199.823	9.51537
chr4	34274180	34274421	34274184	blind	5	2784137	903	505.434	24.0683
chr4	52946183	52946744	52946187	blind	5	2877263	39	21.8294	1.03949
chr4	59288441	59288754	59288750	blind	3	2908942	340	190.307	9.06226
chr4	65056002	65056033	65056006	non_blind	5	2937181	44	24.628	1.17276
chr4	67825537	67825650	67825646	non_blind	3	2950982	3868	2165.03	103.097
chr4	69509111	69509341	69509337	non_blind	3	2959748	1721	963.291	45.871
chr4	70398880	70398991	70398884	blind	5	2964451	1	0.559728	0.0266537
chr4	81066281	81066882	81066285	non_blind	5	3018877	1070	598.909	28.5195
chr4	94219805	94219838	94219834	blind	3	3084264	979	547.973	26.094
chr4	110932520	110932735	110932731	blind	3	3166272	4456	2494.15	118.769
chr4	120199408	120199501	120199412	non_blind	5	3216023	1576	882.131	42.0062
chr4	126617549	126617746	126617553	non_blind	5	3249197	116	64.9284	3.09183
chr4	127684378	127684561	127684557	blind	3	3254396	129	72.2049	3.43833
chr4	130370787	130370807	130370803	blind	3	3267982	1	0.559728	0.0266537
chr4	131639786	131639859	131639855	non_blind	3	3273538	654	366.062	17.4315
chr4	131645652	131645993	131645656	non_blind	5	3273567	2055	1150.24	54.7734
chr4	134850998	134851152	134851002	non_blind	5	3289977	1232	689.585	32.8374
chr4	135702767	135703136	135702771	blind	5	3294257	30	16.7918	0.799611
chr4	150689895	150690159	150689899	blind	5	3367639	11089	6206.82	295.563
chr4	152918218	152918398	152918222	non_blind	5	3378293	3340	1869.49	89.0234
chr4	154269530	154270392	154270388	non_blind	3	3384862	1495	836.793	39.8473
chr4	154572915	154572976	154572972	blind	3	3386404	4921	2754.42	131.163
chr5	20031151	20031310	20031155	non_blind	5	3477741	5693	3186.53	151.74
chr5	24729962	24730841	24729966	non_blind	5	3499991	72	40.3004	1.91907
chr5	35709794	35709902	35709898	blind	3	3555726	178	99.6315	4.74436
chr5	50514394	50514547	50514398	blind	5	3628849	2767	1548.77	73.7508
chr5	51814761	51814865	51814861	blind	3	3634990	3708	2075.47	98.8319
chr5	61998788	61999139	61999135	non_blind	3	3685178	2530	1416.11	67.4339
chr5	74431851	74432025	74431855	blind	5	3746325	187	104.669	4.98424
chr5	85430831	85430945	85430835	non_blind	5	3799659	1639	917.394	43.6854
chr5	91884509	91884669	91884513	non_blind	5	3832305	4437	2483.51	118.262
chr5	92015112	92015557	92015116	non_blind	5	3832965	1	0.559728	0.0266537
chr5	107066707	107066974	107066711	blind	5	3910051	19	10.6348	0.50642
chr5	107338423	107338636	107338632	non_blind	3	3911340	472	264.191	12.5805
chr5	115365436	115365961	115365440	non_blind	5	3951419	4375	2448.81	116.61
chr5	116421954	116422275	116421958	non_blind	5	3956833	2830	1584.03	75.43
chr5	121673243	121673346	121673247	non_blind	5	3982579	170	95.1537	4.53113
chr5	125243230	125243618	125243234	blind	5	3999749	383	214.376	10.2084
chr5	129223834	129223967	129223963	blind	3	4019698	1221	683.428	32.5442
chr5	130427351	130427426	130427422	blind	3	4025586	479	268.11	12.7671
chr5	136102811	136103136	136103132	blind	3	4054196	4133	2313.35	110.16
chr5	140915665	140915931	140915927	blind	3	4077874	6558	3670.69	174.795
chr5	148469324	148469626	148469328	non_blind	5	4115975	1892	1059	50.4288
chr6	12602602	12602883	12602606	non_blind	5	4179758	2561	1433.46	68.2601
chr6	13450541	13450728	13450724	non_blind	3	4183931	3266	1828.07	87.051
chr6	26829105	26829228	26829224	blind	3	4250033	1192	667.195	31.7712
chr6	33269946	33270326	33269950	non_blind	5	4281156	1465	820.001	39.0477
chr6	51053621	51053764	51053625	non_blind	5	4369320	2741	1534.21	73.0578
chr6	72096184	72096299	72096188	non_blind	5	4477558	343	191.987	9.14222
chr6	80259487	80259592	80259588	blind	3	4518731	4630	2591.54	123.407
chr6	81991212	81991704	81991216	non_blind	5	4527026	2183	1221.89	58.185
chr6	86609017	86609192	86609188	non_blind	3	4550237	140	78.3619	3.73152
chr6	91595308	91595479	91595475	non_blind	3	4574921	3114	1742.99	82.9996
chr6	97031661	97031861	97031857	non_blind	3	4601293	3186	1783.29	84.9187
chr6	98725246	98725422	98725250	non_blind	5	4609150	3284	1838.15	87.5308
chr6	99031001	99031209	99031205	non_blind	3	4610487	1036	579.878	27.6132
chr6	118016291	118016456	118016295	non_blind	5	4703790	43	24.0683	1.14611
chr6	119933388	119933529	119933392	non_blind	5	4713072	5007	2802.56	133.455
chr6	125350719	125350793	125350789	non_blind	3	4741529	774	433.229	20.63
chr6	125418574	125419340	125418578	non_blind	5	4741880	1	0.559728	0.0266537
chr6	134390767	134390925	134390771	non_blind	5	4788702	1	0.559728	0.0266537
chr6	136568986	136570521	136570517	blind	3	4799111	148	82.8397	3.94475
chr6	136960896	136961297	136960900	blind	5	4800928	1488	832.875	39.6607
chr6	139782756	139782814	139782810	blind	3	4814479	2422	1355.66	64.5553
chr6	145700163	145700479	145700167	non_blind	5	4842878	4043	2262.98	107.761
chr7	16833501	16833646	16833505	non_blind	5	4942363	2143	1199.5	57.1189
chr7	25510322	25510899	25510895	non_blind	3	4993684	70	39.1809	1.86576
chr7	43169576	43169695	43169580	non_blind	5	5088469	2367	1324.88	63.0893
chr7	43607480	43607626	43607484	blind	5	5090813	4637	2595.46	123.593
chr7	45368337	45368601	45368341	blind	5	5099955	2323	1300.25	61.9165
chr7	46177157	46177529	46177525	non_blind	3	5103970	1839	1029.34	49.0162
chr7	67356576	67356978	67356580	non_blind	5	5211949	301	168.478	8.02276
chr7	73878909	73879252	73879248	non_blind	3	5243176	1109	620.738	29.559
chr7	77065222	77065660	77065656	non_blind	3	5259608	3745	2096.18	99.8181
chr7	79127354	79127909	79127358	non_blind	5	5270149	4	2.23891	0.106615
chr7	80278945	80279260	80279256	non_blind	3	5275836	866	484.724	23.0821
chr7	80386313	80386451	80386317	non_blind	5	5276389	1446	809.366	38.5413
chr7	81001910	81002785	81002781	blind	3	5279382	4239	2372.69	112.985
chr7	90113019	90113051	90113047	non_blind	3	5325708	33	18.471	0.879572
chr7	96478438	96478833	96478829	non_blind	3	5357192	6202	3471.43	165.306
chr7	97316464	97316487	97316468	blind	5	5361341	982	549.653	26.1739
chr7	99199510	99199735	99199514	blind	5	5370433	6254	3500.54	166.692
chr7	99471342	99471949	99471945	non_blind	3	5371762	4007	2242.83	106.801
chr7	99801025	99801130	99801029	blind	5	5373391	1684	942.581	44.8848
chr7	101877619	101877877	101877873	non_blind	3	5383530	2391	1338.31	63.729
chr7	104217307	104217442	104217311	blind	5	5396253	4364	2442.65	116.317
chr7	107496465	107497181	107496469	non_blind	5	5414529	490	274.267	13.0603
chr7	111740036	111740075	111740040	non_blind	5	5436619	349	195.345	9.30214
chr7	113062178	113062892	113062182	non_blind	5	5442939	401	224.451	10.6881
chr7	115014710	115014823	115014819	blind	3	5452586	408	228.369	10.8747
chr7	116169051	116169257	116169055	blind	5	5458041	946	529.502	25.2144
chr7	118218737	118218840	118218741	blind	5	5468183	114	63.809	3.03852
chr7	118666577	118666684	118666680	blind	3	5470434	2388	1336.63	63.649
chr7	120657683	120658042	120657687	blind	5	5480765	40	22.3891	1.06615
chr7	120690338	120690669	120690665	non_blind	3	5480890	352	197.024	9.3821
chr7	121686009	121686240	121686236	non_blind	3	5485640	5849	3273.85	155.897
chr7	122134985	122135265	122135261	non_blind	3	5487760	3105	1737.95	82.7597
chr7	122990120	122990172	122990168	non_blind	3	5492042	712	398.526	18.9774
chr7	123267242	123267292	123267288	non_blind	3	5493346	225	125.939	5.99708
chr7	126400711	126401011	126400715	non_blind	5	5509211	3059	1712.21	81.5337
chr7	127437548	127437747	127437743	non_blind	3	5514524	6223	3483.19	165.866
chr7	127817589	127817900	127817896	blind	3	5516332	1042	583.236	27.7732
chr7	129966302	129966415	129966411	non_blind	3	5527102	2813	1574.51	74.9769
chr7	132315578	132315791	132315582	blind	5	5538715	87	48.6963	2.31887
chr7	135691635	135691946	135691942	non_blind	3	5554970	3426	1917.63	91.3156
chr7	136367882	136368019	136367886	non_blind	5	5558125	886	495.919	23.6152
chr7	136711235	136711434	136711430	blind	3	5559706	10	5.59728	0.266537
chr7	136897688	136897912	136897692	non_blind	5	5560549	3255	1821.91	86.7578
chr7	137553781	137553843	137553785	blind	5	5563641	3314	1854.94	88.3304
chr7	137569415	137569584	137569419	blind	5	5563737	1456	814.964	38.8078
chr7	137837805	137837916	137837912	non_blind	3	5565038	2546	1425.07	67.8603
chr7	138021643	138021669	138021665	non_blind	3	5565964	103	57.652	2.74533
chr7	138283642	138283922	138283646	non_blind	5	5567321	6089	3408.18	162.294
chr7	139375656	139375770	139375660	non_blind	5	5572559	2321	1299.13	61.8632
chr7	140709126	140709175	140709171	non_blind	3	5579706	413	231.168	11.008
chr7	141032109	141032308	141032304	non_blind	3	5581480	1343	751.714	35.7959
chr7	141158512	141158542	141158516	blind	5	5582155	389	217.734	10.3683
chr7	141187647	141187914	141187910	blind	3	5582300	238	133.215	6.34358
chr7	141207998	141208231	141208002	non_blind	5	5582409	4979	2786.88	132.709
chr7	141258471	141258753	141258475	blind	5	5582703	361	202.062	9.62199
chr7	141273936	141274324	141274320	blind	3	5582798	6714	3758.01	178.953
chr7	141302461	141302621	141302617	blind	3	5582900	4045	2264.1	107.814
chr7	141417011	141417195	141417015	blind	5	5583531	1847	1033.82	49.2294
chr7	141567074	141567159	141567155	blind	3	5584302	5164	2890.43	137.64
chr7	141700578	141701311	141701307	non_blind	3	5584896	941	526.704	25.0811
chr7	141924371	141924445	141924441	non_blind	3	5585816	1463	818.882	38.9944
chr7	142031462	142031815	142031466	blind	5	5586343	262	146.649	6.98327
chr7	142037581	142037743	142037585	non_blind	5	5586357	3845	2152.15	102.483
chr7	142408091	142408572	142408568	non_blind	3	5588048	2	1.11946	0.0533074
chr7	142552459	142552607	142552603	non_blind	3	5588736	133	74.4438	3.54494
chr7	142942938	142943249	142942942	blind	5	5590753	959	536.779	25.5609
chr7	143067191	143067267	143067263	non_blind	3	5591318	687	384.533	18.3111
chr7	143080171	143080248	143080175	non_blind	5	5591385	546	305.611	14.5529
chr7	143410370	143410539	143410374	blind	5	5592991	164	91.7953	4.37121
chr7	143425936	143426287	143426283	blind	3	5593082	2535	1418.91	67.5671
chr7	143455761	143455833	143455765	non_blind	5	5593243	667	373.338	17.778
chr7	143513833	143513853	143513849	non_blind	3	5593476	199	111.386	5.30409
chr7	143543918	143544321	143544317	non_blind	3	5593642	2406	1346.7	64.1288
chr7	143599946	143600747	143600743	non_blind	3	5593904	416	232.847	11.0879
chr7	143610007	143610246	143610242	blind	3	5593958	4	2.23891	0.106615
chr7	143715466	143715588	143715470	non_blind	5	5594537	1038	580.997	27.6665
chr7	143748517	143748586	143748521	non_blind	5	5594717	1435	803.209	38.2481
chr7	143807683	143807842	143807838	non_blind	3	5594996	81	45.3379	2.15895
chr7	143873368	143873404	143873400	blind	3	5595362	338	189.188	9.00895
chr7	143876492	143876793	143876789	non_blind	3	5595392	2393	1339.43	63.7823
chr7	143899500	143899722	143899504	blind	5	5595525	3107	1739.07	82.813
chr7	143951499	143951722	143951503	blind	5	5595777	286	160.082	17.165
chr7	143952264	143953031	143953027	blind	3	5595782	358	200.383	17.165
chr7	143981028	143981327	143981323	blind	3	5595940	1870	1046.69	49.8424
chr7	144034347	144034593	144034351	blind	5	5596213	1	0.559728	0.0266537
chr7	144099954	144100022	144100018	non_blind	3	5596534	2629	1471.52	70.499
chr7	144101540	144101828	144101544	non_blind	5	5596545	16	8.95564	70.499
chr7	144128554	144128770	144128766	non_blind	3	5596664	344	192.546	9.16887
chr7	144141571	144141657	144141575	non_blind	5	5596735	34	19.0307	0.906226
chr7	144158853	144159117	144158857	blind	5	5596839	2224	1244.83	59.2778
chr7	144208395	144208532	144208528	non_blind	3	5597062	29	16.2321	0.772957
chr7	144259605	144259736	144259609	blind	5	5597283	3928	2198.61	104.696
chr7	144274667	144274764	144274760	non_blind	3	5597338	3495	1956.25	138.013
chr7	144275076	144275651	144275647	non_blind	3	5597340	1683	942.022	138.013
chr7	144336076	144336375	144336371	blind	3	5597614	222	124.26	5.91712
chr7	144364521	144365176	144364525	non_blind	5	5597771	241	134.894	6.42354
chr7	144375937	144375989	144375941	non_blind	5	5597807	6	3.35837	0.159922
chr7	144416660	144416821	144416817	blind	3	5597976	53	29.6656	20.1502
chr7	144416818	144417064	144416822	blind	5	5597977	703	393.489	20.1502
chr7	144448553	144449201	144448557	blind	5	5598135	94	52.6144	2.50545
chr7	144465333	144465399	144465395	blind	3	5598210	1220	682.868	93.0747
chr7	144466081	144466432	144466428	non_blind	3	5598220	2272	1271.7	156.137
chr7	144466429	144466470	144466433	non_blind	5	5598221	207	115.864	123.62
chr7	144467378	144467949	144467945	non_blind	3	5598228	20	11.1946	123.62
chr7	144468046	144468263	144468050	non_blind	5	5598231	2139	1197.26	123.62
chr7	144477691	144478309	144478305	non_blind	3	5598286	19	10.6348	0.50642
chr7	144483498	144483706	144483502	blind	5	5598311	2154	1205.65	57.4121
chr7	144493148	144493310	144493152	blind	5	5598357	197	110.266	5.25078
chr7	144496184	144496527	144496523	blind	3	5598376	7	3.91809	0.186576
chr7	144505743	144506030	144506026	non_blind	3	5598420	4177	2337.98	118.929
chr7	144506817	144506842	144506838	non_blind	3	5598426	285	159.522	118.929
chr7	144519220	144519337	144519333	blind	3	5598476	667	373.338	59.0113
chr7	144519363	144519682	144519678	blind	3	5598480	1547	865.899	59.0113
chr7	144548930	144549299	144548934	non_blind	5	5598621	3268	1829.19	87.1043
chr7	144554255	144554489	144554485	blind	3	5598650	884	494.799	23.5619
chr7	144559911	144560263	144559915	blind	5	5598683	2505	1402.12	140.945
chr7	144560617	144560807	144560621	non_blind	5	5598689	2783	1557.72	140.945
chr7	144564353	144564462	144564458	blind	3	5598704	4953	2772.33	321.897
chr7	144565619	144565838	144565623	non_blind	5	5598711	6250	3498.3	321.897
chr7	144565886	144565938	144565890	non_blind	5	5598713	874	489.202	321.897
chr7	144567255	144567718	144567714	blind	3	5598728	375	209.898	109.28
chr7	144568683	144568819	144568815	non_blind	3	5598732	3725	2084.99	109.28
chr7	144578932	144579421	144579417	blind	3	5598790	2606	1458.65	69.4595
chr7	144581384	144581545	144581541	blind	3	5598814	4357	2438.73	116.13
chr7	144582994	144583151	144583147	non_blind	3	5598828	6218	3480.39	165.946
chr7	144584195	144584273	144584199	blind	5	5598835	8	4.47782	220.026
chr7	144585330	144585578	144585574	blind	3	5598842	2029	1135.69	87.1843
chr7	144587355	144587632	144587359	blind	5	5598853	1234	690.704	170.664
chr7	144590017	144590194	144590190	non_blind	3	5598856	849	475.209	116.583
chr7	144590191	144590227	144590223	blind	3	5598858	917	513.27	116.583
chr7	144590224	144590278	144590228	blind	5	5598859	1374	769.066	116.583
chr7	144593648	144593996	144593992	blind	3	5598870	13	7.27646	20.2302
chr7	144594857	144594993	144594989	blind	3	5598878	746	417.557	20.2302
chr7	144597627	144597707	144597703	blind	3	5598900	304	170.157	8.34261
chr7	144598809	144599075	144598813	blind	5	5598907	9	5.03755	182.258
chr7	144599234	144599419	144599415	non_blind	3	5598914	6525	3652.22	174.528
chr7	144601803	144601981	144601807	non_blind	5	5598923	14	7.83619	174.289
chr7	144605791	144605935	144605795	non_blind	5	5598937	9	5.03755	0.239883
chr7	144609184	144609320	144609188	non_blind	5	5598951	1762	986.24	46.9638
chr7	144610595	144610739	144610735	non_blind	3	5598964	7357	4117.92	197.184
chr7	144611813	144612029	144612025	blind	3	5598972	41	22.9488	197.184
chr7	144614189	144614337	144614193	non_blind	5	5598985	876	490.321	72.8712
chr7	144615716	144615896	144615720	non_blind	5	5598989	1858	1039.97	72.8712
chr7	144622336	144622536	144622532	blind	3	5599034	1756	982.882	46.8039
chr7	144630356	144630524	144630360	non_blind	5	5599065	11	6.157	0.906226
chr7	144632063	144632127	144632123	non_blind	3	5599074	23	12.8737	0.906226
chr7	144633280	144633434	144633430	blind	3	5599086	223	124.819	29.5056
chr7	144634018	144634421	144634022	non_blind	5	5599089	884	494.799	29.5056
chr7	144635721	144636046	144635725	non_blind	5	5599101	451	252.437	142.091
chr7	144636253	144636758	144636257	non_blind	5	5599107	4880	2731.47	182.311
chr7	144638972	144639232	144638976	non_blind	5	5599117	1509	844.629	252.57
chr7	144639866	144640090	144639870	non_blind	5	5599119	2557	1431.22	174.315
chr7	144640187	144640263	144640259	non_blind	3	5599120	530	296.656	174.315
chr7	144642459	144642583	144642463	non_blind	5	5599129	1944	1088.11	164.293
chr7	144644469	144644579	144644575	non_blind	3	5599136	1133	634.171	179.086
chr7	144645339	144645432	144645428	non_blind	3	5599146	3642	2038.53	168.531
chr7	144646243	144646479	144646475	non_blind	3	5599154	1548	866.458	138.333
chr7	144651006	144651075	144651071	blind	3	5599192	18	10.0751	150.433
chr7	144653052	144653191	144653056	blind	5	5599205	5626	3149.03	150.433
chr7	144656406	144656676	144656672	blind	3	5599218	1743	975.605	91.7953
chr7	144657081	144657306	144657302	blind	3	5599226	1308	732.124	91.7953
chr7	144657303	144657724	144657720	blind	3	5599228	393	219.973	91.7953
chr7	144670113	144670256	144670117	blind	5	5599277	869	486.403	53.3607
chr7	144670474	144670868	144670478	blind	5	5599283	1133	634.171	53.3607
chr7	144678115	144678158	144678119	blind	5	5599329	5764	3226.27	153.632
chr7	144679975	144680050	144680046	non_blind	3	5599340	852	476.888	116.317
chr7	144681380	144681821	144681384	non_blind	5	5599351	3512	1965.76	135.747
chr7	144682691	144682772	144682768	non_blind	3	5599354	729	408.041	113.038
chr7	144693816	144694150	144693820	blind	5	5599409	875	489.762	44.8848
chr7	144694147	144694485	144694151	non_blind	5	5599411	809	452.82	44.8848
chr7	144711607	144712582	144712578	blind	3	5599510	3	1.67918	0.0799611
chr7	144713646	144713844	144713650	non_blind	5	5599523	1473	824.479	39.2609
chr7	144717521	144717593	144717525	blind	5	5599539	4325	2420.82	115.89
chr7	144718561	144718772	144718768	blind	3	5599544	23	12.8737	138.972
chr7	144721134	144721552	144721548	non_blind	3	5599552	866	484.724	165.786
chr7	144722714	144722845	144722718	blind	5	5599557	918	513.83	308.943
chr7	144722714	144722845	144722841	blind	3	5599558	4413	2470.08	337.542
chr7	144724009	144724131	144724127	blind	3	5599564	3046	1704.93	314.46
chr7	144725213	144725306	144725217	non_blind	5	5599567	2348	1314.24	314.46
chr7	144725400	144725616	144725404	non_blind	5	5599569	1073	600.588	525.957
chr7	144731770	144731958	144731954	non_blind	3	5599612	8853	4955.27	401.538
chr7	144731970	144732493	144731974	non_blind	5	5599615	3383	1893.56	572.228
chr7	144735895	144735987	144735983	blind	3	5599624	1756	982.882	574.414
chr7	144735984	144736199	144735988	non_blind	5	5599625	7477	4185.08	338.449
chr7	144736915	144737022	144737018	blind	3	5599630	82	45.8977	248.386
chr7	144739404	144739780	144739776	non_blind	3	5599640	4	2.23891	2.29222
chr7	144743832	144743980	144743836	blind	5	5599667	68	38.0615	1.81245
chr7	144750181	144750941	144750185	non_blind	5	5599711	1311	733.803	34.943
chr7	144761199	144762123	144761203	non_blind	5	5599739	455	254.676	135.347
chr7	144762120	144762628	144762624	non_blind	3	5599740	3010	1684.78	135.347
chr7	144762771	144763010	144762775	non_blind	5	5599743	1613	902.841	151.1
chr7	144765056	144765319	144765315	blind	3	5599752	591	330.799	143.397
chr7	144770042	144770135	144770046	non_blind	5	5599761	3176	1777.7	100.404
chr7	144772820	144772929	144772925	blind	3	5599778	923	516.629	332.505
chr7	144774356	144774581	144774577	non_blind	3	5599780	2614	1463.13	332.505
chr7	144774578	144774881	144774582	blind	5	5599781	2631	1472.64	332.505
chr7	144774952	144775093	144774956	non_blind	5	5599785	1906	1066.84	513.643
chr7	144775791	144775971	144775795	non_blind	5	5599787	4401	2463.36	516.469
chr7	144777799	144778186	144777803	non_blind	5	5599795	6796	3803.91	412.519
chr7	144779022	144779045	144779041	non_blind	3	5599796	106	59.3311	361.717
chr7	144779112	144779159	144779116	non_blind	5	5599799	224	125.379	254.196
chr7	144781283	144781400	144781287	blind	5	5599803	2038	1140.73	254.223
chr7	144781397	144781460	144781401	blind	5	5599805	6	3.35837	279.491
chr7	144781945	144781995	144781991	non_blind	3	5599808	367	205.42	95.5269
chr7	144782555	144782923	144782559	non_blind	5	5599811	1	0.559728	92.7016
chr7	144784040	144784187	144784044	blind	5	5599815	948	530.622	56.0261
chr7	144784463	144784673	144784467	blind	5	5599819	118	66.0479	46.0842
chr7	144785059	144785125	144785063	non_blind	5	5599825	662	370.54	110.133
chr7	144786071	144786310	144786075	non_blind	5	5599831	889	497.598	144.01
chr7	144786389	144786494	144786393	blind	5	5599833	1515	847.987	163.894
chr7	144787380	144787476	144787384	blind	5	5599841	2337	1308.08	416.784
chr7	144788012	144788098	144788094	non_blind	3	5599844	746	417.557	431.843
chr7	144788095	144788597	144788593	blind	3	5599846	635	355.427	521
chr7	144789369	144789853	144789373	blind	5	5599849	443	247.959	979.204
chr7	144790202	144790442	144790438	non_blind	3	5599852	9072	5077.85	1061.14
chr7	144790637	144790994	144790641	blind	5	5599855	1454	813.844	1111.57
chr7	144790637	144790994	144790990	blind	3	5599856	1236	691.823	1091.68
chr7	144790991	144791119	144790995	non_blind	5	5599857	3624	2028.45	1091.68
chr7	144791599	144791742	144791738	non_blind	3	5599858	17191	9622.28	1237.61
chr7	144792148	144792807	144792803	non_blind	3	5599862	2529	1415.55	1263.71
chr7	144792804	144792908	144792904	blind	3	5599864	545	305.052	1646.96
chr7	144792905	144793068	144792909	blind	5	5599865	3859	2159.99	1577.37
chr7	144792905	144793068	144793064	blind	3	5599866	370	207.099	1577.37
chr7	144793142	144793161	144793146	blind	5	5599869	6110	3419.94	1453.53
chr7	144793158	144793403	144793162	non_blind	5	5599871	1422	795.933	1099.44
chr7	144793822	144794203	144793826	non_blind	5	5599873	14379	8048.32	1032.03
chr7	144794264	144794527	144794268	blind	5	5599877	6461	3616.4	1119.43
chr7	144794524	144794613	144794528	non_blind	5	5599879	1418	793.694	1159.84
chr7	144794620	144795498	144795494	blind	3	5599882	250	139.932	1159.84
chr7	144795495	144795542	144795499	blind	5	5599883	3906	2186.3	996.982
chr7	144796286	144796335	144796290	blind	5	5599887	3824	2140.4	625.962
chr7	144796332	144796554	144796336	non_blind	5	5599889	3464	1938.9	453.753
chr7	144797533	144797728	144797724	non_blind	3	5599890	2281	1276.74	453.753
chr7	144797998	144798059	144798002	non_blind	5	5599895	744	416.437	402.498
chr7	144798056	144798140	144798136	non_blind	3	5599896	1137	636.41	522.732
chr7	144800360	144800669	144800364	blind	5	5599901	3651	2043.57	341.594
chr7	144801490	144801793	144801789	non_blind	3	5599906	4511	2524.93	322.856
chr7	144801790	144802553	144801794	non_blind	5	5599907	2773	1552.12	371.419
chr7	144803471	144803779	144803475	blind	5	5599913	22	12.314	424.753
chr7	144803776	144804040	144803780	non_blind	5	5599915	19	10.6348	430.564
chr7	144804132	144804394	144804136	non_blind	5	5599917	2959	1656.23	310.329
chr7	144804891	144805020	144804895	blind	5	5599919	1694	948.179	236.418
chr7	144804891	144805020	144805016	blind	3	5599920	1275	713.653	242.869
chr7	144805087	144805454	144805091	non_blind	5	5599923	2683	1501.75	391.729
chr7	144805759	144806570	144805763	non_blind	5	5599925	218	122.021	391.143
chr7	144807436	144807792	144807788	non_blind	3	5599930	242	135.454	889.087
chr7	144808028	144808545	144808541	non_blind	3	5599932	2041	1142.4	906.892
chr7	144808542	144808603	144808546	blind	5	5599933	3544	1983.67	977.444
chr7	144808824	144809597	144809593	non_blind	3	5599936	21	11.7543	918.993
chr7	144809594	144809690	144809686	blind	3	5599938	12362	6919.35	918.993
chr7	144809687	144809976	144809691	non_blind	5	5599939	4915	2751.06	918.993
chr7	144810067	144810225	144810221	non_blind	3	5599940	6056	3389.71	918.993
chr7	144810222	144810493	144810489	blind	3	5599942	1943	1087.55	939.57
chr7	144810490	144810952	144810494	blind	5	5599943	2647	1481.6	885.169
chr7	144810949	144811035	144810953	non_blind	5	5599945	708	396.287	790.709
chr7	144812270	144812540	144812274	non_blind	5	5599951	901	504.315	168.238
chr7	144812537	144812872	144812868	non_blind	3	5599952	113	63.2492	168.238
chr7	144816104	144816465	144816108	non_blind	5	5599967	6449	3609.68	256.222
chr7	144817189	144817255	144817193	blind	5	5599969	2076	1161.99	256.222
chr7	144817252	144817581	144817577	blind	3	5599972	1088	608.984	422.275
chr7	144819357	144819700	144819696	non_blind	3	5599980	6230	3487.1	195.052
chr7	144822457	144822516	144822461	non_blind	5	5599993	166	92.9148	103.923
chr7	144822513	144822637	144822633	non_blind	3	5599994	3733	2089.46	103.923
chr7	144825261	144825454	144825450	blind	3	5600012	13	7.27646	188.282
chr7	144825451	144825842	144825455	blind	5	5600013	7051	3946.64	188.282
chr7	144827846	144828102	144827850	blind	5	5600027	208	116.423	137.506
chr7	144828775	144828879	144828779	non_blind	5	5600035	4951	2771.21	436.748
chr7	144828967	144829022	144829018	blind	3	5600038	7156	4005.41	431.204
chr7	144829019	144829172	144829023	non_blind	5	5600039	467	261.393	431.204
chr7	144830368	144830457	144830453	non_blind	3	5600042	516	288.819	431.204
chr7	144830454	144830649	144830458	non_blind	5	5600043	3088	1728.44	431.204
chr7	144834333	144834494	144834337	blind	5	5600061	5	2.79864	5.89047
chr7	144834491	144835576	144834495	blind	5	5600063	216	120.901	101.95
chr7	144836813	144836939	144836935	blind	3	5600072	3604	2017.26	239.803
chr7	144837351	144837607	144837603	blind	3	5600078	1638	916.834	371.02
chr7	144838716	144838869	144838720	non_blind	5	5600081	2298	1286.25	371.02
chr7	144838866	144839406	144839402	non_blind	3	5600082	1241	694.622	371.02
chr7	144839403	144839460	144839407	non_blind	5	5600083	2009	1124.49	274.96
chr7	144839684	144840076	144839688	blind	5	5600085	2942	1646.72	337.036
chr7	144839684	144840076	144840072	blind	3	5600086	188	105.229	337.036
chr7	144840735	144840909	144840905	non_blind	3	5600096	2329	1303.61	161.308
chr7	144842142	144842578	144842574	non_blind	3	5600100	542	303.372	168.531
chr7	144842908	144843421	144842912	blind	5	5600105	51	28.5461	204.86
chr7	144843707	144843750	144843746	non_blind	3	5600108	3399	1902.51	185.99
chr7	144843747	144843965	144843751	blind	5	5600109	2	1.11946	203.288
chr7	144843962	144844573	144843966	blind	5	5600111	1301	728.206	188.841
chr7	144843962	144844573	144844569	blind	3	5600112	62	34.7031	188.841
chr7	144844905	144845442	144845438	non_blind	3	5600116	1621	907.319	240.496
chr7	144845789	144846348	144845793	non_blind	5	5600121	649	363.263	187.749
chr7	144847514	144848026	144847518	non_blind	5	5600129	707	395.727	152.459
chr7	144848023	144848222	144848218	non_blind	3	5600130	1282	717.571	152.459
chr7	144848330	144848718	144848334	blind	5	5600133	1420	794.813	111.439
chr7	144849305	144849608	144849309	blind	5	5600139	41	22.9488	144.356
chr7	144849615	144850311	144849619	blind	5	5600143	82	45.8977	91.3422
chr7	144850603	144850808	144850607	non_blind	5	5600147	1884	1054.53	53.494
chr7	144852884	144852966	144852888	non_blind	5	5600159	3897	2181.26	231.354
chr7	144854199	144854333	144854203	non_blind	5	5600163	4618	2584.82	231.354
chr7	144855379	144855435	144855431	non_blind	3	5600166	165	92.3551	355.427
chr7	144857001	144857309	144857305	non_blind	3	5600176	4655	2605.53	197.211
chr7	144857461	144857659	144857655	non_blind	3	5600178	360	201.502	192.813
chr7	144857656	144857761	144857757	blind	3	5600180	2219	1242.04	192.813
chr7	144859985	144860074	144859989	blind	5	5600203	5397	3020.85	166.639
chr7	144860637	144860728	144860724	non_blind	3	5600206	837	468.492	168.505
chr7	144860725	144860997	144860729	blind	5	5600207	18	10.0751	168.505
chr7	144862201	144862553	144862205	non_blind	5	5600215	70	39.1809	42.9391
chr7	144862839	144863331	144863327	non_blind	3	5600218	686	383.973	20.3101
chr7	144865599	144865674	144865603	non_blind	5	5600229	6	3.35837	18.6576
chr7	144866111	144866310	144866115	non_blind	5	5600233	8	4.47782	0.373152
chr7	144868756	144868800	144868760	blind	5	5600249	145	81.1605	11.9675
chr7	144870592	144870723	144870719	non_blind	3	5600262	304	170.157	11.9675
chr7	144873545	144873775	144873549	non_blind	5	5600275	2	1.11946	73.7774
chr7	144873838	144873908	144873904	blind	3	5600278	2479	1387.56	136.014
chr7	144874481	144874578	144874485	non_blind	5	5600281	287	160.642	136.014
chr7	144875318	144876158	144876154	non_blind	3	5600290	128	71.6451	135.961
chr7	144876155	144876263	144876159	blind	5	5600291	2207	1235.32	135.961
chr7	144877809	144878046	144878042	blind	3	5600306	5	2.79864	188.522
chr7	144878043	144878477	144878473	blind	3	5600308	1505	842.39	188.522
chr7	144878636	144878822	144878640	non_blind	5	5600311	5563	3113.77	218.107
chr7	144879336	144879388	144879384	blind	3	5600322	177	99.0718	237.378
chr7	144879385	144879607	144879389	non_blind	5	5600323	933	522.226	280.53
chr7	144879897	144880079	144880075	blind	3	5600328	1723	964.411	132.256
chr7	144880180	144880816	144880812	blind	3	5600332	510	285.461	407.775
chr7	144881105	144881343	144881109	non_blind	5	5600335	1619	906.199	437.307
chr7	144881624	144881810	144881628	non_blind	5	5600339	1560	873.175	410.12
chr7	144882011	144882211	144882207	non_blind	3	5600340	1487	832.315	410.12
chr7	144882208	144882603	144882212	non_blind	5	5600341	7290	4080.41	410.12
chr7	144882929	144882992	144882988	non_blind	3	5600344	1285	719.25	396.527
chr7	144883240	144883280	144883244	non_blind	5	5600347	1612	902.281	445.57
chr7	144883491	144883591	144883587	non_blind	3	5600348	24	13.4335	616.58
chr7	144884398	144884732	144884728	non_blind	3	5600358	3459	1936.1	619.139
chr7	144884729	144884825	144884733	non_blind	5	5600359	6416	3591.21	642.434
chr7	144886752	144887208	144886756	non_blind	5	5600361	1064	595.55	688.225
chr7	144888168	144888281	144888277	non_blind	3	5600362	3880	2171.74	688.305
chr7	144888278	144888431	144888282	non_blind	5	5600363	4826	2701.25	688.305
chr7	144890250	144890288	144890284	non_blind	3	5600364	242	135.454	688.305
chr7	144890553	144890649	144890645	blind	3	5600370	1706	954.895	884.956
chr7	144890646	144890827	144890650	non_blind	5	5600371	2486	1391.48	974.673
chr7	144890824	144891116	144891112	non_blind	3	5600372	1742	975.046	1108.63
chr7	144891113	144891293	144891289	blind	3	5600374	3	1.67918	1213.62
chr7	144891973	144892346	144891977	blind	5	5600377	922	516.069	1092.06
chr7	144891973	144892346	144892342	blind	3	5600378	2489	1393.16	1143.12
chr7	144892343	144892714	144892347	blind	5	5600379	1301	728.206	1214.45
chr7	144892343	144892714	144892710	blind	3	5600380	2666	1492.23	1214.45
chr7	144892711	144893250	144892715	non_blind	5	5600381	6825	3820.14	1530.8
chr7	144893247	144893391	144893387	non_blind	3	5600382	11442	6404.4	1464.54
chr7	144893388	144893544	144893392	non_blind	5	5600383	2408	1347.82	3216.73
chr7	144893827	144894354	144894350	blind	3	5600386	2595	1452.49	3216.73
chr7	144894351	144894614	144894355	blind	5	5600387	2255	1262.19	56255.1
chr7	144894351	144894614	144894610	blind	3	5600388	100	55.9728	56255.1
chr7	144894611	144894743	144894615	blind	5	5600389	2032	1137.37	56255.1
chr7	144894611	144894743	144894739	blind	3	5600390	1916	1072.44	56230.5
chr7	144894740	144894852	144894744	blind	5	5600391	2676	1497.83	56335.3
chr7	144894849	144895062	144894853	blind	5	5600393	13575	7598.3	56524
chr7	144895059	144895204	144895063	non_blind	5	5600395	67481	37771	56037.1
chr7	144895486	144895554	144895490	non_blind	5	5600397	1989908	1.11381e+06	55916.2
chr7	144895857	144896125	144895861	blind	5	5600401	6421	3594.01	56160.8
chr7	144895857	144896125	144896121	blind	3	5600402	10785	6036.66	56089.7
chr7	144896122	144896368	144896126	blind	5	5600403	261	146.089	56143.2
chr7	144896365	144896796	144896792	blind	3	5600406	83	46.4574	54193
chr7	144896793	144896840	144896797	non_blind	5	5600407	386	216.055	54232.1
chr7	144897814	144898218	144898214	non_blind	3	5600408	4641	2597.7	1193.71
chr7	144898215	144898599	144898219	non_blind	5	5600409	4515	2527.17	1295.32
chr7	144898736	144898760	144898740	blind	5	5600411	6323	3539.16	1410.09
chr7	144898736	144898760	144898756	blind	3	5600412	9	5.03755	1238.94
chr7	144898757	144898850	144898761	blind	5	5600413	2008	1123.93	995.729
chr7	144898757	144898850	144898846	blind	3	5600414	1392	779.141	1164.39
chr7	144898847	144898940	144898851	blind	5	5600415	6494	3634.87	1179.48
chr7	144898937	144899246	144898941	blind	5	5600417	1468	821.68	1335.38
chr7	144899243	144899360	144899247	blind	5	5600419	3812	2133.68	1241.77
chr7	144899357	144899674	144899361	non_blind	5	5600421	4306	2410.19	1239.82
chr7	144899716	144899889	144899885	blind	3	5600424	1660	929.148	1071.05
chr7	144899886	144900012	144899890	non_blind	5	5600425	6589	3688.05	1025.77
chr7	144900009	144900062	144900058	non_blind	3	5600426	566	316.806	988.666
chr7	144900059	144900319	144900315	blind	3	5600428	5932	3320.3	927.762
chr7	144900326	144900586	144900582	blind	3	5600432	1515	847.987	889.434
chr7	144900583	144900897	144900893	blind	3	5600434	4442	2486.31	787.83
chr7	144901371	144901841	144901837	blind	3	5600438	309	172.956	650.697
chr7	144902303	144902675	144902307	blind	5	5600441	4209	2355.89	794.227
chr7	144902672	144902919	144902676	blind	5	5600443	30	16.7918	768.559
chr7	144903542	144904147	144904143	non_blind	3	5600448	821	459.536	853.212
chr7	144904144	144904365	144904148	non_blind	5	5600449	6322	3538.6	967.023
chr7	144904362	144904520	144904516	non_blind	3	5600450	4783	2677.18	967.023
chr7	144904517	144904807	144904521	blind	5	5600451	1435	803.209	967.023
chr7	144904517	144904807	144904803	blind	3	5600452	3717	2080.51	1022.84
chr7	144904804	144904912	144904808	non_blind	5	5600453	1252	700.779	1069.13
chr7	144904967	144905421	144905417	non_blind	3	5600460	1467	821.121	1226.31
chr7	144905615	144905730	144905619	non_blind	5	5600463	7666	4290.87	1318.19
chr7	144905727	144905992	144905988	non_blind	3	5600464	4579	2562.99	1296.3
chr7	144906091	144906395	144906391	non_blind	3	5600468	6303	3527.96	1074.94
chr7	144906392	144906459	144906396	non_blind	5	5600469	1737	972.247	1075.64
chr7	144906456	144906952	144906948	non_blind	3	5600470	5739	3212.28	1255.82
chr7	144906949	144907142	144906953	blind	5	5600471	188	105.229	1255.82
chr7	144906949	144907142	144907138	blind	3	5600472	1257	703.578	1270.93
chr7	144907139	144907282	144907143	blind	5	5600473	2190	1225.8	1545.99
chr7	144907279	144907324	144907320	blind	3	5600476	6	3.35837	1369.15
chr7	144907321	144907534	144907530	blind	3	5600478	4229	2367.09	1369.15
chr7	144907531	144907700	144907535	blind	5	5600479	3743	2095.06	1201.15
chr7	144907531	144907700	144907696	blind	3	5600480	8012	4484.54	1154.85
chr7	144908060	144908135	144908131	non_blind	3	5600482	2034	1138.49	998.341
chr7	144908132	144908498	144908136	non_blind	5	5600483	10320	5776.39	964.837
chr7	144908547	144908739	144908735	blind	3	5600486	5610	3140.07	983.628
chr7	144908893	144909060	144908897	non_blind	5	5600491	28	15.6724	557.435
chr7	144909097	144909220	144909216	non_blind	3	5600492	27	15.1126	580.411
chr7	144910265	144910317	144910313	blind	3	5600496	2895	1620.41	319.151
chr7	144912133	144912465	144912137	blind	5	5600505	862	482.485	419.183
chr7	144912133	144912465	144912461	blind	3	5600506	107	59.8909	463.694
chr7	144912462	144912813	144912466	blind	5	5600507	2445	1368.53	463.694
chr7	144914859	144915025	144914863	non_blind	5	5600511	8411	4707.87	551.332
chr7	144915022	144915206	144915202	non_blind	3	5600512	980	548.533	551.332
chr7	144915585	144915805	144915801	non_blind	3	5600516	1697	949.858	573.881
chr7	144915821	144916368	144916364	non_blind	3	5600518	4127	2310	505.861
chr7	144916365	144916482	144916478	blind	3	5600520	1667	933.066	505.994
chr7	144916479	144916510	144916483	non_blind	5	5600521	389	217.734	505.994
chr7	144916640	144916996	144916644	blind	5	5600523	615	344.233	255.689
chr7	144917000	144917069	144917004	blind	5	5600527	1093	611.782	255.689
chr7	144917180	144917543	144917184	blind	5	5600531	5	2.79864	100.458
chr7	144919282	144919603	144919286	non_blind	5	5600543	3733	2089.46	218.747
chr7	144920132	144920418	144920414	non_blind	3	5600546	27	15.1126	218.747
chr7	144921035	144921151	144921147	blind	3	5600552	4447	2489.11	218.747
chr7	144923981	144924883	144923985	blind	5	5600565	41	22.9488	1.54591
chr7	144924880	144925150	144924884	non_blind	5	5600567	15	8.39592	140.678
chr7	144926243	144926399	144926247	blind	5	5600571	2	1.11946	140.678
chr7	144927609	144927657	144927653	blind	3	5600582	5220	2921.78	256.462
chr7	144929206	144929694	144929690	non_blind	3	5600590	4385	2454.41	256.009
chr7	144930852	144931280	144931276	blind	3	5600604	10	5.59728	33.2905
chr7	144932960	144933623	144933619	non_blind	3	5600610	1239	693.503	33.2905
chr7	144939769	144939907	144939903	non_blind	3	5600640	9341	5228.42	248.972
chr7	144943176	144943219	144943180	blind	5	5600651	502	280.983	13.3802
chr7	144953514	144953790	144953518	blind	5	5600693	2093	1171.51	55.7862
chr7	144957489	144957592	144957588	blind	3	5600704	949	531.182	37.5551
chr7	144957589	144958044	144957593	non_blind	5	5600705	460	257.475	37.5551
chr7	144969963	144970267	144969967	blind	5	5600769	6233	3488.78	168.345
chr7	144972799	144973449	144972803	blind	5	5600779	83	46.4574	168.345
chr7	144986831	144987235	144987231	blind	3	5600838	4	2.23891	0.106615
chr7	144992762	144992792	144992788	blind	3	5600876	2170	1214.61	57.8385
chr7	144995376	144995397	144995380	blind	5	5600891	240	134.335	6.39689
chr7	145016691	145017160	145017156	non_blind	3	5601000	1352	756.752	135.108
chr7	145017831	145018167	145017835	blind	5	5601003	3717	2080.51	135.108
chr7	145028613	145028777	145028617	non_blind	5	5601061	9538	5338.68	254.223
chr7	145035958	145035993	145035989	non_blind	3	5601080	193	108.027	5.14416
chr7	145039531	145039596	145039535	blind	5	5601097	363	203.181	31.2115
chr7	145039531	145039596	145039592	blind	3	5601098	808	452.26	31.2115
chr7	145043036	145043301	145043040	non_blind	5	5601121	4373	2447.69	116.557
chr7	145046625	145046966	145046629	non_blind	5	5601145	510	285.461	164.267
chr7	145046963	145047463	145047459	non_blind	3	5601146	2293	1283.46	164.267
chr7	145047460	145047592	145047464	blind	5	5601147	3360	1880.69	164.267
chr7	145051334	145051485	145051481	non_blind	3	5601168	1968	1101.54	123.407
chr7	145052993	145053054	145053050	blind	3	5601178	2662	1490	123.407
chr7	145064822	145065660	145064826	non_blind	5	5601237	66	36.942	1.75914
chr7	145078584	145078762	145078588	blind	5	5601309	488	273.147	70.3924
chr7	145079435	145079470	145079466	blind	3	5601318	2153	1205.09	70.3924
chr7	145091542	145091785	145091546	blind	5	5601367	3534	1978.08	94.1942
chr7	145101578	145101748	145101744	non_blind	3	5601428	4464	2498.62	118.982
chr7	145106158	145106575	145106162	non_blind	5	5601455	2517	1408.83	67.0874
chr7	145131740	145131893	145131889	non_blind	3	5601574	2421	1355.1	64.5286
chr7	145133754	145134163	145133758	non_blind	5	5601589	547	306.171	32.3842
chr7	145135146	145135226	145135222	non_blind	3	5601590	668	373.898	32.3842
chr7	145139381	145139830	145139826	non_blind	3	5601616	995	556.929	26.5204
chr7	145145130	145145386	145145382	blind	3	5601650	1965	1099.86	52.3745
chr7	145151704	145152576	145152572	non_blind	3	5601688	345	193.106	9.19553
chr7	145158182	145158476	145158186	non_blind	5	5601711	3194	1787.77	164.853
chr7	145158844	145159208	145159204	non_blind	3	5601714	2981	1668.55	164.853
chr7	145159787	145160135	145159791	blind	5	5601719	10	5.59728	164.853
chr7	145165614	145165883	145165879	blind	3	5601750	7596	4251.69	218.32
chr7	145169265	145169327	145169269	non_blind	5	5601759	595	333.038	218.32
chr7	145179380	145179831	145179384	blind	5	5601805	204	114.184	5.43735
chr7	145186516	145186706	145186702	non_blind	3	5601840	3865	2163.35	127.725
chr7	145190501	145190688	145190684	blind	3	5601856	927	518.868	127.725
chr7	145205355	145205623	145205619	blind	3	5601926	608	340.314	16.2054
chr7	145211820	145212043	145211824	blind	5	5601947	422	236.205	21.1897
chr7	145214383	145214437	145214433	non_blind	3	5601956	373	208.778	21.1897
chr7	145223873	145224192	145224188	non_blind	3	5602008	4241	2373.81	123.94
chr7	145225374	145226070	145225378	non_blind	5	5602019	409	228.929	161.335
chr7	145226902	145226991	145226906	non_blind	5	5602029	1403	785.298	48.2965
chr7	145229326	145229880	145229330	non_blind	5	5602051	630	352.628	84.4922
chr7	145229877	145230099	145230095	non_blind	3	5602052	2539	1421.15	84.4922
chr7	145230096	145230386	145230100	non_blind	5	5602053	1	0.559728	84.4922
chr7	145237297	145237629	145237301	blind	5	5602091	1580	884.37	338.102
chr7	145238626	145238759	145238755	blind	3	5602100	3677	2058.12	338.102
chr7	145238874	145239058	145239054	non_blind	3	5602102	7428	4157.66	338.102
chr7	145246693	145247202	145247198	blind	3	5602160	19	10.6348	0.50642
chr7	145248160	145248286	145248282	non_blind	3	5602176	3717	2080.51	609.224
chr7	145250811	145251212	145251208	non_blind	3	5602182	19140	10713.2	609.224
chr7	145255259	145255375	145255263	blind	5	5602201	27	15.1126	91.129
chr7	145255372	145255564	145255376	non_blind	5	5602203	3392	1898.6	91.129
chr7	145260974	145261079	145261075	non_blind	3	5602226	570	319.045	21.5895
chr7	145263241	145263666	145263245	blind	5	5602235	240	134.335	34.0368
chr7	145264079	145264245	145264241	non_blind	3	5602240	467	261.393	18.8442
chr7	145274123	145274441	145274437	non_blind	3	5602276	3614	2022.86	96.3265
chr7	145278782	145278884	145278880	blind	3	5602298	5151	2883.16	137.293
chr7	145281892	145282306	145281896	non_blind	5	5602311	4142	2318.39	110.4
chr7	145322567	145322782	145322778	blind	3	5602514	2428	1359.02	64.7152
chr7	145335764	145335892	145335768	blind	5	5602585	2757	1543.17	73.4843
chr8	13991936	13992229	13992225	non_blind	3	5656684	4688	2624	124.953
chr8	26453533	26454125	26454121	non_blind	3	5718592	4072	2279.21	108.534
chr8	27167516	27167564	27167520	blind	5	5722153	6400	3582.26	170.584
chr8	34529011	34529266	34529015	non_blind	5	5758709	8292	4641.26	221.012
chr8	36396015	36396118	36396114	blind	3	5767624	1751	980.083	46.6706
chr8	43504227	43504367	43504363	blind	3	5802462	6552	3667.34	174.635
chr8	56438950	56438983	56438979	blind	3	5863114	4071	2278.65	108.507
chr8	73718538	73718807	73718542	non_blind	5	5950803	1019	570.363	27.1601
chr8	76346487	76346619	76346491	non_blind	5	5965329	4	2.23891	0.106615
chr8	80217517	80217920	80217916	blind	3	5983624	1238	692.943	32.9973
chr8	88268508	88268657	88268653	non_blind	3	6024246	5446	3048.28	145.156
chr8	97752278	97752750	97752746	non_blind	3	6070912	2854	1597.46	76.0697
chr8	104901683	104901807	104901803	blind	3	6106300	3650	2043.01	97.286
chr8	105250782	105251024	105250786	non_blind	5	6108239	3737	2091.7	99.6049
chr8	116656973	116657419	116656977	non_blind	5	6163945	1953	1093.15	52.0547
chr8	119816210	119816954	119816950	blind	3	6179318	9	5.03755	0.239883
chr8	125784830	125784852	125784834	blind	5	6206805	1	0.559728	0.0266537
chr8	126960950	126961138	126961134	non_blind	3	6212582	153	85.6383	4.07802
chr8	127245324	127245394	127245328	blind	5	6213873	1005	562.526	26.787
chr8	127278934	127279093	127278938	blind	5	6214013	10	5.59728	0.266537
chr9	42621715	42621939	42621935	non_blind	3	6429303	1841	1030.46	49.0695
chr9	56386301	56386789	56386305	blind	5	6496878	1726	966.09	46.0043
chr9	60284345	60284539	60284535	blind	3	6516137	923	516.629	24.6014
chr9	63667343	63667409	63667347	blind	5	6532358	4771	2670.46	127.165
chr9	90284352	90284573	90284569	non_blind	3	6662089	648	362.704	17.2716
chr9	95193519	95193879	95193523	non_blind	5	6686372	44	24.628	1.17276
chr9	96461816	96461927	96461820	blind	5	6692530	158	88.437	4.21128
chr9	106820975	106821076	106820979	blind	5	6743154	3631	2032.37	96.7796
chr9	107471712	107471777	107471773	blind	3	6746547	72	40.3004	1.91907
chr9	116657951	116658059	116657955	blind	5	6792196	12	6.71673	0.319844
chr9	116674923	116675003	116674927	blind	5	6792264	7569	4236.58	201.742
chr9	117652596	117652636	117652632	blind	3	6796995	2685	1502.87	71.5652
chr10	9918732	9918971	9918736	non_blind	5	6862921	3317	1856.62	88.4103
chr10	10841026	10841278	10841030	blind	5	6867691	1281	717.011	34.1434
chr10	20489296	20489527	20489300	non_blind	5	6914631	908	508.233	24.2016
chr10	20537293	20537601	20537297	blind	5	6914843	51	28.5461	1.35934
chr10	21595180	21595272	21595268	blind	3	6919582	6308	3530.76	168.132
chr10	31744863	31744922	31744918	blind	3	6970320	2228	1247.07	59.3844
chr10	43176828	43176902	43176832	blind	5	7027923	3542	1982.56	94.4074
chr10	46205822	46206394	46206390	non_blind	3	7042692	1	0.559728	0.0266537
chr10	48770221	48770345	48770225	non_blind	5	7056471	1237	692.383	32.9706
chr10	59327972	59328237	59327976	non_blind	5	7108867	1743	975.605	46.4574
chr10	59630456	59630478	59630474	non_blind	3	7110296	1	0.559728	0.0266537
chr10	61063955	61064042	61064038	non_blind	3	7117316	2610	1460.89	69.5662
chr10	69370797	69371011	69371007	non_blind	3	7158002	3049	1706.61	81.2671
chr10	84288199	84288465	84288461	blind	3	7233272	2339	1309.2	62.343
chr10	95891389	95891778	95891393	non_blind	5	7290039	1074	601.148	28.6261
chr10	109192899	109193221	109193217	non_blind	3	7353680	2881	1612.58	76.7893
chr10	109983752	109984021	109984017	blind	3	7357506	3549	1986.47	94.594
chr10	115813738	115813880	115813876	blind	3	7385326	136	76.123	3.6249
chr10	121624369	121624513	121624509	non_blind	3	7412614	5612	3141.19	149.581
chr10	122825817	122825986	122825982	blind	3	7418602	1422	795.933	37.9016
chr10	124280436	124280700	124280440	non_blind	5	7425463	2400	1343.35	63.9689
chr10	126588400	126588576	126588404	blind	5	7436763	1777	994.636	47.3636
chr10	129228917	129229070	129229066	blind	3	7450502	258	144.41	6.87665
chr11	3599981	3600612	3600608	non_blind	3	7460126	83	46.4574	2.21226
chr11	5246885	5247215	5246889	blind	5	7468181	1313	734.922	34.9963
chr11	14879707	14880062	14880058	non_blind	3	7517616	1113	622.977	29.6656
chr11	21125664	21125846	21125842	non_blind	3	7548956	4165	2331.27	111.013
chr11	21979198	21979490	21979202	blind	5	7553499	1	0.559728	0.0266537
chr11	26092314	26092663	26092318	blind	5	7573605	335	187.509	8.92899
chr11	37973975	37974013	37974009	blind	3	7631510	5092	2850.13	135.721
chr11	49114460	49114746	49114742	blind	3	7686868	1128	631.373	30.0654
chr11	57985004	57985232	57985228	non_blind	3	7731352	2071	1159.2	55.1998
chr11	60477258	60477517	60477513	non_blind	3	7743616	8805	4928.4	234.686
chr11	63149703	63149802	63149707	blind	5	7756597	2085	1167.03	55.573
chr11	64600182	64600840	64600186	non_blind	5	7763523	3	1.67918	0.0799611
chr11	72663573	72663812	72663808	blind	3	7803826	52	29.1058	1.38599
chr11	72954145	72954196	72954149	non_blind	5	7805217	86	48.1366	2.29222
chr11	74197381	74197626	74197622	non_blind	3	7812338	671	375.577	17.8846
chr11	76093918	76093983	76093979	blind	3	7822038	1503	841.271	40.0605
chr11	78164600	78164629	78164604	non_blind	5	7832541	172	96.2732	4.58444
chr11	79706065	79706150	79706069	non_blind	5	7840313	1510	845.189	40.2471
chr11	81588282	81588530	81588526	non_blind	3	7849680	5054	2828.86	134.708
chr11	82927441	82927912	82927908	blind	3	7856640	37	20.7099	0.986187
chr11	88185755	88185856	88185759	non_blind	5	7882477	154	86.1981	4.10467
chr11	96899908	96900576	96900572	blind	3	7925412	3917	2192.45	104.403
chr11	105329262	105329405	105329401	blind	3	7967954	31	17.3516	0.826265
chr11	106002572	106003110	106002576	non_blind	5	7971383	2688	1504.55	71.6451
chr11	109125905	109126009	109126005	non_blind	3	7986526	3394	1899.72	90.4627
chr11	110103385	110103598	110103594	blind	3	7991196	2144	1200.06	57.1455
chr11	114201394	114201619	114201398	non_blind	5	8010891	2920	1634.4	77.8288
chr11	115670778	115670865	115670861	blind	3	8018376	707	395.727	18.8442
chr11	116415908	116415964	116415960	blind	3	8021970	1282	717.571	34.17
chr11	119055984	119056088	119056084	non_blind	3	8034370	3514	1966.88	93.6611
chr11	119076662	119076974	119076666	non_blind	5	8034461	109	61.0103	2.90525
chr11	120778517	120778950	120778946	non_blind	3	8042630	2695	1508.47	71.8317
chr11	121309029	121309239	121309033	non_blind	5	8045287	9173	5134.38	244.494
chr12	3496274	3496757	3496278	blind	5	8051067	517	289.379	13.78
chr12	12406268	12406441	12406437	non_blind	3	8095896	7653	4283.6	203.981
chr12	31174802	31175046	31175042	blind	3	8190740	5339	2988.39	142.304
chr12	31984947	31985027	31985023	non_blind	3	8194442	1648	922.431	43.9253
chr12	35711744	35712534	35711748	non_blind	5	8212339	481	269.229	12.8204
chr12	39988506	39988740	39988736	blind	3	8233188	9	5.03755	0.239883
chr12	40361894	40362019	40361898	blind	5	8234955	2620	1466.49	69.8327
chr12	42726125	42726213	42726129	blind	5	8246077	27	15.1126	0.71965
chr12	45399621	45399773	45399769	non_blind	3	8259260	3088	1728.44	82.3066
chr12	54048688	54048785	54048692	blind	5	8301751	1866	1044.45	49.7358
chr12	55492851	55493033	55493029	non_blind	3	8308636	4760	2664.3	126.872
chr12	62281428	62281464	62281432	blind	5	8342621	2545	1424.51	67.8337
chr12	74941710	74942195	74942191	non_blind	3	8404706	1846	1033.26	49.2027
chr12	75532376	75532853	75532849	non_blind	3	8407418	196	109.707	5.22413
chr12	76080186	76080261	76080257	blind	3	8409958	2173	1216.29	57.9185
chr12	79412085	79412183	79412089	blind	5	8426395	1775	993.517	47.3103
chr12	81748181	81748343	81748339	non_blind	3	8437662	4863	2721.96	129.617
chr12	85524317	85524388	85524321	non_blind	5	8455683	210	117.543	5.59728
chr12	85815445	85815737	85815733	blind	3	8457156	3136	1755.31	83.586
chr12	89748245	89748391	89748249	non_blind	5	8476683	70	39.1809	1.86576
chr12	94044184	94044551	94044547	non_blind	3	8497740	8246	4615.51	219.786
chr12	97575999	97576171	97576003	blind	5	8514959	715	400.205	19.0574
chr12	101164599	101164784	101164603	blind	5	8532259	2045	1144.64	54.5068
chr13	26665208	26665519	26665212	non_blind	5	8746915	3657	2046.92	97.4726
chr13	43656402	43656583	43656406	blind	5	8830777	1963	1098.75	52.3212
chr13	44996534	44996994	44996538	non_blind	5	8837013	2333	1305.84	62.1831
chr13	46552987	46553417	46553413	non_blind	3	8844368	3347	1873.41	89.2099
chr13	52601040	52601303	52601299	blind	3	8874824	786	439.946	20.9498
chr13	71022768	71023677	71022772	non_blind	5	8966857	33	18.471	0.879572
chr13	72962598	72963231	72962602	blind	5	8976715	256	143.29	6.82335
chr13	91788797	91789022	91788801	non_blind	5	9073907	4491	2513.74	119.702
chr13	117119937	117120111	117120107	non_blind	3	9195782	1537	860.301	40.9667
chr14	8735119	8735264	8735260	non_blind	3	9243442	638	357.106	17.0051
chr14	21934257	21934588	21934584	blind	3	9311738	1	0.559728	0.0266537
chr14	23682908	23683285	23683281	blind	3	9320468	770	430.99	20.5233
chr14	24658599	24659008	24659004	blind	3	9325428	192	107.468	5.11751
chr14	33244968	33245057	33245053	blind	3	9366790	1095	612.902	29.1858
chr14	33731645	33731936	33731649	non_blind	5	9369199	3392	1898.6	90.4094
chr14	35921225	35921643	35921229	blind	5	9380337	77	43.099	2.05233
chr14	40458772	40459046	40458776	blind	5	9403115	1731	968.889	46.1376
chr14	40690890	40691178	40690894	blind	5	9404365	3559	1992.07	94.8605
chr14	77489917	77490256	77490252	non_blind	3	9589236	7019	3928.73	187.082
chr14	79422127	79422338	79422334	non_blind	3	9598230	4580	2563.55	122.074
chr14	90335573	90335699	90335577	non_blind	5	9651337	5255	2941.37	140.065
chr14	99907626	99907691	99907687	non_blind	3	9696820	5884	3293.44	156.83
chr15	7959609	7960018	7960014	non_blind	3	9842533	2702	1512.38	72.0183
chr15	34087478	34087699	34087482	non_blind	5	9970162	16	8.95564	0.426459
chr15	41266495	41266723	41266719	non_blind	3	10004301	1701	952.097	45.3379
chr15	57559952	57560296	57559956	non_blind	5	10085904	3652	2044.13	97.3393
chr15	63149665	63149837	63149833	non_blind	3	10113585	459	256.915	12.234
chr15	72976238	72976400	72976242	blind	5	10163544	94	52.6144	2.50545
chr15	79397441	79397670	79397445	blind	5	10196142	1991	1114.42	53.0675
chr15	80750243	80750342	80750247	blind	5	10202774	3	1.67918	0.0799611
chr15	82183117	82183317	82183121	non_blind	5	10209944	3539	1980.88	94.3274
chr15	85514103	85514575	85514571	non_blind	3	10226325	354	198.144	9.43541
chr15	91188248	91188541	91188537	blind	3	10254433	1570	878.772	41.8463
chr15	98554000	98554093	98554004	blind	5	10289296	1	0.559728	0.0266537
chr15	101847846	101848420	101847850	non_blind	5	10305662	1156	647.045	30.8117
chr15	102330645	102330885	102330649	non_blind	5	10308252	1	0.559728	0.0266537
chr15	102738579	102738839	102738835	non_blind	3	10310323	2221	1243.16	59.1979
chr16	5895364	5895598	5895368	blind	5	10331266	185	103.55	4.93093
chr16	15174256	15174331	15174327	blind	3	10378057	1	0.559728	0.0266537
chr16	20048021	20048330	20048025	blind	5	10404836	978	547.414	26.0673
chr16	21833492	21833710	21833496	non_blind	5	10413550	4674	2616.17	124.579
chr16	29086710	29086942	29086938	blind	3	10448813	1	0.559728	0.0266537
chr16	31324878	31325046	31324882	blind	5	10459602	6108	3418.82	162.801
chr16	35594242	35594578	35594574	blind	3	10480047	17	9.51537	0.453113
chr16	46040100	46040278	46040104	non_blind	5	10530474	267	149.447	7.11654
chr16	49046622	49047095	49046626	non_blind	5	10546054	1211	677.83	32.2776
chr16	75191629	75191815	75191633	non_blind	5	10671358	1996	1117.22	53.2008
chr16	78393605	78394032	78394028	non_blind	3	10686557	3	1.67918	0.0799611
chr16	79996886	79996943	79996890	blind	5	10694318	918	513.83	24.4681
chr16	83241771	83242266	83242262	non_blind	3	10709309	151	84.5189	4.02471
chr16	97822917	97823157	97822921	non_blind	5	10779554	3994	2235.55	106.455
chr17	7792490	7792738	7792734	non_blind	3	10803015	4703	2632.4	125.352
chr17	10081970	10082191	10081974	blind	5	10813938	2593	1451.37	69.113
chr17	23746638	23746821	23746817	non_blind	3	10884087	5356	2997.9	142.757
chr17	33804892	33805029	33804896	non_blind	5	10933126	1143	639.769	30.4652
chr17	34682042	34682273	34682269	blind	3	10937687	100	55.9728	2.66537
chr17	34721825	34721896	34721829	blind	5	10937898	14	7.83619	0.373152
chr17	36471518	36471778	36471522	blind	5	10947430	31	17.3516	0.826265
chr17	44090143	44090352	44090147	non_blind	5	10988974	83	46.4574	2.21226
chr17	44279228	44279456	44279232	blind	5	10989900	1323	740.52	35.2628
chr17	46142280	46142692	46142688	non_blind	3	10998833	7	3.91809	0.186576
chr17	51604099	51604222	51604218	non_blind	3	11025811	542	303.372	14.4463
chr17	52592032	52592492	52592488	non_blind	3	11030827	29	16.2321	0.772957
chr17	56165354	56165539	56165358	non_blind	5	11050012	4435	2482.39	118.209
chr17	57882810	57883031	57882814	blind	5	11058936	801	448.342	21.3496
chr17	66141396	66141592	66141400	blind	5	11098866	474	265.311	12.6339
chr17	69977000	69977200	69977196	blind	3	11117917	4384	2453.85	116.85
chr17	74075680	74075900	74075896	blind	3	11137851	6100	3414.34	162.588
chr17	80642160	80642284	80642164	non_blind	5	11169610	2748	1538.13	73.2444
chr18	6269455	6269835	6269831	non_blind	3	11255886	2	1.11946	0.0533074
chr18	11890879	11890970	11890966	blind	3	11285052	773	432.67	20.6033
chr18	14907412	14907557	14907553	non_blind	3	11299572	1092	611.223	29.1058
chr18	32880987	32881128	32881124	blind	3	11388554	25	13.9932	0.666343
chr18	47723134	47723244	47723240	blind	3	11461544	3984	2229.96	106.188
chr18	48638786	48639233	48639229	non_blind	3	11466210	2041	1142.4	54.4002
chr18	49444750	49444959	49444754	blind	5	11470243	31	17.3516	0.826265
chr18	62724714	62724911	62724718	non_blind	5	11534857	6532	3656.14	174.102
chr18	76000316	76001002	76000320	non_blind	5	11599159	1165	652.083	31.0516
chr18	85425399	85425717	85425403	non_blind	5	11643685	1588	888.848	42.3261
chr19	3703338	3703748	3703744	non_blind	3	11674123	81	45.3379	2.15895
chr19	11312324	11312957	11312328	non_blind	5	11713480	8	4.47782	0.21323
chr19	11501324	11501597	11501328	non_blind	5	11714442	418	233.966	11.1412
chr19	14845442	14845521	14845446	non_blind	5	11731980	149	83.3994	3.9714
chr19	17620541	17620743	17620545	blind	5	11744850	445	249.079	11.8609
chr19	26479990	26480032	26480028	blind	3	11787781	604	338.076	16.0988
chr19	36611228	36611345	36611341	non_blind	3	11836787	1368	765.707	36.4623
chr19	40052056	40052181	40052177	non_blind	3	11854707	2938	1644.48	78.3086
chr19	46596330	46596357	46596353	non_blind	3	11886333	226	126.498	6.02374
chr19	47918064	47918380	47918068	non_blind	5	11892450	3823	2139.84	101.897
chr19	59201560	59201606	59201602	blind	3	11946459	755	422.594	20.1235
chr19	60887557	60888057	60888053	blind	3	11954831	2049	1146.88	54.6134
chrX	48750150	48750210	48750206	blind	3	12204748	1	0.559728	0.0266537
chrX	75894547	75895074	75894551	blind	5	12346589	1	0.559728	0.0266537
chrX	95603883	95604169	95603887	non_blind	5	12451461	126	70.5257	3.35837
chrX	103356273	103356310	103356306	non_blind	3	12491458	2051	1148	54.6667
chrX	122117078	122117418	122117414	non_blind	3	12591702	2894	1619.85	77.1358
chrX	154162822	154162895	154162891	blind	3	12754052	108	60.4506	2.8786
chrX	168635589	168636607	168636603	non_blind	3	12828470	1	0.559728	0.0266537

## Sheet: WT_Gm26793_2_R1-Annotation
Category	Chromosome	Loci Start	Loci End	Gene ID	Gene Symbol	Strand	Distance to TSS
Intron	chr7	16833501	16833646	ENSMUST00000123510	Strn4	+	408
Intron	chr7	43607480	43607626	ENSMUST00000032661	Zfp819	+	328
Intron	chr7	45368337	45368601	ENSMUST00000003971	Lin7b	-	2114
Intron	chr7	46177157	46177529	ENSMUST00000033123	Abcc8	-	2690
Intron	chr7	67356576	67356978	ENSMUST00000156690	Mef2a	-	16081
Intron	chr7	79127354	79127909	ENSMUST00000032827	Hapln3	-	3387
Intron	chr7	80278945	80279260	ENSMUST00000145594	Vps33b	+	4808
Intron	chr7	80386313	80386451	ENSMUST00000080932	Fes	-	1564
Intron	chr7	81001910	81002785	ENSMUST00000107353	Zfp592	+	8666
Intron	chr7	97316464	97316487	ENSMUST00000168435	Usp35	-	9489
Intron	chr7	99471342	99471949	ENSMUST00000142339	Klhl35	+	1690
Upstream	chr7	101877619	101877877	ENSMUST00000174949	Gm22655	+	-3436
Upstream	chr7	104217307	104217442	ENSMUST00000144538	Trim6	+	-1419
Intron	chr7	107496465	107497181	ENSMUST00000130414	Syt9	+	126033
Intron	chr7	111740036	111740075	ENSMUST00000106663	Galnt18	-	39922
Intron	chr7	116169051	116169257	ENSMUST00000182834	Plekha7	-	68622
Intron	chr7	118218737	118218840	ENSMUST00000180009	Smg1	-	24849
Intron	chr7	118666577	118666684	ENSMUST00000057320	Tmc5	+	32894
Downstream	chr7	120657683	120658042	ENSMUST00000131191	Uqcrc2	+	6582
Intron	chr7	120690338	120690669	ENSMUST00000060175	BC030336	+	12883
Intron	chr7	121686009	121686240	ENSMUST00000046929	Usp31	-	21129
3'UTR	chr7	122134985	122135265	ENSMUST00000176193	Dctn5	+	2053
Exon/CD	chr7	122990120	122990172	ENSMUST00000126053	Rbbp6	+	16
Intron	chr7	127817589	127817900	ENSMUST00000106267	Stx1b	-	6805
Intron	chr7	135691635	135691946	ENSMUST00000033310	Mki67	-	24589
Intron	chr7	136897688	136897912	ENSMUST00000081510	Mgmt	+	3189
Intron	chr7	138283642	138283922	ENSMUST00000162222	Tcerg1l	-	113948
Upstream	chr7	141258471	141258753	ENSMUST00000142572	Phrf1	+	-578
Intron	chr7	141273936	141274324	ENSMUST00000167263	Cdhr5	-	2656
Intron	chr7	141302461	141302621	ENSMUST00000080553	Deaf1	-	25184
Upstream	chr7	141417011	141417195	ENSMUST00000142852	Pddc1	-	-3027
Intron	chr7	141567074	141567159	ENSMUST00000201261	Ap2a2	+	4586
Intron	chr7	141700578	141701311	ENSMUST00000167366	Muc2	+	1758
Intron	chr7	142031462	142031815	ENSMUST00000084418	Mob2	-	29396
Intron	chr7	142037581	142037743	ENSMUST00000084418	Mob2	-	23372
Intron	chr7	142552459	142552607	ENSMUST00000132167	Nctc1	-	6063
Exon/CD	chr7	143067191	143067267	ENSMUST00000132303	Cd81	+	1028
Exon/CD	chr7	143080171	143080248	ENSMUST00000150589	Trpm5	-	7005
3'UTR	chr7	143513833	143513853	ENSMUST00000072727	Nap1l4	-	35247
Intron	chr7	143599946	143600747	ENSMUST00000141299	Gm15579	+	212
Intron	chr7	143610007	143610246	ENSMUST00000055723	Tnfrsf26	-	17719
Intron	chr7	143715466	143715588	ENSMUST00000134056	Osbpl5	-	41458
Intron	chr7	143748517	143748586	ENSMUST00000134056	Osbpl5	-	8434
Intron	chr7	143807683	143807842	ENSMUST00000033415	Nadsyn1	-	15079
Intron	chr7	143873368	143873404	ENSMUST00000152910	Gm498	+	4207
Intron	chr7	143876492	143876793	ENSMUST00000152910	Gm498	+	7463
Intron	chr7	144208395	144208532	ENSMUST00000105900	Shank2	+	32934
Intron	chr7	144259605	144259736	ENSMUST00000105900	Shank2	+	84141
Intron	chr7	144274667	144274764	ENSMUST00000105900	Shank2	+	99186
Intron	chr7	144275076	144275651	ENSMUST00000105900	Shank2	+	99834
Intron	chr7	144336076	144336375	ENSMUST00000146006	Shank2	+	51786
Intron	chr7	144364521	144365176	ENSMUST00000146006	Shank2	+	80409
Intron	chr7	144375937	144375989	ENSMUST00000146006	Shank2	+	91524
Upstream	chr7	144416660	144416821	ENSMUST00000136979	Shank2	+	-1085
Upstream	chr7	144416818	144417064	ENSMUST00000136979	Shank2	+	-884
Intron	chr7	144448553	144449201	ENSMUST00000150607	Cttn	-	3710
Intron	chr7	144477691	144478309	ENSMUST00000168134	Ppfia1	-	75729
Intron	chr7	144483498	144483706	ENSMUST00000168134	Ppfia1	-	70127
Downstream	chr7	144505743	144506030	ENSMUST00000183183	Ppfia1	-	3087
Intron	chr7	144506817	144506842	ENSMUST00000183183	Ppfia1	-	2144
3'UTR	chr7	144519220	144519337	ENSMUST00000182731	Ppfia1	-	33084
Intron	chr7	144519363	144519682	ENSMUST00000182731	Ppfia1	-	32840
Upstream	chr7	144564353	144564462	ENSMUST00000097928	Faddos	+	-2948
Upstream	chr7	144565619	144565838	ENSMUST00000097928	Faddos	+	-1627
Upstream	chr7	144565886	144565938	ENSMUST00000097928	Faddos	+	-1443
Exon/CD	chr7	144567255	144567718	ENSMUST00000097928	Faddos	+	131
Intron	chr7	144568683	144568819	ENSMUST00000097928	Faddos	+	1396
Intron	chr7	144578932	144579421	ENSMUST00000097928	Faddos	+	11821
Exon/CD	chr7	144581384	144581545	ENSMUST00000097928	Faddos	+	14109
Upstream	chr7	144582994	144583151	ENSMUST00000033394	Fadd	-	-609
Upstream	chr7	144584195	144584273	ENSMUST00000033394	Fadd	-	-1771
Upstream	chr7	144585330	144585578	ENSMUST00000033394	Fadd	-	-2991
Exon/CD	chr7	144590017	144590194	ENSMUST00000121758	Ano1	-	148438
Exon/CD	chr7	144590191	144590227	ENSMUST00000121758	Ano1	-	148334
Exon/CD	chr7	144590224	144590278	ENSMUST00000121758	Ano1	-	148292
Intron	chr7	144593648	144593996	ENSMUST00000121758	Ano1	-	144721
Intron	chr7	144594857	144594993	ENSMUST00000121758	Ano1	-	143618
Intron	chr7	144597627	144597707	ENSMUST00000121758	Ano1	-	140876
Intron	chr7	144598809	144599075	ENSMUST00000121758	Ano1	-	139601
Intron	chr7	144599234	144599419	ENSMUST00000121758	Ano1	-	139217
Intron	chr7	144601803	144601981	ENSMUST00000121758	Ano1	-	136651
Intron	chr7	144605791	144605935	ENSMUST00000121758	Ano1	-	132680
Intron	chr7	144609184	144609320	ENSMUST00000121758	Ano1	-	129291
Intron	chr7	144610595	144610739	ENSMUST00000121758	Ano1	-	127876
Intron	chr7	144611813	144612029	ENSMUST00000121758	Ano1	-	126622
Intron	chr7	144614189	144614337	ENSMUST00000121758	Ano1	-	124280
Intron	chr7	144615716	144615896	ENSMUST00000121758	Ano1	-	122737
Intron	chr7	144622336	144622536	ENSMUST00000121758	Ano1	-	116107
Intron	chr7	144630356	144630524	ENSMUST00000121758	Ano1	-	108103
Intron	chr7	144632063	144632127	ENSMUST00000121758	Ano1	-	106448
Intron	chr7	144633280	144633434	ENSMUST00000121758	Ano1	-	105186
Intron	chr7	144634018	144634421	ENSMUST00000121758	Ano1	-	104324
Intron	chr7	144635721	144636046	ENSMUST00000121758	Ano1	-	102660
Intron	chr7	144636253	144636758	ENSMUST00000121758	Ano1	-	102038
Intron	chr7	144638972	144639232	ENSMUST00000121758	Ano1	-	99441
Intron	chr7	144639866	144640090	ENSMUST00000121758	Ano1	-	98565
Intron	chr7	144640187	144640263	ENSMUST00000121758	Ano1	-	98318
Intron	chr7	144642459	144642583	ENSMUST00000121758	Ano1	-	96022
Intron	chr7	144644469	144644579	ENSMUST00000121758	Ano1	-	94019
Intron	chr7	144645339	144645432	ENSMUST00000121758	Ano1	-	93158
Intron	chr7	144646243	144646479	ENSMUST00000121758	Ano1	-	92182
Intron	chr7	144651006	144651075	ENSMUST00000121758	Ano1	-	87503
Intron	chr7	144653052	144653191	ENSMUST00000121758	Ano1	-	85422
Intron	chr7	144656406	144656676	ENSMUST00000121758	Ano1	-	82002
Intron	chr7	144657081	144657306	ENSMUST00000121758	Ano1	-	81350
Intron	chr7	144657303	144657724	ENSMUST00000121758	Ano1	-	81030
Intron	chr7	144670113	144670256	ENSMUST00000121758	Ano1	-	68359
Intron	chr7	144670474	144670868	ENSMUST00000121758	Ano1	-	67872
Intron	chr7	144678115	144678158	ENSMUST00000121758	Ano1	-	60407
Intron	chr7	144679975	144680050	ENSMUST00000121758	Ano1	-	58531
Intron	chr7	144681380	144681821	ENSMUST00000121758	Ano1	-	56943
Intron	chr7	144682691	144682772	ENSMUST00000121758	Ano1	-	55812
Intron	chr7	144693816	144694150	ENSMUST00000121758	Ano1	-	44560
Intron	chr7	144694147	144694485	ENSMUST00000121758	Ano1	-	44227
Intron	chr7	144711607	144712582	ENSMUST00000121758	Ano1	-	26449
Intron	chr7	144713646	144713844	ENSMUST00000121758	Ano1	-	24798
Intron	chr7	144717521	144717593	ENSMUST00000121758	Ano1	-	20986
Intron	chr7	144718561	144718772	ENSMUST00000121758	Ano1	-	19877
Intron	chr7	144721134	144721552	ENSMUST00000121758	Ano1	-	17200
Intron	chr7	144722714	144722845	ENSMUST00000121758	Ano1	-	15764
Intron	chr7	144722714	144722845	ENSMUST00000121758	Ano1	-	15764
Intron	chr7	144724009	144724131	ENSMUST00000121758	Ano1	-	14473
Intron	chr7	144725213	144725306	ENSMUST00000121758	Ano1	-	13284
Intron	chr7	144725400	144725616	ENSMUST00000121758	Ano1	-	13035
Intron	chr7	144731770	144731958	ENSMUST00000121758	Ano1	-	6679
Intron	chr7	144731970	144732493	ENSMUST00000121758	Ano1	-	6312
Intron	chr7	144735895	144735987	ENSMUST00000121758	Ano1	-	2602
Intron	chr7	144735984	144736199	ENSMUST00000121758	Ano1	-	2452
Intron	chr7	144736915	144737022	ENSMUST00000121758	Ano1	-	1575
Intron	chr7	144739404	144739780	ENSMUST00000155175	Ano1	-	12382
Intron	chr7	144743832	144743980	ENSMUST00000155175	Ano1	-	8068
Intron	chr7	144750181	144750941	ENSMUST00000155175	Ano1	-	1413
Upstream	chr7	144761199	144762123	ENSMUST00000193475	Gm10152	+	-1478
Upstream	chr7	144762120	144762628	ENSMUST00000193475	Gm10152	+	-765
Upstream	chr7	144762771	144763010	ENSMUST00000193475	Gm10152	+	-249
Downstream	chr7	144765056	144765319	ENSMUST00000193475	Gm10152	+	2048
Upstream	chr7	144834333	144834494	ENSMUST00000155320	Fgf3	+	-3670
Upstream	chr7	144834491	144835576	ENSMUST00000155320	Fgf3	+	-3050
Upstream	chr7	144836813	144836939	ENSMUST00000155320	Fgf3	+	-1207
Upstream	chr7	144837351	144837607	ENSMUST00000155320	Fgf3	+	-604
Exon/CD	chr7	144838716	144838869	ENSMUST00000105898	Fgf3	+	197
Intron	chr7	144838866	144839406	ENSMUST00000105898	Fgf3	+	541
Intron	chr7	144839403	144839460	ENSMUST00000105898	Fgf3	+	836
Intron	chr7	144839684	144840076	ENSMUST00000105898	Fgf3	+	1285
Intron	chr7	144839684	144840076	ENSMUST00000105898	Fgf3	+	1285
Intron	chr7	144840735	144840909	ENSMUST00000105898	Fgf3	+	2227
Intron	chr7	144842142	144842578	ENSMUST00000105898	Fgf3	+	3765
3'UTR	chr7	144842908	144843421	ENSMUST00000105898	Fgf3	+	4569
3'UTR	chr7	144843707	144843750	ENSMUST00000105898	Fgf3	+	5133
3'UTR	chr7	144843747	144843965	ENSMUST00000105898	Fgf3	+	5261
3'UTR	chr7	144843962	144844573	ENSMUST00000105898	Fgf3	+	5672
3'UTR	chr7	144843962	144844573	ENSMUST00000105898	Fgf3	+	5672
Downstream	chr7	144844905	144845442	ENSMUST00000105898	Fgf3	+	6578
Upstream	chr7	144857001	144857309	ENSMUST00000060336	Fgf4	+	-4231
Upstream	chr7	144857461	144857659	ENSMUST00000060336	Fgf4	+	-3826
Upstream	chr7	144857656	144857761	ENSMUST00000060336	Fgf4	+	-3678
Upstream	chr7	144859985	144860074	ENSMUST00000060336	Fgf4	+	-1357
Upstream	chr7	144860637	144860728	ENSMUST00000060336	Fgf4	+	-704
Upstream	chr7	144860725	144860997	ENSMUST00000060336	Fgf4	+	-525
Intron	chr7	144862201	144862553	ENSMUST00000060336	Fgf4	+	991
3'UTR	chr7	144862839	144863331	ENSMUST00000060336	Fgf4	+	1699
Downstream	chr7	144865599	144865674	ENSMUST00000060336	Fgf4	+	4250
Downstream	chr7	144866111	144866310	ENSMUST00000060336	Fgf4	+	4824
Downstream	chr7	144893827	144894354	ENSMUST00000180930	Gm26793	-	3371
Downstream	chr7	144894351	144894614	ENSMUST00000180930	Gm26793	-	2979
Downstream	chr7	144894351	144894614	ENSMUST00000180930	Gm26793	-	2979
Exon/CD	chr7	144894611	144894743	ENSMUST00000180930	Gm26793	-	2784
Exon/CD	chr7	144894611	144894743	ENSMUST00000180930	Gm26793	-	2784
Exon/CD	chr7	144894740	144894852	ENSMUST00000180930	Gm26793	-	2665
Exon/CD	chr7	144894849	144895062	ENSMUST00000180930	Gm26793	-	2506
Exon/CD	chr7	144895059	144895204	ENSMUST00000180930	Gm26793	-	2330
Exon/CD	chr7	144895486	144895554	ENSMUST00000180930	Gm26793	-	1941
Exon/CD	chr7	144895857	144896125	ENSMUST00000180930	Gm26793	-	1470
Exon/CD	chr7	144895857	144896125	ENSMUST00000180930	Gm26793	-	1470
Exon/CD	chr7	144896122	144896368	ENSMUST00000180930	Gm26793	-	1216
5'UTR	chr7	144896365	144896796	ENSMUST00000033389	Fgf15	+	48
Exon/CD	chr7	144896793	144896840	ENSMUST00000033389	Fgf15	+	284
Intron	chr7	144897814	144898218	ENSMUST00000033389	Fgf15	+	1484
Intron	chr7	144898215	144898599	ENSMUST00000033389	Fgf15	+	1875
Intron	chr7	144898736	144898760	ENSMUST00000033389	Fgf15	+	2216
Intron	chr7	144898736	144898760	ENSMUST00000033389	Fgf15	+	2216
Intron	chr7	144898757	144898850	ENSMUST00000033389	Fgf15	+	2271
Intron	chr7	144898757	144898850	ENSMUST00000033389	Fgf15	+	2271
Intron	chr7	144898847	144898940	ENSMUST00000033389	Fgf15	+	2361
Intron	chr7	144898937	144899246	ENSMUST00000033389	Fgf15	+	2559
Intron	chr7	144899243	144899360	ENSMUST00000033389	Fgf15	+	2769
Intron	chr7	144899357	144899674	ENSMUST00000033389	Fgf15	+	2983
Exon/CD	chr7	144899716	144899889	ENSMUST00000033389	Fgf15	+	3270
3'UTR	chr7	144899886	144900012	ENSMUST00000033389	Fgf15	+	3417
3'UTR	chr7	144900009	144900062	ENSMUST00000033389	Fgf15	+	3503
3'UTR	chr7	144900059	144900319	ENSMUST00000033389	Fgf15	+	3657
3'UTR	chr7	144900326	144900586	ENSMUST00000033389	Fgf15	+	3924
3'UTR	chr7	144900583	144900897	ENSMUST00000033389	Fgf15	+	4208
Downstream	chr7	144901371	144901841	ENSMUST00000033389	Fgf15	+	5074
Upstream	chr7	144910265	144910317	ENSMUST00000128057	Oraov1	+	-4809
Upstream	chr7	144912133	144912465	ENSMUST00000128057	Oraov1	+	-2801
Upstream	chr7	144912133	144912465	ENSMUST00000128057	Oraov1	+	-2801
Upstream	chr7	144912462	144912813	ENSMUST00000128057	Oraov1	+	-2463
Upstream	chr7	144914859	144915025	ENSMUST00000128057	Oraov1	+	-158
5'UTR	chr7	144915022	144915206	ENSMUST00000128057	Oraov1	+	14
Intron	chr7	144915585	144915805	ENSMUST00000105895	Oraov1	+	515
Intron	chr7	144915821	144916368	ENSMUST00000105895	Oraov1	+	914
Exon/CD	chr7	144916365	144916482	ENSMUST00000147460	Oraov1	+	287
Exon/CD	chr7	144916479	144916510	ENSMUST00000147460	Oraov1	+	358
Intron	chr7	144916640	144916996	ENSMUST00000147460	Oraov1	+	682
Intron	chr7	144917000	144917069	ENSMUST00000147460	Oraov1	+	898
Intron	chr7	144917180	144917543	ENSMUST00000147460	Oraov1	+	1225
Intron	chr7	144919282	144919603	ENSMUST00000147460	Oraov1	+	3306
Downstream	chr7	144920132	144920418	ENSMUST00000147460	Oraov1	+	4139
Downstream	chr7	144929206	144929694	ENSMUST00000093962	Ccnd1	-	10419
3'UTR	chr7	144930852	144931280	ENSMUST00000093962	Ccnd1	-	8803
Intron	chr7	144932960	144933623	ENSMUST00000093962	Ccnd1	-	6578
Upstream	chr7	144939769	144939907	ENSMUST00000135985	Ccnd1	-	-1641
Intron	chr7	145255259	145255375	ENSMUST00000058022	Tpcn2	-	28610
Exon/CD	chr7	145255372	145255564	ENSMUST00000058022	Tpcn2	-	28459
Intron	chr7	145260974	145261079	ENSMUST00000058022	Tpcn2	-	22901
Intron	chr7	145263241	145263666	ENSMUST00000058022	Tpcn2	-	20474
Intron	chr7	145264079	145264245	ENSMUST00000058022	Tpcn2	-	19765
Intron	chr7	145274123	145274441	ENSMUST00000058022	Tpcn2	-	9645
Exon/CD	chr7	145278782	145278884	ENSMUST00000058022	Tpcn2	-	5094
Intron	chr7	145281892	145282306	ENSMUST00000058022	Tpcn2	-	1828
3'UTR	chr7	145322567	145322782	ENSMUST00000062163	Mrgprd	+	7839
Upstream	chr6	26829105	26829228	ENSMUST00000201073	RP23-308F24.1	+	-1251
Intron	chr6	33269946	33270326	ENSMUST00000139132	Exoc4	+	21000
Upstream	chr6	72096184	72096299	ENSMUST00000069994	St3gal5	+	-1351
Exon/CD	chr6	81991212	81991704	ENSMUST00000203799	RP23-436D14.6	+	617
Intron	chr6	97031661	97031861	ENSMUST00000089295	Fam19a4	-	28652
Intron	chr6	99031001	99031209	ENSMUST00000177230	Foxp1	-	131913
Intron	chr6	118016291	118016456	ENSMUST00000164960	Rasgef1a	+	4935
Intron	chr6	119933388	119933529	ENSMUST00000060043	Wnk1	-	105214
Intron	chr6	125350719	125350793	ENSMUST00000032491	Tnfrsf1a	+	1033
Intron	chr6	134390767	134390925	ENSMUST00000203352	RP24-441P8.3	-	12569
Intron	chr6	136568986	136570521	ENSMUST00000203178	Atf7ip	+	8910
Intron	chr6	136960896	136961297	ENSMUST00000204382	Pde6h	+	1835
Intron	chr5	20031151	20031310	ENSMUST00000200443	Magi2	+	123269
5'UTR	chr5	24729962	24730841	ENSMUST00000068693	Wdr86	-	326
Intron	chr5	35709794	35709902	ENSMUST00000127825	Sh3tc1	-	11755
Intron	chr5	50514394	50514547	ENSMUST00000197457	RP23-21O1.1	-	30021
Upstream	chr5	74431851	74432025	ENSMUST00000202001	RP24-465E5.1	-	-833
Intron	chr5	92015112	92015557	ENSMUST00000069937	Cdkl2	-	27707
Intron	chr5	107338423	107338636	ENSMUST00000161377	Brdt	+	7337
Intron	chr5	115365436	115365961	ENSMUST00000151159	Gm13832	+	6601
Exon/CD	chr5	116421954	116422275	ENSMUST00000036991	Hspb8	-	750
Intron	chr5	121673243	121673346	ENSMUST00000127703	Brap	+	6768
Intron	chr5	125243230	125243618	ENSMUST00000198586	RP23-363M4.1	-	29391
Intron	chr5	130427351	130427426	ENSMUST00000202728	Caln1	+	42691
Intron	chr5	136102811	136103136	ENSMUST00000129559	Gm15701	-	1463
Intron	chr5	140915665	140915931	ENSMUST00000199091	Card11	-	84673
Exon/CD	chr4	70398880	70398991	ENSMUST00000126416	Cdk5rap2	-	4606
Intron	chr4	94219805	94219838	ENSMUST00000126270	Gm12648	-	205767
Intron	chr4	134850998	134851152	ENSMUST00000030628	Tmem57	-	2270
Intron	chr4	135702767	135703136	ENSMUST00000074408	Ifnlr1	+	16664
Exon/CD	chr4	154269530	154270392	ENSMUST00000142110	Megf6	+	80
Intron	chr4	154572915	154572976	ENSMUST00000097759	Prdm16	-	63921
Intron	chr3	21772566	21773249	ENSMUST00000191725	7530428D23Rik	-	27866
Downstream	chr3	22073632	22073986	ENSMUST00000199072	RP24-487F9.4	-	2333
Intron	chr3	26312987	26313135	ENSMUST00000192774	Nlgn1	-	18809
Intron	chr3	59266530	59266920	ENSMUST00000197374	Med12l	+	9663
Intron	chr3	66291282	66291520	ENSMUST00000182815	Veph1	-	5347
Intron	chr3	75914291	75914696	ENSMUST00000131987	Golim4	-	42415
Upstream	chr3	108569659	108570570	ENSMUST00000131814	Taf13	+	-1584
3'UTR	chr3	127798287	127798390	ENSMUST00000171621	Tifa	+	7534
Intron	chr3	132942662	132943120	ENSMUST00000042744	Npnt	-	7400
Intron	chr3	152332506	152332541	ENSMUST00000073089	Fam73a	-	7884
Intron	chr2	9355945	9356249	ENSMUST00000154223	Gm13219	+	3577
Intron	chr2	13338575	13338896	ENSMUST00000091436	Cubn	-	153078
Intron	chr2	106764165	106764429	ENSMUST00000133401	Mpped2	+	33807
Intron	chr2	120408032	120408798	ENSMUST00000152437	Ganc	+	2301
Upstream	chr2	120567052	120567237	ENSMUST00000110711	Snap23	+	-527
Intron	chr2	128249732	128250150	ENSMUST00000143065	Gm14005	-	179199
Intron	chr2	131149792	131149992	ENSMUST00000184535	1700037H04Rik	-	10142
Upstream	chr2	156456579	156456737	ENSMUST00000147187	Gm14224	-	-1007
Downstream	chr2	174116238	174116486	ENSMUST00000136449	Npepl1	+	4789
Intron	chr1	21566292	21566701	ENSMUST00000029667	Kcnq5	-	395085
Intron	chr1	24329830	24330059	ENSMUST00000144297	Col19a1	-	122801
Intron	chr1	32414584	32414842	ENSMUST00000186984	Khdrbs2	+	99698
Intron	chr1	33603557	33603990	ENSMUST00000027312	Prim2	-	66022
Intron	chr1	61820367	61820438	ENSMUST00000138535	Pard3bos1	-	31060
Intron	chr1	76991919	76991989	ENSMUST00000191156	Gm816	-	35838
Intron	chr1	89355516	89355788	ENSMUST00000190308	Gm28342	-	2492
Exon/CD	chr1	93375183	93375253	ENSMUST00000058682	Ano7	+	1288
Intron	chr1	119712113	119712418	ENSMUST00000163435	Ptpn4	-	125082
Intron	chr1	120669438	120669517	ENSMUST00000185443	RP24-358J4.2	+	47737
Intron	chr1	126607326	126608214	ENSMUST00000162646	Nckap5	-	223029
Intron	chr1	131840107	131840224	ENSMUST00000086559	Slc41a1	+	12188
Intron	chr1	132192791	132193702	ENSMUST00000188175	Lemd1	+	1789
Intron	chr1	159849618	159850055	ENSMUST00000193325	Tnr	+	76066
Upstream	chr1	171297318	171297608	ENSMUST00000152621	Ufc1	-	-2523
5'UTR	chr1	174041237	174041428	ENSMUST00000052975	Olfr433	+	214
Intron	chr1	189762969	189763367	ENSMUST00000194127	Ptpn14	+	34893
Upstream	chrx	103356273	103356310	ENSMUST00000116547	Chic1	+	-185
Intron	chr9	42621715	42621939	ENSMUST00000114865	Grik4	-	322666
Intron	chr9	56386301	56386789	ENSMUST00000186735	Peak1	-	31497
Intron	chr9	60284345	60284539	ENSMUST00000171654	Thsd4	-	212684
Intron	chr9	63667343	63667409	ENSMUST00000154323	Smad3	-	44593
Upstream	chr9	106820975	106821076	ENSMUST00000159645	Vprbp	+	-849
Intron	chr9	116657951	116658059	ENSMUST00000111773	Rbms3	-	594458
Intron	chr9	116674923	116675003	ENSMUST00000111773	Rbms3	-	577500
Intron	chr8	27167516	27167564	ENSMUST00000033878	Rab11fip1	-	7106
Upstream	chr8	88268508	88268657	ENSMUST00000169037	Adcy7	+	-3821
Intron	chr8	105250782	105251024	ENSMUST00000133035	D230025D16Rik	+	4410
Intron	chr8	116656973	116657419	ENSMUST00000109102	Cdyl2	-	75795
Intron	chr8	119816210	119816954	ENSMUST00000168698	Cotl1	-	23940
Intron	chr8	126960950	126961138	ENSMUST00000045994	Rbm34	-	10035
Intron	chr8	127245324	127245394	ENSMUST00000161277	Pard3	+	172119
Intron	chr8	127278934	127279093	ENSMUST00000161277	Pard3	+	205773
Intron	chr13	43656402	43656583	ENSMUST00000161817	Rnf182	+	40509
Intron	chr13	44996534	44996994	ENSMUST00000072329	Dtnbp1	-	5332
Intron	chr13	52601040	52601303	ENSMUST00000140339	Syk	+	4212
Exon/CD	chr12	3496274	3496757	ENSMUST00000152196	Asxl2	+	2754
Intron	chr12	31984947	31985027	ENSMUST00000003079	Prkar2b	-	76248
Intron	chr12	40361894	40362019	ENSMUST00000069637	Zfp277	-	83834
Intron	chr12	54048688	54048785	ENSMUST00000101432	Npas3	+	800059
Upstream	chr12	55492851	55493033	ENSMUST00000021413	Nfkbia	-	-295
Intron	chr12	74941710	74942195	ENSMUST00000042299	Kcnh5	-	235380
Intron	chr12	75532376	75532853	ENSMUST00000021447	Ppp2r5e	-	63586
Intron	chr12	76080186	76080261	ENSMUST00000131480	Syne2	+	8207
Intron	chr12	81748181	81748343	ENSMUST00000035987	Map3k9	-	32908
3'UTR	chr12	85815445	85815737	ENSMUST00000021676	0610007P14Rik	-	8931
Intron	chr11	5246885	5247215	ENSMUST00000020662	Kremen1	-	14508
Intron	chr11	49114460	49114746	ENSMUST00000109201	Olfr1396	-	271
Exon/CD	chr11	60477258	60477517	ENSMUST00000094135	Myo15	+	8048
Intron	chr11	63149703	63149802	ENSMUST00000108700	Pmp22	+	16684
Downstream	chr11	72954145	72954196	ENSMUST00000198722	AL663082.1	+	1063
Intron	chr11	76093918	76093983	ENSMUST00000056601	Vps53	-	85697
Intron	chr11	78164600	78164629	ENSMUST00000149437	Traf4	-	975
Downstream	chr11	79706065	79706150	ENSMUST00000137738	Gm11205	+	1477
Intron	chr11	81588282	81588530	ENSMUST00000156193	Gm11418	+	1045
Intron	chr11	82927441	82927912	ENSMUST00000164945	Unc45b	+	16423
Upstream	chr11	88185755	88185856	ENSMUST00000142564	Cuedc1	+	-204
Exon/CD	chr11	105329262	105329405	ENSMUST00000142905	Mrc2	+	281
Intron	chr11	106002572	106003110	ENSMUST00000190995	Ace3	+	8166
Intron	chr11	110103385	110103598	ENSMUST00000044850	Abca9	-	64705
Intron	chr11	115670778	115670865	ENSMUST00000106499	Grb2	-	28486
Upstream	chr11	116415908	116415964	ENSMUST00000149682	Rnf157	-	-2904
Upstream	chr11	119076662	119076974	ENSMUST00000181285	Gm26508	+	-755
Intron	chr10	10841026	10841278	ENSMUST00000044306	Grm1	-	241204
Intron	chr10	20489296	20489527	ENSMUST00000020165	Pde7b	-	235667
Intron	chr10	21595180	21595272	ENSMUST00000057341	1700020N01Rik	+	2081
Intron	chr10	31744863	31744922	ENSMUST00000191234	Nkain2	-	1145569
Downstream	chr10	43176828	43176902	ENSMUST00000053792	9030612E09Rik	+	2161
Intron	chr10	59327972	59328237	ENSMUST00000105466	P4ha1	+	4736
Intron	chr10	109983752	109984021	ENSMUST00000160159	Nav3	-	472318
Upstream	chr10	115813738	115813880	ENSMUST00000179196	Tspan8	+	-3475
Intron	chr10	122825817	122825986	ENSMUST00000161371	Ppm1h	+	14454
Intron	chr17	7792490	7792738	ENSMUST00000097425	Fndc1	-	12360
Intron	chr17	23746638	23746821	ENSMUST00000181291	9530082P21Rik	+	3495
Intron	chr17	34682042	34682273	ENSMUST00000168533	Tnxb	+	11622
Intron	chr17	34721825	34721896	ENSMUST00000172970	Cyp21a2-ps	-	392
3'UTR	chr17	44279228	44279456	ENSMUST00000024755	Clic5	+	90770
Intron	chr17	46142280	46142692	ENSMUST00000024762	Rsph9	-	1730
Downstream	chr17	52592032	52592492	ENSMUST00000183438	Gm27217	-	10398
Intron	chr17	56165354	56165539	ENSMUST00000077788	Tnfaip8l1	+	2969
Intron	chr17	66141396	66141592	ENSMUST00000163605	Ddx11	+	17974
Intron	chr17	69977000	69977200	ENSMUST00000130971	Dlgap1	+	7679
Intron	chr17	80642160	80642284	ENSMUST00000025089	Map4k3	-	85871
Intron	chr16	46040100	46040278	ENSMUST00000023336	Cd96	-	80062
Upstream	chr16	79996886	79996943	ENSMUST00000191029	1700066C05Rik	+	-2462
Intron	chr16	97822917	97823157	ENSMUST00000095849	Prdm15	-	28190
Intron	chr15	7959609	7960018	ENSMUST00000045766	Wdr70	-	139396
Intron	chr15	34087478	34087699	ENSMUST00000172083	Mtdh	+	3735
Intron	chr15	72976238	72976400	ENSMUST00000023276	Trappc9	-	79493
Intron	chr15	79397441	79397670	ENSMUST00000178522	Tmem184b	-	5364
Intron	chr15	80750243	80750342	ENSMUST00000067689	Tnrc6b	+	38973
Intron	chr15	82183117	82183317	ENSMUST00000023100	Srebf2	+	35951
Intron	chr15	91188248	91188541	ENSMUST00000069511	Abcd2	-	3413
Intron	chr15	98554000	98554093	ENSMUST00000164294	Ccnt1	-	11093
Exon/CD	chr15	101847846	101848420	ENSMUST00000023790	Krt1	-	2653
Intron	chr15	102330645	102330885	ENSMUST00000165717	Pfdn5	+	4355
Intron	chr14	21934257	21934588	ENSMUST00000193294	Gm37590	+	2327
Intron	chr14	23682908	23683285	ENSMUST00000065788	Kcnma1	-	120208
Intron	chr14	33244968	33245057	ENSMUST00000111956	Arhgap22	+	28189
Intron	chr14	77489917	77490256	ENSMUST00000088880	Gm6994	-	16782
Intron	chr14	79422127	79422338	ENSMUST00000022600	Mtrf1	+	24460
Intron	chr14	99907626	99907691	ENSMUST00000097079	Klf12	-	242106
Upstream	chr19	3703338	3703748	ENSMUST00000039048	1810055G02Rik	+	-4790
Intron	chr19	11312324	11312957	ENSMUST00000187467	Ms4a14	-	1814
Intron	chr19	11501324	11501597	ENSMUST00000191475	Gm8369	+	9410
Intron	chr19	17620541	17620743	ENSMUST00000025618	Pcsk5	-	216990
Intron	chr19	36611228	36611345	ENSMUST00000142404	Hectd2	+	6119
Intron	chr19	40052056	40052181	ENSMUST00000048959	Cyp2c54	-	21693
3'UTR	chr19	46596330	46596357	ENSMUST00000026011	Sfxn2	+	22978
Intron	chr19	47918064	47918380	ENSMUST00000095998	Cfap43	-	1077
Upstream	chr19	60887557	60888057	ENSMUST00000003313	Grk5	+	-1942
Upstream	chr18	32880987	32881128	ENSMUST00000185079	Mir6361	-	-384
Intron	chr18	76000316	76001002	ENSMUST00000058997	Zbtb7c	+	180481

## Sheet: WT_Gm26793_2_R2-Reads
chr	start	end	pos	type	fe_strand	fe_id	reads	normReads	norm4C
chr1	4111480	4111626	4111484	non_blind	5	5060	4677	2040.37	97.1607
chr1	7880727	7880963	7880731	non_blind	5	21972	2313	1009.06	48.0506
chr1	12122419	12122686	12122423	blind	5	40716	2996	1307.03	62.2394
chr1	12435181	12435245	12435185	non_blind	5	42120	11	4.79883	0.228516
chr1	12717441	12717589	12717585	blind	3	43243	1531	667.91	31.8052
chr1	15853784	15854342	15853788	non_blind	5	56618	122	53.2234	2.53445
chr1	16511268	16511957	16511953	blind	3	59443	186	81.1438	3.86399
chr1	21566292	21566701	21566296	non_blind	5	81808	237	103.393	4.92347
chr1	27783071	27783304	27783075	blind	5	108372	31	13.524	0.643999
chr1	29347374	29347884	29347378	non_blind	5	115314	2	0.872514	0.0415483
chr1	30121305	30121463	30121459	blind	3	118881	83	36.2093	1.72425
chr1	32414584	32414842	32414588	non_blind	5	129362	6232	2718.75	129.465
chr1	35292043	35292523	35292047	non_blind	5	141752	237	103.393	4.92347
chr1	36287280	36287359	36287284	non_blind	5	145772	891	388.705	18.5098
chr1	41995891	41996032	41995895	non_blind	5	169238	5513	2405.09	114.528
chr1	45976609	45977010	45977006	blind	3	186417	2936	1280.85	60.9929
chr1	50953276	50953608	50953604	non_blind	3	209107	1180	514.783	24.5135
chr1	51692145	51692223	51692219	non_blind	3	212169	1278	557.537	26.5494
chr1	53858530	53858631	53858534	non_blind	5	221768	2	0.872514	0.0415483
chr1	54590194	54590393	54590389	non_blind	3	224981	3669	1600.63	76.2204
chr1	57891582	57891949	57891586	blind	5	238842	1909	832.815	39.6579
chr1	61056899	61057357	61056903	non_blind	5	252226	4	1.74503	0.0830966
chr1	61820367	61820438	61820371	non_blind	5	255342	1653	721.133	34.3397
chr1	62358932	62359026	62358936	non_blind	5	257556	2249	981.142	46.7211
chr1	63553765	63554165	63553769	non_blind	5	262466	541	236.015	11.2388
chr1	63999167	63999291	63999171	blind	5	264266	1943	847.648	40.3642
chr1	66108689	66108875	66108693	non_blind	5	273256	22	9.59766	0.457031
chr1	68695640	68696041	68695644	blind	5	284574	900	392.631	18.6967
chr1	71951677	71951860	71951681	non_blind	5	298442	139	60.6397	2.88761
chr1	75742616	75742730	75742620	blind	5	313090	1269	553.61	26.3624
chr1	79430317	79430427	79430321	non_blind	5	328724	2560	1116.82	53.1818
chr1	80658769	80658787	80658783	non_blind	3	334091	1	0.436257	0.0207742
chr1	81952473	81953097	81953093	blind	3	339749	271	118.226	5.62979
chr1	86283466	86283653	86283649	blind	3	357801	3830	1670.86	79.565
chr1	86420716	86420812	86420808	non_blind	3	358373	3126	1363.74	64.94
chr1	87290454	87290593	87290589	non_blind	3	362169	576	251.284	11.9659
chr1	89355516	89355788	89355784	non_blind	3	370639	59	25.7392	1.22567
chr1	89482228	89482462	89482232	non_blind	5	371076	1241	541.395	25.7807
chr1	89533954	89534191	89534187	non_blind	3	371293	3794	1655.16	78.8171
chr1	90259943	90259979	90259975	blind	3	374137	39	17.014	0.810192
chr1	93225728	93226193	93226189	non_blind	3	385501	2	0.872514	0.0415483
chr1	93375183	93375253	93375249	non_blind	3	386149	30	13.0877	0.623225
chr1	100173512	100173672	100173668	non_blind	3	416965	185	80.7076	3.84322
chr1	101912224	101912261	101912228	blind	5	425174	408	177.993	8.47585
chr1	104970821	104971124	104971120	blind	3	439297	6	2.61754	0.124645
chr1	105865932	105865983	105865936	non_blind	5	443206	1539	671.4	31.9714
chr1	106701509	106701620	106701616	non_blind	3	446825	775	338.099	16.1
chr1	107162351	107162986	107162355	non_blind	5	448920	3	1.30877	0.0623225
chr1	113752029	113752334	113752033	non_blind	5	478706	5331	2325.69	110.747
chr1	115853295	115853356	115853299	blind	5	488716	232	101.212	4.8196
chr1	118378803	118379120	118379116	blind	3	500055	736	321.085	15.2898
chr1	119629350	119629443	119629439	non_blind	3	505299	891	388.705	18.5098
chr1	120669438	120669517	120669442	non_blind	5	509552	668	291.42	13.8771
chr1	123637109	123637351	123637347	non_blind	3	522685	423	184.537	8.78747
chr1	126607326	126608214	126608210	non_blind	3	535585	7	3.0538	0.145419
chr1	132192791	132193702	132192795	non_blind	5	559352	68	29.6655	1.41264
chr1	138750044	138750582	138750048	non_blind	5	585654	1	0.436257	0.0207742
chr1	142247848	142248006	142248002	non_blind	3	601125	2852	1244.21	59.2479
chr1	149524178	149524333	149524182	non_blind	5	633740	6926	3021.52	143.882
chr1	152731664	152731750	152731668	blind	5	647060	1795	783.082	37.2896
chr1	157730934	157730991	157730987	non_blind	3	667523	579	252.593	12.0282
chr1	158875448	158875553	158875549	non_blind	3	672057	2619	1142.56	54.4075
chr1	159860682	159860800	159860686	non_blind	5	676046	1686	735.53	35.0252
chr1	160584645	160584781	160584649	non_blind	5	679218	2383	1039.6	49.5048
chr1	161922269	161922685	161922681	non_blind	3	684879	2728	1190.11	56.6719
chr1	164567996	164568213	164568000	blind	5	695900	1286	561.027	26.7156
chr1	168349528	168349612	168349608	non_blind	3	711265	1567	683.615	32.5531
chr1	171297318	171297608	171297604	non_blind	3	723161	1556	678.816	32.3246
chr1	179491944	179492049	179491948	blind	5	756724	425	185.409	8.82901
chr1	182229944	182230134	182230130	non_blind	3	768039	431	188.027	8.95366
chr1	186270351	186271274	186270355	non_blind	5	783742	977	426.223	20.2963
chr1	194929989	194930147	194929993	non_blind	5	818316	4443	1938.29	92.2996
chr1	195161032	195161406	195161036	blind	5	819472	123	53.6596	2.55522
chr2	9355945	9356249	9356245	non_blind	3	847745	21	9.1614	0.436257
chr2	11958394	11958602	11958598	blind	3	858415	93	40.5719	1.932
chr2	13338545	13338578	13338549	non_blind	5	864546	2861	1248.13	59.4348
chr2	13579492	13579554	13579496	blind	5	865626	7	3.0538	0.145419
chr2	13846283	13846635	13846631	non_blind	3	866839	1413	616.431	29.3539
chr2	15837334	15837423	15837338	blind	5	875784	1385	604.216	28.7722
chr2	16124061	16124813	16124809	blind	3	877101	1	0.436257	0.0207742
chr2	20252429	20252539	20252535	non_blind	3	894559	1551	676.635	32.2207
chr2	23647745	23647990	23647986	non_blind	3	908913	2015	879.058	41.8599
chr2	31368404	31368569	31368408	blind	5	940288	1134	494.716	23.5579
chr2	32064234	32064277	32064273	blind	3	943011	5	2.18129	0.103871
chr2	32601098	32601310	32601306	non_blind	3	945195	1	0.436257	0.0207742
chr2	37044760	37045322	37045318	non_blind	3	963429	1090	475.52	22.6438
chr2	43384768	43384789	43384785	non_blind	3	991725	2	0.872514	0.0415483
chr2	53857895	53858312	53857899	blind	5	1037004	5	2.18129	0.103871
chr2	58581597	58581795	58581601	non_blind	5	1057872	2596	1132.52	53.9297
chr2	60211086	60211339	60211090	non_blind	5	1064634	1796	783.518	37.3104
chr2	60296272	60296378	60296276	non_blind	5	1064996	1	0.436257	0.0207742
chr2	60616841	60616896	60616845	non_blind	5	1066334	739	322.394	15.3521
chr2	70362647	70362789	70362651	non_blind	5	1107760	4274	1864.56	88.7887
chr2	74630520	74630768	74630524	non_blind	5	1125190	2	0.872514	0.0415483
chr2	76038064	76038181	76038068	non_blind	5	1130710	1608	701.502	33.4048
chr2	84267638	84267803	84267799	non_blind	3	1166163	3532	1540.86	73.3743
chr2	87753628	87753728	87753724	non_blind	3	1181965	11	4.79883	0.228516
chr2	92241577	92241929	92241925	blind	3	1201853	2529	1103.29	52.5378
chr2	96567122	96567565	96567126	blind	5	1219538	1944	848.084	40.3849
chr2	96747441	96747912	96747445	blind	5	1220304	2276	992.921	47.282
chr2	104096035	104096430	104096039	non_blind	5	1252478	2932	1279.11	60.9098
chr2	105786409	105786591	105786413	non_blind	5	1259368	179	78.09	3.71857
chr2	106763916	106764168	106763920	non_blind	5	1263560	158	68.9286	3.28232
chr2	110350253	110350461	110350457	non_blind	3	1279677	25	10.9064	0.519354
chr2	112245701	112245898	112245894	non_blind	3	1288207	16	6.98011	0.332386
chr2	121845099	121845516	121845103	non_blind	5	1328974	1029	448.909	21.3766
chr2	123093805	123093925	123093921	non_blind	3	1334109	1110	484.245	23.0593
chr2	125712401	125712555	125712405	blind	5	1344814	6557	2860.54	136.216
chr2	126013035	126013362	126013358	blind	3	1346171	206	89.869	4.27947
chr2	128249732	128250150	128250146	non_blind	3	1355333	94	41.0082	1.95277
chr2	128541323	128541540	128541327	non_blind	5	1356430	1384	603.78	28.7514
chr2	128544701	128545355	128544705	non_blind	5	1356442	3	1.30877	0.0623225
chr2	129004868	129004992	129004872	non_blind	5	1358474	137	59.7672	2.84606
chr2	129211087	129211205	129211091	blind	5	1359306	4294	1873.29	89.2042
chr2	133921532	133921882	133921536	blind	5	1378824	643	280.513	13.3578
chr2	141352796	141353023	141352800	non_blind	5	1410762	3880	1692.68	80.6037
chr2	141675353	141675400	141675396	non_blind	3	1412103	435	189.772	9.03676
chr2	153666870	153667269	153666874	blind	5	1462720	1935	844.158	40.198
chr2	156456425	156456582	156456429	non_blind	5	1474208	7389	3223.5	153.5
chr2	161537462	161537773	161537769	non_blind	3	1494591	2519	1098.93	52.3301
chr2	165873396	165873507	165873503	non_blind	3	1511689	935	407.9	19.4238
chr2	167639323	167639378	167639327	non_blind	5	1518000	5566	2428.21	115.629
chr2	167802206	167802334	167802210	non_blind	5	1518480	4348	1896.85	90.326
chr2	168880207	168880857	168880211	non_blind	5	1522324	20	8.72514	0.415483
chr2	171185638	171186548	171186544	blind	3	1530789	1	0.436257	0.0207742
chr2	172702611	172703018	172703014	non_blind	3	1536555	3947	1721.91	81.9956
chr2	174116238	174116486	174116242	non_blind	5	1541902	2654	1157.83	55.1346
chr2	180289769	180289827	180289773	non_blind	5	1565330	1990	868.152	41.3406
chr2	181363990	181364109	181364105	non_blind	3	1569955	1831	798.787	38.0375
chr3	3733898	3734040	3733902	blind	5	1576442	7	3.0538	0.145419
chr3	12287011	12287211	12287015	non_blind	5	1614222	238	103.829	4.94425
chr3	14444453	14444731	14444727	blind	3	1624009	500	218.129	10.3871
chr3	18489628	18489824	18489820	blind	3	1641979	1088	474.648	22.6023
chr3	21772566	21773249	21772570	non_blind	5	1656434	1544	673.581	32.0753
chr3	22073632	22073986	22073636	non_blind	5	1657728	1479	645.224	30.725
chr3	24787555	24787937	24787559	blind	5	1669950	1105	482.064	22.9554
chr3	26312987	26313135	26312991	non_blind	5	1676508	4295	1873.72	89.225
chr3	28566302	28566513	28566509	non_blind	3	1685853	3	1.30877	0.0623225
chr3	32918146	32918236	32918232	blind	3	1704757	26	11.3427	0.540128
chr3	36364112	36364284	36364116	non_blind	5	1719460	1930	841.976	40.0941
chr3	36809023	36809502	36809498	blind	3	1721183	172	75.0362	3.57315
chr3	37151453	37151560	37151556	non_blind	3	1722605	1166	508.676	24.2227
chr3	51272218	51272380	51272376	non_blind	3	1783387	1242	541.831	25.8015
chr3	53293860	53294228	53293864	non_blind	5	1791336	2538	1107.22	52.7248
chr3	56076129	56076320	56076133	non_blind	5	1802528	2032	886.475	42.2131
chr3	59266530	59266920	59266916	non_blind	3	1816121	71	30.9743	1.47496
chr3	71271673	71271839	71271835	non_blind	3	1868301	757	330.247	15.726
chr3	75914291	75914696	75914692	non_blind	3	1889245	1687	735.966	35.046
chr3	77012533	77012636	77012632	non_blind	3	1894237	1765	769.994	36.6664
chr3	80498533	80498725	80498721	blind	3	1909701	2487	1084.97	51.6653
chr3	81348808	81348829	81348825	non_blind	3	1913481	4881	2129.37	101.399
chr3	84613216	84613756	84613220	blind	5	1927314	1667	727.241	34.6305
chr3	87100633	87100776	87100772	blind	3	1937669	66	28.793	1.37109
chr3	87390781	87390866	87390862	non_blind	3	1938817	5162	2251.96	107.236
chr3	90498594	90498634	90498630	non_blind	3	1951275	5566	2428.21	115.629
chr3	91180984	91181402	91181398	blind	3	1954481	1435	626.029	29.8109
chr3	98772479	98772910	98772906	blind	3	1986951	1	0.436257	0.0207742
chr3	99798552	99799260	99799256	blind	3	1991357	13	5.67134	0.270064
chr3	100176606	100176660	100176610	non_blind	5	1992954	59	25.7392	1.22567
chr3	101242243	101242603	101242599	non_blind	3	1997309	2298	1002.52	47.739
chr3	101320411	101320600	101320596	non_blind	3	1997539	3551	1549.15	73.769
chr3	110441620	110441778	110441774	non_blind	3	2035399	6	2.61754	0.124645
chr3	113913991	113914113	113913995	blind	5	2050764	1192	520.019	24.7628
chr3	115523725	115523920	115523916	non_blind	3	2057757	717	312.796	14.8951
chr3	117639976	117640302	117640298	non_blind	3	2066715	3774	1646.43	78.4016
chr3	117950977	117951249	117951245	blind	3	2067961	1979	863.353	41.112
chr3	121721682	121721753	121721749	non_blind	3	2084121	182	79.3988	3.7809
chr3	127798287	127798390	127798386	non_blind	3	2109433	711	310.179	14.7704
chr3	132765236	132765470	132765240	non_blind	5	2129342	1	0.436257	0.0207742
chr3	132942662	132943120	132943116	non_blind	3	2130203	1160	506.058	24.098
chr3	139945548	139945874	139945552	blind	5	2159798	1	0.436257	0.0207742
chr3	145157998	145158164	145158160	non_blind	3	2182003	4076	1778.18	84.6754
chr3	151691007	151691599	151691595	non_blind	3	2208545	340	148.327	7.06321
chr3	152322899	152323119	152322903	non_blind	5	2211052	1230	536.596	25.5522
chr3	154064533	154064657	154064537	non_blind	5	2218138	251	109.501	5.21431
chr3	158904364	158904686	158904682	non_blind	3	2239109	6236	2720.5	129.548
chr4	5277794	5277973	5277969	non_blind	3	2253681	221	96.4128	4.59109
chr4	10424737	10424927	10424741	blind	5	2275556	747	325.884	15.5183
chr4	21637610	21637961	21637957	non_blind	3	2325481	1146	499.951	23.8072
chr4	22070810	22071085	22070814	non_blind	5	2327436	1216	530.489	25.2614
chr4	23741352	23741516	23741512	blind	3	2334771	430	187.591	8.93288
chr4	24026817	24027821	24027817	non_blind	3	2335931	669	291.856	13.8979
chr4	28215714	28216069	28216065	non_blind	3	2354757	1876	818.418	38.9723
chr4	33623978	33624313	33623982	non_blind	5	2377960	350	152.69	7.27095
chr4	34697438	34697486	34697442	blind	5	2382338	3176	1385.55	65.9787
chr4	44426613	44427445	44426617	non_blind	5	2423642	1	0.436257	0.0207742
chr4	48642781	48643008	48642785	blind	5	2440044	3968	1731.07	82.4318
chr4	57463133	57463497	57463137	blind	5	2477304	2119	924.429	44.0204
chr4	63081031	63081108	63081035	non_blind	5	2499442	865	377.362	17.9696
chr4	65056002	65056033	65056029	non_blind	3	2507751	45	19.6316	0.934837
chr4	67825537	67825650	67825541	non_blind	5	2520386	3793	1654.72	78.7964
chr4	69509111	69509341	69509115	non_blind	5	2528014	1711	746.436	35.5446
chr4	70398988	70399102	70399098	non_blind	3	2532035	1	0.436257	0.0207742
chr4	74433445	74433694	74433449	non_blind	5	2550742	30	13.0877	0.623225
chr4	79505636	79505842	79505640	blind	5	2573376	1	0.436257	0.0207742
chr4	80136506	80137136	80137132	non_blind	3	2576259	125	54.5321	2.59677
chr4	84205647	84205760	84205651	blind	5	2593550	256	111.682	5.31818
chr4	86821077	86821137	86821081	non_blind	5	2604734	524	228.599	10.8857
chr4	90270798	90271044	90270802	non_blind	5	2619544	675	294.474	14.0226
chr4	94219300	94219808	94219304	non_blind	5	2636968	919	400.92	19.0914
chr4	95626381	95626466	95626385	non_blind	5	2643036	1133	494.279	23.5371
chr4	101196594	101196826	101196598	non_blind	5	2667050	3313	1445.32	68.8248
chr4	102020868	102021423	102020872	non_blind	5	2670548	468	204.168	9.7223
chr4	108504699	108504827	108504823	blind	3	2697283	2633	1148.67	54.6983
chr4	115823841	115824187	115823845	non_blind	5	2729464	983	428.841	20.421
chr4	116903505	116903833	116903509	non_blind	5	2734302	46	20.0678	0.955611
chr4	117595934	117596213	117595938	blind	5	2737032	1628	710.227	33.8203
chr4	120199408	120199501	120199497	non_blind	3	2747383	1556	678.816	32.3246
chr4	126617549	126617746	126617742	non_blind	3	2773749	105	45.807	2.18129
chr4	127686246	127686268	127686264	non_blind	3	2777875	114	49.7333	2.36825
chr4	129701629	129701788	129701784	non_blind	3	2785747	1864	813.183	38.723
chr4	130164296	130164419	130164300	blind	5	2787466	2602	1135.14	54.0543
chr4	130336134	130336346	130336342	non_blind	3	2788099	296	129.132	6.14915
chr4	130346510	130346660	130346656	non_blind	3	2788153	2653	1157.39	55.1138
chr4	131401337	131401461	131401341	non_blind	5	2791376	23	10.0339	0.477805
chr4	131639786	131639859	131639790	non_blind	5	2792232	646	281.822	13.4201
chr4	131645652	131645993	131645989	non_blind	3	2792251	2007	875.568	41.6937
chr4	134850998	134851152	134851148	non_blind	3	2804869	1233	537.905	25.6145
chr4	138935572	138936010	138935576	blind	5	2820060	586	255.647	12.1737
chr4	150690156	150690252	150690248	non_blind	3	2864991	10815	4718.12	224.672
chr4	151097764	151097858	151097854	non_blind	3	2866575	93	40.5719	1.932
chr4	152643287	152643566	152643291	non_blind	5	2872620	416	181.483	8.64205
chr4	152918218	152918398	152918394	non_blind	3	2873575	3418	1491.13	71.006
chr4	154269530	154270392	154269534	non_blind	5	2878340	1005	438.438	20.878
chr4	154572831	154572918	154572835	non_blind	5	2879426	4909	2141.59	101.98
chr5	20031151	20031310	20031306	non_blind	3	2959531	5626	2454.38	116.875
chr5	23897565	23897833	23897569	blind	5	2976176	2454	1070.58	50.9798
chr5	24729962	24730841	24730837	non_blind	3	2979713	23	10.0339	0.477805
chr5	24916632	24917397	24916636	blind	5	2980498	1598	697.139	33.1971
chr5	29459505	29459604	29459600	blind	3	2999853	4152	1811.34	86.2543
chr5	34653447	34654222	34653451	blind	5	3022318	11	4.79883	0.228516
chr5	34711291	34711405	34711295	non_blind	5	3022598	568	247.794	11.7997
chr5	34747280	34747323	34747284	non_blind	5	3022752	16	6.98011	0.332386
chr5	35709284	35709797	35709288	non_blind	5	3026458	158	68.9286	3.28232
chr5	39746584	39746806	39746802	blind	3	3042285	445	194.134	9.2445
chr5	41176781	41177150	41176785	non_blind	5	3048716	277	120.843	5.75444
chr5	42478844	42479208	42478848	non_blind	5	3054362	1041	454.144	21.6259
chr5	50514583	50514633	50514629	non_blind	3	3089605	2750	1199.71	57.1289
chr5	51541693	51542183	51541697	non_blind	5	3094204	1	0.436257	0.0207742
chr5	54802653	54802909	54802905	blind	3	3107731	494	215.511	10.2624
chr5	57311502	57311800	57311796	non_blind	3	3118747	59	25.7392	1.22567
chr5	62522731	62523129	62523125	non_blind	3	3141873	3464	1511.19	71.9617
chr5	69345135	69345308	69345139	blind	5	3170264	1	0.436257	0.0207742
chr5	77284466	77284620	77284470	non_blind	5	3203254	4610	2011.15	95.7688
chr5	82732091	82732223	82732219	non_blind	3	3227227	6	2.61754	0.124645
chr5	85430831	85430945	85430941	non_blind	3	3239611	1636	713.717	33.9865
chr5	90723878	90724166	90724162	blind	3	3263289	4862	2121.08	101.004
chr5	91884509	91884669	91884665	non_blind	3	3267971	4316	1882.89	89.6612
chr5	101609929	101609975	101609933	blind	5	3309894	28	12.2152	0.581676
chr5	102855454	102855475	102855458	non_blind	5	3315114	2821	1230.68	58.6039
chr5	104094503	104094763	104094759	non_blind	3	3320351	15	6.54386	0.311612
chr5	107066971	107067194	107067190	non_blind	3	3332559	17	7.41637	0.353161
chr5	111811198	111811326	111811202	non_blind	5	3353518	114	49.7333	2.36825
chr5	115365436	115365961	115365957	non_blind	3	3366889	4144	1807.85	86.0881
chr5	116421954	116422275	116422271	non_blind	3	3370857	2697	1176.59	56.0279
chr5	116611777	116611972	116611781	non_blind	5	3371574	3	1.30877	0.0623225
chr5	117716488	117716577	117716573	non_blind	3	3375879	39	17.014	0.810192
chr5	121673243	121673346	121673342	non_blind	3	3390451	167	72.8549	3.46928
chr5	123200647	123200801	123200797	non_blind	3	3396315	784	342.026	16.2869
chr5	124408231	124408427	124408423	non_blind	3	3401365	265	115.608	5.50515
chr5	128389851	128389929	128389855	blind	5	3416514	7147	3117.93	148.473
chr5	129223405	129223789	129223409	non_blind	5	3419460	1053	459.379	21.8752
chr5	130672186	130672255	130672251	non_blind	3	3425137	1441	628.647	29.9356
chr5	135278404	135278711	135278408	non_blind	5	3443926	135	58.8947	2.80451
chr5	135612498	135612646	135612642	blind	3	3445175	2916	1272.13	60.5774
chr5	136102531	136102770	136102535	non_blind	5	3447108	3713	1619.82	77.1344
chr5	137565471	137565700	137565696	non_blind	3	3452393	142	61.9485	2.94993
chr5	140915334	140915668	140915338	non_blind	5	3465626	6111	2665.97	126.951
chr5	141712301	141712526	141712522	blind	3	3469025	35	15.269	0.727095
chr5	142485676	142486064	142486060	non_blind	3	3472129	958	417.934	19.9016
chr5	145625663	145625895	145625891	non_blind	3	3484729	758	330.683	15.7468
chr5	147058502	147058912	147058908	non_blind	3	3490607	203	88.5602	4.21715
chr5	148469324	148469626	148469622	non_blind	3	3495981	1853	808.385	38.4945
chr6	3897175	3897349	3897179	non_blind	5	3512561	12	5.23509	0.24929
chr6	7748953	7748973	7748969	non_blind	3	3528916	42	18.3228	0.872514
chr6	8069886	8070449	8070445	blind	3	3530252	966	421.424	20.0678
chr6	8687412	8687738	8687416	blind	5	3533073	1464	638.68	30.4134
chr6	10302891	10302952	10302948	non_blind	3	3540202	5860	2556.47	121.737
chr6	12602602	12602883	12602879	non_blind	3	3550528	2517	1098.06	52.2885
chr6	13450541	13450728	13450545	non_blind	5	3554217	3231	1409.55	67.1213
chr6	16046799	16047101	16046803	blind	5	3565495	246	107.319	5.11044
chr6	26828661	26828709	26828665	non_blind	5	3613237	1144	499.078	23.7656
chr6	29896890	29897445	29897441	blind	3	3626196	831	362.53	17.2633
chr6	33269946	33270326	33270322	non_blind	3	3639626	1409	614.686	29.2708
chr6	34173879	34174096	34173883	non_blind	5	3643681	1317	574.551	27.3596
chr6	35965681	35965781	35965777	blind	3	3651082	876	382.161	18.1982
chr6	40249619	40249843	40249839	non_blind	3	3669062	12150	5300.52	252.406
chr6	47792409	47792653	47792413	non_blind	5	3702433	445	194.134	9.2445
chr6	48944299	48944498	48944303	blind	5	3707243	2133	930.537	44.3113
chr6	51053621	51053764	51053760	non_blind	3	3715646	2697	1176.59	56.0279
chr6	58828265	58828408	58828269	blind	5	3748127	2176	949.296	45.2046
chr6	59637612	59638039	59638035	non_blind	3	3751678	1	0.436257	0.0207742
chr6	60354532	60354826	60354536	non_blind	5	3754871	3586	1564.42	74.4961
chr6	66968161	66968252	66968248	non_blind	3	3784200	2364	1031.31	49.1101
chr6	72096184	72096299	72096295	non_blind	3	3807434	341	148.764	7.08399
chr6	80259391	80259490	80259395	non_blind	5	3843111	4593	2003.73	95.4157
chr6	81468103	81468143	81468139	non_blind	3	3848370	404	176.248	8.39276
chr6	81991212	81991704	81991700	non_blind	3	3850740	2027	884.293	42.1092
chr6	82768205	82768409	82768405	blind	3	3853832	673	293.601	13.981
chr6	82890896	82891324	82891320	blind	3	3854222	1568	684.051	32.5739
chr6	84041900	84042115	84042111	non_blind	3	3858778	765	333.737	15.8922
chr6	86609017	86609192	86609021	non_blind	5	3869257	136	59.331	2.82528
chr6	87796837	87797136	87796841	blind	5	3873853	3099	1351.96	64.3791
chr6	88379283	88379579	88379287	blind	5	3876143	1979	863.353	41.112
chr6	91595308	91595479	91595312	non_blind	5	3890019	3076	1341.93	63.9013
chr6	91763353	91763564	91763560	non_blind	3	3890672	800	349.006	16.6193
chr6	93339498	93340116	93339502	blind	5	3897003	2	0.872514	0.0415483
chr6	97031661	97031861	97031665	non_blind	5	3912729	3143	1371.16	65.2932
chr6	98725246	98725422	98725418	non_blind	3	3919602	3236	1411.73	67.2252
chr6	99031001	99031209	99031005	non_blind	5	3920895	1022	445.855	21.2312
chr6	101296705	101297533	101297529	blind	3	3929810	15	6.54386	0.311612
chr6	102809453	102809536	102809457	blind	5	3936385	9	3.92631	0.186967
chr6	112547781	112547830	112547785	non_blind	5	3980555	1476	643.916	30.6626
chr6	116080916	116081050	116081046	non_blind	3	3994628	2757	1202.76	57.2743
chr6	118016291	118016456	118016452	non_blind	3	4002548	43	18.7591	0.893288
chr6	119933388	119933529	119933525	non_blind	3	4010500	4969	2167.76	103.227
chr6	120546434	120546599	120546595	non_blind	3	4013270	3	1.30877	0.0623225
chr6	121078882	121079193	121078886	non_blind	5	4015685	6	2.61754	0.124645
chr6	125350719	125350793	125350723	non_blind	5	4033773	779	339.844	16.1831
chr6	127403880	127404344	127404340	blind	3	4041630	21	9.1614	0.436257
chr6	132465516	132466039	132465520	non_blind	5	4063231	668	291.42	13.8771
chr6	134390767	134390925	134390921	non_blind	3	4071704	181	78.9625	3.76012
chr6	134642916	134642987	134642920	non_blind	5	4072817	4330	1888.99	89.9521
chr6	136961294	136961354	136961350	non_blind	3	4082148	1416	617.74	29.4162
chr6	137828665	137828881	137828877	blind	3	4085572	336	146.582	6.98011
chr6	139782403	139782442	139782407	non_blind	5	4093451	2349	1024.77	48.7985
chr6	143046965	143047427	143046969	non_blind	5	4107025	620	270.479	12.88
chr6	145224378	145224429	145224425	non_blind	3	4115898	643	280.513	13.3578
chr6	145700163	145700479	145700475	non_blind	3	4117800	3912	1706.64	81.2685
chr7	25510322	25510899	25510326	non_blind	5	4233392	62	27.0479	1.288
chr7	40308311	40308891	40308315	non_blind	5	4294124	1	0.436257	0.0207742
chr7	40384141	40384262	40384258	blind	3	4294475	1546	674.454	32.1168
chr7	40518115	40518240	40518236	non_blind	3	4295033	3880	1692.68	80.6037
chr7	43607699	43607954	43607950	non_blind	3	4308795	4413	1925.2	91.6763
chr7	43710678	43710841	43710682	blind	5	4309212	4314	1882.01	89.6197
chr7	44566276	44566441	44566437	non_blind	3	4312685	2870	1252.06	59.6218
chr7	46177157	46177529	46177161	non_blind	5	4318624	1801	785.699	37.4142
chr7	49236201	49236396	49236205	blind	5	4331298	4093	1785.6	85.0286
chr7	51687764	51687972	51687968	blind	3	4341861	1484	647.406	30.8288
chr7	59953080	59953256	59953252	non_blind	3	4378903	746	325.448	15.4975
chr7	59955281	59955542	59955285	blind	5	4378918	96	41.8807	1.99432
chr7	73878909	73879252	73878913	non_blind	5	4438792	1068	465.923	22.1868
chr7	74298839	74299124	74299120	non_blind	3	4440541	1558	679.689	32.3661
chr7	77065222	77065660	77065226	non_blind	5	4452512	3566	1555.69	74.0806
chr7	79507606	79508281	79508277	blind	3	4462371	42	18.3228	0.872514
chr7	80278945	80279260	80278949	non_blind	5	4465448	846	369.074	17.5749
chr7	80386313	80386451	80386447	non_blind	3	4465933	1439	627.774	29.894
chr7	81960896	81960966	81960900	non_blind	5	4472486	4904	2139.41	101.876
chr7	86007430	86007478	86007474	non_blind	3	4489397	2099	915.704	43.6049
chr7	90113019	90113051	90113023	non_blind	5	4507516	30	13.0877	0.623225
chr7	93180034	93180554	93180550	non_blind	3	4521539	961	419.243	19.964
chr7	93884043	93884392	93884388	blind	3	4524779	2983	1301.36	61.9693
chr7	94652449	94652467	94652453	blind	5	4528248	1	0.436257	0.0207742
chr7	96478438	96478833	96478442	non_blind	5	4536114	5551	2421.66	115.317
chr7	97316484	97316887	97316883	non_blind	3	4539705	928	404.847	19.2784
chr7	98359287	98359498	98359494	blind	3	4544203	1803	786.572	37.4558
chr7	99339689	99339726	99339722	non_blind	3	4547755	6071	2648.52	126.12
chr7	99471342	99471949	99471346	non_blind	5	4548216	3538	1543.48	73.4989
chr7	99801362	99801496	99801492	non_blind	3	4549389	1587	692.34	32.9686
chr7	100906956	100907202	100907198	non_blind	3	4553971	1097	478.574	22.7892
chr7	101877619	101877877	101877623	non_blind	5	4557932	2317	1010.81	48.1337
chr7	104203491	104203527	104203523	non_blind	3	4568563	11	4.79883	0.228516
chr7	107496465	107497181	107497177	non_blind	3	4582535	346	150.945	7.18786
chr7	110187769	110187995	110187991	non_blind	3	4594347	1551	676.635	32.2207
chr7	111740036	111740075	111740071	non_blind	3	4600837	349	152.254	7.25018
chr7	111838830	111839153	111838834	blind	5	4601202	1127	491.662	23.4125
chr7	112698540	112698635	112698544	non_blind	5	4604750	94	41.0082	1.95277
chr7	113062178	113062892	113062888	non_blind	3	4606203	250	109.064	5.19354
chr7	115763690	115763895	115763694	blind	5	4617268	369	160.979	7.66566
chr7	118159490	118159675	118159494	non_blind	5	4627096	1032	450.217	21.4389
chr7	118245140	118245203	118245144	non_blind	5	4627506	79	34.4643	1.64116
chr7	118666398	118666580	118666402	non_blind	5	4629128	2322	1012.99	48.2376
chr7	120658039	120658107	120658103	non_blind	3	4637413	35	15.269	0.727095
chr7	120690338	120690669	120690342	non_blind	5	4637542	336	146.582	6.98011
chr7	122134985	122135265	122134989	non_blind	5	4643468	3073	1340.62	63.839
chr7	122990120	122990172	122990124	non_blind	5	4646738	703	306.689	14.6042
chr7	123267242	123267292	123267246	non_blind	5	4647950	228	99.4666	4.73651
chr7	126400711	126401011	126401007	non_blind	3	4660657	3057	1333.64	63.5066
chr7	127437548	127437747	127437552	non_blind	5	4664772	6163	2688.65	128.031
chr7	128183592	128183781	128183596	non_blind	5	4667808	183	79.8351	3.80167
chr7	128632409	128632501	128632413	non_blind	5	4669502	35	15.269	0.727095
chr7	129966302	129966415	129966306	non_blind	5	4674594	2800	1221.52	58.1676
chr7	130548403	130548560	130548407	non_blind	5	4676954	868	378.671	18.032
chr7	130743843	130743883	130743879	non_blind	3	4677733	54	23.5579	1.1218
chr7	132713956	132714104	132714100	non_blind	3	4685683	1744	760.832	36.2301
chr7	134390370	134390551	134390374	blind	5	4692776	4618	2014.64	95.935
chr7	135691635	135691946	135691639	non_blind	5	4697872	3292	1436.16	68.3885
chr7	136367882	136368019	136368015	non_blind	3	4700405	878	383.034	18.2397
chr7	136710444	136711238	136710448	non_blind	5	4701710	4	1.74503	0.0830966
chr7	136713844	136714216	136713848	non_blind	5	4701726	1010	440.62	20.9819
chr7	136897688	136897912	136897908	non_blind	3	4702435	3176	1385.55	65.9787
chr7	137569692	137569815	137569811	non_blind	3	4705155	1421	619.921	29.5201
chr7	138021643	138021669	138021647	non_blind	5	4706898	102	44.4982	2.11896
chr7	138283642	138283922	138283918	non_blind	3	4707971	6011	2622.34	124.873
chr7	139375656	139375770	139375766	non_blind	3	4712367	2293	1000.34	47.6351
chr7	139642502	139642770	139642506	blind	5	4713504	111	48.4245	2.30593
chr7	140709126	140709175	140709130	non_blind	5	4717970	408	177.993	8.47585
chr7	141032109	141032308	141032113	non_blind	5	4719190	1333	581.531	27.6919
chr7	141158539	141158923	141158919	non_blind	3	4719765	373	162.724	7.74876
chr7	141187253	141187337	141187257	non_blind	5	4719906	195	85.0701	4.05096
chr7	141207998	141208231	141208227	non_blind	3	4720015	4818	2101.89	100.09
chr7	141275941	141275967	141275945	non_blind	5	4720294	6418	2799.9	133.328
chr7	141302409	141302464	141302413	non_blind	5	4720424	3997	1743.72	83.0343
chr7	141700578	141701311	141700582	non_blind	5	4722028	717	312.796	14.8951
chr7	141831759	141831973	141831763	non_blind	5	4722412	21	9.1614	0.436257
chr7	141924371	141924445	141924375	non_blind	5	4722806	1438	627.338	29.8732
chr7	142037581	142037743	142037739	non_blind	3	4723371	3822	1667.37	79.3988
chr7	142408091	142408572	142408095	non_blind	5	4724724	2	0.872514	0.0415483
chr7	142552459	142552607	142552463	non_blind	5	4725300	131	57.1497	2.72141
chr7	143067191	143067267	143067195	non_blind	5	4727414	756	329.81	15.7053
chr7	143080171	143080248	143080244	non_blind	3	4727471	556	242.559	11.5504
chr7	143248404	143248597	143248593	non_blind	3	4728181	288	125.642	5.98296
chr7	143513833	143513853	143513837	non_blind	5	4729240	239	104.265	4.96502
chr7	143539505	143539708	143539704	non_blind	3	4729353	4	1.74503	0.0830966
chr7	143599946	143600747	143599950	non_blind	5	4729638	227	99.0304	4.71573
chr7	143715466	143715588	143715584	non_blind	3	4730095	1033	450.654	21.4597
chr7	143748583	143748783	143748779	blind	3	4730207	1406	613.378	29.2085
chr7	143849163	143849490	143849167	non_blind	5	4730620	1183	516.092	24.5758
chr7	143872886	143873324	143872890	non_blind	5	4730756	314	136.985	55.2385
chr7	143876492	143876793	143876496	non_blind	5	4730772	2345	1023.02	55.2385
chr7	143888716	143888779	143888775	non_blind	3	4730817	190	82.8889	3.94709
chr7	143899719	143900007	143900003	non_blind	3	4730853	2788	1216.28	57.9183
chr7	143951719	143951993	143951989	non_blind	3	4731035	324	141.347	6.73082
chr7	143980571	143981031	143980575	non_blind	5	4731134	1313	572.806	27.2765
chr7	144101540	144101828	144101824	non_blind	3	4731559	17	7.41637	0.353161
chr7	144128554	144128770	144128558	non_blind	5	4731646	345	150.509	7.16708
chr7	144141571	144141657	144141653	non_blind	3	4731693	34	14.8327	0.706321
chr7	144208395	144208532	144208399	non_blind	5	4731932	26	11.3427	0.540128
chr7	144274667	144274764	144274671	non_blind	5	4732166	3495	1524.72	103.684
chr7	144275076	144275651	144275080	non_blind	5	4732170	1496	652.641	103.684
chr7	144364521	144365176	144365172	non_blind	3	4732483	202	88.1239	4.19638
chr7	144385394	144385545	144385398	non_blind	5	4732558	347	151.381	7.20863
chr7	144439239	144439270	144439243	non_blind	5	4732742	3201	1396.46	66.4981
chr7	144465253	144465336	144465257	non_blind	5	4732844	1217	530.925	79.4196
chr7	144466081	144466432	144466085	non_blind	5	4732848	2380	1038.29	122.962
chr7	144466429	144466470	144466466	non_blind	3	4732849	208	90.7415	122.962
chr7	144467378	144467949	144467382	non_blind	5	4732854	18	7.85263	122.962
chr7	144468046	144468263	144468259	non_blind	3	4732857	2096	914.395	97.6801
chr7	144483703	144483733	144483729	non_blind	3	4732913	2133	930.537	44.3113
chr7	144493307	144493756	144493752	non_blind	3	4732955	165	71.9824	3.42773
chr7	144505743	144506030	144505747	non_blind	5	4732994	4121	1797.82	85.6103
chr7	144515369	144515757	144515373	non_blind	5	4733042	308	134.367	6.39844
chr7	144518878	144519039	144518882	non_blind	5	4733056	655	285.748	13.6071
chr7	144546431	144546570	144546435	non_blind	5	4733184	1518	662.238	31.5352
chr7	144548930	144549299	144549295	non_blind	3	4733199	3197	1394.71	66.415
chr7	144554105	144554258	144554109	non_blind	5	4733212	856	373.436	17.7827
chr7	144560260	144560481	144560477	non_blind	3	4733235	2312	1008.63	105.927
chr7	144560617	144560807	144560803	non_blind	3	4733237	2787	1215.85	105.927
chr7	144565619	144565838	144565834	non_blind	3	4733249	6131	2674.69	222.2
chr7	144565886	144565938	144565934	non_blind	3	4733251	864	376.926	222.2
chr7	144568683	144568819	144568687	non_blind	5	4733260	3701	1614.59	222.2
chr7	144582721	144582997	144582993	non_blind	3	4733301	2232	973.726	153.438
chr7	144585613	144585814	144585617	blind	5	4733308	5154	2248.47	153.438
chr7	144590017	144590194	144590021	non_blind	5	4733336	1705	743.818	35.4199
chr7	144595195	144595441	144595437	non_blind	3	4733369	4863	2121.52	101.025
chr7	144599234	144599419	144599238	non_blind	5	4733392	6492	2832.18	213.87
chr7	144601803	144601981	144601977	non_blind	3	4733397	14	6.1076	213.87
chr7	144602010	144602139	144602014	non_blind	5	4733400	3789	1652.98	213.87
chr7	144605791	144605935	144605931	non_blind	3	4733419	10	4.36257	36.2717
chr7	144609184	144609320	144609316	non_blind	3	4733429	1736	757.342	188.879
chr7	144610595	144610739	144610599	non_blind	5	4733436	7308	3188.17	188.671
chr7	144611464	144611816	144611468	non_blind	5	4733440	38	16.5778	244.823
chr7	144614334	144614541	144614537	blind	3	4733447	860	375.181	56.9419
chr7	144615716	144615896	144615892	non_blind	3	4733449	1843	804.022	56.9419
chr7	144618845	144618920	144618849	non_blind	5	4733470	1123	489.917	59.3517
chr7	144622220	144622339	144622224	non_blind	5	4733482	1734	756.47	59.3517
chr7	144632856	144633283	144632860	non_blind	5	4733532	194	84.6339	21.7298
chr7	144634018	144634421	144634417	non_blind	3	4733537	852	371.691	123.482
chr7	144635721	144636046	144636042	non_blind	3	4733545	445	194.134	119.451
chr7	144636253	144636758	144636754	non_blind	3	4733547	4453	1942.65	119.451
chr7	144638972	144639232	144639228	non_blind	3	4733559	1454	634.318	93.089
chr7	144639866	144640090	144640086	non_blind	3	4733565	2497	1089.33	93.089
chr7	144640187	144640263	144640191	non_blind	5	4733568	530	231.216	93.089
chr7	144642459	144642583	144642579	non_blind	3	4733581	1897	827.58	138.086
chr7	144644469	144644579	144644473	non_blind	5	4733588	1116	486.863	138.086
chr7	144645339	144645432	144645343	non_blind	5	4733590	3634	1585.36	138.086
chr7	144650510	144650737	144650514	non_blind	5	4733604	18	7.85263	113.053
chr7	144651291	144651790	144651786	non_blind	3	4733609	5	2.18129	113.053
chr7	144653188	144653379	144653375	non_blind	3	4733613	5419	2364.08	113.053
chr7	144656168	144656409	144656172	non_blind	5	4733628	1408	614.25	29.25
chr7	144667937	144668033	144667941	non_blind	5	4733670	1112	485.118	40.9874
chr7	144670253	144670307	144670303	non_blind	3	4733679	861	375.617	40.9874
chr7	144677442	144677750	144677746	non_blind	3	4733707	29	12.6515	0.60245
chr7	144679975	144680050	144679979	non_blind	5	4733720	847	369.51	82.141
chr7	144681380	144681821	144681817	non_blind	3	4733729	3107	1355.45	97.2022
chr7	144682691	144682772	144682695	non_blind	5	4733734	725	316.286	79.6065
chr7	144694147	144694485	144694481	non_blind	3	4733761	1655	722.006	34.859
chr7	144695300	144695398	144695304	non_blind	5	4733772	23	10.0339	34.859
chr7	144703712	144704081	144703716	non_blind	5	4733814	259	112.991	139.602
chr7	144707500	144707824	144707504	blind	5	4733818	6413	2797.72	139.602
chr7	144709725	144709845	144709841	non_blind	3	4733827	48	20.9403	139.602
chr7	144717590	144717900	144717896	non_blind	3	4733847	4020	1753.75	83.7198
chr7	144717897	144718564	144717901	non_blind	5	4733848	10	4.36257	101.419
chr7	144721134	144721552	144721138	non_blind	5	4733858	852	371.691	123.17
chr7	144722604	144722717	144722608	non_blind	5	4733866	4336	1891.61	184.62
chr7	144722842	144723420	144723416	non_blind	3	4733867	731	318.904	184.62
chr7	144723828	144723866	144723832	non_blind	5	4733870	2968	1294.81	166.92
chr7	144731770	144731958	144731774	non_blind	5	4733910	8840	3856.51	249.934
chr7	144731970	144732493	144732489	non_blind	3	4733911	3191	1392.1	395.415
chr7	144735984	144736199	144736195	non_blind	3	4733921	7003	3055.11	240.939
chr7	144736768	144736918	144736772	non_blind	5	4733924	82	35.7731	174.648
chr7	144739404	144739780	144739408	non_blind	5	4733928	1322	576.732	174.648
chr7	144750181	144750941	144750937	non_blind	3	4733963	1010	440.62	20.9819
chr7	144761172	144761202	144761176	non_blind	5	4734006	184	80.2713	65.397
chr7	144761199	144762123	144762119	non_blind	3	4734007	172	75.0362	65.397
chr7	144762120	144762628	144762124	non_blind	5	4734008	2786	1215.41	65.397
chr7	144762771	144763010	144763006	non_blind	3	4734009	5	2.18129	65.397
chr7	144768507	144769172	144768511	non_blind	5	4734014	1	0.436257	130.815
chr7	144770042	144770135	144770131	non_blind	3	4734021	3149	1373.77	84.2807
chr7	144772803	144772823	144772807	non_blind	5	4734028	907	395.685	265.868
chr7	144774356	144774581	144774360	non_blind	5	4734032	2531	1104.17	200.45
chr7	144774952	144775093	144775089	non_blind	3	4734033	1900	828.889	331.659
chr7	144775791	144775971	144775967	non_blind	3	4734037	4311	1880.7	331.659
chr7	144777799	144778186	144778182	non_blind	3	4734043	6316	2755.4	267.135
chr7	144779022	144779045	144779026	non_blind	5	4734050	106	46.2433	180.153
chr7	144779112	144779159	144779155	non_blind	3	4734051	226	98.5941	180.153
chr7	144781457	144781523	144781519	non_blind	3	4734059	2024	882.984	79.5442
chr7	144781945	144781995	144781949	non_blind	5	4734064	726	316.723	72.6472
chr7	144782555	144782923	144782919	non_blind	3	4734067	1	0.436257	83.8029
chr7	144785059	144785125	144785121	non_blind	3	4734069	746	325.448	83.8029
chr7	144786071	144786310	144786306	non_blind	3	4734077	537	234.27	100.547
chr7	144787473	144787834	144787830	non_blind	3	4734081	2236	975.471	269.981
chr7	144788012	144788098	144788016	non_blind	5	4734084	1284	560.154	372.938
chr7	144789850	144789875	144789871	non_blind	3	4734085	36	15.7053	372.938
chr7	144790202	144790442	144790206	non_blind	5	4734092	8903	3884	941.879
chr7	144790991	144791119	144791115	non_blind	3	4734095	4956	2162.09	1184.94
chr7	144791599	144791742	144791603	non_blind	5	4734100	16928	7384.96	1335.94
chr7	144793158	144793403	144793399	non_blind	3	4734105	10996	4797.08	1335.94
chr7	144793822	144794203	144794199	non_blind	3	4734107	13936	6079.68	1150.99
chr7	144794524	144794613	144794609	non_blind	3	4734109	1402	611.633	1048.04
chr7	144796332	144796554	144796550	non_blind	3	4734111	7187	3135.38	1048.04
chr7	144797533	144797728	144797537	non_blind	5	4734122	2255	983.76	146.188
chr7	144797998	144798059	144798055	non_blind	3	4734123	739	322.394	215.262
chr7	144798056	144798140	144798060	non_blind	5	4734124	4043	1763.79	215.262
chr7	144800666	144800883	144800879	non_blind	3	4734133	3325	1450.56	373.81
chr7	144801490	144801793	144801494	non_blind	5	4734136	4705	2052.59	353.763
chr7	144801790	144802553	144802549	non_blind	3	4734137	2230	972.853	353.763
chr7	144804132	144804394	144804390	non_blind	3	4734141	2952	1287.83	356.464
chr7	144804513	144804894	144804517	non_blind	5	4734144	1217	530.925	287.39
chr7	144805087	144805454	144805450	non_blind	3	4734145	2600	1134.27	287.39
chr7	144805759	144806570	144806566	non_blind	3	4734149	130	56.7134	148.161
chr7	144807436	144807792	144807440	non_blind	5	4734156	233	101.648	382.057
chr7	144808028	144808545	144808032	non_blind	5	4734160	1861	811.875	437.421
chr7	144808600	144808827	144808823	non_blind	3	4734161	3469	1513.38	437.421
chr7	144808824	144809597	144808828	non_blind	5	4734162	10	4.36257	447.371
chr7	144809687	144809976	144809972	non_blind	3	4734163	4805	2096.22	474.336
chr7	144810067	144810225	144810071	non_blind	5	4734166	7883	3439.02	474.336
chr7	144810949	144811035	144811031	non_blind	3	4734167	2795	1219.34	469.496
chr7	144812537	144812872	144812541	non_blind	5	4734172	479	208.967	490.353
chr7	144812939	144813100	144813096	non_blind	3	4734173	1298	566.262	490.145
chr7	144816104	144816465	144816461	non_blind	3	4734181	6334	2763.25	293.497
chr7	144819357	144819700	144819361	non_blind	5	4734188	6017	2624.96	360.535
chr7	144820295	144820361	144820299	non_blind	5	4734194	1171	510.857	238.778
chr7	144822457	144822516	144822512	non_blind	3	4734199	165	71.9824	238.778
chr7	144822513	144822637	144822517	non_blind	5	4734200	3668	1600.19	316.557
chr7	144825839	144825911	144825907	non_blind	3	4734205	473	206.35	338.639
chr7	144828775	144828879	144828875	non_blind	3	4734211	3744	1633.35	310.885
chr7	144828876	144828970	144828880	non_blind	5	4734212	7080	3088.7	234.686
chr7	144830454	144830649	144830645	non_blind	3	4734223	3075	1341.49	64.6076
chr7	144833289	144833354	144833350	non_blind	3	4734231	35	15.269	64.6076
chr7	144836559	144836642	144836563	non_blind	5	4734244	3434	1498.11	216.965
chr7	144838716	144838869	144838865	non_blind	3	4734245	2245	979.397	216.965
chr7	144838866	144839406	144838870	non_blind	5	4734246	1136	495.588	216.965
chr7	144839457	144839687	144839461	non_blind	5	4734248	147	64.1298	227.685
chr7	144840418	144840738	144840734	non_blind	3	4734251	1156	504.313	227.685
chr7	144840735	144840909	144840739	non_blind	5	4734252	2326	1014.73	227.685
chr7	144842142	144842578	144842146	non_blind	5	4734258	516	225.109	107.963
chr7	144843418	144843710	144843706	non_blind	3	4734263	34	14.8327	81.4762
chr7	144844570	144844660	144844656	non_blind	3	4734265	1018	444.11	81.4762
chr7	144844905	144845442	144844909	non_blind	5	4734270	1771	772.611	70.7568
chr7	144845789	144846348	144846344	non_blind	3	4734273	583	254.338	84.1976
chr7	144847514	144848026	144848022	non_blind	3	4734283	647	282.258	238.861
chr7	144850603	144850808	144850804	non_blind	3	4734289	1798	784.39	226.75
chr7	144852884	144852966	144852962	non_blind	3	4734291	3858	1683.08	226.75
chr7	144854199	144854333	144854329	non_blind	3	4734295	4612	2012.02	226.75
chr7	144857001	144857309	144857005	non_blind	5	4734308	3780	1649.05	306.585
chr7	144857461	144857659	144857465	non_blind	5	4734310	353	153.999	306.585
chr7	144860071	144860141	144860137	non_blind	3	4734311	5327	2323.94	306.585
chr7	144860637	144860728	144860641	non_blind	5	4734314	835	364.275	310.677
chr7	144862201	144862553	144862549	non_blind	3	4734315	4463	1947.02	310.677
chr7	144862839	144863331	144862843	non_blind	5	4734322	197	85.9427	114.445
chr7	144865599	144865674	144865670	non_blind	3	4734327	6	2.61754	4.38335
chr7	144866111	144866310	144866306	non_blind	3	4734329	8	3.49006	4.38335
chr7	144870471	144870595	144870475	blind	5	4734348	287	125.206	62.7795
chr7	144873795	144873841	144873799	non_blind	5	4734356	2444	1066.21	106.447
chr7	144874481	144874578	144874574	non_blind	3	4734357	291	126.951	106.447
chr7	144875050	144875145	144875141	non_blind	3	4734359	25	10.9064	100.485
chr7	144875318	144876158	144875322	non_blind	5	4734364	85	37.0819	232.691
chr7	144877274	144877342	144877338	non_blind	3	4734367	1992	869.024	267.841
chr7	144878636	144878822	144878818	non_blind	3	4734375	5441	2373.68	273.055
chr7	144879385	144879607	144879603	non_blind	3	4734379	923	402.665	435.904
chr7	144879779	144879877	144879783	non_blind	5	4734382	1692	738.147	460.563
chr7	144881453	144881539	144881535	non_blind	3	4734385	1459	636.499	419.181
chr7	144881624	144881810	144881806	non_blind	3	4734387	1552	677.071	419.181
chr7	144882011	144882211	144882015	non_blind	5	4734390	1491	650.459	306.149
chr7	144882208	144882603	144882599	non_blind	3	4734391	6348	2769.36	306.751
chr7	144882929	144882992	144882933	non_blind	5	4734394	1272	554.919	356.775
chr7	144883491	144883591	144883495	non_blind	5	4734402	29	12.6515	382.473
chr7	144884398	144884732	144884402	non_blind	5	4734404	3331	1453.17	250.599
chr7	144884729	144884825	144884821	non_blind	3	4734405	6406	2794.66	224.174
chr7	144886752	144887208	144887204	non_blind	3	4734409	1025	447.164	405.532
chr7	144888168	144888281	144888172	non_blind	5	4734416	3893	1698.35	4305.78
chr7	144888278	144888431	144888427	non_blind	3	4734417	4837	2110.18	4305.78
chr7	144890646	144890827	144890823	non_blind	3	4734423	2478	1081.05	28369.4
chr7	144892711	144893250	144893246	non_blind	3	4734425	6338	2765	28377.6
chr7	144893247	144893391	144893251	non_blind	5	4734426	15384	6711.38	28377.6
chr7	144893388	144893544	144893540	non_blind	3	4734427	2370	1033.93	28377.6
chr7	144895059	144895204	144895200	non_blind	3	4734431	170941	74574.2	28377.6
chr7	144895486	144895554	144895550	non_blind	3	4734433	945613	412530	28196.2
chr7	144895551	144895804	144895800	blind	3	4734435	205911	89830.1	28196.2
chr7	144895801	144895841	144895805	non_blind	5	4734436	7844	3422	28196.2
chr7	144896793	144896840	144896836	non_blind	3	4734437	396	172.758	28144.8
chr7	144897814	144898218	144897818	non_blind	5	4734450	9633	4202.47	647.489
chr7	144898215	144898599	144898595	non_blind	3	4734451	4418	1927.38	647.883
chr7	144898628	144898739	144898632	non_blind	5	4734454	1	0.436257	964.502
chr7	144899357	144899674	144899670	non_blind	3	4734455	4395	1917.35	990.698
chr7	144899886	144900012	144900008	non_blind	3	4734459	6500	2835.67	990.698
chr7	144900009	144900062	144900013	non_blind	5	4734460	6055	2641.54	991.072
chr7	144900906	144901374	144900910	non_blind	5	4734462	166	72.4187	991.072
chr7	144903446	144903545	144903541	non_blind	3	4734463	19	8.28889	790.955
chr7	144903542	144904147	144903546	non_blind	5	4734464	509	222.055	966.102
chr7	144904144	144904365	144904361	non_blind	3	4734465	6486	2829.56	1053.73
chr7	144904362	144904520	144904366	non_blind	5	4734466	8246	3597.38	1183.17
chr7	144904804	144904912	144904908	non_blind	3	4734467	1261	550.12	1218.18
chr7	144904967	144905421	144904971	non_blind	5	4734472	18	7.85263	1119.19
chr7	144905615	144905730	144905726	non_blind	3	4734475	12849	5605.47	1146.57
chr7	144905727	144905992	144905731	non_blind	5	4734476	4218	1840.13	1135.99
chr7	144906091	144906395	144906095	non_blind	5	4734478	6231	2718.32	1001.25
chr7	144906392	144906459	144906455	non_blind	3	4734479	1686	735.53	830.53
chr7	144906456	144906952	144906460	non_blind	5	4734480	6128	2673.38	804.334
chr7	144907697	144907908	144907904	non_blind	3	4734481	2	0.872514	804.334
chr7	144908060	144908135	144908064	non_blind	5	4734486	2022	882.112	803.96
chr7	144908495	144908550	144908499	non_blind	5	4734488	5536	2415.12	803.96
chr7	144909097	144909220	144909101	non_blind	5	4734492	28	12.2152	536.409
chr7	144914859	144915025	144915021	non_blind	3	4734503	8292	3617.44	378.858
chr7	144915022	144915206	144915026	non_blind	5	4734504	2127	927.919	378.858
chr7	144915585	144915805	144915589	non_blind	5	4734506	1674	730.294	378.277
chr7	144915821	144916368	144915825	non_blind	5	4734508	5152	2247.6	378.277
chr7	144916479	144916510	144916506	non_blind	3	4734509	388	169.268	378.277
chr7	144917066	144917113	144917109	non_blind	3	4734511	576	251.284	454.185
chr7	144919282	144919603	144919599	non_blind	3	4734521	3654	1594.08	176.58
chr7	144920132	144920418	144920136	non_blind	5	4734524	26	11.3427	164.614
chr7	144920822	144921038	144920826	non_blind	5	4734528	4244	1851.48	164.905
chr7	144924880	144925150	144925146	non_blind	3	4734539	14	6.1076	88.4563
chr7	144929206	144929694	144929210	non_blind	5	4734562	4060	1771.2	84.3638
chr7	144930671	144930694	144930690	non_blind	3	4734563	1	0.436257	84.3638
chr7	144932960	144933623	144932964	non_blind	5	4734574	1032	450.217	21.4389
chr7	144939769	144939907	144939773	non_blind	5	4734604	12982	5663.49	279.62
chr7	144943216	144943685	144943681	non_blind	3	4734607	478	208.531	279.62
chr7	144957347	144957492	144957351	non_blind	5	4734680	936	408.337	28.2321
chr7	144957589	144958044	144958040	non_blind	3	4734681	423	184.537	28.2321
chr7	144961894	144962058	144961898	non_blind	5	4734692	90	39.2631	1.86967
chr7	144995394	144995614	144995610	non_blind	3	4734803	232	101.212	4.8196
chr7	145016691	145017160	145016695	non_blind	5	4734886	1177	513.475	24.4512
chr7	145028613	145028777	145028773	non_blind	3	4734931	9416	4107.8	195.609
chr7	145035958	145035993	145035962	non_blind	5	4734962	196	85.5064	4.07173
chr7	145043036	145043301	145043297	non_blind	3	4734997	4335	1891.17	90.0559
chr7	145046625	145046966	145046962	non_blind	3	4735011	495	215.947	55.0723
chr7	145046963	145047463	145046967	non_blind	5	4735012	2156	940.57	55.0723
chr7	145051334	145051485	145051338	non_blind	5	4735026	1941	846.775	93.4421
chr7	145052591	145052996	145052595	non_blind	5	4735030	2557	1115.51	93.4421
chr7	145064822	145065660	145065656	non_blind	3	4735065	23	10.0339	0.477805
chr7	145084800	145084923	145084804	non_blind	5	4735120	17	7.41637	0.353161
chr7	145101578	145101748	145101582	non_blind	5	4735198	4459	1945.27	142.531
chr7	145106158	145106575	145106571	non_blind	3	4735207	2402	1047.89	142.531
chr7	145131740	145131893	145131744	non_blind	5	4735300	2404	1048.76	60.6397
chr7	145133754	145134163	145134159	non_blind	3	4735309	515	224.672	60.6397
chr7	145135146	145135226	145135150	non_blind	5	4735320	667	290.984	13.8564
chr7	145139381	145139830	145139385	non_blind	5	4735334	957	417.498	19.8809
chr7	145148589	145148652	145148593	non_blind	5	4735372	3582	1562.67	74.413
chr7	145151704	145152576	145151708	non_blind	5	4735386	209	91.1777	4.3418
chr7	145158182	145158476	145158472	non_blind	3	4735405	3076	1341.93	124.022
chr7	145158844	145159208	145158848	non_blind	5	4735410	2894	1262.53	124.022
chr7	145165437	145165617	145165441	non_blind	5	4735432	7181	3132.76	149.179
chr7	145180168	145180205	145180201	non_blind	3	4735485	140	61.076	2.90838
chr7	145186516	145186706	145186520	non_blind	5	4735514	3805	1659.96	79.0456
chr7	145214383	145214437	145214387	non_blind	5	4735610	372	162.288	7.72798
chr7	145223873	145224192	145223877	non_blind	5	4735640	4137	1804.8	91.9672
chr7	145225374	145226070	145226066	non_blind	3	4735643	290	126.515	120.843
chr7	145226902	145226991	145226987	non_blind	3	4735653	1390	606.397	34.9006
chr7	145229326	145229880	145229876	non_blind	3	4735669	587	256.083	64.3375
chr7	145229877	145230099	145229881	non_blind	5	4735670	2508	1094.13	64.3375
chr7	145230096	145230386	145230382	non_blind	3	4735671	2	0.872514	64.3375
chr7	145234347	145234542	145234351	non_blind	5	4735688	1368	596.8	59.3102
chr7	145237626	145237681	145237677	non_blind	3	4735695	1487	648.714	248.812
chr7	145238607	145238629	145238611	non_blind	5	4735702	1885	822.345	220.393
chr7	145238874	145239058	145238878	non_blind	5	4735704	7237	3157.19	220.393
chr7	145244503	145244764	145244507	non_blind	5	4735730	6048	2638.48	125.642
chr7	145248160	145248286	145248164	non_blind	5	4735756	3723	1624.19	461.311
chr7	145250811	145251212	145250815	non_blind	5	4735764	18483	8063.34	461.311
chr7	145255372	145255564	145255560	non_blind	3	4735787	28	12.2152	0.581676
chr7	145260974	145261079	145260978	non_blind	5	4735814	571	249.103	21.6259
chr7	145264079	145264245	145264083	non_blind	5	4735824	470	205.041	21.6259
chr7	145274123	145274441	145274127	non_blind	5	4735846	3525	1537.81	73.2289
chr7	145278721	145278785	145278725	non_blind	5	4735858	5169	2255.01	190.478
chr7	145281892	145282306	145282302	non_blind	3	4735865	4000	1745.03	190.478
chr7	145289060	145289243	145289239	non_blind	3	4735885	2452	1069.7	50.9382
chr7	145322412	145322570	145322416	non_blind	5	4736004	2397	1045.71	49.7956
chr8	13991936	13992229	13991940	non_blind	5	4782266	4643	2025.54	96.4544
chr8	14334531	14334653	14334649	non_blind	3	4783715	6400	2792.05	132.955
chr8	14771574	14771742	14771578	blind	5	4785650	2736	1193.6	56.8381
chr8	16490624	16490643	16490639	blind	3	4792819	38	16.5778	0.789418
chr8	17355553	17355937	17355933	non_blind	3	4796603	1050	458.07	21.8129
chr8	22438796	22438824	22438800	non_blind	5	4817952	625	272.661	12.9838
chr8	25658434	25658592	25658588	blind	3	4830905	4163	1816.14	86.4828
chr8	26185102	26185509	26185505	blind	3	4833297	1029	448.909	21.3766
chr8	26453533	26454125	26453537	non_blind	5	4834276	3768	1643.82	78.277
chr8	27167561	27167765	27167761	non_blind	3	4836985	6271	2735.77	130.275
chr8	30572360	30573001	30572997	blind	3	4852173	893	389.578	18.5513
chr8	33159652	33159932	33159656	blind	5	4863084	1101	480.319	22.8723
chr8	34529011	34529266	34529262	non_blind	3	4868543	8191	3573.38	170.161
chr8	36395893	36396018	36395897	non_blind	5	4876084	1733	756.034	36.0016
chr8	39509104	39509171	39509167	non_blind	3	4889603	5	2.18129	0.103871
chr8	45271364	45271797	45271793	blind	3	4914739	2236	975.471	46.451
chr8	47888107	47888476	47888111	non_blind	5	4925354	1	0.436257	0.0207742
chr8	50546074	50546280	50546276	non_blind	3	4936307	77	33.5918	1.59961
chr8	54574210	54574258	54574254	non_blind	3	4953883	10	4.36257	0.207742
chr8	56438700	56438806	56438704	non_blind	5	4960776	4058	1770.33	84.3015
chr8	64755020	64755558	64755024	non_blind	5	4996648	6	2.61754	0.124645
chr8	73718538	73718807	73718803	non_blind	3	5035023	1030	449.345	21.3974
chr8	76346616	76347256	76347252	blind	3	5046435	1363	594.619	28.3152
chr8	79252890	79253108	79252894	blind	5	5058382	2236	975.471	46.451
chr8	80217321	80217520	80217325	non_blind	5	5062594	1123	489.917	23.3294
chr8	88268508	88268657	88268512	non_blind	5	5095638	5412	2361.02	112.43
chr8	90993565	90993600	90993569	non_blind	5	5106246	863	376.49	17.9281
chr8	97752278	97752750	97752282	non_blind	5	5133550	2666	1163.06	55.3839
chr8	103400515	103400584	103400580	non_blind	3	5157903	1516	661.366	31.4936
chr8	105250782	105251024	105251020	non_blind	3	5165299	3693	1611.1	76.7189
chr8	107533151	107533246	107533155	non_blind	5	5175154	2497	1089.33	51.8731
chr8	109947511	109947561	109947515	non_blind	5	5184928	1	0.436257	0.0207742
chr8	116656973	116657419	116657415	non_blind	3	5211583	1854	808.821	38.5153
chr8	118291104	118291256	118291108	blind	5	5217888	2365	1031.75	49.1309
chr8	119815889	119816135	119815893	non_blind	5	5223640	3	1.30877	0.0623225
chr8	120398278	120398353	120398282	non_blind	5	5225808	324	141.347	6.73082
chr8	123017077	123017183	123017179	blind	3	5235741	4030	1758.12	83.7198
chr8	126960950	126961138	126960954	non_blind	5	5250866	153	66.7473	3.17845
chr8	127245391	127245742	127245738	non_blind	3	5252041	962	419.679	19.9847
chr8	127279129	127279176	127279172	non_blind	3	5252183	10	4.36257	0.207742
chr9	4793861	4794182	4793865	non_blind	5	5268721	1153	503.005	23.9526
chr9	10357607	10358364	10357611	blind	5	5293521	110	47.9883	2.28516
chr9	17248594	17248634	17248630	non_blind	3	5323104	2379	1037.86	49.4217
chr9	21113051	21113177	21113055	blind	5	5340255	1002	437.13	20.8157
chr9	22054553	22054821	22054817	non_blind	3	5344278	533	232.525	11.0726
chr9	23399866	23399969	23399965	blind	3	5349724	639	278.768	13.2747
chr9	23423123	23423368	23423364	non_blind	3	5349834	919	400.92	19.0914
chr9	27731915	27731964	27731960	blind	3	5368528	1403	612.069	29.1461
chr9	38773615	38773867	38773619	blind	5	5414851	1701	742.073	35.3368
chr9	42421559	42421634	42421630	blind	3	5430240	2238	976.344	46.4925
chr9	42621715	42621939	42621719	non_blind	5	5431087	1764	769.558	36.6456
chr9	43772766	43773310	43772770	blind	5	5435577	569	248.23	11.8205
chr9	44153694	44153826	44153822	blind	3	5436982	3229	1408.67	67.0797
chr9	48130205	48130280	48130276	non_blind	3	5452288	4	1.74503	0.0830966
chr9	52114792	52114993	52114796	blind	5	5468431	3377	1473.24	70.1543
chr9	56386786	56386898	56386894	non_blind	3	5486808	1518	662.238	31.5352
chr9	57015887	57015986	57015891	blind	5	5489179	605	263.936	12.5684
chr9	60283932	60284282	60283936	non_blind	5	5502749	804	350.751	16.7024
chr9	63651308	63651499	63651312	non_blind	5	5515841	4702	2051.28	97.6801
chr9	65292632	65293319	65292636	non_blind	5	5522501	5	2.18129	0.103871
chr9	66983768	66983998	66983994	blind	3	5529882	2493	1087.59	51.79
chr9	67983682	67983783	67983779	blind	3	5533896	920	401.357	19.1122
chr9	69036823	69037137	69036827	non_blind	5	5538263	1526	665.728	31.7014
chr9	83386710	83386789	83386785	blind	3	5598748	12	5.23509	0.24929
chr9	86041490	86041649	86041494	blind	5	5609917	2348	1024.33	48.7777
chr9	94951149	94951760	94951756	non_blind	3	5648228	211	92.0503	4.38335
chr9	95193519	95193879	95193875	non_blind	3	5649194	44	19.1953	0.914063
chr9	97682021	97682049	97682025	non_blind	5	5659557	3352	1462.33	69.635
chr9	98365381	98365637	98365385	non_blind	5	5662253	253	110.373	5.25586
chr9	102840770	102841051	102841047	non_blind	3	5680034	2	0.872514	0.0415483
chr9	103291334	103291985	103291981	non_blind	3	5681732	201	87.6877	4.1756
chr9	105805469	105805597	105805593	non_blind	3	5691956	2300	1003.39	47.7805
chr9	113259986	113260310	113259990	blind	5	5723151	2759	1203.63	57.3159
chr9	117652384	117652599	117652388	non_blind	5	5740681	2619	1142.56	54.4075
chr9	120615527	120615577	120615531	blind	5	5752279	2014	878.622	41.8391
chr9	122028922	122029134	122029130	blind	3	5757356	4435	1934.8	92.1334
chr9	123245477	123245641	123245481	blind	5	5762181	544	237.324	11.3011
chr10	8239467	8239502	8239498	non_blind	3	5788037	5813	2535.96	120.76
chr10	9918732	9918971	9918967	non_blind	3	5794913	3293	1436.59	68.4093
chr10	12908868	12909219	12909215	blind	3	5807507	3592	1567.04	74.6207
chr10	14183970	14184245	14183974	blind	5	5812954	39	17.014	0.810192
chr10	19610748	19610876	19610872	blind	3	5836583	1	0.436257	0.0207742
chr10	19961899	19962375	19962371	blind	3	5837977	1334	581.967	27.7127
chr10	20489296	20489527	20489523	non_blind	3	5840271	898	391.759	18.6552
chr10	21595124	21595183	21595128	non_blind	5	5844790	5954	2597.48	123.689
chr10	23569622	23569798	23569626	blind	5	5852864	2393	1043.96	49.7125
chr10	27727752	27727861	27727756	blind	5	5870436	1	0.436257	0.0207742
chr10	31495559	31495617	31495613	non_blind	3	5886709	18	7.85263	0.373935
chr10	31744665	31744866	31744669	non_blind	5	5887828	2196	958.021	45.62
chr10	33041160	33041357	33041353	non_blind	3	5893717	1587	692.34	32.9686
chr10	43034972	43035110	43034976	blind	5	5936382	119	51.9146	2.47212
chr10	44457807	44457970	44457966	non_blind	3	5942053	475	207.222	9.86772
chr10	45808558	45808668	45808562	blind	5	5947686	3833	1672.17	79.6273
chr10	48770221	48770345	48770341	non_blind	3	5961281	1231	537.033	25.573
chr10	58842341	58842461	58842457	non_blind	3	6004635	1254	547.066	26.0508
chr10	59596049	59596215	59596053	non_blind	5	6007810	5711	2491.46	118.641
chr10	60938564	60938813	60938568	non_blind	5	6013010	32	13.9602	0.664773
chr10	61063955	61064042	61063959	non_blind	5	6013400	2614	1140.38	54.3036
chr10	63043842	63044022	63043846	blind	5	6021446	514	224.236	10.6779
chr10	69370797	69371011	69370801	non_blind	5	6047808	3045	1328.4	63.2573
chr10	77400538	77401125	77401121	blind	3	6081345	74	32.283	1.53729
chr10	80304922	80304992	80304988	non_blind	3	6093107	1699	741.201	35.2953
chr10	89233535	89233828	89233539	non_blind	5	6128494	1	0.436257	0.0207742
chr10	95193668	95193718	95193672	blind	5	6152736	1574	686.669	32.6985
chr10	95891389	95891778	95891774	non_blind	3	6155401	1040	453.707	21.6051
chr10	99370108	99370169	99370112	non_blind	5	6169772	36	15.7053	0.747869
chr10	99604118	99604404	99604122	blind	5	6170712	302	131.75	6.27379
chr10	109192899	109193221	109192903	non_blind	5	6211840	2775	1210.61	57.6483
chr10	113298510	113298834	113298514	non_blind	5	6228776	97	42.3169	2.01509
chr10	114483709	114484990	114483713	non_blind	5	6233902	1	0.436257	0.0207742
chr10	120211471	120211938	120211934	blind	3	6256875	531	231.653	11.0311
chr10	120234629	120234992	120234633	blind	5	6256970	15	6.54386	0.311612
chr10	120666923	120667079	120667075	blind	3	6258651	241	105.138	5.00657
chr10	121624369	121624513	121624373	non_blind	5	6262538	5539	2416.43	115.068
chr10	122977576	122977652	122977580	non_blind	5	6268048	1298	566.262	26.9648
chr10	124280436	124280700	124280696	non_blind	3	6273727	2347	1023.9	48.7569
chr10	127695747	127695839	127695751	blind	5	6287298	3	1.30877	0.0623225
chr11	3167198	3167306	3167202	blind	5	6300358	5582	2435.19	115.961
chr11	4275458	4275822	4275462	blind	5	6304894	257	112.118	5.33896
chr11	12191866	12192026	12191870	non_blind	5	6338754	3439	1500.29	71.4423
chr11	13850792	13850836	13850796	non_blind	5	6346234	552	240.814	11.4673
chr11	14879707	14880062	14879711	non_blind	5	6350998	1097	478.574	22.7892
chr11	21125664	21125846	21125668	non_blind	5	6377280	4113	1794.33	85.4441
chr11	21322034	21322163	21322159	non_blind	3	6378221	3529	1539.55	73.312
chr11	21645734	21645770	21645766	non_blind	3	6379581	2463	1074.5	51.1667
chr11	25279798	25279896	25279802	non_blind	5	6395250	369	160.979	7.66566
chr11	26294775	26295050	26294779	non_blind	5	6399492	1	0.436257	0.0207742
chr11	28612949	28613022	28612953	non_blind	5	6409858	4220	1841.01	87.6669
chr11	28863467	28863724	28863471	blind	5	6410922	1	0.436257	0.0207742
chr11	31880620	31880661	31880624	non_blind	5	6423982	3	1.30877	0.0623225
chr11	35140448	35140598	35140594	non_blind	3	6436097	497	216.82	10.3248
chr11	37749117	37749217	37749213	non_blind	3	6446863	5076	2214.44	105.45
chr11	39528216	39528339	39528220	non_blind	5	6454578	2320	1012.12	48.196
chr11	43254217	43254462	43254221	non_blind	5	6470822	17	7.41637	0.353161
chr11	43880956	43881491	43881487	blind	3	6473333	38	16.5778	0.789418
chr11	49798473	49798732	49798477	non_blind	5	6498096	67	29.2292	1.39187
chr11	52324269	52324330	52324326	non_blind	3	6508289	1091	475.957	22.6646
chr11	57412012	57412089	57412016	non_blind	5	6528692	837	365.147	17.388
chr11	57571093	57571212	57571208	non_blind	3	6529311	2105	918.321	43.7296
chr11	57985004	57985232	57985008	non_blind	5	6530750	2014	878.622	41.8391
chr11	58228054	58228170	58228166	blind	3	6531733	6097	2659.86	126.66
chr11	60477258	60477517	60477262	non_blind	5	6541092	8711	3800.24	180.964
chr11	62812768	62813707	62813703	non_blind	3	6550899	3721	1623.31	77.3006
chr11	63149799	63149950	63149946	non_blind	3	6552157	2077	906.106	43.1479
chr11	63790552	63790676	63790672	non_blind	3	6554589	2	0.872514	0.0415483
chr11	64031093	64031423	64031097	non_blind	5	6555570	2371	1034.37	49.2555
chr11	64230780	64231046	64230784	blind	5	6556464	22	9.59766	0.457031
chr11	64488730	64488805	64488801	non_blind	3	6557487	32	13.9602	0.664773
chr11	68003663	68003891	68003887	blind	3	6571787	5058	2206.59	105.076
chr11	69620454	69620617	69620613	non_blind	3	6578071	85	37.0819	1.7658
chr11	70697727	70697894	70697890	non_blind	3	6582349	3708	1617.64	77.0305
chr11	70808180	70808346	70808342	blind	3	6582793	1362	594.182	28.2944
chr11	72665817	72666203	72666199	non_blind	3	6590429	35	15.269	0.727095
chr11	72954145	72954196	72954192	non_blind	3	6591737	90	39.2631	1.86967
chr11	76093654	76093843	76093658	non_blind	5	6605322	1466	639.553	30.4549
chr11	78164600	78164629	78164625	non_blind	3	6614133	170	74.1637	3.53161
chr11	79706065	79706150	79706146	non_blind	3	6620695	1522	663.983	31.6183
chr11	81588282	81588530	81588286	non_blind	5	6628262	4954	2161.22	102.915
chr11	82572795	82573167	82572799	non_blind	5	6631856	886	386.524	18.4059
chr11	83861909	83862157	83862153	blind	3	6636883	2232	973.726	46.3679
chr11	87921703	87921873	87921707	blind	5	6654404	1807	788.317	37.5389
chr11	88185755	88185856	88185852	non_blind	3	6655385	152	66.3111	3.15767
chr11	93154764	93154911	93154768	non_blind	5	6675746	3407	1486.33	70.7775
chr11	93821007	93821509	93821505	non_blind	3	6678469	2	0.872514	0.0415483
chr11	94325030	94325052	94325048	non_blind	3	6680767	529	230.78	10.9895
chr11	96909463	96909487	96909483	non_blind	3	6690501	1815	791.807	37.7051
chr11	98112574	98112734	98112578	non_blind	5	6695088	1106	482.5	22.9762
chr11	101138134	101138320	101138316	blind	3	6706927	1125	490.789	23.3709
chr11	101474627	101474879	101474631	non_blind	5	6708248	1357	592.001	28.1905
chr11	103472838	103472909	103472842	blind	5	6716182	26	11.3427	0.540128
chr11	105346777	105346832	105346828	non_blind	3	6723673	1	0.436257	0.0207742
chr11	106002572	106003110	106003106	non_blind	3	6726527	2505	1092.82	52.0392
chr11	109125905	109126009	109125909	non_blind	5	6739398	3376	1472.8	70.1335
chr11	110103110	110103289	110103114	non_blind	5	6743102	1991	868.588	41.3613
chr11	114201394	114201619	114201615	non_blind	3	6759281	2838	1238.1	58.957
chr11	115670640	115670781	115670644	non_blind	5	6764874	692	301.89	14.3757
chr11	116415695	116415911	116415699	non_blind	5	6767750	1235	538.778	25.6561
chr11	118627478	118627595	118627591	non_blind	3	6776283	6022	2627.14	125.102
chr11	119055984	119056088	119055988	non_blind	5	6777920	3451	1505.52	71.6916
chr11	119076662	119076974	119076970	non_blind	3	6777975	101	44.062	2.09819
chr11	119345999	119346219	119346215	non_blind	3	6778947	2837	1237.66	58.9363
chr11	120778517	120778950	120778521	non_blind	5	6784710	2540	1108.09	52.7663
chr11	121309029	121309239	121309235	non_blind	3	6787005	9220	4022.29	191.538
chr11	121351239	121351339	121351243	blind	5	6787194	2062	899.562	42.8363
chr11	121795103	121795230	121795107	blind	5	6789132	1777	775.229	36.9157
chr12	3496759	3496957	3496953	non_blind	3	6792295	411	179.302	8.53818
chr12	5956695	5956786	5956782	blind	3	6802807	2332	1017.35	48.4453
chr12	9129683	9129965	9129687	blind	5	6816326	4249	1853.66	88.2694
chr12	10002190	10002438	10002194	blind	5	6820124	4687	2044.74	97.3684
chr12	12406268	12406441	12406272	non_blind	5	6830666	7550	3293.74	156.845
chr12	16070540	16070661	16070657	non_blind	3	6846573	933	407.028	19.3823
chr12	26394245	26394547	26394543	non_blind	3	6888717	3292	1436.16	68.3885
chr12	28058211	28058424	28058215	non_blind	5	6895884	467	203.732	9.70153
chr12	29123282	29123496	29123286	blind	5	6900352	1462	637.808	30.3718
chr12	31200512	31200535	31200531	non_blind	3	6909257	5248	2289.48	109.023
chr12	31984947	31985027	31984951	non_blind	5	6912716	1670	728.549	34.6928
chr12	34219016	34219121	34219020	non_blind	5	6922280	3583	1563.11	74.4338
chr12	35711744	35712534	35712530	non_blind	3	6928819	414	180.61	8.6005
chr12	36857086	36857195	36857191	non_blind	3	6933629	2463	1074.5	51.1667
chr12	39122732	39122835	39122831	blind	3	6943487	1015	442.801	21.0858
chr12	39967515	39967709	39967705	non_blind	3	6946977	9	3.92631	0.186967
chr12	43827603	43827663	43827659	non_blind	3	6964197	2973	1296.99	61.7615
chr12	54048782	54048880	54048876	non_blind	3	7009323	1854	808.821	38.5153
chr12	55492851	55493033	55492855	non_blind	5	7015492	4687	2044.74	97.3684
chr12	73201165	73201258	73201169	non_blind	5	7091822	1247	544.013	25.9054
chr12	74941710	74942195	74941714	non_blind	5	7098844	1734	756.47	36.0224
chr12	75532376	75532853	75532380	non_blind	5	7101316	103	44.9345	2.13974
chr12	79412180	79412700	79412696	non_blind	3	7117619	1637	714.153	34.0073
chr12	81748181	81748343	81748185	non_blind	5	7127038	4803	2095.34	99.7782
chr12	85524317	85524388	85524384	non_blind	3	7142247	211	92.0503	4.38335
chr12	87429917	87430174	87430170	non_blind	3	7149785	2002	873.387	41.5898
chr12	89748245	89748391	89748387	non_blind	3	7159747	69	30.1017	1.43342
chr12	93213912	93214212	93213916	non_blind	5	7174596	3681	1605.86	76.4696
chr12	93664373	93664500	93664377	blind	5	7176722	60	26.1754	1.24645
chr12	94044184	94044551	94044188	non_blind	5	7178364	7798	3401.93	161.997
chr12	117745331	117745726	117745335	blind	5	7277472	588	256.519	12.2152
chr12	117957876	117958089	117957880	non_blind	5	7278328	3	1.30877	0.0623225
chr13	6966458	6966981	6966462	blind	5	7304668	1872	816.673	38.8892
chr13	8777693	8777785	8777781	non_blind	3	7312559	290	126.515	6.0245
chr13	9291003	9291237	9291007	non_blind	5	7314872	1	0.436257	0.0207742
chr13	10233097	10233334	10233330	non_blind	3	7319197	458	199.806	9.51456
chr13	12500930	12501080	12501076	non_blind	3	7328631	455	198.497	9.45224
chr13	23314219	23314451	23314223	blind	5	7375960	127	55.4047	2.63832
chr13	26665208	26665519	26665515	non_blind	3	7390157	3575	1559.62	74.2676
chr13	30854482	30854924	30854486	blind	5	7408158	21	9.1614	0.436257
chr13	43656580	43656691	43656687	non_blind	3	7460939	1940	846.339	40.3019
chr13	50423440	50423721	50423444	non_blind	5	7488290	4983	2173.87	103.518
chr13	56308912	56309022	56309018	blind	3	7511609	1628	710.227	33.8203
chr13	57415031	57415258	57415254	non_blind	3	7515775	34	14.8327	0.706321
chr13	60720894	60721156	60721152	non_blind	3	7528641	2027	884.293	42.1092
chr13	68835301	68835786	68835782	non_blind	3	7563447	40	17.4503	0.830966
chr13	69818555	69818802	69818559	blind	5	7567374	6815	2973.09	141.576
chr13	71022768	71023677	71023673	non_blind	3	7572303	8	3.49006	0.166193
chr13	72963228	72963419	72963415	non_blind	3	7580459	174	75.9087	3.6147
chr13	82576728	82576806	82576802	blind	3	7623389	276	120.407	5.73367
chr13	89369694	89370012	89370008	blind	3	7653685	48	20.9403	0.997159
chr13	91788797	91789022	91789018	non_blind	3	7664111	4492	1959.67	93.3175
chr13	92753754	92754120	92754116	blind	3	7668167	349	152.254	7.25018
chr13	105819318	105819798	105819322	non_blind	5	7722082	185	80.7076	3.84322
chr13	111366779	111367003	111366999	blind	3	7745383	258	112.554	5.35973
chr13	117119937	117120111	117119941	non_blind	5	7769302	1532	668.346	31.826
chr13	118548690	118549352	118548694	blind	5	7775408	2	0.872514	0.0415483
chr14	7842622	7842752	7842626	non_blind	5	7802356	500	218.129	10.3871
chr14	7949422	7949593	7949589	non_blind	3	7802795	4165	1817.01	86.5243
chr14	8735119	8735264	8735123	non_blind	5	7806074	643	280.513	13.3578
chr14	23682829	23682911	23682833	non_blind	5	7870810	729	318.031	15.1444
chr14	30131769	30131898	30131894	blind	3	7897915	5146	2244.98	106.904
chr14	30398457	30398537	30398533	blind	3	7898969	1435	626.029	29.8109
chr14	33731645	33731936	33731932	non_blind	3	7912621	3265	1424.38	67.8276
chr14	35921640	35921759	35921755	non_blind	3	7921815	76	33.1555	1.57884
chr14	38434971	38435062	38434975	non_blind	5	7933100	2413	1052.69	50.128
chr14	39830103	39830443	39830439	non_blind	3	7939359	879	383.47	18.2605
chr14	40691175	40691197	40691193	non_blind	3	7943123	3490	1522.54	72.5018
chr14	44858242	44858591	44858587	blind	3	7962213	2484	1083.66	51.603
chr14	45535244	45535862	45535858	non_blind	3	7965187	24	10.4702	0.49858
chr14	45786601	45786982	45786605	blind	5	7966180	45	19.6316	0.934837
chr14	48699333	48699531	48699337	blind	5	7977862	6277	2738.39	130.399
chr14	56788929	56789240	56788933	non_blind	5	8012164	1541	672.272	32.013
chr14	65335388	65335415	65335411	non_blind	3	8047425	55	23.9941	1.14258
chr14	67151706	67151959	67151710	non_blind	5	8054574	1746	761.705	36.2717
chr14	67719011	67719171	67719167	non_blind	3	8056707	952	415.317	19.777
chr14	68620906	68621137	68621133	non_blind	3	8060241	19	8.28889	0.394709
chr14	77489917	77490256	77489921	non_blind	5	8097096	6816	2973.53	141.597
chr14	79422127	79422338	79422131	non_blind	5	8105078	4498	1962.28	93.4421
chr14	79479525	79479699	79479529	non_blind	5	8105344	697	304.071	14.4796
chr14	86274650	86275278	86274654	non_blind	5	8134796	722	314.978	14.9989
chr14	86432965	86433142	86432969	non_blind	5	8135454	2438	1063.59	50.6474
chr14	90335573	90335699	90335695	non_blind	3	8152955	5254	2292.1	109.147
chr14	94154261	94154496	94154492	blind	3	8169759	2583	1126.85	53.6596
chr14	95992885	95993139	95992889	blind	5	8177786	1630	711.099	33.8619
chr14	103041499	103041618	103041614	non_blind	3	8207881	179	78.09	3.71857
chr14	112162008	112162109	112162012	non_blind	5	8247256	1528	666.601	31.7429
chr14	122373997	122374299	122374295	blind	3	8290673	229	99.9029	4.75728
chr14	122416797	122416825	122416801	non_blind	5	8290842	3652	1593.21	75.8672
chr14	124084538	124084784	124084780	blind	3	8298189	891	388.705	18.5098
chr15	5108580	5108750	5108746	non_blind	3	8310476	5	2.18129	0.103871
chr15	7959609	7960018	7959613	non_blind	5	8322631	2605	1136.45	54.1167
chr15	18478341	18478716	18478712	blind	3	8367864	1	0.436257	0.0207742
chr15	19345057	19345274	19345270	blind	3	8371796	42	18.3228	0.872514
chr15	25386360	25386684	25386680	non_blind	3	8398342	1453	633.882	30.1848
chr15	30632165	30632621	30632617	blind	3	8420714	545	237.76	11.3219
chr15	34087478	34087699	34087695	non_blind	3	8435418	3788	1652.54	78.6925
chr15	36730882	36731154	36730886	blind	5	8447311	894	390.014	18.5721
chr15	41266055	41266121	41266059	non_blind	5	8465379	30	13.0877	0.623225
chr15	41830111	41830201	41830115	blind	5	8467831	2267	988.995	47.095
chr15	42917801	42918006	42918002	non_blind	3	8472546	202	88.1239	4.19638
chr15	52906165	52906437	52906433	blind	3	8516250	4877	2127.63	101.316
chr15	53063828	53063997	53063832	non_blind	5	8516897	11	4.79883	0.228516
chr15	54364250	54364618	54364614	blind	3	8522524	312	136.112	6.48153
chr15	55089360	55089673	55089364	non_blind	5	8525619	1	0.436257	2.57599
chr15	55091822	55092215	55091826	non_blind	5	8525627	123	53.6596	2.57599
chr15	57559952	57560296	57560292	non_blind	3	8536176	3552	1549.59	73.7898
chr15	59301813	59302009	59302005	blind	3	8543324	1185	516.965	24.6174
chr15	62906387	62906652	62906648	blind	3	8558680	2977	1298.74	61.8446
chr15	63149665	63149837	63149669	non_blind	5	8559783	452	197.188	9.38992
chr15	72117619	72117977	72117623	non_blind	5	8599581	2	0.872514	0.0415483
chr15	72223591	72223736	72223595	non_blind	5	8600021	95	41.4444	1.97354
chr15	76994045	76994082	76994049	non_blind	5	8619939	1918	836.741	39.8448
chr15	77118602	77119009	77119005	non_blind	3	8620430	761	331.992	15.8091
chr15	78377373	78377454	78377450	non_blind	3	8625286	902	393.504	18.7383
chr15	82183117	82183317	82183313	non_blind	3	8640380	3528	1539.12	73.2912
chr15	83380416	83380448	83380444	blind	3	8645078	1315	573.678	27.318
chr15	85514103	85514575	85514107	non_blind	5	8653101	344	150.072	7.14631
chr15	92199266	92199354	92199270	non_blind	5	8680035	1191	519.582	24.742
chr15	101847846	101848420	101848416	non_blind	3	8718544	1068	465.923	22.1868
chr15	102738579	102738839	102738583	non_blind	5	8722311	3437	1499.42	71.4008
chr15	103212888	103213226	103212892	non_blind	5	8723923	19	8.28889	0.394709
chr16	5896515	5896719	5896715	blind	3	8738482	82	35.7731	1.70348
chr16	6021540	6021687	6021683	blind	3	8739032	1	0.436257	0.0207742
chr16	9216639	9216965	9216961	non_blind	3	8752610	1	0.436257	0.0207742
chr16	11945148	11945232	11945228	non_blind	3	8763784	3966	1730.2	82.3903
chr16	15174094	15174259	15174098	non_blind	5	8777249	1	0.436257	0.0207742
chr16	20048327	20048514	20048510	non_blind	3	8799432	930	405.719	19.32
chr16	21833492	21833710	21833706	non_blind	3	8806738	4621	2015.94	95.9973
chr16	29072492	29072871	29072867	non_blind	3	8836576	1	0.436257	0.0207742
chr16	31187981	31188098	31187985	non_blind	5	8844637	6020	2626.27	125.06
chr16	31657235	31657677	31657239	blind	5	8846363	4969	2167.76	103.227
chr16	34103847	34104072	34103851	non_blind	5	8856551	1341	585.021	27.8581
chr16	35593890	35594245	35593894	non_blind	5	8862469	16	6.98011	0.332386
chr16	40866232	40866441	40866437	non_blind	3	8884310	3322	1449.25	69.0117
chr16	41707541	41708181	41707545	non_blind	5	8887769	26	11.3427	0.540128
chr16	46040100	46040278	46040274	non_blind	3	8906114	265	115.608	5.50515
chr16	49046622	49047095	49047091	non_blind	3	8919418	2345	1023.02	48.7154
chr16	72306121	72306286	72306125	non_blind	5	9020839	3606	1573.14	74.9116
chr16	75191629	75191815	75191811	non_blind	3	9032750	1987	866.843	41.2782
chr16	78393127	78393608	78393131	blind	5	9046387	1881	820.6	39.0762
chr16	80592241	80592406	80592402	non_blind	3	9055804	8	3.49006	0.166193
chr16	83241771	83242266	83241775	non_blind	5	9067327	144	62.821	2.99148
chr16	89786664	89786955	89786668	blind	5	9095579	396	172.758	8.22656
chr16	97443370	97443659	97443655	non_blind	3	9125498	1	0.436257	0.0207742
chr16	97822917	97823157	97823153	non_blind	3	9127060	3985	1738.48	82.785
chr17	7792490	7792738	7792494	non_blind	5	9147985	4651	2029.03	96.6206
chr17	10253318	10253463	10253459	non_blind	3	9157702	3993	1741.97	82.9512
chr17	13711591	13711708	13711704	blind	3	9171328	4216	1839.26	87.5838
chr17	19252061	19252443	19252439	non_blind	3	9195824	1996	870.769	41.4652
chr17	23746638	23746821	23746642	non_blind	5	9216099	5324	2322.63	110.602
chr17	28174115	28174186	28174182	non_blind	3	9234458	8	3.49006	0.166193
chr17	31522369	31522434	31522373	non_blind	5	9247563	323	140.911	6.71005
chr17	33804892	33805029	33805025	non_blind	3	9257076	1139	496.897	23.6618
chr17	34679555	34679683	34679679	non_blind	3	9260188	90	39.2631	1.86967
chr17	35649521	35649686	35649682	non_blind	3	9263902	2429	1059.67	50.4604
chr17	39086498	39086569	39086565	blind	3	9278750	3959	1727.14	82.2449
chr17	41652320	41652449	41652324	non_blind	5	9290337	1280	558.409	26.5909
chr17	44090143	44090352	44090348	non_blind	3	9300674	83	36.2093	1.72425
chr17	45077170	45077248	45077244	blind	3	9304620	1186	517.401	24.6381
chr17	46142280	46142692	46142284	non_blind	5	9308677	3227	1407.8	67.0382
chr17	47562829	47562900	47562896	blind	3	9314328	3060	1334.95	63.5689
chr17	47646311	47646334	47646315	non_blind	5	9314667	902	393.504	18.7383
chr17	48797771	48797880	48797876	blind	3	9318696	589	256.955	12.236
chr17	49119686	49119772	49119768	non_blind	3	9319882	553	241.25	11.4881
chr17	50177110	50177298	50177294	non_blind	3	9323708	1	0.436257	0.0207742
chr17	52040908	52041021	52041017	blind	3	9331650	1524	664.856	31.6598
chr17	52940253	52940273	52940269	blind	3	9335612	1	0.436257	0.0207742
chr17	54758813	54758922	54758817	non_blind	5	9343875	4041	1762.92	83.9483
chr17	56165354	56165539	56165535	non_blind	3	9350122	4407	1922.59	91.5517
chr17	64553275	64553465	64553461	blind	3	9385826	2638	1150.85	54.8022
chr17	66141669	66141692	66141688	non_blind	3	9392608	459	200.242	9.53534
chr17	66183337	66183414	66183410	non_blind	3	9392768	972	424.042	20.1925
chr17	66574192	66574408	66574196	blind	5	9394363	4947	2158.16	102.77
chr17	69927136	69927288	69927284	non_blind	3	9407940	771	336.354	16.0169
chr17	72863588	72863655	72863592	blind	5	9419987	1996	870.769	41.4652
chr17	74067728	74067780	74067776	non_blind	3	9424844	1	0.436257	0.0207742
chr17	80549134	80549222	80549138	blind	5	9452285	4929	2150.31	102.396
chr17	80642160	80642284	80642280	non_blind	3	9452738	2714	1184	56.381
chr17	84788578	84788803	84788799	blind	3	9469514	4268	1861.95	88.6641
chr17	84948244	84948489	84948485	non_blind	3	9470058	207	90.3052	4.30025
chr17	86594768	86594816	86594772	non_blind	5	9476193	92	40.1357	1.91122
chr17	86708752	86708805	86708801	non_blind	3	9476640	25	10.9064	0.519354
chr17	87411495	87411562	87411558	non_blind	3	9479452	2251	982.015	46.7626
chr17	90042963	90043286	90042967	blind	5	9490347	113	49.2971	2.34748
chr18	4547587	4547727	4547591	non_blind	5	9518604	3107	1355.45	64.5453
chr18	8546321	8546432	8546428	blind	3	9535703	732	319.34	15.2067
chr18	13022284	13022431	13022427	blind	3	9555373	1336	582.84	27.7543
chr18	13042138	13042247	13042243	blind	3	9555475	322	140.475	6.68928
chr18	14907412	14907557	14907416	non_blind	5	9563168	1027	448.036	21.3351
chr18	22013146	22013613	22013150	blind	5	9593520	414	180.61	8.6005
chr18	27026613	27026634	27026630	non_blind	3	9614895	514	224.236	10.6779
chr18	39891877	39892875	39891881	non_blind	5	9669250	2	0.872514	0.0415483
chr18	48638786	48639233	48638790	non_blind	5	9705928	1982	864.662	41.1744
chr18	62724714	62724911	62724907	non_blind	3	9763761	6452	2814.73	134.035
chr18	64584580	64584835	64584584	blind	5	9771576	1	0.436257	0.0207742
chr18	67599940	67600114	67599944	blind	5	9783474	7583	3308.14	157.53
chr18	71431360	71431529	71431364	blind	5	9799684	2038	889.092	42.3377
chr18	72865557	72865686	72865682	non_blind	3	9805657	125	54.5321	2.59677
chr18	76000316	76001002	76000998	non_blind	3	9818425	983	428.841	20.421
[truncated: 48 more rows]

## Sheet: WT_Gm26793_2_R2-Annotation
Category	Chromosome	Loci Start	Loci End	Gene ID	Gene Symbol	Strand	Distance to TSS
[truncated: 520 more rows]

[truncated: 4 more sheets: WT_Gm26793_3_R1-Reads, WT_Gm26793_3_R1-Annotation, WT_Gm26793_3_R2-Reads, WT_Gm26793_3_R2-Annotation]
