# Supplementary material for: Genomic locus of lncRNA-Gm26793 forms an inter-chromosomal interaction with Cubn to ensure proper stem cell differentiation in vitro and in vivo
Source: Cell Discov. 2025 Jun 3;11:53. doi: 10.1038/s41421-025-00805-0 (PMC12134126; doi:10.1038/s41421-025-00805-0)
Supplement: Supplementary file 10 — Supplementary Table 9 [file 41421_2025_805_MOESM10_ESM.xlsx]

## Sheet: Sheet1
Row.names	baseMean	log2FoldChange	lfcSE	stat	pvalue	padj	GKO-1-1	GKO-1-2	GKO-1-3	GKO-2-1	GKO-2-2	GKO-2-3	WT-1	WT-2
Sox17	116.44	4.0381	0.67695	5.96513	2.44433e-09	4.3307e-08	185.137	219.837	260.063	81.2568	91.3992	75.2926	9.75534	8.77683
Msc	419.911	3.28312	0.449222	7.30847	2.70205e-13	9.34317e-12	333.822	349.779	373.712	765.921	757.598	667.248	57.4481	53.7581
Trpa1	208.036	2.13044	0.311032	6.84957	7.40702e-12	2.02669e-10	170.748	222.289	169.962	306.97	339.193	337.518	72.6231	44.9812
Paqr8	269.961	1.23975	0.191581	6.47114	9.72683e-11	2.2909e-09	367.397	374.296	339.925	252.047	273.182	285.592	126.819	140.429
Rims1	27.2041	-1.49752	0.392719	-3.8132	0.000137182	0.000819081	11.5111	15.5276	15.358	15.7999	27.4198	27.2611	46.6088	58.1465
Lmbrd1	362.695	1.05591	0.133891	7.88629	3.11294e-15	1.41959e-13	426.871	451.934	444.359	391.237	418.405	367.376	194.023	207.353
Bag2	134.255	1.13009	0.232524	4.86011	1.17323e-06	1.1878e-05	177.463	148.738	197.607	116.619	145.223	146.691	75.8748	65.8262
Imp4	1280.39	1.33189	0.132849	10.0256	1.17658e-23	1.29449e-21	1336.25	1332.92	1370.96	1688.34	1734.55	1582.44	570.145	627.543
Ptpn18	37.5191	1.93158	0.408284	4.73097	2.23452e-06	2.10136e-05	45.0852	47.3999	35.8354	39.1237	47.7307	61.0129	14.091	9.87393
Zap70	62.2151	-1.77466	0.28067	-6.32293	2.56648e-10	5.53129e-09	43.1667	51.4861	46.0741	33.857	33.513	23.3667	118.148	148.109
Inpp4a	176.268	1.05879	0.188575	5.61465	1.96959e-08	2.92061e-07	211.037	213.3	182.249	164.018	218.343	227.176	104.057	89.9625
Lonrf2	34.4811	2.50168	0.490352	5.10181	3.36424e-07	3.82163e-06	29.7371	41.6792	35.8354	48.9046	44.6841	59.7148	5.41963	9.87393
Mfsd9	91.2303	1.19673	0.280355	4.26861	1.96696e-05	0.000147012	108.396	127.489	135.151	94.7996	75.1505	96.0629	37.9374	54.8552
Fhl2	27.1617	2.02848	0.50181	4.04233	5.29225e-05	0.000355824	28.7778	28.6034	24.5729	30.8475	51.7929	36.3481	8.67141	7.67972
Gulp1	107.711	1.25801	0.258559	4.86546	1.14193e-06	1.15984e-05	122.785	159.362	152.556	118.876	107.648	94.7648	59.6159	46.0783
Slc40a1	53.3469	2.48255	0.461913	5.37451	7.67918e-08	9.98483e-07	48.9223	40.862	53.2412	97.8091	85.3059	76.5907	7.58748	16.4565
Stat1	370.407	1.387	0.149445	9.28105	1.67819e-20	1.33348e-18	382.745	420.061	446.407	429.608	472.229	477.718	190.771	143.721
Nab1	323.787	1.59487	0.158485	10.0632	8.03275e-24	8.96307e-22	332.863	353.048	385.999	439.389	406.219	415.407	126.819	130.555
Hecw2	50.8764	1.39322	0.351796	3.9603	7.48545e-05	0.000479905	46.0445	43.3137	58.3605	75.9902	75.1505	62.3111	19.5107	26.3305
Pgap1	827.131	1.23776	0.12836	9.6429	5.26796e-22	4.99282e-20	877.723	965.977	918.411	1069.88	928.21	1037.22	353.36	466.269
Mars2	383.544	1.07654	0.147172	7.31483	2.577e-13	9.00976e-12	407.685	382.468	426.953	473.246	512.851	446.563	222.205	196.381
Cflar	190.275	1.03532	0.197226	5.24942	1.52581e-07	1.86813e-06	239.815	226.375	196.583	196.371	234.591	215.493	79.1266	133.847
Casp8	162.292	1.2341	0.263764	4.6788	2.88555e-06	2.65643e-05	240.774	229.644	231.394	151.98	139.13	144.094	86.7141	74.603
Als2	1413.46	1.01557	0.108483	9.36164	7.85086e-21	6.46689e-19	1459.03	1573.19	1466.18	1676.3	1732.52	1800.53	780.427	819.536
Wdr12	2029.56	1.15709	0.0905909	12.7727	2.33044e-37	6.78977e-35	2396.23	2126.46	2280.16	2521.97	2322.56	2478.16	1070.92	1040.05
Carf	122.062	1.1449	0.229159	4.99608	5.85075e-07	6.29616e-06	133.337	134.845	166.891	124.142	149.285	140.2	46.6088	81.1856
Nbeal1	1134.65	1.4384	0.107196	13.4185	4.71223e-41	1.90096e-38	1234.57	1289.6	1427.27	1393.4	1275.53	1463.01	465.004	528.804
Nrp2	166.188	1.20383	0.184172	6.53647	6.29886e-11	1.52696e-09	209.119	205.944	209.893	164.771	179.752	192.126	86.7141	81.1856
Fzd5	2588.83	1.05964	0.118534	8.9395	3.90939e-19	2.72152e-17	2442.28	2987.83	2757.28	3149.45	3277.17	3241.47	1405.85	1449.27
Crygd	6.99243	-3.3964	0.89383	-3.79982	0.000144801	0.000857739	0.95926	0	5.11935	2.25713	4.06219	0	28.1821	15.3594
Pecr	312.58	-1.00794	0.241762	-4.16916	3.05729e-05	0.000218837	355.885	255.796	317.399	201.637	197.016	168.759	517.033	487.114
Slc11a1	51.526	-2.52659	0.266906	-9.46622	2.90147e-21	2.56454e-19	24.9408	29.4206	18.4296	24.0761	20.3109	23.3667	124.652	147.012
Vil1	36.0405	-1.48774	0.295808	-5.02943	4.91943e-07	5.38603e-06	23.9815	28.6034	28.6683	22.5713	25.3887	19.4722	65.0356	74.603
Stk36	129.272	1.28896	0.260739	4.94348	7.67398e-07	8.06511e-06	141.97	128.307	120.817	203.142	181.783	133.709	50.9445	73.5059
Wnt6	69.9532	3.11316	0.491045	6.33986	2.29973e-10	5.00437e-09	44.126	58.8413	72.6947	119.628	122.881	120.728	9.75534	10.971
Ihh	29.5504	6.17179	1.58874	3.88472	0.00010245	0.000631598	58.5149	58.8413	76.7902	12.7904	19.2954	9.08703	1.08393	0
Ptprn	102.106	1.71294	0.340244	5.03444	4.79249e-07	5.25437e-06	92.089	102.972	73.7186	134.676	179.752	158.374	35.7696	39.4957
Des	328.061	1.28895	0.146065	8.82451	1.0994e-18	7.17711e-17	417.278	384.103	407.5	349.103	392.001	359.587	176.68	138.235
Speg	159.493	1.51573	0.237925	6.37064	1.88238e-10	4.17166e-09	185.137	150.372	153.58	193.361	257.949	202.511	67.2034	65.8262
Asic4	9.68539	6.006	1.53669	3.9084	9.29109e-05	0.000579606	8.63334	8.98964	15.358	12.7904	21.3265	10.3852	0	0
Serpine2	69.2275	1.03436	0.252038	4.10399	4.06085e-05	0.000282446	77.7001	76.8205	67.5754	82.0092	85.3059	86.9759	37.9374	39.4957
Dner	20.4542	-2.0463	0.403904	-5.06631	4.05601e-07	4.51935e-06	9.5926	8.1724	12.2864	15.0476	13.2021	10.3852	41.1892	53.7581
Fbxo36	38.9689	-1.23712	0.323126	-3.8286	0.000128874	0.000774475	31.6556	18.7965	33.7877	24.0761	34.5286	32.4537	56.3642	80.0885
Ecel1	23.7255	2.44486	0.55639	4.39415	1.11206e-05	8.84979e-05	33.5741	28.6034	28.6683	28.5904	24.3731	35.05	2.16785	8.77683
Inpp5d	1515.98	-1.14411	0.121078	-9.44932	3.41028e-21	2.98077e-19	1271.02	1363.97	1206.12	1052.58	1023.67	1064.48	2565.65	2580.39
Arl4c	83.9582	1.01747	0.257328	3.95397	7.68635e-05	0.000491183	76.7408	84.9929	83.9573	114.361	107.648	109.044	43.3571	51.5639
Cxcr7	60.0929	-1.22834	0.301124	-4.07918	4.51941e-05	0.000309416	41.2482	54.7551	46.0741	43.6379	59.9173	23.3667	89.9659	121.778
Lrrfip1	376.097	1.29644	0.153211	8.46175	2.63389e-17	1.52548e-15	479.63	517.313	446.407	405.532	380.83	419.302	187.519	172.245
Kif1a	99.1829	2.19978	0.292128	7.53018	5.06713e-14	1.9303e-12	109.356	97.2515	119.793	130.914	117.803	164.865	22.7625	30.7189
Clasp1	1024.45	-1.30446	0.134765	-9.6795	3.68508e-22	3.53521e-20	605.293	716.719	674.73	808.806	858.137	832.113	1775.47	1924.32
Gli2	1539.41	-1.11863	0.103941	-10.7621	5.19446e-27	7.04521e-25	1106.99	1147.4	1110.9	1154.15	1394.35	1231.94	2523.38	2646.21
Ralb	1099.79	-1.20553	0.174957	-6.89042	5.56276e-12	1.56563e-10	944.871	1041.98	945.031	670.369	661.121	710.087	1954.32	1870.56
Tmem177	183.655	-1.29265	0.149104	-8.66944	4.34232e-18	2.64797e-16	139.093	129.124	144.366	149.723	132.021	112.939	326.262	335.714
3110009E18Rik	20.7695	-1.65022	0.394432	-4.18378	2.86696e-05	0.000206435	11.5111	14.7103	19.4535	13.5428	10.1555	11.6833	39.0213	46.0783
Steap3	146.823	-1.94524	0.207583	-9.37095	7.18858e-21	6.01584e-19	70.9852	62.9275	95.2198	110.6	92.4147	81.7833	344.689	315.966
Ddx18	2062.08	-1.06132	0.0951503	-11.1541	6.83586e-29	1.10875e-26	1674.87	1532.32	1436.49	1741	1664.48	1679.8	3549.86	3217.8
AA986860	39.3489	4.24649	0.71604	5.93052	3.01972e-09	5.23976e-08	47.0037	68.6481	64.5037	42.8855	53.824	32.4537	1.08393	4.38841
Dyrk3	1270.13	1.52828	0.307237	4.97427	6.54949e-07	6.98215e-06	1174.13	1067.31	1161.07	1734.23	1984.38	1987.46	517.033	535.386
Ikbke	93.7026	1.65406	0.241322	6.85415	7.17374e-12	1.97315e-10	108.396	116.865	117.745	122.638	110.695	101.256	31.4339	40.5928
Atp2b4	406.361	-1.90598	0.198907	-9.58227	9.4936e-22	8.78605e-20	276.267	316.272	268.254	195.618	218.343	168.759	866.057	941.315
Lamc2	1308.98	1.53571	0.157626	9.74275	1.98128e-22	1.97288e-20	1392.85	1271.62	1340.24	1792.92	1772.13	1822.6	546.299	533.192
Ankrd45	252.264	1.50791	0.255194	5.9089	3.44396e-09	5.90238e-08	243.652	216.569	234.466	410.798	321.928	379.059	98.6373	113.002
Mael	65.2502	-1.16774	0.251287	-4.64704	3.36737e-06	3.04652e-05	56.5963	52.3033	63.4799	42.8855	36.5597	46.7333	120.316	103.128
Pbx1	63.8581	-1.28315	0.23944	-5.35895	8.37058e-08	1.07899e-06	40.2889	49.8516	57.3367	48.9046	37.5752	48.0315	124.652	104.225
Ddr2	69.0167	-1.5674	0.24979	-6.27487	3.49936e-10	7.34073e-09	58.5149	46.5827	43.0025	56.4283	40.6219	31.1555	143.078	132.749
Atp1a2	10.8179	-2.81627	0.724864	-3.88523	0.000102231	0.000630831	5.75556	8.98964	7.16708	1.50476	2.03109	0	28.1821	32.9131
Spta1	61.4643	2.17277	0.508521	4.27273	1.93097e-05	0.000144598	39.3297	58.024	31.7399	115.114	90.3837	123.324	17.3428	16.4565
Akt3	196.152	-1.57334	0.178118	-8.83314	1.01782e-18	6.72827e-17	151.563	145.469	150.509	122.638	97.4925	119.43	370.703	411.414
Psen2	194.041	1.45526	0.184376	7.89288	2.95286e-15	1.3505e-13	241.734	241.086	218.084	204.647	234.591	244.052	67.2034	100.934
Itpkb	64.2303	1.76337	0.45691	3.85933	0.000113698	0.000693335	40.2889	57.2068	41.9786	91.0377	116.788	120.728	21.6785	24.1363
Lefty1	96.1827	-1.92348	0.291828	-6.59114	4.36459e-11	1.08272e-09	91.1297	60.4757	60.4083	35.3618	50.7773	41.5407	204.862	224.906
D1Pas1	74.7751	-1.05475	0.228673	-4.61248	3.979e-06	3.54081e-05	65.2297	57.2068	54.2651	48.1522	73.1194	55.8204	110.56	133.847
Vash2	104.591	1.86935	0.268356	6.96593	3.26238e-12	9.55811e-11	110.315	126.672	124.912	121.885	149.285	133.709	21.6785	48.2725
Sertad4	13.2449	-2.15376	0.559035	-3.85263	0.000116854	0.00070956	8.63334	4.90344	13.3103	6.7714	5.07773	3.89444	21.6785	41.6899
Cd34	65.074	1.29476	0.294382	4.39821	1.09145e-05	8.71664e-05	69.0667	76.8205	54.2651	82.0092	80.2282	96.0629	32.5178	29.6218
Syne1	146.688	1.10662	0.218153	5.07269	3.92232e-07	4.39217e-06	147.726	139.748	151.533	179.066	215.296	183.039	72.6231	84.477
Sash1	424.511	-1.166	0.117255	-9.94418	2.67379e-23	2.88128e-21	288.737	326.896	293.85	329.542	350.364	354.394	743.573	708.729
Aig1	52.3916	-1.11852	0.294724	-3.79514	0.000147558	0.000870466	47.963	39.2275	45.0502	25.5808	45.6996	40.2426	104.057	71.3117
Gpr126	66.0044	-1.37121	0.266757	-5.14027	2.74339e-07	3.18536e-06	42.2074	46.5827	72.6947	39.1237	41.6374	41.5407	123.568	120.681
Cited2	964.899	1.08279	0.119206	9.08337	1.05269e-19	7.77556e-18	971.73	1061.59	1118.06	1242.18	1231.86	1043.71	531.124	518.93
Hebp2	48.4077	-1.03216	0.263346	-3.91939	8.87724e-05	0.000556658	37.4111	46.5827	40.9548	34.6094	30.4664	40.2426	81.2945	75.7001
D10Bwg1379e	70.9802	-1.01277	0.243214	-4.16409	3.12603e-05	0.000223249	41.2482	65.3792	62.456	67.714	48.7462	53.2241	108.393	120.681
Map7	756.983	-1.13465	0.118429	-9.58087	9.62269e-22	8.85343e-20	580.352	678.309	613.298	534.188	504.727	585.465	1264.94	1294.58
Myb	14.4195	-2.16243	0.495834	-4.3612	1.29352e-05	0.000100897	3.83704	7.35516	7.16708	8.27616	7.10883	12.9815	40.1053	28.5247
Vnn1	24.4478	4.2832	0.914983	4.68117	2.85238e-06	2.62897e-05	22.063	27.7861	21.5012	30.8475	44.6841	45.4352	2.16785	1.0971
Enpp3	85.074	1.46772	0.36284	4.04509	5.23021e-05	0.000351954	72.9038	80.0895	66.5515	144.457	109.679	133.709	24.9303	48.2725
Soga3	41.4305	2.67752	0.544681	4.91576	8.84381e-07	9.1902e-06	26.8593	33.5068	39.9309	65.4569	79.2126	70.1	6.50356	9.87393
Ncoa7	162.661	1.45912	0.192519	7.57906	3.48074e-14	1.36906e-12	164.993	197.772	188.392	212.923	179.752	216.791	70.4552	70.2146
Prdm1	53.0131	-3.59587	0.450118	-7.98873	1.36338e-15	6.51977e-14	22.063	26.9689	10.2387	7.52378	4.06219	12.9815	166.925	173.342
Dcbld1	624.186	1.28747	0.180333	7.13942	9.37241e-13	2.96692e-11	594.741	586.778	665.515	806.549	855.09	885.337	323.01	276.47
Ddit4	1299.2	-1.89135	0.453974	-4.1662	3.09722e-05	0.000221493	1113.7	979.053	1117.04	488.293	472.229	476.42	2958.03	2788.84
Chst3	301.885	1.52598	0.156874	9.72744	2.3031e-22	2.27891e-20	337.66	380.834	318.423	373.179	415.359	338.817	125.735	125.07
Slc29a3	505.517	1.06639	0.176552	6.04011	1.54008e-09	2.83062e-08	420.156	550.82	546.746	630.493	709.867	630.9	268.814	286.344
Adamts14	80.2663	-2.4147	0.391881	-6.16182	7.19149e-10	1.42319e-08	42.2074	64.5619	45.0502	23.3237	13.2021	42.8389	218.953	191.993
Arid5b	1500.35	1.08969	0.174747	6.23578	4.49521e-10	9.28124e-09	1341.05	1548.67	1509.18	1906.53	2113.35	1958.9	694.797	930.344
Gstt3	181.716	1.2076	0.224818	5.37145	7.81048e-08	1.01055e-06	194.73	238.634	262.11	197.123	177.721	199.915	67.2034	116.293
Prmt2	137.174	1.29532	0.193331	6.70004	2.08363e-11	5.3565e-10	149.645	160.179	154.604	151.228	166.55	184.337	66.1195	64.7291
Dnmt3l	533.18	1.97376	0.151653	13.015	1.00594e-38	3.36732e-36	648.46	578.606	558.009	744.854	704.789	697.105	172.344	161.274
Syde1	144.485	1.6301	0.33333	4.89036	1.00652e-06	1.035e-05	111.274	118.5	125.936	221.199	244.747	221.983	62.8677	49.3696
Cnn2	600.774	1.2714	0.162698	7.81449	5.5185e-15	2.42521e-13	619.682	601.488	633.775	864.482	820.562	682.826	293.744	289.635
Dos	354.686	1.20346	0.20033	6.00736	1.88565e-09	3.41786e-08	371.234	348.144	310.232	486.789	520.975	441.37	181.016	177.731
Adamtsl5	49.6329	1.43496	0.356473	4.02543	5.68708e-05	0.000378629	68.1075	76.8205	41.9786	56.4283	47.7307	62.3111	16.2589	27.4276
Gadd45b	413.827	-1.64293	0.186379	-8.81502	1.19667e-18	7.77981e-17	333.822	287.668	336.853	214.428	219.358	229.772	880.148	808.565
Zfr2	20.0885	-2.0682	0.458472	-4.51106	6.45035e-06	5.44731e-05	19.1852	8.1724	13.3103	12.038	5.07773	9.08703	42.2731	51.5639
Aldh1l2	77.9297	-1.30122	0.255368	-5.09546	3.47887e-07	3.92915e-06	69.0667	76.0033	50.1696	39.876	53.824	53.2241	146.33	134.944
Ckap4	2113.02	1.05521	0.0912714	11.5612	6.47849e-31	1.19913e-28	2378.96	2449.27	2626.22	2376.76	2447.47	2288.63	1261.69	1075.16
Timp3	47.3411	1.87603	0.476182	3.93973	8.15727e-05	0.000516245	56.5963	69.4654	95.2198	36.8665	57.8862	31.1555	22.7625	8.77683
Dram1	32.8262	4.30558	0.892657	4.82333	1.41178e-06	1.39696e-05	58.5149	65.3792	72.6947	19.5618	21.3265	20.7704	2.16785	2.19421
Spic	79.1398	-1.29817	0.312114	-4.15928	3.19254e-05	0.000227689	72.9038	71.0998	79.8618	36.8665	51.7929	35.05	156.085	129.458
Dusp6	198.006	2.15679	0.286357	7.53183	5.00344e-14	1.91066e-12	203.363	195.32	159.724	294.18	342.239	279.102	56.3642	53.7581
Irak3	393.976	1.14395	0.148644	7.69591	1.40493e-14	5.91012e-13	400.971	405.351	447.431	535.693	484.416	464.737	213.533	199.673
Hmga2	165.265	-1.85916	0.24298	-7.65151	1.98632e-14	8.15161e-13	66.1889	74.3688	88.0527	118.876	136.083	115.535	358.78	364.238
Agap2	45.3061	2.82716	0.493085	5.73362	9.83121e-09	1.5588e-07	49.8815	48.2171	45.0502	95.552	61.9483	45.4352	7.58748	8.77683
Slc26a10	168.108	2.24233	0.252381	8.88471	6.40869e-19	4.34603e-17	275.308	201.858	175.082	182.075	185.845	236.263	35.7696	52.661
Arhgef25	843.262	1.45893	0.115727	12.6066	1.94107e-36	5.35771e-34	1141.52	1050.97	963.461	951.006	938.365	971.014	345.772	383.986
Sfi1	547.85	1.71598	0.133934	12.8122	1.40111e-37	4.32229e-35	708.893	669.319	737.186	598.14	625.577	639.987	183.184	220.518
Inpp5j	15.4244	-2.40542	0.538286	-4.46866	7.87115e-06	6.4836e-05	11.5111	12.2586	3.07161	8.27616	6.09328	2.5963	41.1892	38.3986
Slc35e4	137.195	1.34448	0.214304	6.2737	3.5257e-10	7.38614e-09	191.852	165.9	172.01	145.961	164.519	129.815	70.4552	57.0494
Nefh	466.876	1.05925	0.167948	6.30699	2.84516e-10	6.07367e-09	524.715	432.32	453.574	558.264	633.701	617.918	273.149	241.363
Polm	450.268	1.0005	0.140552	7.1184	1.09187e-12	3.43569e-11	542.941	586.778	542.651	455.941	509.804	449.159	243.883	270.985
Aebp1	70.2109	1.39566	0.288695	4.83437	1.33569e-06	1.32835e-05	70.9852	78.455	65.5276	101.571	97.4925	84.3796	29.266	34.0102
Myo1g	184.777	1.83596	0.296207	6.19823	5.71025e-10	1.15179e-08	279.145	269.689	296.922	173.799	196.001	136.306	74.7909	51.5639
Ramp3	77.8182	1.43442	0.274015	5.23484	1.6513e-07	2.01082e-06	89.2112	95.617	78.8379	112.104	101.555	76.5907	40.1053	28.5247
Adcy1	331.357	1.21978	0.176107	6.92639	4.31714e-12	1.23494e-10	356.845	390.641	432.073	300.951	413.327	425.792	188.603	142.623
Upp1	5202.78	-1.25758	0.334554	-3.75896	0.000170621	0.000985096	5058.18	4798.83	5002.62	2686.74	2864.86	2750.77	9353.2	9107.05
1700042O10Rik	71.5639	1.72931	0.364641	4.74251	2.11084e-06	1.99339e-05	78.6593	64.5619	57.3367	108.342	112.726	98.6592	35.7696	16.4565
Egfr	60.8105	1.71524	0.397765	4.31219	1.61644e-05	0.000123214	46.0445	45.7654	65.5276	100.066	79.2126	105.15	21.6785	23.0392
Sertad2	590.912	-1.08286	0.151398	-7.15241	8.52684e-13	2.72115e-11	474.834	531.206	556.985	385.217	413.327	408.917	1027.56	929.246
Fgf18	27.3433	2.05028	0.523274	3.91818	8.92208e-05	0.000558802	24.9408	24.5172	36.8593	47.3998	37.5752	31.1555	13.0071	3.29131
Slit3	101.815	-1.10498	0.195755	-5.64472	1.65452e-08	2.49813e-07	58.5149	82.5412	83.9573	83.5139	85.3059	80.4852	172.344	167.857
Ebf1	14.4009	-3.37127	0.621666	-5.42296	5.86188e-08	7.76304e-07	0	3.26896	6.14321	3.00951	4.06219	10.3852	43.3571	44.9812
Adam19	777.184	-1.78582	0.11847	-15.074	2.40132e-51	1.30276e-48	465.241	585.961	483.266	444.655	449.887	462.141	1632.39	1693.93
Trim7	460.871	1.2704	0.140745	9.02625	1.77662e-19	1.27633e-17	473.874	517.313	487.362	554.503	584.955	621.813	218.953	228.197
Irgm1	119.194	2.45549	0.305241	8.04444	8.6639e-16	4.24639e-14	117.989	126.672	114.673	173.799	182.798	183.039	22.7625	31.816
Flt4	146.376	1.18711	0.218408	5.4353	5.47043e-08	7.31234e-07	169.789	211.665	153.58	130.914	172.643	183.039	75.8748	73.5059
Gfpt2	830.293	-1.31976	0.100912	-13.0783	4.38204e-39	1.53206e-36	564.045	601.488	590.772	571.055	603.235	698.403	1476.31	1537.04
Rnf130	262.297	-1.02781	0.25598	-4.01519	5.93992e-05	0.000392824	263.796	241.086	270.301	148.971	127.959	197.318	378.29	470.657
Acsl6	432.097	2.23828	0.2726	8.21087	2.19598e-16	1.13649e-14	431.667	352.23	380.879	671.121	652.996	739.944	111.644	116.293
Gpx3	733.098	1.0319	0.128675	8.01947	1.06206e-15	5.15722e-14	850.864	952.084	939.912	750.121	752.52	797.063	410.808	411.414
Fat2	37.9324	-2.98086	0.470635	-6.33369	2.39363e-10	5.18006e-09	23.9815	11.4414	20.4774	3.76189	15.2332	9.08703	85.6302	133.847
Igtp	60.6642	-1.05254	0.269872	-3.90013	9.61406e-05	0.000597857	56.5963	63.7447	43.0025	34.6094	44.6841	44.137	93.2177	105.322
Rasd1	32.2757	-2.42167	0.528026	-4.58627	4.51238e-06	3.97721e-05	24.9408	25.3344	21.5012	4.51427	7.10883	9.08703	85.6302	80.0885
Ulk2	113.112	-1.14377	0.208943	-5.47409	4.39773e-08	6.03221e-07	98.8038	89.8964	109.554	78.2473	69.0572	75.2926	175.596	208.45
Trim16	98.1448	1.18018	0.257548	4.58236	4.59756e-06	4.04549e-05	109.356	93.9826	93.1721	124.895	107.648	155.778	49.8606	50.4668
Pmp22	31.6376	2.60712	0.541391	4.8156	1.46757e-06	1.44761e-05	23.0222	40.862	29.6922	47.3998	40.6219	58.4166	6.50356	6.58262
Gas7	113.502	1.51467	0.262292	5.77474	7.70713e-09	1.23731e-07	115.111	115.231	121.84	152.733	184.829	123.324	41.1892	53.7581
Ntn1	830.333	2.36053	0.191289	12.3401	5.50687e-35	1.37523e-32	844.149	860.553	861.074	1203.8	1238.97	1229.35	185.351	219.421
Slc25a35	124.03	1.13339	0.241745	4.68836	2.75404e-06	2.54429e-05	118.948	119.317	131.055	187.342	146.239	158.374	56.3642	74.603
Tmem88	86.8983	1.90635	0.380292	5.01285	5.36299e-07	5.80701e-06	84.4149	70.2826	62.456	142.199	149.285	129.815	26.0142	30.7189
Cd68	327.197	1.01905	0.145423	7.00752	2.42578e-12	7.2695e-11	327.108	389.006	337.877	396.503	405.203	392.041	171.26	198.576
Senp3	7734.19	1.11335	0.06646	16.7522	5.46122e-63	5.37009e-60	8597.85	8929.98	8591.28	9087.22	9304.44	9102.61	4235.98	4024.17
Zbtb4	81.2073	1.04506	0.235121	4.44476	8.79901e-06	7.18395e-05	89.2112	94.7998	98.2914	91.7901	104.601	80.4852	47.6928	42.787
Plscr3	306.104	1.038	0.134871	7.6962	1.40174e-14	5.91012e-13	340.537	343.241	332.757	386.722	365.597	337.518	166.925	175.537
Kctd11	142.612	2.75677	0.255845	10.7752	4.51028e-27	6.17045e-25	160.196	174.889	180.201	168.533	186.861	216.791	27.0982	26.3305
Acap1	232.778	1.44758	0.16816	8.60836	7.41123e-18	4.45042e-16	301.208	293.389	292.827	260.323	251.856	259.63	87.798	115.196
Gps2	393.928	1.2806	0.152161	8.41612	3.89161e-17	2.21035e-15	440.3	420.878	407.5	530.426	524.022	447.861	201.61	178.828
Acadvl	797.835	1.28806	0.115891	11.1144	1.06732e-28	1.67921e-26	1068.62	921.846	959.365	922.415	838.842	904.809	368.535	398.248
Dlg4	136.082	1.97417	0.234526	8.41771	3.83912e-17	2.18844e-15	175.545	150.372	137.198	173.047	196.001	171.355	35.7696	49.3696
Asgr2	59.6942	1.649	0.320868	5.13919	2.75931e-07	3.2015e-06	64.2704	67.8309	95.2198	72.2283	56.8706	75.2926	19.5107	26.3305
Slc16a13	153.301	1.28797	0.243112	5.29784	1.17178e-07	1.4725e-06	150.604	138.931	147.437	217.437	213.265	211.598	80.2105	66.9233
Bcl6b	81.3283	1.57653	0.253196	6.22651	4.76932e-10	9.79579e-09	94.0075	90.7136	90.1005	107.59	101.555	101.256	34.6856	30.7189
Alox12	110.148	1.35263	0.244624	5.52945	3.21245e-08	4.5451e-07	147.726	102.972	147.437	121.133	108.663	151.883	54.1963	47.1754
6330403K07Rik	27.2619	1.74933	0.451743	3.8724	0.000107769	0.000661542	27.8185	25.3344	34.8115	36.1141	40.6219	33.7518	8.67141	10.971
Wscd1	61.2696	1.5775	0.309518	5.09662	3.45765e-07	3.91079e-06	65.2297	53.9378	81.9095	75.2378	84.2904	80.4852	24.9303	24.1363
Atp2a3	1814.52	2.49367	0.11417	21.8416	9.3392e-106	3.67334e-102	2432.68	2499.12	2420.43	2081.83	2244.36	2026.41	402.137	409.22
Camkk1	179.869	1.10826	0.210866	5.25574	1.47432e-07	1.81288e-06	177.463	222.289	154.604	245.275	238.653	207.704	100.805	92.1567
P2rx5	68.1764	1.03462	0.269838	3.83423	0.000125958	0.000758108	91.1297	86.6274	66.5515	67.714	84.2904	72.6963	32.5178	43.8841
Tax1bp3	141.91	1.21366	0.189878	6.39179	1.63952e-10	3.67529e-09	189.933	166.717	154.604	162.514	165.534	153.181	75.8748	66.9233
Ctns	396.36	1.06984	0.147833	7.23678	4.59462e-13	1.53802e-11	455.648	492.796	410.571	390.484	463.089	524.452	230.876	202.964
Rap1gap2	197.854	1.08811	0.284318	3.82707	0.000129678	0.000778119	275.308	326.896	272.349	164.018	159.441	170.057	112.728	102.031
E130309D14Rik	130.741	1.40708	0.224213	6.27565	3.48167e-10	7.31337e-09	174.585	165.082	172.01	129.409	145.223	142.796	46.6088	70.2146
Serpinf1	8.22495	-3.48834	0.682831	-5.10865	3.24474e-07	3.70461e-06	2.87778	2.45172	3.07161	3.00951	2.03109	0	24.9303	27.4276
Wdr81	469.948	1.50686	0.140194	10.7484	6.02773e-27	8.10549e-25	504.571	534.475	536.507	577.826	641.825	569.887	218.953	175.537
Tlcd1	301.809	1.2976	0.205449	6.31594	2.68521e-10	5.76349e-09	298.33	277.044	306.137	417.57	380.83	446.563	134.407	153.594
Unc45b	86.7883	3.99894	0.442748	9.03209	1.68419e-19	1.21547e-17	122.785	111.145	86.005	115.114	126.943	118.131	6.50356	7.67972
Slfn5	112.804	4.77167	0.484846	9.84161	7.45115e-23	7.66202e-21	133.337	160.179	162.795	163.266	133.037	138.902	4.33571	6.58262
Dusp14	150.118	1.6	0.29038	5.51001	3.58807e-08	5.02682e-07	117.989	151.189	136.175	215.18	244.747	216.791	58.532	60.3407
Dhrs11	293.017	1.3469	0.166287	8.09987	5.50163e-16	2.77427e-14	341.497	294.206	319.447	379.951	401.141	336.22	123.568	148.109
Bzrap1	82.6327	1.73606	0.265106	6.54855	5.8097e-11	1.41274e-09	94.9667	91.5308	87.0289	103.828	105.617	118.131	31.4339	28.5247
2210409E12Rik	167.566	1.55824	0.224892	6.92886	4.24241e-12	1.21668e-10	188.974	178.158	243.681	190.352	202.094	201.213	88.882	47.1754
Gm525	27.2119	2.81655	0.644873	4.3676	1.25619e-05	9.85718e-05	21.1037	27.7861	21.5012	48.9046	45.6996	42.8389	1.08393	8.77683
Cacna1g	20.6718	2.58799	0.632715	4.09029	4.30831e-05	0.000297331	16.3074	28.6034	23.549	30.8475	36.5597	20.7704	3.25178	5.48552
Itga3	1017.62	1.62503	0.377689	4.30256	1.68838e-05	0.00012805	836.475	838.488	834.453	1567.2	1715.26	1555.18	394.549	399.346
Abi3	61.5955	1.08899	0.288358	3.77651	0.000159038	0.00092501	71.9445	62.1102	60.4083	69.2188	83.2748	79.187	24.9303	41.6899
Prr15l	30.0988	-1.53876	0.392214	-3.92327	8.73557e-05	0.000549308	19.1852	32.6896	22.5251	14.2952	15.2332	18.1741	73.707	44.9812
Sp6	271.209	1.43226	0.156696	9.14033	6.22615e-20	4.66457e-18	361.641	345.692	320.471	309.227	291.462	302.468	127.903	110.807
Arhgap23	984.279	1.08232	0.128327	8.43412	3.33703e-17	1.90915e-15	1026.41	1040.35	1009.53	1206.06	1338.49	1182.61	540.879	529.901
E130012A19Rik	12154.9	2.12989	0.10621	20.0535	1.88025e-89	4.93033e-86	15598.5	13351.2	13882.6	16659.9	16376.7	14488.6	3657.17	3224.39
Mllt6	4381.86	1.04902	0.191862	5.46759	4.56192e-08	6.21408e-07	4294.61	4060.86	3626.54	6154.45	6082.11	5972.78	2338.03	2525.53
Pcgf2	2062.03	1.12211	0.103477	10.8441	2.12746e-27	3.04285e-25	2158.33	2448.45	2125.55	2435.45	2546.99	2591.1	1126.2	1064.19
Stard3	403.149	1.04298	0.137971	7.5594	4.04944e-14	1.56535e-12	517.041	454.385	393.166	483.027	446.841	481.613	237.38	211.741
Erbb2	399.412	1.16058	0.136275	8.51642	1.64556e-17	9.6603e-16	458.526	454.385	393.166	467.227	502.696	504.979	212.45	201.867
Krt13	30.1102	2.10035	0.453425	4.63219	3.6181e-06	3.25277e-05	31.6556	38.4103	39.9309	45.1427	34.5286	33.7518	7.58748	9.87393
Krt17	267.727	1.57378	0.226613	6.94479	3.7901e-12	1.09815e-10	397.134	372.661	385.999	260.323	267.089	242.754	112.728	103.128
Hap1	3533.82	1.15942	0.0754485	15.367	2.7257e-53	1.53155e-50	4385.74	4124.61	3834.39	4081.65	4129.21	4043.73	1866.52	1804.73
Jup	2995.06	1.34849	0.184066	7.32614	2.36877e-13	8.31873e-12	2801.04	2924.08	2812.57	4234.38	4415.6	3999.59	1463.3	1309.94
Leprel4	279.76	1.59301	0.189622	8.401	4.42687e-17	2.49634e-15	400.011	348.144	328.662	277.627	349.348	311.555	88.882	133.847
Fkbp10	435.284	2.35616	0.190025	12.3992	2.64035e-35	6.70009e-33	535.267	491.978	437.192	555.255	682.447	567.291	89.9659	122.876
Stat5a	117.802	1.09534	0.251392	4.35711	1.31793e-05	0.000102547	149.645	167.534	160.747	121.885	122.881	92.1685	66.1195	61.4378
Ptrf	1070.46	1.84729	0.15429	11.9728	4.93248e-33	1.0347e-30	1436.97	1560.11	1434.44	1069.13	1198.35	1138.48	365.283	360.947
Naglu	146.267	1.44966	0.301728	4.80451	1.55128e-06	1.51686e-05	208.159	224.741	224.227	144.457	117.803	123.324	76.9588	50.4668
Wnk4	42.5632	1.69327	0.366908	4.61496	3.93165e-06	3.50265e-05	50.8408	43.3137	44.0264	45.8951	59.9173	64.9074	17.3428	14.2623
Ifi35	103.604	1.15479	0.224794	5.1371	2.79013e-07	3.23248e-06	130.459	134.027	126.96	100.066	122.881	106.448	50.9445	57.0494
Etv4	867.342	1.08422	0.200231	5.41485	6.13412e-08	8.09631e-07	800.982	767.388	821.143	1210.58	1274.51	1121.6	441.158	501.376
Rundc3a	925.766	1.22892	0.100941	12.1747	4.24031e-34	9.53039e-32	1169.34	1149.86	1051.51	1030.01	1041.95	1041.11	476.928	445.424
Mapt	729.882	1.54601	0.105406	14.6672	1.04549e-48	4.98447e-46	923.767	897.329	837.525	859.968	888.603	833.411	317.59	280.858
Abca5	196.904	1.01954	0.166644	6.11807	9.47152e-10	1.82516e-08	225.426	230.462	218.084	242.266	189.907	246.648	112.728	109.71
Cpsf4l	121.382	-1.0195	0.262751	-3.8801	0.000104415	0.000641952	61.3926	80.9067	76.7902	130.161	114.757	115.535	192.939	198.576
Trim47	87.3482	-1.27212	0.238035	-5.34426	9.07887e-08	1.16128e-06	82.4964	71.9171	69.6231	64.7045	56.8706	40.2426	159.337	153.594
Tbc1d16	460.018	1.25556	0.135716	9.25141	2.21549e-20	1.72228e-18	493.06	568.799	493.505	534.188	545.349	594.552	198.359	252.334
Aatk	36.5552	-1.20144	0.294255	-4.083	4.44589e-05	0.000305047	28.7778	30.2379	26.6206	30.0951	28.4353	20.7704	70.4552	57.0494
2810410L24Rik	143.83	-1.4216	0.179002	-7.9418	1.99273e-15	9.41492e-14	107.437	120.134	112.626	88.0282	83.2748	96.0629	269.898	273.179
Pycr1	314.029	-1.27809	0.172904	-7.39192	1.4472e-13	5.23422e-12	298.33	257.43	232.418	196.371	209.203	194.722	604.831	518.93
Kcns3	59.1626	1.2018	0.297976	4.0332	5.50222e-05	0.000367898	81.5371	78.455	73.7186	60.1902	60.9328	58.4166	23.8464	36.2044
Mboat2	154.245	-1.16946	0.188374	-6.2082	5.35945e-10	1.0866e-08	130.459	126.672	145.389	94.0472	108.663	99.9574	273.149	255.625
Pxdn	325.504	1.00711	0.184702	5.45262	4.96338e-08	6.70867e-07	403.848	420.878	450.502	304.713	357.472	295.978	195.107	175.537
Lamb1	1730.46	2.48805	0.460243	5.40595	6.44648e-08	8.47305e-07	2707.03	2872.6	3415.63	1364.06	1399.42	1308.53	386.962	389.472
Prkar2b	22.275	-1.7536	0.454794	-3.85582	0.000115342	0.000701999	19.1852	5.72068	21.5012	9.78091	15.2332	12.9815	45.5249	48.2725
Gdap10	59.462	-1.33343	0.256947	-5.18952	2.10836e-07	2.52057e-06	48.9223	40.0447	43.0025	33.857	35.5441	58.4166	108.393	107.516
Ahr	56.9272	-1.63818	0.291031	-5.62888	1.81388e-08	2.7153e-07	23.0222	38.4103	27.6445	49.6569	41.6374	42.8389	121.4	110.807
Etv1	100.585	1.51398	0.348889	4.33944	1.42848e-05	0.000110385	72.9038	99.7032	78.8379	154.99	158.425	155.778	35.7696	48.2725
Baz1a	280.77	-1.22158	0.126114	-9.68629	3.44841e-22	3.33326e-20	216.793	227.193	217.06	191.104	204.125	207.704	519.201	462.978
Mipol1	78.0938	-1.15146	0.292156	-3.94125	8.10568e-05	0.000513186	72.9038	84.9929	67.5754	40.6284	45.6996	46.7333	121.4	144.818
4930447C04Rik	144.424	-1.55476	0.250776	-6.1998	5.65333e-10	1.14177e-08	107.437	134.845	110.578	85.0187	56.8706	88.274	296.996	275.373
Six1	119.134	-2.00497	0.210668	-9.51721	1.77892e-21	1.59021e-19	63.3112	91.5308	72.6947	69.2188	55.8551	53.2241	288.324	258.916
Six4	385.969	-1.27094	0.138621	-9.16845	4.79886e-20	3.64736e-18	250.367	277.044	256.991	282.142	307.711	338.817	630.845	743.836
Tmem229b	60.5752	-1.03295	0.257805	-4.0067	6.15736e-05	0.000404483	41.2482	57.2068	38.907	60.1902	46.7151	42.8389	88.882	108.613
2310015A10Rik	58.7266	1.44511	0.306121	4.72073	2.35005e-06	2.19557e-05	70.026	58.8413	60.4083	75.9902	88.3526	64.9074	22.7625	28.5247
Acot1	57.9123	-1.44262	0.268519	-5.3725	7.76517e-08	1.00717e-06	40.2889	53.9378	39.9309	27.838	44.6841	36.3481	110.56	109.71
Vash1	453.691	1.23348	0.147393	8.36868	5.82664e-17	3.20526e-15	481.548	489.527	459.717	549.988	605.266	593.253	236.296	213.935
Gm2022	13.0291	-2.25599	0.538777	-4.18725	2.82349e-05	0.000203491	2.87778	9.80688	10.2387	6.7714	5.07773	5.19259	37.9374	26.3305
Gm5662	27.6491	-2.57703	0.415802	-6.19773	5.72822e-10	1.15392e-08	13.4296	13.8931	17.4058	13.5428	12.1866	2.5963	87.798	60.3407
Rin3	63.218	1.63357	0.309468	5.27865	1.3014e-07	1.62371e-06	69.0667	80.9067	59.3844	74.4854	92.4147	80.4852	30.3499	18.6508
Clmn	109.667	-1.16815	0.221772	-5.26735	1.38405e-07	1.71055e-06	80.5778	108.693	101.363	68.4664	73.1194	68.8018	179.932	196.381
Bcl11b	18.1132	-1.7806	0.443239	-4.01725	5.88813e-05	0.000390068	10.5519	13.8931	15.358	8.27616	9.13992	10.3852	48.7767	28.5247
Dlk1	49.6704	1.47499	0.340349	4.33375	1.46592e-05	0.000112889	47.0037	47.3999	53.2412	72.2283	70.0727	64.9074	22.7625	19.7479
Rian	4419.85	1.03363	0.192209	5.37766	7.54607e-08	9.82801e-07	6011.68	6519.94	5701.93	4485.68	3567.62	4120.32	2403.06	2548.57
Mirg	209.881	1.49253	0.196162	7.60864	2.76997e-14	1.11457e-12	266.674	242.72	197.607	262.58	234.591	297.276	100.805	76.7972
Stk30	245.471	-1.54958	0.137686	-11.2545	2.20177e-29	3.72478e-27	168.83	160.996	168.938	140.695	184.829	171.355	501.858	466.269
Ckb	4821.8	-1.31598	0.107324	-12.2618	1.45213e-34	3.51482e-32	3301.77	3085.08	3274.33	3892.8	3943.37	3582.89	8952.15	8542.05
Kif26a	123.466	-1.18564	0.199929	-5.93028	3.02421e-09	5.24008e-08	97.8445	82.5412	106.482	74.4854	116.788	84.3796	218.953	206.255
Akr1e1	62.064	-1.57668	0.233254	-6.7595	1.38469e-11	3.65526e-10	35.4926	36.7758	41.9786	49.6569	39.6063	45.4352	121.4	126.167
Elmo1	49.9012	-2.10917	0.344937	-6.11466	9.67644e-10	1.86112e-08	24.9408	20.431	24.5729	24.8285	50.7773	18.1741	122.484	113.002
Hist1h4i	66.7453	1.86245	0.336961	5.52721	3.25371e-08	4.5904e-07	64.2704	73.5516	63.4799	97.8091	77.1815	112.939	20.5946	24.1363
Btn2a2	63.7005	1.3452	0.291198	4.61952	3.84623e-06	3.43432e-05	83.4556	80.9067	69.6231	56.4283	77.1815	83.0815	26.0142	32.9131
Foxq1	179.583	4.16262	1.00184	4.15497	3.25333e-05	0.00023171	350.13	348.144	479.171	59.4379	99.5236	73.9944	5.41963	20.845
Foxf2	21.4985	7.1632	1.63604	4.37838	1.19565e-05	9.4339e-05	42.2074	50.6689	54.2651	9.78091	11.171	3.89444	0	0
Serpinb1a	74.6824	-1.4306	0.252456	-5.66674	1.45542e-08	2.23396e-07	72.9038	54.7551	58.3605	48.9046	42.653	36.3481	140.91	142.623
Serpinb6c	102.888	-1.22286	0.300293	-4.07221	4.65692e-05	0.000317863	111.274	80.9067	103.411	63.1997	61.9483	41.5407	190.771	170.051
Ripk1	294.92	1.01512	0.211504	4.79953	1.59041e-06	1.54647e-05	255.163	279.496	284.636	376.941	415.359	414.109	169.093	164.565
Slc22a23	62.2115	-1.03762	0.253386	-4.09504	4.22099e-05	0.000292292	50.8408	44.1309	67.5754	42.8855	43.6685	46.7333	91.0498	110.807
Dsp	424.014	-1.71069	0.166441	-10.2781	8.84971e-25	1.07932e-22	290.656	286.034	341.972	207.656	254.902	241.455	828.12	941.315
Elovl2	88.5574	-1.38422	0.214657	-6.44852	1.12946e-10	2.64039e-09	60.4334	67.8309	60.4083	48.1522	62.9639	80.4852	168.009	160.177
Barx1	50.6325	1.63572	0.341802	4.78558	1.70497e-06	1.64611e-05	77.7001	58.8413	69.6231	49.6569	61.9483	48.0315	19.5107	19.7479
Sncb	17.8026	-2.00564	0.472707	-4.24287	2.20679e-05	0.00016255	12.4704	15.5276	7.16708	9.78091	4.06219	11.6833	45.5249	36.2044
Tspan17	81.5308	-1.57862	0.257052	-6.14126	8.18707e-10	1.60009e-08	76.7408	40.862	56.3128	63.9521	46.7151	41.5407	157.169	168.954
Dbn1	421.325	2.78969	0.181414	15.3775	2.31666e-53	1.34993e-50	487.304	491.978	470.98	573.312	605.266	586.763	65.0356	89.9625
H2afy	1745.18	-1.05044	0.143307	-7.33003	2.30109e-13	8.13551e-12	1601	1602.61	1481.54	1160.17	1185.14	1228.05	2965.62	2737.27
Spata31d1b	56.1137	2.95533	0.403347	7.32702	2.35319e-13	8.2825e-12	69.0667	76.8205	75.7663	70.7235	73.1194	64.9074	11.9232	6.58262
Dapk1	1080.48	1.21066	0.12716	9.52077	1.71901e-21	1.54544e-19	1157.83	1139.23	1142.64	1300.86	1418.72	1396.81	498.606	589.144
Ptch1	446.508	-1.83118	0.140115	-13.0691	4.94303e-39	1.69062e-36	269.552	278.679	308.185	228.723	286.384	263.524	850.882	1086.13
Adcy2	51.7125	2.92409	0.535181	5.46375	4.66187e-08	6.33926e-07	46.0445	39.2275	43.0025	109.847	89.3681	68.8018	11.9232	5.48552
Bhmt2	358.659	1.41963	0.234739	6.04769	1.46933e-09	2.71663e-08	568.841	533.657	422.858	333.303	375.752	316.748	184.267	133.847
Dmgdh	744.283	1.86825	0.117757	15.8654	1.10079e-56	8.65934e-54	937.197	990.494	960.389	837.397	867.277	863.268	257.974	240.266
F2r	2002.63	1.59369	0.103565	15.3884	1.95956e-53	1.18576e-50	2440.36	2566.13	2669.23	2140.52	2298.18	2313.3	782.595	810.759
Cd180	16.6098	3.31268	0.828821	3.99685	6.41904e-05	0.000418921	21.1037	22.0655	15.358	32.3522	23.3576	14.2796	2.16785	2.19421
Gpx8	58.7416	1.13076	0.279949	4.03917	5.36406e-05	0.000360345	74.8223	63.7447	79.8618	66.2093	66.0105	57.1185	30.3499	31.816
Flnb	7215.68	1.08798	0.101456	10.7237	7.88104e-27	1.05078e-24	7464.96	8300.7	8626.1	7776.58	9610.12	8122.51	3793.74	4030.76
Synpo2l	18.8223	3.48046	0.920089	3.78274	0.000155112	0.000905856	10.5519	16.3448	12.2864	39.1237	40.6219	27.2611	0	4.38841
Fut11	295.655	1.69925	0.147986	11.4825	1.6159e-30	2.92218e-28	355.885	353.865	326.614	376.189	362.55	369.972	119.232	100.934
Zswim8	1345.03	1.17218	0.114734	10.2165	1.67293e-24	2.00918e-22	1392.85	1499.63	1467.2	1555.92	1827.98	1630.47	679.622	706.535
Ndst2	433.043	1.3205	0.119898	11.0135	3.28867e-28	4.8812e-26	553.493	494.43	515.006	500.331	489.493	503.681	198.359	209.547
Kcnma1	26.84	3.17552	0.642292	4.94404	7.65191e-07	8.05268e-06	25.9	44.1309	28.6683	27.838	41.6374	38.9444	6.50356	1.0971
Hesx1	21.7762	-2.44713	0.427264	-5.72743	1.01966e-08	1.60906e-07	12.4704	13.8931	12.2864	7.52378	4.06219	11.6833	58.532	53.7581
Btd	176.916	1.12693	0.183138	6.15345	7.58164e-10	1.49289e-08	212.956	190.417	169.962	228.723	224.436	201.213	88.882	98.7393
Anxa8	52.38	1.56347	0.310379	5.03729	4.72174e-07	5.18765e-06	60.4334	72.7343	60.4083	62.4474	56.8706	63.6092	20.5946	21.9421
Glud1	12314.1	1.41822	0.0916666	15.4715	5.40365e-54	3.45482e-51	13405.7	13276.1	14211.3	15731.5	15420.1	15544	5399.04	5525.01
Fam25c	644.492	1.06917	0.170516	6.2702	3.60579e-10	7.54387e-09	589.945	660.33	662.443	770.435	882.51	884.039	385.878	320.354
Sncg	172.497	1.55134	0.234995	6.60158	4.0681e-11	1.01432e-09	220.63	169.986	145.389	215.932	240.685	246.648	67.2034	73.5059
Grid1	59.918	1.9417	0.374097	5.19035	2.09896e-07	2.51316e-06	87.2927	75.186	74.7424	69.9711	50.7773	83.0815	8.67141	29.6218
Sh2d4b	103.697	1.13454	0.289199	3.92305	8.74351e-05	0.000549368	98.8038	87.4446	95.2198	121.885	161.472	155.778	60.6999	48.2725
Bmp4	227.767	2.07182	0.200483	10.3342	4.93724e-25	6.16489e-23	322.311	335.885	259.039	267.847	264.042	238.859	65.0356	69.1175
Samd4	19.6263	2.71189	0.663366	4.08808	4.34963e-05	0.000299618	20.1445	26.1517	24.5729	24.0761	37.5752	16.8759	5.41963	2.19421
Lgals3	158.191	1.68018	0.266435	6.30614	2.86077e-10	6.09871e-09	153.482	150.372	158.7	176.809	252.871	254.437	59.6159	59.2436
Otx2	171.852	-1.89808	0.163928	-11.5787	5.28159e-31	1.02587e-28	89.2112	120.134	110.578	91.0377	110.695	90.8703	377.206	385.083
Tep1	591.432	1.10516	0.108873	10.151	3.28122e-24	3.88146e-22	691.626	681.578	633.775	696.702	704.789	688.018	291.576	343.393
Pnp	1014.01	1.22815	0.121108	10.141	3.63366e-24	4.26629e-22	1279.65	1030.54	1088.37	1337.73	1185.14	1180.02	525.704	484.92
Rnase4	59.8191	3.45172	0.566268	6.09555	1.0906e-09	2.07228e-08	98.8038	105.424	121.84	45.8951	45.6996	46.7333	8.67141	5.48552
Slc7a7	217.457	1.5187	0.233602	6.50126	7.9652e-11	1.90451e-09	229.263	196.138	216.036	261.828	350.364	305.065	95.3855	85.5741
Mmp14	710.968	2.22994	0.121739	18.3173	6.02127e-75	1.05259e-71	900.745	935.739	858.002	815.578	952.583	847.69	179.932	197.479
Ajuba	1757.66	1.29712	0.20161	6.43379	1.24462e-10	2.85863e-09	1650.89	1585.44	1598.26	2564.1	2599.8	2383.4	834.623	844.77
Cdh24	249.903	2.0642	0.208138	9.91745	3.49567e-23	3.71603e-21	272.43	265.603	265.182	308.475	353.41	386.848	68.2874	78.9914
1700123O20Rik	566.769	1.27637	0.114677	11.1301	8.95115e-29	1.43702e-26	676.278	619.468	641.966	709.492	642.841	695.807	291.576	256.722
Dhrs4	297.318	1.5205	0.274036	5.54855	2.88049e-08	4.13115e-07	303.126	240.268	234.466	450.674	479.338	423.196	128.987	118.487
Lrrc16b	100.461	1.71421	0.285264	6.00921	1.86433e-09	3.3831e-08	101.682	120.951	81.9095	142.952	143.192	138.902	41.1892	32.9131
Psme1	1398.02	1.09191	0.102583	10.6442	1.85506e-26	2.41203e-24	1748.73	1614.05	1697.57	1458.11	1523.32	1630.47	805.357	706.535
Psme2	831.332	1.11937	0.148015	7.56255	3.95239e-14	1.53538e-12	1168.38	858.919	1082.23	878.777	813.453	964.524	442.242	442.133
Irf9	295.887	1.05502	0.182503	5.78082	7.43355e-09	1.19583e-07	297.371	282.765	302.041	412.303	348.332	397.233	171.26	155.789
Rec8	660.69	1.10158	0.125101	8.80553	1.30233e-18	8.43194e-17	872.927	817.24	780.188	697.454	705.805	701	362.031	348.879
Tgm1	1032.79	3.21856	0.36654	8.78091	1.62153e-18	1.02869e-16	973.649	898.146	905.1	1710.91	1732.52	1756.39	151.75	133.847
Dhrs1	640.943	1.04541	0.11181	9.34992	8.77151e-21	7.18761e-19	799.064	719.171	781.212	737.33	661.121	716.578	365.283	347.782
Adcy4	18.8871	3.16421	0.753759	4.1979	2.69402e-05	0.000195244	23.9815	21.2482	16.3819	32.3522	33.513	18.1741	3.25178	2.19421
Ripk3	521.19	1.71198	0.125822	13.6064	3.66949e-42	1.56033e-39	609.13	631.726	631.727	668.864	566.675	676.335	182.1	202.964
Nfatc4	797.776	2.3173	0.11995	19.3189	3.72314e-83	7.32203e-80	1109.86	963.526	921.482	1008.19	1019.61	959.331	199.442	200.77
Nynrin	3340.52	2.86612	0.181259	15.8123	2.55907e-56	1.91723e-53	3424.56	3386.64	3623.47	4791.14	5385.44	4944.64	552.802	615.475
Parp4	318.286	1.20075	0.136042	8.82629	1.08202e-18	7.09307e-17	366.437	401.265	350.163	373.179	357.472	375.165	175.596	147.012
Il17d	78.3654	1.81319	0.294077	6.16571	7.01697e-10	1.39216e-08	110.315	108.693	105.459	94.7996	84.2904	68.8018	23.8464	30.7189
N6amt2	199.848	1.09537	0.189138	5.79137	6.98126e-09	1.12768e-07	237.896	190.417	230.371	270.104	248.809	205.107	94.3016	121.778
Lats2	113.745	1.38915	0.289161	4.80408	1.55464e-06	1.51826e-05	111.274	90.7136	108.53	154.99	170.612	171.355	53.1124	49.3696
Phf11c	47.14	1.66249	0.356012	4.66977	3.0154e-06	2.76465e-05	62.3519	50.6689	49.1457	72.9807	43.6685	62.3111	17.3428	18.6508
Shisa2	122.061	1.03765	0.198499	5.2275	1.71816e-07	2.08418e-06	128.541	135.662	158.7	139.942	132.021	145.393	74.7909	61.4378
Gata4	340.843	3.14383	0.616723	5.09764	3.43917e-07	3.89269e-06	565.004	616.199	748.448	221.951	234.591	241.455	60.6999	38.3986
Tdh	10888.5	1.21558	0.0776785	15.6488	3.38601e-55	2.42146e-52	12153.8	12085.3	12163.6	12955.2	13869.3	12947.7	5545.37	5387.87
Xkr6	29.6517	2.52313	0.528253	4.77636	1.78501e-06	1.70928e-05	37.4111	31.0551	38.907	49.6569	38.5908	28.5592	10.8393	2.19421
Sox7	49.6994	4.91146	0.88623	5.54197	2.99093e-08	4.26235e-07	82.4964	91.5308	120.817	28.5904	47.7307	22.0685	2.16785	2.19421
A930011O12Rik	294.295	2.17045	0.187562	11.5719	5.71952e-31	1.08416e-28	419.197	424.147	302.041	355.122	333.099	358.289	82.3784	80.0885
Fzd3	255.46	1.0805	0.149843	7.21088	5.55897e-13	1.83353e-11	256.122	314.637	313.304	281.389	292.477	307.661	137.659	140.429
Fbxo16	58.9999	1.52409	0.298252	5.11007	3.22043e-07	3.68488e-06	70.9852	72.7343	82.9334	64.7045	73.1194	58.4166	21.6785	27.4276
Ephx2	180.362	-2.62409	0.15411	-17.0274	5.1472e-65	5.39873e-62	78.6593	87.4446	86.005	73.733	66.0105	80.4852	482.347	488.211
Pnma2	363.856	2.09537	0.142056	14.7503	3.06119e-49	1.50505e-46	448.934	434.771	431.049	461.96	440.747	482.911	104.057	106.419
Nefl	392.926	1.21908	0.189462	6.43444	1.2393e-10	2.85475e-09	510.326	483.806	569.271	341.58	463.089	381.655	195.107	198.576
Nefm	122.173	2.43916	0.290764	8.3888	4.91133e-17	2.74007e-15	171.708	183.879	165.867	139.19	114.757	145.393	37.9374	18.6508
Bin3	210.304	1.18816	0.191247	6.2127	5.20827e-10	1.05868e-08	308.882	251.71	260.063	210.666	223.42	212.896	109.477	105.322
9930012K11Rik	79.9364	2.00293	0.293133	6.83285	8.32429e-12	2.25803e-10	103.6	76.8205	113.649	105.333	92.4147	98.6592	29.266	19.7479
Pdlim2	43.4532	1.67508	0.416489	4.02191	5.77276e-05	0.000383218	58.5149	31.0551	35.8354	57.9331	58.9017	72.6963	18.4267	14.2623
Sorbs3	219.204	1.0824	0.193319	5.59904	2.15538e-08	3.1633e-07	249.408	219.837	236.514	207.656	288.415	314.152	124.652	113.002
Bmp1	155.749	2.37137	0.22006	10.776	4.46696e-27	6.16479e-25	206.241	179.793	201.702	188.847	183.814	210.3	33.6017	41.6899
Hr	167.582	1.27987	0.197454	6.48184	9.0608e-11	2.15013e-09	202.404	165.082	170.986	197.123	206.156	237.561	84.5463	76.7972
Fam160b2	678.035	1.31234	0.10757	12.1999	3.11128e-34	7.1985e-32	849.904	826.229	734.114	811.816	795.173	764.609	308.919	333.519
Dok2	42.0402	1.86346	0.373663	4.98702	6.13191e-07	6.56727e-06	56.5963	50.6689	52.2173	60.1902	46.7151	41.5407	10.8393	17.5537
Rcbtb2	124.989	-1.17943	0.197567	-5.96976	2.3761e-09	4.22408e-08	81.5371	107.876	91.1243	88.7806	110.695	89.5722	249.303	181.022
Lpar6	84.8634	2.09265	0.343465	6.09276	1.10978e-09	2.10363e-08	90.1704	89.8964	76.7902	131.666	89.3681	151.883	19.5107	29.6218
Tsc22d1	5400.57	1.38827	0.0676706	20.5151	1.57746e-93	4.96364e-90	6412.65	6131.75	6421.71	6687.13	6214.13	6456.99	2501.7	2378.52
4930444M15Rik	137.12	1.21467	0.198751	6.11155	9.86689e-10	1.89312e-08	169.789	144.651	169.962	138.438	175.69	160.97	63.9517	73.5059
1700108F19Rik	23.8185	3.24179	0.739071	4.3863	1.15295e-05	9.15671e-05	43.1667	48.2171	29.6922	26.3332	22.342	14.2796	5.41963	1.0971
Elf1	357.699	1.00607	0.156236	6.43942	1.19927e-10	2.77473e-09	424.952	449.482	470.98	410.046	336.146	362.183	207.03	200.77
Klf12	105.26	2.17925	0.260665	8.36036	6.25256e-17	3.40386e-15	113.193	139.748	120.817	149.723	121.866	138.902	26.0142	31.816
Cln5	665.657	1.04017	0.157887	6.58808	4.45557e-11	1.10046e-09	810.575	815.605	949.127	665.854	628.623	712.683	356.612	386.18
Spry2	1037.26	2.3343	0.156672	14.8992	3.33303e-50	1.74795e-47	1070.53	1200.53	1152.88	1554.41	1437	1368.25	275.317	239.169
Uggt2	99.8573	1.05921	0.231891	4.5677	4.93107e-06	4.30047e-05	111.274	120.951	137.198	110.6	99.5236	109.044	44.441	65.8262
Zic5	84.7641	-1.06539	0.2713	-3.92697	8.60236e-05	0.000542014	47.963	43.3137	64.5037	81.2568	81.2437	81.7833	140.91	137.138
Zic2	136.975	-1.21895	0.185077	-6.58618	4.51274e-11	1.11284e-09	77.7001	114.414	99.3153	115.114	114.757	94.7648	246.051	233.683
Dab2	201.321	3.69614	0.543144	6.80508	1.00996e-11	2.70693e-10	300.248	344.058	431.049	164.018	182.798	147.989	15.175	25.2334
Npr3	192.783	2.61403	0.303153	8.62282	6.53226e-18	3.95277e-16	167.87	201.041	176.105	322.77	283.338	311.555	41.1892	38.3986
Basp1	907.114	1.55109	0.204256	7.59388	3.10463e-14	1.23659e-12	919.93	882.619	818.071	1346	1419.73	1129.39	399.969	341.199
Ctnnd2	84.8428	1.64345	0.29173	5.63345	1.76643e-08	2.64931e-07	96.8853	85.8102	77.814	111.352	135.068	106.448	37.9374	27.4276
Ankrd33b	309.429	3.40958	0.307356	11.0933	1.35257e-28	2.06601e-26	423.993	460.106	603.059	309.227	307.711	295.978	28.1821	47.1754
Dcstamp	40.1314	-2.88726	0.335829	-8.5974	8.15423e-18	4.87797e-16	17.2667	22.8827	12.2864	15.7999	8.12437	15.5778	105.141	123.973
Trib1	235.877	1.53941	0.301381	5.10787	3.25818e-07	3.71726e-06	195.689	197.772	190.44	382.96	357.472	368.674	105.141	88.8654
Myc	190.294	4.02413	0.762529	5.27734	1.3107e-07	1.63272e-06	102.641	122.586	103.411	367.16	437.701	358.289	13.0071	17.5537
Peg13	52.0427	3.48984	0.509572	6.84857	7.45929e-12	2.03745e-10	50.8408	89.8964	61.4321	60.9426	71.0883	70.1	2.16785	9.87393
Bai1	288.514	1.10025	0.140973	7.80468	5.96549e-15	2.59986e-13	352.048	337.52	339.925	331.046	334.115	302.468	138.743	172.245
Ly6k	23.3704	-2.47184	0.491591	-5.02824	4.95005e-07	5.41203e-06	14.3889	17.9793	13.3103	9.78091	3.04664	6.49074	74.7909	47.1754
Mafa	47.7771	-1.06509	0.266524	-3.99623	6.43583e-05	0.000419622	43.1667	28.6034	41.9786	38.3713	40.6219	32.4537	79.1266	77.8943
Naprt1	88.8355	1.29863	0.26	4.99474	5.89146e-07	6.33563e-06	94.9667	106.241	120.817	122.638	96.4769	84.3796	33.6017	51.5639
Mapk15	65.5967	1.59261	0.325085	4.89906	9.62959e-07	9.9411e-06	103.6	65.3792	59.3844	88.0282	92.4147	63.6092	24.9303	27.4276
Fam83h	245.044	2.1433	0.475105	4.51121	6.44577e-06	5.44636e-05	190.893	183.062	199.654	386.722	469.183	393.339	60.6999	76.7972
Cdc42ep1	113.903	2.26786	0.282987	8.01401	1.11026e-15	5.3747e-14	104.559	129.941	125.936	157.247	159.441	175.25	32.5178	26.3305
Lgals1	596.401	1.26376	0.124976	10.112	4.88548e-24	5.5698e-22	641.745	630.092	733.09	682.407	790.095	712.683	301.332	279.761
Kcnj4	68.8308	1.30227	0.288761	4.50985	6.48727e-06	5.46675e-05	105.519	75.186	84.9811	61.695	81.2437	76.5907	32.5178	32.9131
Kdelr3	445.772	1.49422	0.207622	7.19682	6.16309e-13	2.01588e-11	577.474	617.016	698.279	427.351	442.778	425.792	173.428	204.061
1700029P11Rik	70.8532	-1.14812	0.23312	-4.92503	8.43487e-07	8.80012e-06	72.9038	48.2171	55.2889	51.1617	52.8084	45.4352	119.232	121.778
Nfam1	19.4491	-1.94042	0.474737	-4.08736	4.36305e-05	0.000300279	15.3482	5.72068	15.358	11.2857	9.13992	11.6833	58.532	28.5247
A4galt	391.143	-1.12264	0.147464	-7.61295	2.679e-14	1.08073e-12	353.008	330.165	330.71	248.285	273.182	277.804	675.286	640.708
Arhgap8	183.462	1.10724	0.230774	4.79795	1.60294e-06	1.55673e-05	231.182	229.644	223.203	221.199	226.467	138.902	121.4	75.7001
Smc1b	86.7163	-1.63285	0.271555	-6.01296	1.82164e-09	3.30946e-08	71.9445	80.0895	56.3128	47.3998	36.5597	48.0315	170.176	183.216
Fbln1	336.895	-1.5493	0.144959	-10.6879	1.16028e-26	1.52122e-24	230.222	252.527	248.8	209.161	247.793	173.952	654.691	678.01
Mapk11	68.854	1.331	0.278945	4.77156	1.82804e-06	1.74722e-05	86.3334	72.7343	63.4799	79.7521	98.508	85.6777	31.4339	32.9131
Rapgef3	291.244	1.7066	0.169752	10.0535	8.8646e-24	9.8216e-22	324.23	354.682	292.827	381.456	367.628	393.339	118.148	97.6422
Zfp641	11.0398	6.19777	1.54068	4.02275	5.75234e-05	0.000382347	11.5111	9.80688	9.21482	24.8285	12.1866	20.7704	0	0
Prph	141.734	1.74906	0.22766	7.68278	1.55672e-14	6.5138e-13	159.237	159.362	145.389	207.656	200.063	159.672	52.0285	50.4668
Lima1	997.107	-1.24769	0.165733	-7.52831	5.14027e-14	1.95015e-12	841.271	898.146	860.05	601.902	624.561	625.707	1786.31	1738.91
Pou6f1	89.5083	-1.43606	0.194836	-7.37062	1.69833e-13	6.08653e-12	58.5149	68.6481	62.456	54.9236	64.995	67.5037	178.848	160.177
Smagp	97.4344	-1.14421	0.232956	-4.91169	9.02937e-07	9.36448e-06	92.089	83.3584	84.9811	76.7425	49.7618	61.0129	163.673	167.857
Galnt6	168.305	-2.69603	0.174269	-15.4705	5.48976e-54	3.45482e-51	60.4334	83.3584	68.5992	65.4569	86.3215	61.0129	476.928	444.327
Krt8	981.762	2.60057	0.14657	17.7428	1.95868e-70	3.08159e-67	1153.03	1088.56	1131.38	1274.53	1501.99	1295.55	194.023	215.032
Krt18	319.613	2.38114	0.413751	5.75501	8.66349e-09	1.38238e-07	262.837	272.141	276.445	457.446	607.297	527.048	82.3784	71.3117
Pde1b	66.4844	-1.17661	0.235699	-4.99201	5.9754e-07	6.40839e-06	56.5963	49.8516	47.098	38.3713	58.9017	53.2241	120.316	107.516
Rpl39l	94.2682	-1.92849	0.216655	-8.90119	5.52494e-19	3.7793e-17	47.963	57.2068	76.7902	54.1712	46.7151	49.3296	214.617	207.353
Emp2	250.872	1.64753	0.273516	6.02352	1.70659e-09	3.11122e-08	359.722	363.672	421.834	214.428	210.218	244.052	93.2177	99.8364
3110001I22Rik	72.7691	1.48166	0.296797	4.99216	5.97066e-07	6.40766e-06	70.9852	80.9067	66.5515	107.59	100.539	93.4666	34.6856	27.4276
Tmem191c	263.325	-1.09982	0.258947	-4.24727	2.16392e-05	0.00015976	308.882	243.537	219.108	168.533	160.456	127.218	444.41	434.453
Scarf2	54.8017	1.23525	0.313061	3.94572	7.95616e-05	0.000505959	69.0667	49.0344	63.4799	77.4949	69.0572	55.8204	32.5178	21.9421
Slc25a1	1352.83	-1.0958	0.148662	-7.37109	1.69239e-13	6.07908e-12	1240.32	1134.33	1209.19	970.567	952.583	811.342	2286	2218.34
Vwa5b2	69.1311	2.88235	0.36669	7.86045	3.8275e-15	1.71074e-13	95.926	82.5412	98.2914	94.7996	82.2593	75.2926	16.2589	7.67972
Map3k13	31.6366	-1.30687	0.333966	-3.91319	9.10847e-05	0.000569116	26.8593	22.0655	28.6683	18.0571	27.4198	15.5778	61.7838	52.661
Tmem41a	88.2258	-1.37008	0.217376	-6.30282	2.92286e-10	6.20585e-09	77.7001	53.1206	53.2412	74.4854	57.8862	62.3111	170.176	156.886
Liph	92.704	-4.39906	0.264469	-16.6335	3.98356e-62	3.68666e-59	15.3482	19.6138	15.358	19.5618	11.171	9.08703	286.157	365.335
Igf2bp2	910.66	-1.26891	0.179314	-7.07647	1.47872e-12	4.56171e-11	717.526	827.047	811.928	499.579	645.888	537.433	1661.66	1584.22
St6gal1	24.902	-1.70625	0.378586	-4.5069	6.57802e-06	5.53091e-05	10.5519	20.431	18.4296	11.2857	19.2954	15.5778	47.6928	55.9523
Lrrc15	58.8135	-3.5278	0.304708	-11.5777	5.3488e-31	1.02625e-28	8.63334	17.162	13.3103	15.0476	26.4042	16.8759	175.596	197.479
Slc51a	8.97888	-3.10405	0.69335	-4.47689	7.57395e-06	6.26504e-05	1.91852	1.63448	5.11935	5.26665	3.04664	1.29815	17.3428	36.2044
Slc12a8	54.9786	-1.53657	0.278023	-5.52678	3.26156e-08	4.5904e-07	54.6778	35.9585	35.8354	30.0951	28.4353	38.9444	110.56	105.322
Slc15a2	92.7613	-1.24479	0.192481	-6.46712	9.989e-11	2.34913e-09	74.8223	76.0033	68.5992	70.7235	58.9017	64.9074	172.344	155.789
Cd80	100.768	1.37822	0.264177	5.21704	1.8181e-07	2.19862e-06	110.315	84.1757	112.626	151.228	128.974	127.218	45.5249	46.0783
Phldb2	158.708	1.20214	0.20094	5.98257	2.19646e-09	3.94036e-08	153.482	165.9	176.105	201.637	188.892	223.281	74.7909	85.5741
Vgll3	39.2691	2.93384	0.711972	4.12073	3.77678e-05	0.000264795	23.0222	15.5276	23.549	77.4949	82.2593	79.187	4.33571	8.77683
D16Ertd472e	373.059	1.29715	0.261968	4.95157	7.3618e-07	7.77859e-06	307.922	337.52	316.376	601.902	508.789	555.607	197.275	159.08
Runx1	70.8817	2.85287	0.558962	5.10387	3.32779e-07	3.79117e-06	88.2519	163.448	145.389	64.7045	47.7307	32.4537	13.0071	12.0681
Ripply3	39.62	1.7095	0.451106	3.78957	0.000150907	0.000887225	52.7593	59.6585	66.5515	51.1617	22.342	35.05	15.175	14.2623
Synj2	135.215	1.35922	0.243472	5.58265	2.36886e-08	3.44767e-07	201.445	186.331	155.628	124.895	137.099	151.883	52.0285	72.4088
Fndc1	34.596	-1.38322	0.308055	-4.49017	7.11676e-06	5.91986e-05	27.8185	26.1517	16.3819	23.3237	28.4353	25.963	62.8677	65.8262
Mpc1	47.3862	-1.18767	0.2928	-4.05623	4.98716e-05	0.000337185	33.5741	27.7861	41.9786	29.3427	39.6063	44.137	66.1195	96.5451
Pde10a	24.5047	1.87293	0.494437	3.78799	0.000151868	0.000891879	29.7371	27.7861	39.9309	30.0951	27.4198	24.6648	4.33571	12.0681
Dact2	589.569	1.04608	0.186018	5.62354	1.87089e-08	2.78473e-07	565.004	513.226	605.107	777.206	829.702	771.1	341.437	313.772
Zfp213	154.902	1.01398	0.208835	4.85545	1.20117e-06	1.21141e-05	175.545	143.017	157.676	215.18	192.954	179.144	76.9588	98.7393
Prss41	22.1843	-1.73106	0.418674	-4.13462	3.55542e-05	0.00025163	16.3074	10.6241	17.4058	20.3142	11.171	7.78889	40.1053	53.7581
Dusp1	345.878	-2.25763	0.189906	-11.8881	1.36466e-32	2.78833e-30	217.752	177.341	232.418	145.961	135.068	158.374	845.463	854.643
Brpf3	673.996	-1.50352	0.210309	-7.14909	8.73534e-13	2.78205e-11	363.56	349.779	358.354	528.169	616.437	556.905	1264.94	1353.83
Cpne5	150.693	-1.47465	0.199931	-7.37576	1.63412e-13	5.88319e-12	126.622	122.586	104.435	97.8091	102.57	70.1	274.233	307.189
Pim1	1034.21	-1.38779	0.142028	-9.77122	1.49633e-22	1.49948e-20	820.167	867.909	804.761	657.578	595.11	672.441	1945.65	1910.06
Mdga1	169.147	1.05846	0.19115	5.53734	3.07092e-08	4.35661e-07	166.911	174.889	176.105	205.399	230.529	212.896	95.3855	91.0596
Hsf2bp	439.312	-2.07572	0.126275	-16.4381	1.02115e-60	8.9254e-58	296.411	245.172	241.633	231.732	229.514	215.493	1019.97	1034.57
Myo1f	142.996	-1.24565	0.190095	-6.55274	5.6489e-11	1.37789e-09	89.2112	103.789	86.005	103.076	126.943	131.113	249.303	254.528
Tapbp	949.837	1.32615	0.122333	10.8404	2.21381e-27	3.13783e-25	1268.14	1243.84	1092.47	1063.11	1018.59	1020.34	430.319	461.88
H2-K1	850.062	1.1517	0.216562	5.31809	1.04862e-07	1.33048e-06	1207.71	1221.77	1213.28	736.578	762.676	771.1	466.088	421.288
Psmb9	44.5054	2.21474	0.417322	5.30702	1.11429e-07	1.40587e-06	72.9038	58.024	60.4083	62.4474	40.6219	37.6463	11.9232	12.0681
H2-Ab1	36.1761	-1.71894	0.435976	-3.94274	8.05573e-05	0.000511258	28.7778	26.1517	41.9786	14.2952	11.171	15.5778	85.6302	65.8262
H2-Eb1	14.9837	-1.98797	0.467775	-4.24983	2.1393e-05	0.000158165	7.67408	5.72068	7.16708	8.27616	9.13992	14.2796	33.6017	34.0102
Notch4	173.402	-1.11674	0.167551	-6.66507	2.64546e-11	6.73479e-10	157.319	129.124	151.533	122.638	135.068	109.044	276.401	306.092
C2	30.2105	-1.64487	0.416204	-3.95208	7.74736e-05	0.000494341	23.0222	25.3344	28.6683	9.02853	19.2954	12.9815	50.9445	72.4088
Ly6g6e	165.191	-1.10901	0.155976	-7.11011	1.1595e-12	3.63394e-11	141.97	130.758	121.84	131.666	136.083	105.15	268.814	285.247
H2-D1	146.907	1.88494	0.228159	8.26154	1.438e-16	7.56657e-15	188.015	164.265	197.607	157.247	163.503	207.704	59.6159	37.3015
H2-Bl	61.1792	-3.2226	0.335004	-9.61958	6.61032e-22	6.19049e-20	32.6148	26.1517	11.2626	20.3142	13.2021	14.2796	205.946	165.663
Rnf39	46.8571	2.02831	0.389857	5.2027	1.96411e-07	2.35888e-06	67.1482	39.2275	55.2889	66.2093	68.0416	50.6278	17.3428	10.971
Zfp57	8202.02	1.58251	0.11658	13.5744	5.67946e-42	2.35145e-39	8971.96	9421.96	8331.22	10898.2	10489.6	10931.7	3166.15	3405.41
Tmem151b	276.826	2.27367	0.189055	12.0265	2.57965e-33	5.55968e-31	365.478	378.382	389.07	286.656	343.255	308.959	74.7909	68.0204
Nfkbie	198.837	2.13773	0.205056	10.4251	1.90497e-25	2.41701e-23	235.978	294.206	242.657	242.266	256.933	206.405	61.7838	50.4668
AI661453	69.6403	-1.15317	0.235144	-4.90411	9.38538e-07	9.69535e-06	51.8	52.3033	47.098	56.4283	63.9794	48.0315	138.743	98.7393
Foxp4	1403.24	1.08276	0.159018	6.80906	9.82355e-12	2.63744e-10	1402.44	1385.22	1345.36	1881.7	1980.32	1704.47	786.931	739.448
Unc5cl	34.585	-1.45753	0.323577	-4.50444	6.65486e-06	5.58404e-05	31.6556	27.7861	24.5729	24.8285	19.2954	15.5778	72.6231	60.3407
Dazl	196.196	-2.14084	0.171142	-12.5091	6.65388e-36	1.77433e-33	105.519	138.113	108.53	97.0567	92.4147	92.1685	456.333	479.434
Sema6b	133.055	1.11672	0.205467	5.43502	5.47912e-08	7.31774e-07	144.848	176.524	137.198	136.18	174.674	153.181	65.0356	76.7972
Dennd1c	49.0773	1.45511	0.330229	4.40635	1.05125e-05	8.43413e-05	56.5963	66.1964	44.0264	52.6665	67.0261	63.6092	23.8464	18.6508
Vav1	24.4799	2.21027	0.515994	4.28352	1.83963e-05	0.00013835	29.7371	28.6034	34.8115	27.838	25.3887	36.3481	4.33571	8.77683
Lama1	3809.28	1.7845	0.392263	4.54926	5.3835e-06	4.66145e-05	5421.74	5921.72	6946.95	3008.01	3413.25	3074.01	1299.63	1388.93
Crim1	139.45	1.05055	0.218603	4.80574	1.54179e-06	1.5104e-05	169.789	198.589	163.819	153.485	126.943	147.989	66.1195	88.8654
Kcng3	25.7289	2.17692	0.54119	4.02246	5.75939e-05	0.000382654	32.6148	20.431	28.6683	42.8855	43.6685	23.3667	5.41963	8.77683
Epas1	304.867	1.01044	0.156523	6.45555	1.07829e-10	2.52451e-09	307.922	367.758	338.901	328.037	368.643	381.655	145.246	200.77
Greb1l	72.7652	-1.13521	0.259263	-4.37858	1.19453e-05	9.42978e-05	55.6371	59.6585	45.0502	53.4188	80.2282	41.5407	111.644	134.944
Abhd3	54.9765	1.51407	0.319684	4.73615	2.17813e-06	2.0557e-05	75.7815	55.5723	75.7663	54.1712	69.0572	63.6092	18.4267	27.4276
Gata6	123.585	2.51342	0.566994	4.43289	9.29785e-06	7.55594e-05	162.115	242.72	253.92	85.0187	90.3837	99.9574	23.8464	30.7189
B4galt6	4536.02	1.08045	0.104017	10.3872	2.83426e-25	3.56732e-23	5123.41	5877.59	5691.69	5201.94	4609.57	4842.09	2482.19	2459.71
Rnf125	58.175	-1.51118	0.244312	-6.18546	6.19212e-10	1.23945e-08	44.126	44.1309	37.8832	45.8951	35.5441	29.8574	109.477	118.487
Rprd1a	347.78	-1.35403	0.187423	-7.22448	5.03033e-13	1.6732e-11	291.615	317.089	272.349	227.971	187.876	203.809	622.174	659.359
Fhod3	117.246	-1.20212	0.212917	-5.64596	1.64261e-08	2.48253e-07	97.8445	100.52	108.53	66.2093	76.166	81.7833	189.687	217.226
Epb4.1l4a	1164.8	1.17981	0.100927	11.6897	1.43845e-31	2.8647e-29	1200.99	1341.91	1303.39	1434.78	1420.75	1421.47	602.663	592.436
Ecscr	26.1599	2.07053	0.490661	4.21988	2.44428e-05	0.000178685	29.7371	25.3344	35.8354	28.5904	35.5441	38.9444	5.41963	9.87393
Tmem173	131.301	1.93885	0.303155	6.39556	1.59956e-10	3.59512e-09	113.193	126.672	125.936	206.152	215.296	179.144	37.9374	46.0783
Pcdhgb6	19.2724	3.18407	0.803344	3.96352	7.38519e-05	0.000474637	19.1852	14.7103	18.4296	27.0856	44.6841	24.6648	5.41963	0
Pcdhgc3	271.758	1.4036	0.257107	5.4592	4.78272e-08	6.49797e-07	208.159	261.517	272.349	376.189	456.996	355.692	122.484	120.681
Spry4	173.37	2.11157	0.342436	6.16631	6.99016e-10	1.38859e-08	153.482	121.769	158.7	309.98	271.151	272.611	46.6088	52.661
Camk2a	191.2	1.05876	0.232503	4.55373	5.27039e-06	4.56854e-05	167.87	170.803	196.583	237.751	263.027	282.996	96.4694	114.099
Cdx1	394.186	1.13527	0.157327	7.21602	5.35296e-13	1.77083e-11	530.471	421.696	515.006	458.951	400.125	411.513	186.435	229.295
Pmaip1	171.371	-1.88412	0.185925	-10.1338	3.91312e-24	4.52685e-22	123.745	116.865	108.53	93.2949	73.1194	98.6592	381.542	375.209
Cidea	37.6424	-1.71398	0.353258	-4.85192	1.22272e-06	1.22963e-05	21.1037	35.1413	22.5251	12.7904	25.3887	27.2611	86.7141	70.2146
Spire1	314.012	-1.06297	0.178398	-5.95842	2.54687e-09	4.4821e-08	293.534	289.303	268.254	238.504	205.14	184.337	487.767	545.26
Mapk4	116.072	1.84606	0.245219	7.52821	5.14404e-14	1.95015e-12	111.274	130.758	150.509	137.685	152.332	167.461	35.7696	42.787
Ctif	108.46	-1.30254	0.245337	-5.30918	1.1012e-07	1.3927e-06	83.4556	104.607	89.0766	52.6665	81.2437	64.9074	175.596	216.129
Pqlc1	191.055	1.52106	0.188097	8.08657	6.13683e-16	3.08469e-14	248.448	197.772	221.156	249.789	231.545	220.685	93.2177	65.8262
Nfatc1	28.3207	1.8927	0.499178	3.79163	0.000149662	0.000880895	27.8185	27.7861	24.5729	29.3427	51.7929	46.7333	10.8393	7.67972
Fbxo15	1257.72	-1.21205	0.166488	-7.28012	3.33527e-13	1.14074e-11	1136.72	1042.8	1139.57	814.073	774.862	768.503	2153.76	2231.51
Timm21	245.682	1.15852	0.174131	6.65317	2.8684e-11	7.27879e-10	261.878	268.872	238.561	295.685	320.913	324.537	140.91	114.099
Aldh3b2	8.32725	-2.81818	0.700767	-4.02156	5.78134e-05	0.000383627	4.7963	3.26896	4.09548	1.50476	6.09328	0	26.0142	20.845
Pitpnm1	207.771	1.56061	0.170039	9.17793	4.39441e-20	3.35618e-18	270.511	256.613	226.275	249.789	258.964	231.07	91.0498	77.8943
Cabp4	61.6163	1.55453	0.290832	5.34512	9.03588e-08	1.15672e-06	69.0667	71.9171	75.7663	71.4759	74.1349	80.4852	31.4339	18.6508
Sptbn2	153.694	-1.20961	0.176983	-6.83463	8.22178e-12	2.24182e-10	88.2519	115.231	106.482	130.914	129.99	123.324	273.149	262.208
Ap5b1	60.5177	1.79189	0.308285	5.81246	6.1563e-09	1.0037e-07	70.9852	63.7447	67.5754	87.2758	74.1349	77.8889	20.5946	21.9421
Ehbp1l1	217.926	1.4856	0.165839	8.95809	3.30344e-19	2.30991e-17	256.122	277.044	234.466	243.77	284.353	262.226	88.882	96.5451
Slc22a20	7.41784	-3.43192	0.799168	-4.29437	1.7519e-05	0.000132549	1.91852	0.81724	0	2.25713	2.03109	6.49074	20.5946	25.2334
Rasgrp2	210.812	1.54684	0.196699	7.86398	3.72104e-15	1.67266e-13	218.711	232.913	229.347	233.237	311.773	288.189	83.4623	88.8654
2700081O15Rik	596.171	1.17827	0.194736	6.05062	1.44285e-09	2.67693e-08	618.723	567.164	520.125	776.454	862.199	812.64	280.737	331.325
Lrrn4cl	57.7164	1.27987	0.295381	4.33297	1.47114e-05	0.000113213	66.1889	65.3792	52.2173	72.2283	67.0261	83.0815	28.1821	27.4276
Rom1	64.4703	1.65965	0.302177	5.49232	3.96697e-08	5.47958e-07	74.8223	71.0998	62.456	79.7521	81.2437	97.3611	28.1821	20.845
Eml3	640.507	1.13212	0.120042	9.43102	4.06139e-21	3.51087e-19	740.549	703.643	654.252	738.835	840.873	769.802	337.101	339.005
Ahnak	2680.56	1.19519	0.129529	9.22724	2.77695e-20	2.14165e-18	2786.65	2731.21	2927.24	3181.05	3500.59	3593.27	1235.68	1488.77
Myrf	112.968	-1.25598	0.205826	-6.10213	1.04663e-09	1.99596e-08	87.2927	84.9929	86.005	78.9997	106.632	58.4166	191.855	209.547
Anxa1	83.9044	1.44929	0.38121	3.80182	0.000143638	0.000853414	63.3112	70.2826	79.8618	126.399	129.99	128.517	52.0285	20.845
Pip5k1b	47.4156	-1.6102	0.288279	-5.58558	2.32926e-08	3.40262e-07	39.3297	33.5068	30.7161	26.3332	23.3576	35.05	79.1266	111.905
Dmrt1	169.609	-3.18525	0.18113	-17.5854	3.18564e-69	4.17664e-66	53.7186	40.0447	66.5515	59.4379	61.9483	55.8204	530.04	489.308
Dmrt3	30.7527	-1.86722	0.493178	-3.7861	0.000153033	0.000897044	28.7778	18.7965	34.8115	10.5333	10.1555	7.78889	72.6231	62.5349
Smarca2	54.7947	1.22971	0.30049	4.09234	4.27038e-05	0.000295063	66.1889	67.8309	78.8379	52.6665	59.9173	58.4166	29.266	25.2334
Dkk1	80.5658	4.27569	0.778419	5.49278	3.95648e-08	5.46988e-07	138.133	145.469	186.344	63.9521	56.8706	42.8389	4.33571	6.58262
Ppp1r3c	46.6938	-2.11568	0.435301	-4.86026	1.1723e-06	1.18762e-05	42.2074	36.7758	32.7638	16.5523	12.1866	11.6833	109.477	111.905
Myof	2574.9	1.10331	0.0921873	11.9681	5.22066e-33	1.08074e-30	2721.42	2917.55	2749.09	3150.21	3159.37	3135.03	1383.09	1383.45
Ffar4	6.56521	-3.63197	0.787616	-4.61135	4.00065e-06	3.55807e-05	1.91852	2.45172	1.02387	1.50476	3.04664	0	17.3428	25.2334
Blnk	13.946	-3.0023	0.569081	-5.27569	1.32255e-07	1.64487e-06	3.83704	11.4414	3.07161	3.76189	5.07773	2.5963	41.1892	40.5928
Crtac1	88.1817	-1.81573	0.416037	-4.36435	1.27499e-05	9.97488e-05	74.8223	85.8102	73.7186	34.6094	36.5597	18.1741	183.184	198.576
Ina	184.77	1.97631	0.211106	9.36168	7.84758e-21	6.46689e-19	203.363	231.279	187.368	249.789	270.135	220.685	61.7838	53.7581
Gsto1	417.233	1.43864	0.238532	6.0312	1.62744e-09	2.97727e-08	374.111	362.037	388.046	589.112	638.779	620.515	186.435	178.828
Itprip	90.6068	1.51703	0.257332	5.89524	3.74139e-09	6.35673e-08	108.396	95.617	104.435	88.7806	123.897	128.517	40.1053	35.1073
Hspa12a	83.9537	1.06647	0.257921	4.13486	3.55175e-05	0.000251484	113.193	112.779	94.1959	101.571	83.2748	73.9944	52.0285	40.5928
Sfmbt2	208.013	-1.52471	0.264345	-5.76787	8.02806e-09	1.2849e-07	155.4	179.793	200.678	121.885	108.663	81.7833	389.13	426.773
Cubn	439.679	5.6676	0.973143	5.82402	5.74489e-09	9.45443e-08	755.897	925.115	1273.69	185.085	180.767	173.952	9.75534	13.1652
Vim	1283.7	-1.41364	0.194613	-7.26383	3.76272e-13	1.27036e-11	777.001	714.267	680.873	1038.28	1219.67	1009.96	2516.88	2312.69
Gm13375	51.1677	-1.2846	0.259736	-4.94578	7.58376e-07	7.99165e-06	40.2889	44.9482	31.7399	30.0951	37.5752	41.5407	95.3855	87.7683
Snora17	25.0425	-1.47754	0.353547	-4.17919	2.92548e-05	0.000210263	19.1852	14.7103	16.3819	16.5523	14.2177	23.3667	50.9445	44.9812
1700001O22Rik	18.0227	-2.32573	0.514784	-4.51787	6.24637e-06	5.30352e-05	6.71482	15.5276	5.11935	6.7714	14.2177	5.19259	34.6856	55.9523
Aif1l	77.2829	-1.04047	0.217024	-4.79427	1.63268e-06	1.58366e-05	61.3926	53.1206	57.3367	66.2093	52.8084	76.5907	125.735	125.07
Gsn	145.004	2.35812	0.305064	7.72991	1.07626e-14	4.60129e-13	227.345	231.279	217.06	133.923	128.974	150.585	36.8535	34.0102
Crb2	25.96	2.92073	0.668428	4.36954	1.24508e-05	9.78462e-05	37.4111	38.4103	52.2173	17.3047	17.2643	36.3481	4.33571	4.38841
Rnd3	559.473	1.09442	0.114345	9.57117	1.05707e-21	9.66915e-20	637.908	615.381	594.868	692.94	639.794	690.615	289.408	314.869
Dpp4	130.964	-1.19016	0.297741	-3.99729	6.4072e-05	0.00041845	114.152	129.124	141.294	57.1807	79.2126	73.9944	209.198	243.557
Lrp2	1051.34	2.85708	0.410606	6.95821	3.44625e-12	1.00594e-10	1453.28	1629.58	2141.93	901.349	1003.36	911.3	161.505	208.45
Chn1	231.956	-1.01939	0.140754	-7.24235	4.4099e-13	1.4825e-11	209.119	183.062	158.7	189.599	196.001	170.057	378.29	370.821
Ccdc141	111.677	1.09759	0.25751	4.2623	2.02331e-05	0.000150367	95.926	112.779	113.649	122.638	158.425	170.057	60.6999	59.2436
Mybpc3	38.3959	1.97373	0.387765	5.09001	3.5804e-07	4.03513e-06	45.0852	42.4965	47.098	47.3998	51.7929	49.3296	14.091	9.87393
Accsl	503.03	1.2446	0.155018	8.02872	9.84945e-16	4.79757e-14	630.234	545.099	452.55	604.159	665.183	630.9	252.555	243.557
Gm13889	325.044	1.89699	0.173164	10.9549	6.29388e-28	9.25436e-26	478.671	387.372	421.834	388.979	332.084	377.761	113.812	99.8364
Prr5l	70.222	1.94966	0.346048	5.63408	1.75999e-08	2.64217e-07	54.6778	78.455	81.9095	109.847	111.71	80.4852	23.8464	20.845
Ldlrad3	203.86	-1.22267	0.14963	-8.17131	3.05057e-16	1.55827e-14	145.808	152.007	143.342	157.247	143.192	176.548	392.381	320.354
Mpped2	42.0572	-1.44282	0.334445	-4.31406	1.60282e-05	0.000122466	26.8593	48.2171	22.5251	21.819	29.4509	27.2611	78.0427	82.2827
Ano3	62.6726	1.20595	0.31838	3.78775	0.000152016	0.000892416	56.5963	76.8205	48.1218	80.5044	90.3837	85.6777	29.266	34.0102
Rasgrp1	41.7959	-2.08754	0.364644	-5.72488	1.03506e-08	1.62846e-07	20.1445	31.0551	36.8593	16.5523	20.3109	12.9815	83.4623	113.002
Pla2g4e	78.5819	1.06897	0.260702	4.10035	4.12527e-05	0.00028642	106.478	82.5412	80.8857	95.552	87.337	89.5722	31.4339	54.8552
Tmem62	77.3709	1.03016	0.257394	4.00227	6.2738e-05	0.000411102	73.863	107.058	95.2198	97.0567	83.2748	75.2926	46.6088	40.5928
Map1a	523.438	1.16095	0.254501	4.56167	5.0748e-06	4.41279e-05	386.582	479.72	475.075	687.673	870.323	745.137	276.401	266.596
B2m	281.939	1.29904	0.219963	5.90572	3.51101e-09	6.01074e-08	324.23	415.975	430.025	272.361	290.446	253.139	135.491	133.847
Sord	145.148	-1.04694	0.204568	-5.1178	3.09116e-07	3.55868e-06	122.785	125.855	150.509	103.076	96.4769	88.274	249.303	224.906
Slc30a4	199.516	1.06542	0.179946	5.9208	3.20371e-09	5.53283e-08	198.567	228.827	254.943	250.542	196.001	247.946	99.7212	119.584
Slc27a2	55.8456	-1.77996	0.262047	-6.79253	1.10187e-11	2.94826e-10	44.126	34.3241	38.907	25.5808	28.4353	37.6463	117.064	120.681
Mall	10.9906	-4.81161	0.804002	-5.98457	2.16957e-09	3.90102e-08	0.95926	3.26896	4.09548	0	0	0	40.1053	39.4957
Sirpa	158.64	-1.2449	0.175557	-7.09118	1.32975e-12	4.13458e-11	134.296	113.596	120.817	91.7901	112.726	137.604	281.821	276.47
Smox	220.348	-1.07706	0.157877	-6.82214	8.96941e-12	2.41636e-10	147.726	166.717	186.344	180.571	206.156	146.691	352.276	376.306
Flrt3	104.308	1.94698	0.30234	6.43971	1.19704e-10	2.77365e-09	115.111	160.996	174.058	105.333	108.663	103.852	39.0213	27.4276
Foxa2	22.4018	4.76918	1.19078	4.00508	6.19952e-05	0.000406744	36.4519	62.9275	35.8354	18.8094	15.2332	7.78889	2.16785	0
Syndig1	59.5331	2.52207	0.375825	6.71076	1.93619e-11	4.99379e-10	86.3334	83.3584	61.4321	78.9997	71.0883	68.8018	6.50356	19.7479
Zfp345	204.186	1.04795	0.228926	4.57769	4.70149e-06	4.12081e-05	205.282	204.31	289.755	299.446	181.783	225.878	95.3855	131.652
Sdcbp2	90.5528	1.24438	0.24834	5.0108	5.4205e-07	5.86122e-06	90.1704	93.1653	116.721	129.409	96.4769	109.044	43.3571	46.0783
Sox12	477.039	-1.08395	0.115729	-9.36628	7.5131e-21	6.25416e-19	349.171	344.875	363.474	384.465	434.654	359.587	791.266	788.817
Hck	125.982	-2.89924	0.239043	-12.1285	7.4576e-34	1.65254e-31	42.2074	31.8723	51.1935	42.1332	69.0572	54.5222	323.01	393.86
Ggt7	28.813	-2.60959	0.42245	-6.17729	6.52126e-10	1.30202e-08	13.4296	15.5276	6.14321	6.01902	16.2487	19.4722	84.5463	69.1175
Myh7b	206.223	-1.41774	0.156211	-9.07581	1.12833e-19	8.26069e-18	175.545	143.834	154.604	126.399	129.99	142.796	371.787	404.831
Tgif2	352.536	-1.07793	0.120739	-8.9278	4.34581e-19	3.01201e-17	239.815	275.41	271.325	303.208	293.493	271.313	582.068	583.659
Nnat	146.902	2.19496	0.317449	6.91437	4.69944e-12	1.337e-10	184.178	111.962	140.27	201.637	264.042	193.424	31.4339	48.2725
Gtsf1l	195.058	-1.46973	0.242694	-6.05589	1.39646e-09	2.60006e-08	164.033	167.534	172.01	106.838	116.788	83.0815	380.458	369.724
Wfdc2	178.935	-1.88298	0.296632	-6.34788	2.18295e-10	4.77669e-09	122.785	139.748	155.628	69.2188	59.9173	94.7648	402.137	387.277
Snai1	59.3146	1.20285	0.288933	4.16309	3.13973e-05	0.000224126	72.9038	74.3688	81.9095	61.695	54.8395	68.8018	28.1821	31.816
Cebpb	111.722	-1.08934	0.217479	-5.00896	5.47252e-07	5.9134e-06	100.722	92.3481	101.363	80.5044	92.4147	54.5222	182.1	189.799
Nfatc2	83.6035	1.2776	0.30305	4.21582	2.48868e-05	0.000181606	84.4149	95.617	60.4083	104.581	124.912	118.131	34.6856	46.0783
Tfap2c	533.299	-2.73847	0.175244	-15.6267	4.79291e-55	3.27856e-52	223.508	302.379	231.394	201.637	196.001	164.865	1461.13	1485.48
Cdh4	63.3254	2.16893	0.332166	6.52966	6.59201e-11	1.59557e-09	64.2704	73.5516	75.7663	85.7711	85.3059	86.9759	11.9232	23.0392
Lama5	5301.27	1.43002	0.294094	4.86246	1.15938e-06	1.17605e-05	4702.29	5012.13	4690.34	7495.19	8639.26	7202.12	2200.37	2468.48
Chrna4	12.2152	-2.18639	0.511851	-4.27153	1.94134e-05	0.000145236	3.83704	4.90344	8.19095	8.27616	7.10883	6.49074	27.0982	31.816
Zbtb46	74.5204	1.43636	0.280046	5.12903	2.9124e-07	3.36141e-06	71.9445	89.8964	109.554	89.533	94.4458	75.2926	27.0982	38.3986
Tpd52	1474.87	-1.12463	0.157037	-7.16156	7.97664e-13	2.55594e-11	1255.67	1329.65	1355.6	1027.75	909.93	952.84	2541.81	2425.7
Skil	1000.32	-1.21212	0.131024	-9.25109	2.22222e-20	1.72228e-18	801.941	839.305	820.119	762.911	585.97	703.596	1720.19	1768.53
Gnb4	114.936	-1.30093	0.174243	-7.46618	8.25582e-14	3.07793e-12	82.4964	79.2722	99.3153	80.5044	84.2904	79.187	203.778	210.644
Anxa5	219.081	1.33515	0.168852	7.90724	2.63159e-15	1.21061e-13	262.837	283.582	251.872	283.646	220.374	245.35	104.057	100.934
Setd7	144.507	-1.49214	0.19508	-7.64884	2.02796e-14	8.26578e-13	77.7001	126.672	109.554	92.5425	103.586	85.6777	294.828	265.499
Smad9	9.0936	-2.92044	0.699617	-4.17433	2.9886e-05	0.00021431	6.71482	0.81724	2.04774	4.51427	5.07773	1.29815	31.4339	20.845
Sohlh2	288.566	-1.53835	0.165742	-9.2816	1.66946e-20	1.33328e-18	206.241	243.537	203.75	152.733	196.001	170.057	573.397	562.814
Nbea	119.697	1.10315	0.212848	5.18279	2.1859e-07	2.60037e-06	110.315	134.027	138.222	157.247	141.161	147.989	69.3713	59.2436
Siah2	144.866	-1.20164	0.172809	-6.95357	3.56158e-12	1.03767e-10	102.641	132.393	116.721	103.828	104.601	94.7648	237.38	266.596
Serpini1	92.5754	1.2783	0.227202	5.62627	1.84147e-08	2.74875e-07	105.519	107.876	122.864	106.085	98.508	110.343	45.5249	43.8841
Fgg	7.83647	-5.96167	1.08692	-5.48494	4.13602e-08	5.69808e-07	0	0.81724	2.04774	0	0	0	42.2731	17.5537
Dclk2	496.476	-1.1708	0.189758	-6.16997	6.83042e-10	1.35857e-08	465.241	456.837	413.643	308.475	348.332	275.207	790.182	913.887
Pear1	20.8624	3.30101	0.725685	4.54882	5.39475e-06	4.6635e-05	24.9408	24.5172	23.549	32.3522	22.342	33.7518	3.25178	2.19421
Nes	282.95	-1.21247	0.134422	-9.01988	1.88304e-19	1.34663e-17	221.589	235.365	220.132	184.333	191.938	224.58	502.942	482.725
Tmem79	241.638	1.70915	0.317521	5.38279	7.33393e-08	9.58345e-07	183.219	188.782	219.108	387.475	412.312	363.481	98.6373	80.0885
Lmna	699.584	1.44295	0.158699	9.09238	9.68987e-20	7.22516e-18	928.564	908.77	968.58	737.33	785.018	656.863	323.01	288.538
She	353.462	1.02386	0.239306	4.27845	1.88201e-05	0.0001412	286.819	304.013	338.901	458.198	514.882	527.048	214.617	183.216
Tdrkh	36.4854	-1.63436	0.36303	-4.502	6.73158e-06	5.6424e-05	34.5334	29.4206	21.5012	22.5713	25.3887	9.08703	75.8748	73.5059
Cgn	293.352	1.07168	0.153989	6.95947	3.41554e-12	9.98824e-11	387.541	362.037	322.519	313.742	347.317	292.083	170.176	151.4
Hormad1	97.6072	-1.97293	0.194873	-10.1242	4.31626e-24	4.95677e-22	55.6371	57.2068	69.6231	55.676	46.7151	53.2241	217.869	224.906
Sv2a	50.1444	1.25422	0.333372	3.76223	0.000168408	0.000973031	53.7186	60.4757	40.9548	65.4569	54.8395	76.5907	20.5946	28.5247
Ankrd34a	41.3517	1.90161	0.418889	4.53965	5.63466e-06	4.8337e-05	39.3297	49.0344	45.0502	72.9807	51.7929	45.4352	19.5107	7.67972
Ankrd35	332.922	-1.02517	0.143773	-7.1305	1.00003e-12	3.15932e-11	257.082	254.979	210.917	275.37	274.198	315.45	523.536	551.843
Sycp1	112.888	-1.22583	0.200542	-6.11259	9.80268e-10	1.8831e-08	77.7001	89.0791	68.5992	89.533	101.555	80.4852	172.344	223.809
Mov10	761.676	-1.52027	0.111534	-13.6306	2.63334e-42	1.15084e-39	538.145	560.626	569.271	468.731	513.867	463.439	1567.36	1411.97
Gstm3	36.5605	-2.1201	0.307302	-6.89908	5.23421e-12	1.48111e-10	20.1445	26.1517	18.4296	19.5618	15.2332	19.4722	78.0427	95.448
Gstm1	355.181	-1.1074	0.190357	-5.81752	5.9728e-09	9.75805e-08	229.263	243.537	209.893	304.713	365.597	301.17	614.586	572.688
Slc25a24	65.7605	1.96434	0.32372	6.06802	1.29495e-09	2.4283e-08	110.315	76.0033	69.6231	79.7521	71.0883	77.8889	22.7625	18.6508
Vav3	37.6208	1.86798	0.390571	4.78269	1.72962e-06	1.66465e-05	47.963	46.5827	45.0502	41.3808	41.6374	53.2241	8.67141	16.4565
Trmt13	111.399	-1.07671	0.234678	-4.58801	4.47491e-06	3.94862e-05	106.478	99.7032	93.1721	70.7235	70.0727	83.0815	145.246	222.712
Ptbp2	249.798	-1.07104	0.13065	-8.19778	2.44874e-16	1.25902e-14	198.567	214.934	187.368	196.371	172.643	205.107	404.305	419.093
Camk2d	58.8072	1.16136	0.299091	3.88297	0.00010319	0.000635169	80.5778	68.6481	74.7424	67.714	57.8862	59.7148	21.6785	39.4957
Pitx2	36.3633	-2.1162	0.404591	-5.23048	1.69072e-07	2.05565e-06	30.6963	26.9689	23.549	9.78091	17.2643	10.3852	88.882	83.3798
Bdh2	137.71	1.53983	0.201384	7.64625	2.06923e-14	8.41221e-13	187.056	166.717	167.915	163.266	146.239	157.076	56.3642	57.0494
Slc9b2	37.432	2.01388	0.414828	4.85474	1.20543e-06	1.21493e-05	46.0445	35.9585	46.0741	61.695	42.653	44.137	11.9232	10.971
Manba	865.78	1.19732	0.101423	11.8053	3.66463e-32	7.39175e-30	1077.25	1049.34	962.437	966.806	941.412	1050.2	449.829	428.967
Slc39a8	63.0604	3.77512	0.497905	7.582	3.40278e-14	1.34175e-12	66.1889	68.6481	105.459	99.3139	71.0883	81.7833	5.41963	6.58262
Odf2l	90.7323	-1.80548	0.334319	-5.40046	6.64694e-08	8.7147e-07	65.2297	90.7136	61.4321	48.9046	26.4042	41.5407	183.184	208.45
Wls	113.227	1.54297	0.231832	6.65552	2.82298e-11	7.17512e-10	128.541	116.048	141.294	133.171	147.254	146.691	35.7696	57.0494
Ttpa	66.2767	-1.78087	0.306934	-5.80212	6.54827e-09	1.0632e-07	41.2482	55.5723	53.2412	45.8951	26.4042	23.3667	152.834	131.652
Fut9	186.573	-2.54604	0.264652	-9.62033	6.56221e-22	6.18223e-20	93.0482	120.134	109.554	73.733	53.824	54.5222	510.529	477.24
Bach2	44.3416	1.61472	0.349843	4.61557	3.92022e-06	3.49443e-05	39.3297	58.024	52.2173	59.4379	58.9017	51.9259	17.3428	17.5537
Rragd	209.266	-1.2598	0.142709	-8.82778	1.06774e-18	7.02879e-17	160.196	174.072	147.437	134.676	155.379	159.672	364.199	378.501
Ddx58	341.188	1.85502	0.243988	7.60292	2.89515e-14	1.15608e-12	302.167	318.723	335.829	495.817	501.68	545.222	117.064	113.002
Aqp3	771.289	-1.29684	0.227648	-5.69669	1.22159e-08	1.89538e-07	733.834	654.609	726.947	370.17	450.903	455.65	1416.69	1361.51
Gba2	337.308	1.22343	0.143092	8.54995	1.23142e-17	7.31094e-16	341.497	381.651	387.022	422.836	419.421	408.917	155.001	182.119
Galnt12	107.919	1.3262	0.26431	5.01761	5.23184e-07	5.69637e-06	158.278	117.683	158.7	108.342	117.803	101.256	60.6999	40.5928
Tmem246	29.218	2.26332	0.480356	4.71174	2.45606e-06	2.28781e-05	38.3704	43.3137	39.9309	36.1141	33.513	27.2611	9.75534	5.48552
Abca1	662.862	2.03211	0.162856	12.4779	9.84968e-36	2.54041e-33	775.082	679.943	768.926	913.387	861.184	904.809	162.589	236.974
AI427809	51.8247	1.71832	0.378295	4.54227	5.56516e-06	4.77929e-05	85.3741	73.5516	74.7424	45.1427	45.6996	51.9259	19.5107	18.6508
Klf4	6297.44	1.16379	0.0931927	12.488	8.68549e-36	2.27748e-33	7365.2	8115.19	7473.22	6991.85	7323.11	6585.5	3441.47	3083.96
Zkscan16	62.0674	1.79186	0.380308	4.71161	2.4577e-06	2.28799e-05	59.4741	67.8309	53.2412	99.3139	101.555	71.3981	13.0071	30.7189
Ptprd	59.6351	1.68924	0.426249	3.96303	7.40033e-05	0.000475416	105.519	97.2515	88.0527	41.3808	50.7773	49.3296	17.3428	27.4276
Bnc2	44.6641	-1.33845	0.338995	-3.94829	7.87127e-05	0.000500965	28.7778	23.6999	20.4774	31.5999	44.6841	45.4352	68.2874	94.3509
Fggy	21.278	-1.98164	0.392504	-5.0487	4.44818e-07	4.91801e-06	16.3074	9.80688	14.3342	12.7904	12.1866	7.78889	52.0285	44.9812
Foxd3	525.623	1.45107	0.2638	5.50064	3.78425e-08	5.26416e-07	510.326	408.62	432.073	793.759	876.417	726.963	235.212	221.615
Pik3r3	290.103	1.2703	0.221728	5.72909	1.00973e-08	1.5966e-07	272.43	266.42	278.492	401.017	389.97	430.985	126.819	154.692
Slc6a9	60.3501	-1.51306	0.31994	-4.72919	2.25412e-06	2.11726e-05	55.6371	51.4861	47.098	38.3713	35.5441	18.1741	130.071	106.419
Tie1	22.2209	4.74255	1.07279	4.42075	9.83579e-06	7.95612e-05	27.8185	24.5172	30.7161	33.857	22.342	36.3481	2.16785	0
Col9a2	158.961	-1.23441	0.173478	-7.11567	1.1137e-12	3.49737e-11	144.848	111.145	121.84	110.6	128.974	94.7648	270.982	288.538
Bmp8b	35.8575	2.17659	0.514699	4.22886	2.3488e-05	0.000172358	23.9815	30.2379	33.7877	60.9426	50.7773	67.5037	9.75534	9.87393
Rspo1	32.6956	2.20738	0.552451	3.99561	6.45272e-05	0.00042055	22.063	26.1517	34.8115	33.1046	57.8862	70.1	8.67141	8.77683
Zc3h12a	242.771	1.56861	0.170361	9.20759	3.33539e-20	2.55979e-18	267.634	281.13	259.039	315.999	335.13	286.891	93.2177	103.128
Dlgap3	2247.08	1.05126	0.0904134	11.6273	2.99561e-31	5.89124e-29	2607.27	2525.27	2382.54	2732.64	2805.96	2431.43	1259.52	1232.05
Fndc5	41.2701	1.82554	0.40611	4.49518	6.9511e-06	5.80784e-05	52.7593	48.2171	73.7186	42.1332	44.6841	40.2426	9.75534	18.6508
Laptm5	1864.11	1.34409	0.194741	6.90197	5.1288e-12	1.4539e-10	1661.44	1794.66	1778.46	2603.23	2859.78	2484.65	859.554	871.1
Fgr	8.33358	-3.16299	0.833056	-3.79685	0.000146545	0.000865461	1.91852	8.1724	3.07161	0	2.03109	1.29815	23.8464	26.3305
Lin28a	1369.4	1.47317	0.178871	8.23596	1.78129e-16	9.34165e-15	1283.49	1380.32	1365.84	1828.28	1925.48	1997.85	628.677	545.26
Slc30a2	420.055	1.09847	0.188267	5.83464	5.39057e-09	8.91358e-08	421.115	392.275	403.404	546.979	618.468	525.75	234.128	218.324
Stmn1	660.991	-1.22163	0.133506	-9.15036	5.67439e-20	4.27154e-18	467.16	452.751	412.619	535.693	582.924	524.452	1203.16	1109.17
Sepn1	149.075	1.13539	0.193887	5.85593	4.74355e-09	7.94554e-08	166.911	153.641	193.511	168.533	181.783	171.355	92.1337	64.7291
Runx3	81.3831	1.00725	0.250428	4.02209	5.76836e-05	0.000383088	70.026	103.789	102.387	97.8091	93.4303	90.8703	41.1892	51.5639
Id3	144.285	4.11327	0.666135	6.17483	6.62333e-10	1.32072e-08	103.6	93.1653	104.435	271.608	279.275	280.4	11.9232	9.87393
Hspg2	7395.25	1.20945	0.174634	6.92564	4.34001e-12	1.23698e-10	6650.55	7414	7630.9	9102.27	11688.9	9222.04	3466.4	3986.87
Klhdc7a	139.005	-1.29496	0.155552	-8.3249	8.44001e-17	4.54749e-15	98.8038	109.51	95.2198	100.066	106.632	101.256	248.219	252.334
Clcnkb	65.6454	-2.40765	0.399621	-6.02482	1.69303e-09	3.09007e-08	53.7186	40.862	38.907	15.0476	26.4042	14.2796	161.505	174.439
Pdpn	27.8334	-2.49238	0.365044	-6.82762	8.63338e-12	2.32983e-10	15.3482	12.2586	17.4058	8.27616	15.2332	9.08703	70.4552	74.603
Pramel1	23.4654	-2.01168	0.394739	-5.09624	3.46475e-07	3.91601e-06	11.5111	12.2586	19.4535	12.7904	17.2643	6.49074	54.1963	53.7581
Pramef12	1034.9	1.20287	0.149409	8.05088	8.22028e-16	4.04225e-14	1061.9	1039.53	1033.08	1335.47	1432.94	1329.3	515.949	530.998
Tnfrsf8	75.2805	1.19807	0.261522	4.58114	4.62438e-06	4.06001e-05	82.4964	79.2722	75.7663	98.5615	87.337	102.554	44.441	31.816
Zfp600	330.608	-1.0747	0.270616	-3.97131	7.14782e-05	0.000461455	306.963	310.551	380.879	206.152	150.301	198.617	559.306	532.095
Gm13247	349.374	-1.19093	0.228378	-5.21472	1.84093e-07	2.22111e-06	283.941	299.927	376.784	206.152	177.721	242.754	648.188	559.523
4933438K21Rik	27.6245	-2.26	0.400152	-5.64787	1.62449e-08	2.46225e-07	21.1037	13.0758	18.4296	11.2857	13.2021	7.78889	84.5463	51.5639
Miip	49.985	-2.2189	0.460989	-4.81334	1.48426e-06	1.46224e-05	31.6556	43.3137	36.8593	23.3237	15.2332	5.19259	119.232	125.07
Spsb1	177.727	-1.89557	0.177343	-10.6887	1.14974e-26	1.52007e-24	100.722	91.5308	115.697	94.7996	99.5236	135.007	352.276	432.259
Espn	154.731	-1.43129	0.201697	-7.09625	1.28187e-12	4.00153e-11	113.193	127.489	107.506	124.895	76.166	101.256	328.43	258.916
Gpr153	73.0182	1.07871	0.259773	4.15249	3.28872e-05	0.000234019	68.1075	92.3481	80.8857	85.0187	92.4147	85.6777	32.5178	47.1754
Prdm16	109.146	-1.14506	0.186384	-6.14356	8.06942e-10	1.57906e-08	88.2519	96.4343	81.9095	71.4759	85.3059	79.187	198.359	172.245
Acap3	294.053	1.13065	0.173352	6.52232	6.92291e-11	1.66796e-09	328.067	271.324	315.352	391.989	396.063	338.817	152.834	157.983
Nos3	43.1514	-1.84053	0.444592	-4.13983	3.47567e-05	0.000246541	27.8185	40.862	40.9548	24.8285	9.13992	12.9815	96.4694	92.1567
Slc4a2	511.531	1.45721	0.174109	8.36955	5.7839e-17	3.19291e-15	502.652	500.151	553.913	688.426	724.085	680.229	216.785	226.003
Wdr86	55.626	2.69586	0.427561	6.3052	2.87824e-10	6.12765e-09	76.7408	61.293	82.9334	69.9711	89.3681	42.8389	6.50356	15.3594
Dpp6	55.3151	1.52506	0.398446	3.82752	0.000129442	0.000777296	83.4556	80.9067	78.8379	31.5999	51.7929	70.1	20.5946	25.2334
Htr5a	8.23896	5.77122	1.52474	3.78506	0.000153674	0.000899795	11.5111	8.98964	12.2864	11.2857	10.1555	11.6833	0	0
Slc5a6	484.188	1.04051	0.20992	4.95671	7.16969e-07	7.59089e-06	423.034	434.771	470.98	684.664	686.51	633.496	248.219	291.829
Dnajc5g	20.192	-3.87103	0.46684	-8.29197	1.11384e-16	5.94038e-15	7.67408	4.90344	4.09548	3.00951	5.07773	2.5963	62.8677	71.3117
Trim54	42.0962	-1.37209	0.28802	-4.76387	1.89918e-06	1.80652e-05	27.8185	28.6034	36.8593	25.5808	38.5908	23.3667	76.9588	78.9914
Mxd4	49.9976	1.89839	0.431756	4.39689	1.09811e-05	8.75649e-05	35.4926	43.3137	56.3128	69.9711	70.0727	92.1685	21.6785	10.971
Lrpap1	1657.61	1.09908	0.0848044	12.9602	2.05757e-38	6.51221e-36	1929.07	1923.78	2043.64	1771.1	1938.68	1869.33	879.064	906.207
Acox3	362.099	1.3889	0.163811	8.47866	2.27798e-17	1.33232e-15	354.926	411.889	389.07	461.96	511.836	440.072	172.344	154.692
Sh3tc1	522.077	1.26222	0.128704	9.80714	1.04901e-22	1.06478e-20	594.741	551.637	560.056	647.045	628.623	685.422	267.73	241.363
Hs3st1	26.6458	3.67038	0.807965	4.54274	5.55273e-06	4.77383e-05	48.9223	49.8516	51.1935	22.5713	18.2798	16.8759	1.08393	4.38841
Slit2	85.1204	-2.86797	0.218975	-13.0972	3.41535e-39	1.22122e-36	33.5741	34.3241	40.9548	32.3522	30.4664	25.963	221.121	262.208
Rbm47	222.822	-1.46312	0.245868	-5.95082	2.66808e-09	4.68492e-08	173.626	219.837	182.249	103.828	117.803	131.113	404.305	449.812
Pdgfra	108.102	3.29753	0.679121	4.85558	1.20032e-06	1.21133e-05	161.156	184.696	271.325	71.4759	66.0105	81.7833	13.0071	15.3594
Kit	1858.83	-1.03089	0.0931313	-11.0692	1.77044e-28	2.65279e-26	1600.05	1598.52	1483.59	1357.29	1447.15	1357.86	2992.72	3033.49
Cdkl2	185.825	1.68654	0.201063	8.38811	4.94012e-17	2.74639e-15	212.956	189.6	219.108	276.123	214.28	234.965	70.4552	69.1175
G3bp2	10423.3	1.13653	0.115467	9.84293	7.35373e-23	7.6116e-21	10455.9	11035.2	11381.3	13582.7	12149	13804.5	5573.55	5404.33
Scarb2	186.337	-1.12681	0.154477	-7.29436	3.00088e-13	1.03537e-11	151.563	164.265	152.556	142.952	122.881	127.218	310.003	319.257
Anxa3	95.9378	2.85404	0.489336	5.83249	5.4607e-09	9.00558e-08	77.7001	53.1206	75.7663	174.552	207.172	145.393	17.3428	16.4565
Naa11	42.6611	-1.70088	0.323646	-5.25538	1.47722e-07	1.81288e-06	31.6556	24.5172	39.9309	16.5523	23.3576	28.5592	83.4623	93.2538
Cds1	47.5429	-1.36432	0.276412	-4.93582	7.98165e-07	8.35498e-06	29.7371	36.7758	46.0741	30.0951	28.4353	33.7518	95.3855	80.0885
Zfp951	45.1507	-2.59659	0.298168	-8.70848	3.07977e-18	1.91518e-16	15.3482	20.431	14.3342	27.838	20.3109	20.7704	113.812	128.361
A830010M20Rik	83.4888	-1.29367	0.272477	-4.7478	2.05643e-06	1.94434e-05	80.5778	74.3688	72.6947	50.4093	49.7618	38.9444	135.491	165.663
Crlf2	110.664	-1.2054	0.22812	-5.28406	1.26349e-07	1.58016e-06	105.519	71.0998	82.9334	101.571	82.2593	55.8204	186.435	199.673
Miat	24.5948	3.87098	0.8788	4.40485	1.05856e-05	8.48848e-05	24.9408	15.5276	15.358	36.1141	58.9017	41.5407	1.08393	3.29131
Asphd2	93.4178	1.64455	0.24277	6.77408	1.25201e-11	3.32175e-10	103.6	108.693	100.339	122.638	116.788	123.324	36.8535	35.1073
Cmklr1	241.479	-1.12458	0.238178	-4.7216	2.33995e-06	2.18865e-05	188.974	243.537	254.943	131.666	156.394	142.796	404.305	409.22
Foxn4	97.4649	-1.1085	0.244998	-4.52454	6.05272e-06	5.15858e-05	103.6	84.9929	81.9095	56.4283	62.9639	63.6092	149.582	176.634
Hnf1a	75.2725	-1.05446	0.256107	-4.11725	3.83419e-05	0.000268342	54.6778	70.2826	57.3367	72.2283	60.9328	38.9444	104.057	143.721
Nos1	108.046	1.18723	0.248331	4.78084	1.74563e-06	1.67771e-05	105.519	106.241	107.506	142.199	147.254	145.393	45.5249	64.7291
Rhof	43.7458	2.66195	0.468447	5.6825	1.32738e-08	2.04943e-07	42.2074	40.862	45.0502	60.1902	74.1349	70.1	10.8393	6.58262
Ubc	676.313	-1.15929	0.188392	-6.15363	7.57283e-10	1.49289e-08	550.615	540.195	511.935	501.084	641.825	354.394	1357.08	953.383
Gpr133	23.7562	-2.88428	0.530169	-5.4403	5.31905e-08	7.15253e-07	12.4704	13.8931	16.3819	3.76189	3.04664	5.19259	60.6999	74.603
Auts2	151.262	-2.02973	0.181616	-11.1759	5.3501e-29	8.76804e-27	88.2519	87.4446	108.53	75.2378	86.3215	66.2055	332.765	365.335
Cldn3	51.6309	-1.46172	0.261657	-5.5864	2.31821e-08	3.38963e-07	36.4519	30.2379	38.907	45.1427	36.5597	27.2611	97.5534	100.934
Col26a1	21.0303	-3.32224	0.455603	-7.29196	3.05482e-13	1.04938e-11	10.5519	4.90344	8.19095	3.00951	5.07773	7.78889	60.6999	68.0204
Ephb4	458.18	-1.3017	0.139836	-9.30872	1.29377e-20	1.03851e-18	389.46	360.403	347.092	279.132	342.239	293.381	779.343	874.391
Sun1	1474.99	-1.15944	0.104339	-11.1123	1.09317e-28	1.70285e-26	1229.77	1185.81	1232.74	1072.14	1031.8	1009.96	2451.84	2585.87
Adap1	151.659	-1.42294	0.312973	-4.54654	5.45363e-06	4.70405e-05	64.2704	66.1964	83.9573	144.457	147.254	135.007	316.506	255.625
Micall2	53.3416	-2.5112	0.28176	-8.91256	4.98687e-19	3.44116e-17	30.6963	22.8827	27.6445	21.819	30.4664	12.9815	140.91	139.332
Samd9l	20.8446	3.29297	0.867113	3.79763	0.000146089	0.000863091	21.1037	8.1724	12.2864	38.3713	29.4509	51.9259	3.25178	2.19421
Peg10	4162.18	2.51581	0.456897	5.5063	3.66455e-08	5.11392e-07	2903.68	3601.58	3244.64	6778.17	7728.31	7207.32	860.637	973.131
Pon3	70.6255	1.24581	0.320988	3.88117	0.000103954	0.000639373	93.0482	116.865	93.1721	64.7045	59.9173	67.5037	34.6856	35.1073
Pon2	111.386	1.1564	0.24938	4.6371	3.53338e-06	3.18206e-05	112.233	93.1653	144.366	139.19	126.943	159.672	63.9517	51.5639
Cttnbp2	70.129	1.50799	0.269261	5.60048	2.13761e-08	3.14015e-07	75.7815	80.9067	78.8379	94.7996	82.2593	89.5722	30.3499	28.5247
Flnc	1150.69	3.15808	0.377718	8.36096	6.221e-17	3.39843e-15	1036.96	1065.68	1001.34	1804.95	2185.46	1779.76	178.848	152.497
Kcp	260.573	2.04711	0.170957	11.9744	4.83787e-33	1.02857e-30	347.252	341.606	312.28	323.522	324.975	279.102	85.6302	70.2146
Mest	2576.37	1.81567	0.194946	9.31372	1.23433e-20	9.95883e-19	2426.93	2557.14	2450.12	3943.21	3603.16	3847.71	910.498	872.197
Akr1b8	188.26	1.53844	0.272479	5.64609	1.64138e-08	2.48253e-07	196.648	178.158	142.318	253.551	297.555	282.996	76.9588	77.8943
Cald1	2864.23	1.64722	0.163183	10.0944	5.85147e-24	6.6231e-22	2739.65	3112.87	2920.07	4092.18	3804.24	4041.13	1204.24	999.461
Klrg2	49.7859	1.21162	0.305415	3.96712	7.27462e-05	0.000468105	59.4741	59.6585	55.2889	61.695	49.7618	62.3111	30.3499	19.7479
Zyx	548.054	1.57714	0.198778	7.93417	2.11903e-15	9.95185e-14	504.571	590.047	520.125	740.34	825.639	763.311	233.044	207.353
Epha1	76.9578	1.68298	0.266278	6.32037	2.60932e-10	5.61593e-09	90.1704	99.7032	82.9334	85.0187	97.4925	102.554	29.266	28.5247
Fam115c	129.204	1.46675	0.291114	5.03841	4.6942e-07	5.161e-06	96.8853	134.027	135.151	188.847	171.627	196.02	68.2874	42.787
Arhgef5	155.905	1.96372	0.245794	7.98927	1.35737e-15	6.51084e-14	171.708	149.555	192.487	206.152	253.887	175.25	44.441	53.7581
Scrn1	160.097	1.56211	0.221736	7.04493	1.85558e-12	5.63587e-11	173.626	152.007	186.344	202.39	245.762	190.828	60.6999	69.1175
Grid2	66.9932	1.98562	0.436992	4.54383	5.52417e-06	4.75707e-05	48.9223	53.1206	60.4083	75.9902	134.052	122.026	21.6785	19.7479
Prdm5	231.169	-1.04998	0.193716	-5.42021	5.9529e-08	7.86373e-07	207.2	230.462	193.511	170.79	164.519	125.92	365.283	391.666
Tmem150a	288.39	1.05568	0.143905	7.33593	2.20189e-13	7.80231e-12	324.23	343.241	302.041	372.427	329.037	316.748	169.093	150.303
Mat2a	5810.98	1.1008	0.14558	7.56142	3.98679e-14	1.54493e-12	5776.66	5698.61	5986.56	8004.55	6700.58	8067.99	3119.54	3133.33
Dok1	398.245	1.91576	0.186241	10.2864	8.11132e-25	9.96996e-23	429.748	409.437	409.548	561.274	574.799	542.626	122.484	136.041
Loxl3	125.135	2.98935	0.300365	9.95237	2.46243e-23	2.67183e-21	139.093	151.189	136.175	195.618	154.363	184.337	23.8464	16.4565
Dqx1	152.6	1.39823	0.199298	7.01577	2.28694e-12	6.86649e-11	156.359	183.879	185.32	205.399	183.814	168.759	79.1266	58.1465
Tlx2	1059.45	4.2278	0.160552	26.3329	8.06332e-153	6.34301e-149	1499.32	1475.93	1351.51	1412.97	1393.33	1194.3	80.2105	68.0204
Wdr54	62.0682	1.10767	0.283513	3.90694	9.34717e-05	0.000582643	86.3334	59.6585	65.5276	81.2568	61.9483	75.2926	32.5178	34.0102
1700003E16Rik	52.9797	1.71112	0.377867	4.52837	5.94412e-06	5.07978e-05	50.8408	66.1964	38.907	78.9997	87.337	62.3111	20.5946	18.6508
Nagk	393.19	1.47945	0.21813	6.78243	1.1817e-11	3.15648e-10	611.049	524.668	539.579	402.522	370.675	360.885	145.246	190.896
Tgfa	76.516	1.48155	0.329375	4.49806	6.8577e-06	5.742e-05	95.926	116.048	115.697	65.4569	96.4769	57.1185	34.6856	30.7189
Mxd1	126.813	1.26702	0.19924	6.35925	2.02747e-10	4.44883e-09	137.174	148.738	145.389	138.438	164.519	157.076	66.1195	57.0494
Mgll	59.7793	1.27189	0.315471	4.03172	5.53707e-05	0.0003696	88.2519	53.1206	68.5992	70.7235	57.8862	81.7833	22.7625	35.1073
4933427D06Rik	24.2786	-4.71226	0.518746	-9.08395	1.04707e-19	7.77056e-18	1.91852	5.72068	4.09548	0.752378	6.09328	1.29815	97.5534	76.7972
Slc41a3	97.2804	1.49217	0.263009	5.67344	1.39962e-08	2.15251e-07	132.378	132.393	95.2198	133.923	115.772	85.6777	41.1892	41.6899
Ttll3	59.1832	-1.35789	0.256221	-5.2997	1.15995e-07	1.46113e-06	46.0445	29.4206	46.0741	51.1617	38.5908	44.137	113.812	104.225
Efcab12	87.5562	1.28568	0.300246	4.28209	1.85144e-05	0.000139172	102.641	63.7447	91.1243	121.885	104.601	132.411	35.7696	48.2725
Rassf4	116.499	1.96995	0.293094	6.72123	1.80195e-11	4.67822e-10	133.337	97.2515	120.817	177.561	185.845	144.094	34.6856	38.3986
Il17ra	178.65	1.29491	0.216709	5.97536	2.29583e-09	4.09992e-08	267.634	236.999	216.036	182.075	192.954	162.268	83.4623	87.7683
Bid	1640.46	1.65889	0.118949	13.9463	3.3156e-44	1.53425e-41	1865.76	1811	1765.15	2012.61	2275.84	2140.65	652.524	600.115
Slc6a12	19.5279	7.01178	1.4837	4.72588	2.29122e-06	2.14954e-05	21.1037	22.0655	24.5729	24.8285	32.4975	31.1555	0	0
Dppa3	52.905	-3.62794	0.313701	-11.565	6.20036e-31	1.16131e-28	20.1445	16.3448	11.2626	16.5523	10.1555	6.49074	181.016	161.274
C1s	165.209	1.30392	0.197731	6.59442	4.26918e-11	1.06109e-09	194.73	192.051	181.225	210.666	157.41	228.474	71.5391	85.5741
Spsb2	150.978	1.68158	0.212324	7.91987	2.37761e-15	1.11e-13	188.015	156.093	166.891	179.818	206.156	197.318	46.6088	66.9233
Pianp	260.721	1.3446	0.145126	9.26505	1.94995e-20	1.52629e-18	323.271	312.186	282.588	308.475	305.68	311.555	126.819	115.196
Ltbr	148.876	1.45025	0.20439	7.0955	1.28887e-12	4.0154e-11	148.685	188.782	202.726	188.847	177.721	154.48	65.0356	64.7291
Ccnd2	52.4767	3.14461	0.515576	6.09921	1.06591e-09	2.02781e-08	91.1297	76.0033	94.1959	50.4093	53.824	38.9444	4.33571	10.971
Tead4	920.97	1.23744	0.097623	12.6757	8.06575e-37	2.26605e-34	999.549	1149.04	1036.16	1078.91	1115.07	1076.16	444.41	468.463
Magohb	65.4919	-1.515	0.237223	-6.38637	1.69865e-10	3.78538e-09	43.1667	44.9482	49.1457	41.3808	45.6996	44.137	104.057	151.4
Gprc5a	263.712	2.03361	0.164898	12.3325	6.05421e-35	1.4883e-32	329.026	336.703	318.423	352.865	323.959	289.487	78.0427	81.1856
Emp1	1393.25	1.94307	0.113451	17.1269	9.35111e-66	1.05086e-62	1638.42	1873.11	1780.51	1765.08	1522.3	1677.21	485.599	403.734
Rerg	101.231	1.7975	0.249917	7.19241	6.36591e-13	2.0779e-11	132.378	138.113	127.984	106.838	111.71	122.026	42.2731	28.5247
Tuba3b	105.814	-1.39463	0.281541	-4.95356	7.28665e-07	7.70436e-06	99.763	83.3584	90.1005	78.2473	61.9483	36.3481	213.533	183.216
Bhlhe41	40.4527	-2.11979	0.448456	-4.72685	2.28025e-06	2.14052e-05	34.5334	27.7861	34.8115	13.5428	13.2021	7.78889	93.2177	98.7393
Bicd1	232.007	1.44945	0.225606	6.42471	1.32124e-10	3.00392e-09	186.096	244.355	255.967	320.513	313.804	333.624	104.057	97.6422
Tarm1	8.04627	-3.53683	0.736875	-4.79977	1.58849e-06	1.54556e-05	4.7963	2.45172	3.07161	1.50476	0	1.29815	26.0142	25.2334
Cdc42ep5	78.8487	-1.26856	0.220161	-5.76196	8.31421e-09	1.32934e-07	55.6371	49.0344	54.2651	63.9521	59.9173	67.5037	121.4	159.08
Ccdc106	117.543	1.20092	0.26217	4.58068	4.63459e-06	4.0667e-05	136.215	95.617	126.96	156.495	164.519	141.498	44.441	74.603
Zfp444	308.047	-1.16633	0.189437	-6.15682	7.42194e-10	1.46511e-08	317.515	250.075	220.132	235.494	217.327	167.461	552.802	503.57
Zfp28	71.3215	-1.18327	0.213956	-5.53044	3.19432e-08	4.52351e-07	61.3926	49.0344	54.2651	48.1522	57.8862	54.5222	125.735	119.584
Aurkc	105.363	-4.80518	0.245083	-19.6064	1.3645e-85	3.06681e-82	15.3482	8.1724	15.358	15.0476	16.2487	11.6833	389.13	371.918
Zscan4a	22.1948	-2.12589	0.387686	-5.48355	4.16877e-08	5.73316e-07	9.5926	11.4414	11.2626	9.02853	17.2643	14.2796	52.0285	52.661
Ehd2	30.2024	1.99799	0.52997	3.77	0.00016325	0.000947054	23.0222	25.3344	23.549	45.8951	50.7773	54.5222	10.8393	7.67972
Pglyrp1	47.0076	1.91655	0.355879	5.3854	7.22827e-08	9.45323e-07	59.4741	49.8516	49.1457	63.9521	66.0105	57.1185	17.3428	13.1652
Bcam	2416.26	1.25253	0.139675	8.96745	3.03471e-19	2.13148e-17	2519.02	2526.09	2374.35	3159.23	3349.27	3029.88	1235.68	1136.6
Bcl3	984.603	-1.10279	0.112083	-9.83905	7.64271e-23	7.80797e-21	805.778	724.074	711.589	730.559	905.868	712.683	1677.92	1608.35
Ceacam20	121.672	1.3807	0.231258	5.97038	2.36698e-09	4.21264e-08	157.319	144.651	122.864	130.914	141.161	166.163	41.1892	69.1175
Plaur	108.041	1.45031	0.243956	5.94498	2.76487e-09	4.84947e-08	96.8853	139.748	126.96	121.885	142.177	142.796	39.0213	54.8552
Tgfb1	133.694	1.66571	0.259051	6.43004	1.27574e-10	2.91638e-09	129.5	126.672	156.652	155.742	220.374	179.144	46.6088	54.8552
Nlrp4a	19.5255	-3.68839	0.674251	-5.47034	4.49164e-08	6.13429e-07	0	2.45172	4.09548	2.25713	10.1555	11.6833	49.8606	75.7001
Ltbp4	2758.8	1.20193	0.160283	7.49881	6.44013e-14	2.4182e-12	2860.51	2837.46	2503.36	3804.78	3923.06	3347.92	1347.32	1445.98
Prx	629.089	1.33079	0.226779	5.86825	4.40412e-09	7.41069e-08	627.356	552.454	522.173	938.968	886.572	916.492	307.835	280.858
Zfp36	136.904	-1.15909	0.185393	-6.25207	4.05051e-10	8.40721e-09	100.722	93.1653	115.697	107.59	88.3526	123.324	261.226	205.158
Spred3	68.5932	1.17147	0.297557	3.93697	8.2518e-05	0.000522017	53.7186	93.1653	75.7663	82.0092	100.539	72.6963	37.9374	32.9131
Kcnk6	198.57	1.78983	0.189825	9.42887	4.14531e-21	3.56384e-19	250.367	256.613	238.561	241.513	197.016	264.822	62.8677	76.7972
2200002D01Rik	55.6201	2.07239	0.339743	6.09987	1.06154e-09	2.02194e-08	70.9852	56.3895	77.814	75.2378	72.1038	59.7148	16.2589	16.4565
Ffar2	8.69361	-2.94381	0.773485	-3.8059	0.000141289	0.000841608	3.83704	1.63448	1.02387	1.50476	2.03109	10.3852	19.5107	29.6218
Cd22	28.4622	-3.64223	0.537525	-6.77593	1.23612e-11	3.29068e-10	3.83704	4.0862	4.09548	6.7714	20.3109	5.19259	74.7909	108.613
Kctd15	112.128	-1.99059	0.272214	-7.3126	2.62027e-13	9.12052e-12	57.5556	44.9482	43.0025	88.0282	88.3526	63.6092	248.219	263.305
Rhpn2	159.164	-1.18118	0.171438	-6.88982	5.58622e-12	1.56663e-10	132.378	138.931	131.055	118.876	107.648	94.7648	269.898	279.761
Tdrd12	166.975	-1.82405	0.164259	-11.1047	1.18978e-28	1.83517e-26	98.8038	105.424	104.435	118.876	80.2282	103.852	353.36	370.821
Siglec5	13.1261	-2.18252	0.48392	-4.51008	6.48027e-06	5.46378e-05	7.67408	7.35516	5.11935	6.01902	9.13992	6.49074	34.6856	28.5247
Zfp719	112.731	1.32243	0.337884	3.91385	9.08368e-05	0.000568019	84.4149	88.2619	103.411	159.504	155.379	205.107	53.1124	52.661
Shank1	55.327	2.68007	0.60078	4.46099	8.15802e-06	6.70585e-05	32.6148	31.8723	32.7638	91.0377	120.85	111.641	8.67141	13.1652
Kcnc3	204.302	-1.07716	0.191071	-5.63748	1.72554e-08	2.59541e-07	158.278	144.651	121.84	165.523	217.327	151.883	344.689	330.228
Ccdc155	30.0535	-1.45632	0.378107	-3.85162	0.00011734	0.000712235	17.2667	29.4206	18.4296	21.819	27.4198	10.3852	49.8606	65.8262
Grin2d	89.4801	1.24841	0.236611	5.27624	1.31865e-07	1.64132e-06	102.641	97.2515	99.3153	120.38	115.772	92.1685	45.5249	42.787
Ccdc114	253.002	1.11686	0.192796	5.79299	6.9145e-09	1.11805e-07	272.43	256.613	224.227	320.513	323.959	356.991	139.826	129.458
Gas2	11.3591	-2.53156	0.536506	-4.7186	2.37477e-06	2.21603e-05	5.75556	3.26896	4.09548	7.52378	5.07773	5.19259	31.4339	28.5247
Atp10a	13.6581	-2.19567	0.550224	-3.99049	6.5936e-05	0.000428666	2.87778	4.90344	10.2387	4.51427	12.1866	9.08703	30.3499	35.1073
Apba2	68.6947	1.53202	0.316967	4.83338	1.34235e-06	1.33329e-05	71.9445	69.4654	66.5515	87.2758	96.4769	101.256	37.9374	18.6508
Tarsl2	104.66	-1.08941	0.192268	-5.66613	1.46059e-08	2.23753e-07	84.4149	80.0895	81.9095	94.7996	64.995	83.0815	163.673	184.313
Aldh1a3	61.6069	-1.31488	0.261176	-5.03446	4.79203e-07	5.25437e-06	52.7593	44.1309	57.3367	36.1141	47.7307	31.1555	105.141	118.487
Fam169b	82.3737	-1.43057	0.307396	-4.65383	3.25833e-06	2.96148e-05	33.5741	45.7654	47.098	86.5235	58.9017	75.2926	159.337	152.497
Fam174b	78.1589	1.2801	0.277958	4.60537	4.1173e-06	3.65561e-05	72.9038	71.9171	105.459	103.076	86.3215	110.343	36.8535	38.3986
Ntrk3	42.7046	2.00026	0.415653	4.81234	1.49176e-06	1.46686e-05	47.963	67.8309	41.9786	35.3618	54.8395	67.5037	14.091	12.0681
Alpk3	563.04	-1.04849	0.120168	-8.72525	2.65602e-18	1.66483e-16	463.323	492.796	460.741	368.665	448.872	432.283	902.911	934.732
Pde8a	178.171	-1.36323	0.301593	-4.5201	6.18099e-06	5.25651e-05	165.952	190.417	147.437	90.2853	99.5236	72.6963	295.912	363.141
Ap3b2	82.1158	-1.99497	0.26236	-7.60393	2.87263e-14	1.15294e-12	60.4334	56.3895	55.2889	30.8475	42.653	36.3481	200.526	174.439
9930013L23Rik	259.905	4.53399	0.349574	12.9701	1.80894e-38	5.92916e-36	246.53	277.861	301.017	385.217	413.327	425.792	10.8393	18.6508
Arnt2	111.143	1.06566	0.222395	4.79176	1.65327e-06	1.60165e-05	107.437	121.769	120.817	130.914	161.472	124.622	62.8677	59.2436
Tenm4	418.821	1.16612	0.166159	7.0181	2.24909e-12	6.76577e-11	380.826	429.051	481.218	510.865	571.753	543.924	215.701	217.226
Capn5	676.481	-1.45079	0.130886	-11.0844	1.49284e-28	2.25836e-26	522.797	513.226	532.412	391.989	432.623	438.774	1293.12	1286.9
Omp	13.9826	-2.10644	0.532581	-3.95515	7.64861e-05	0.000489169	7.67408	12.2586	4.09548	7.52378	11.171	2.5963	31.4339	35.1073
Tub	282.518	1.55708	0.160753	9.68614	3.45339e-22	3.33326e-20	301.208	328.53	317.399	358.132	389.97	334.922	123.568	106.419
Trim66	18.0477	-1.99352	0.512665	-3.88855	0.000100847	0.000622937	9.5926	13.8931	13.3103	6.01902	4.06219	15.5778	29.266	52.661
Dkk3	98.4264	-1.63605	0.293745	-5.56961	2.55305e-08	3.69523e-07	88.2519	65.3792	93.1721	54.9236	46.7151	37.6463	198.359	202.964
Acsm4	58.0374	2.19439	0.421261	5.20909	1.89774e-07	2.28615e-06	56.5963	76.8205	50.1696	93.2949	74.1349	81.7833	26.0142	5.48552
Crym	63.675	2.62237	0.439926	5.96093	2.5081e-09	4.42376e-08	50.8408	57.2068	63.4799	112.104	103.586	96.0629	17.3428	8.77683
Apobr	115.074	1.26413	0.21715	5.82147	5.83339e-09	9.58003e-08	133.337	147.92	120.817	130.914	139.13	136.306	68.2874	43.8841
Coro1a	95.9263	1.30527	0.238697	5.4683	4.54364e-08	6.19455e-07	120.867	111.962	101.363	129.409	118.819	93.4666	52.0285	39.4957
Prrt2	149.688	1.50827	0.233239	6.46661	1.00223e-10	2.35345e-09	147.726	160.179	141.294	196.371	207.172	219.387	65.0356	60.3407
Spn	57.1011	1.65548	0.356723	4.6408	3.47066e-06	3.12917e-05	44.126	71.0998	53.2412	69.9711	90.3837	84.3796	22.7625	20.845
Gm4532	96.9238	1.31388	0.295511	4.44614	8.74253e-06	7.14155e-05	96.8853	76.8205	93.1721	141.447	148.27	127.218	47.6928	43.8841
Itgal	88.0953	-1.32514	0.24213	-5.47285	4.42862e-08	6.06353e-07	76.7408	57.2068	72.6947	48.1522	75.1505	54.5222	185.351	134.944
Tgfb1i1	41.7487	3.15874	0.519148	6.08448	1.16871e-09	2.21268e-08	47.963	47.3999	36.8593	57.9331	72.1038	59.7148	4.33571	7.67972
Htra1	1234.63	2.65662	0.107154	24.7926	1.07773e-135	5.65197e-132	1542.49	1525.79	1632.05	1577.74	1593.39	1509.75	277.485	218.324
Nkx1-2	47.8068	2.18141	0.447196	4.87797	1.07184e-06	1.09502e-05	47.0037	36.7758	41.9786	80.5044	81.2437	68.8018	15.175	10.971
Pwwp2b	108.787	2.11786	0.263378	8.04113	8.90134e-16	4.34922e-14	101.682	138.113	137.198	158.752	136.083	136.306	30.3499	31.816
Nkx6-2	254.779	3.23335	0.263999	12.2476	1.73008e-34	4.12414e-32	306.004	280.313	285.659	419.074	383.877	293.381	23.8464	46.0783
Ifitm1	521.316	-1.23435	0.113621	-10.8638	1.71433e-27	2.47446e-25	426.871	393.092	397.261	340.827	374.737	406.32	963.61	867.809
Efcab4a	58.1612	1.29443	0.322218	4.01724	5.88834e-05	0.000390068	85.3741	57.2068	74.7424	71.4759	55.8551	64.9074	18.4267	37.3015
Muc2	19.7763	-3.1641	0.731293	-4.32671	1.51351e-05	0.000116213	8.63334	15.5276	9.21482	0.752378	5.07773	0	47.6928	71.3117
H19	497.473	2.42021	0.138313	17.4981	1.4816e-68	1.79307e-65	655.175	599.037	606.13	610.178	681.432	594.552	123.568	109.71
Phlda2	92.7126	-1.70513	0.306413	-5.5648	2.62454e-08	3.78864e-07	90.1704	73.5516	65.5276	42.1332	50.7773	32.4537	196.191	190.896
Ano1	30.9622	4.62972	0.939408	4.92834	8.29305e-07	8.66364e-06	19.1852	29.4206	28.6683	42.8855	61.9483	62.3111	1.08393	2.19421
Mrgprf	19.1371	2.47243	0.620677	3.98344	6.79238e-05	0.00044086	16.3074	26.9689	24.5729	30.0951	24.3731	22.0685	5.41963	3.29131
Col4a1	2336.31	3.26354	0.53095	6.14661	7.91572e-10	1.55284e-08	3819.77	4035.53	5065.08	1740.25	1771.11	1631.77	315.423	311.577
Col4a2	1208.56	2.81862	0.50651	5.56478	2.62481e-08	3.78864e-07	1915.64	2110.93	2490.05	808.806	1017.58	889.231	214.617	221.615
6820431F20Rik	184.723	-1.19545	0.164978	-7.2461	4.28936e-13	1.44507e-11	125.663	134.845	137.198	165.523	135.068	138.902	280.737	359.85
2610005L07Rik	251.658	-1.14677	0.19044	-6.0217	1.72591e-09	3.14279e-08	168.83	160.996	181.225	226.466	218.343	202.511	340.353	514.541
Nkx6-3	232.07	2.17618	0.290848	7.48219	7.3096e-14	2.73164e-12	389.46	343.241	362.45	224.961	224.436	184.337	56.3642	71.3117
Gpr124	47.1271	-1.73513	0.432527	-4.0116	6.03098e-05	0.000397676	47.0037	43.3137	36.8593	15.7999	12.1866	23.3667	97.5534	100.934
Ankrd37	71.4972	-1.57737	0.368217	-4.2838	1.83728e-05	0.000138306	72.9038	42.4965	69.6231	26.3332	25.3887	50.6278	143.078	141.526
Aga	98.4444	-1.02874	0.220599	-4.66339	3.1105e-06	2.8452e-05	84.4149	81.724	100.339	60.1902	66.0105	76.5907	170.176	148.109
Neil3	143.754	-1.06272	0.177971	-5.97129	2.3539e-09	4.19885e-08	110.315	114.414	141.294	112.857	92.4147	106.448	226.541	245.751
Vegfc	223.144	1.78973	0.248258	7.20914	5.63047e-13	1.85323e-11	263.796	243.537	195.559	304.713	274.198	346.605	101.889	54.8552
Gm4975	11.5495	-4.44783	0.672788	-6.61104	3.81634e-11	9.54571e-10	2.87778	3.26896	1.02387	1.50476	2.03109	0	48.7767	32.9131
Lpl	192.717	-1.75462	0.244542	-7.17513	7.22385e-13	2.33373e-11	139.093	184.696	113.649	97.8091	105.617	83.0815	414.06	403.734
Cilp2	102.954	1.68308	0.308496	5.45576	4.87634e-08	6.60805e-07	106.478	93.1653	84.9811	161.009	151.316	149.287	41.1892	36.2044
Hapln4	114.315	1.80987	0.241309	7.50023	6.37051e-14	2.39778e-12	148.685	169.169	138.222	132.419	126.943	119.43	35.7696	43.8841
Mef2b	37.058	-1.53221	0.329857	-4.64508	3.3995e-06	3.06852e-05	34.5334	30.2379	28.6683	21.819	18.2798	16.8759	79.1266	66.9233
Gdf15	108.882	-1.33771	0.176371	-7.5846	3.33516e-14	1.32171e-12	81.5371	79.2722	69.6231	88.0282	78.1971	75.2926	200.526	198.576
Ocel1	97.0528	1.05948	0.245593	4.31397	1.60351e-05	0.000122466	93.0482	88.2619	113.649	117.371	139.13	118.131	56.3642	50.4668
Ushbp1	96.4814	-1.31036	0.240926	-5.43883	5.36321e-08	7.20425e-07	84.4149	88.2619	72.6947	49.6569	53.824	73.9944	170.176	178.828
Unc13a	147.485	-1.0184	0.221673	-4.59416	4.34493e-06	3.83822e-05	136.215	138.113	147.437	106.085	87.337	88.274	248.219	228.197
Jak3	678.017	-1.4174	0.116372	-12.1799	3.97865e-34	9.0719e-32	444.137	456.02	425.93	523.655	546.364	472.526	1234.59	1320.91
Insl3	20.2798	-2.1416	0.440897	-4.85737	1.18957e-06	1.20202e-05	6.71482	16.3448	8.19095	14.2952	9.13992	10.3852	39.0213	58.1465
Zfp709	70.7607	1.24076	0.319021	3.88928	0.000100542	0.0006213	58.5149	68.6481	83.9573	99.3139	88.3526	97.3611	22.7625	47.1754
Klf2	2819.96	-1.1078	0.109261	-10.139	3.70831e-24	4.32169e-22	2342.51	2434.56	2176.75	2024.65	2261.62	1886.21	5016.41	4416.94
Pou4f2	51.9177	2.66445	0.488414	5.4553	4.88903e-08	6.61954e-07	44.126	41.6792	43.0025	91.7901	88.3526	85.6777	10.8393	9.87393
Tbc1d9	33.6841	-2.00635	0.313613	-6.39752	1.57924e-10	3.55453e-09	17.2667	18.7965	24.5729	14.2952	21.3265	19.4722	78.0427	75.7001
Gpt2	589.482	-1.07222	0.164598	-6.51421	7.30756e-11	1.75259e-09	517.041	578.606	499.648	408.541	392.001	375.165	927.841	1017.01
Sall1	1427.69	-1.57938	0.14839	-10.6435	1.87067e-26	2.4124e-24	1026.41	1185.81	997.248	737.33	895.712	878.846	2832.3	2867.83
Irx3	20.2051	-2.27934	0.467512	-4.87546	1.08555e-06	1.10687e-05	10.5519	12.2586	9.21482	4.51427	9.13992	16.8759	61.7838	37.3015
Mt2	3699.46	-1.00837	0.161752	-6.23404	4.54565e-10	9.37309e-09	2252.34	2814.57	2479.81	3218.67	3389.89	3562.12	6411.42	5466.87
Mt1	1895.86	-1.07681	0.121831	-8.83857	9.69478e-19	6.43578e-17	1342.96	1435.89	1294.17	1515.29	1687.84	1630.47	3415.45	2844.79
Dok4	55.0087	1.56662	0.341528	4.58709	4.49463e-06	3.96379e-05	64.2704	68.6481	44.0264	89.533	63.9794	64.9074	22.7625	21.9421
Gpr114	4.91915	-3.88067	1.01199	-3.83468	0.000125729	0.00075702	1.91852	1.63448	3.07161	0	0	0	15.175	17.5537
Gpr56	99.259	-1.64692	0.23975	-6.86933	6.45023e-12	1.79442e-10	67.1482	74.3688	53.2412	51.1617	90.3837	51.9259	187.519	218.324
Exoc3l	264.738	1.16704	0.198723	5.87272	4.28708e-09	7.22149e-08	257.082	267.237	248.8	370.922	343.255	356.991	144.162	129.458
Cdh3	60.2015	-1.27294	0.245437	-5.18641	2.14384e-07	2.55911e-06	46.0445	44.1309	49.1457	36.1141	53.824	37.6463	117.064	97.6422
Calb2	75.9016	-2.39853	0.276305	-8.68072	3.93275e-18	2.41695e-16	30.6963	48.2171	23.549	48.9046	27.4198	40.2426	196.191	191.993
Vat1l	35.3076	2.4431	0.484779	5.03962	4.66454e-07	5.13557e-06	33.5741	32.6896	52.2173	57.9331	50.7773	38.9444	10.8393	5.48552
Adad2	62.4589	-1.05619	0.240676	-4.38842	1.14176e-05	9.07692e-05	52.7593	57.2068	49.1457	51.9141	35.5441	48.0315	97.5534	107.516
Jph3	36.5195	2.29885	0.46523	4.94132	7.75942e-07	8.1386e-06	66.1889	38.4103	35.8354	40.6284	49.7618	42.8389	13.0071	5.48552
Irf2bp2	455.387	-1.276	0.100505	-12.6959	6.23486e-37	1.78351e-34	333.822	343.241	318.423	345.341	349.348	324.537	789.098	839.284
Amotl1	389.587	-1.52684	0.149046	-10.2441	1.25739e-24	1.52173e-22	225.426	224.741	260.063	285.904	317.866	276.505	712.14	814.051
Gpr83	31.2581	4.64732	0.96713	4.80527	1.54544e-06	1.51222e-05	21.1037	21.2482	22.5251	57.9331	62.9639	61.0129	1.08393	2.19421
Panx1	205.998	1.31016	0.181018	7.23775	4.56201e-13	1.53036e-11	280.104	222.289	199.654	252.047	246.778	251.841	91.0498	104.225
Pde4a	199.967	-1.26488	0.135519	-9.33362	1.02314e-20	8.34045e-19	160.196	147.103	151.533	139.942	138.114	151.883	357.696	353.267
9530077C05Rik	61.7475	-1.05903	0.258318	-4.09972	4.13642e-05	0.000287068	47.963	58.024	61.4321	39.876	48.7462	35.05	96.4694	106.419
Bmper	10.3581	6.1054	1.56068	3.91201	9.1532e-05	0.000571684	18.2259	19.6138	20.4774	6.7714	6.09328	11.6833	0	0
Tbx20	182.546	2.33175	0.215454	10.8225	2.69465e-27	3.78526e-25	215.833	237.817	217.06	209.913	243.731	245.35	32.5178	58.1465
Pknox2	16.1203	-2.0504	0.502627	-4.07938	4.51568e-05	0.000309295	12.4704	3.26896	11.2626	6.01902	10.1555	11.6833	41.1892	32.9131
Ubash3b	53.3691	2.48762	0.532422	4.67227	2.97882e-06	2.73909e-05	63.3112	120.951	99.3153	39.1237	33.513	46.7333	10.8393	13.1652
Sorl1	1401.02	-1.10304	0.140884	-7.82941	4.90178e-15	2.16628e-13	1222.1	1269.17	1159.02	890.063	1077.49	912.598	2284.92	2392.78
Pou2f3	364.679	1.24021	0.177631	6.98193	2.91145e-12	8.62633e-11	458.526	526.302	463.813	370.17	372.706	364.78	164.757	196.381
Pdzd3	33.7907	4.01632	0.765692	5.24535	1.55982e-07	1.9083e-06	63.3112	51.4861	63.4799	21.819	28.4353	36.3481	3.25178	2.19421
Abcg4	32.9896	2.05978	0.441506	4.66536	3.08082e-06	2.81969e-05	32.6148	44.1309	45.0502	42.8855	49.7618	29.8574	10.8393	8.77683
Phldb1	431.643	1.47532	0.267946	5.50602	3.67035e-08	5.11476e-07	361.641	399.63	351.187	592.121	711.898	667.248	205.946	163.468
Scn2b	164.239	1.76949	0.253132	6.99038	2.74146e-12	8.15338e-11	180.341	164.265	163.819	220.447	216.311	251.841	41.1892	75.7001
Fxyd6	1112.37	-2.16868	0.157829	-13.7407	5.79332e-43	2.60418e-40	707.934	703.643	647.085	478.512	527.069	495.892	2682.72	2656.09
Fxyd2	16.8593	-3.16016	0.498775	-6.33584	2.36048e-10	5.1224e-09	4.7963	8.1724	4.09548	3.00951	4.06219	10.3852	47.6928	52.661
Cadm1	377.182	-1.01191	0.194877	-5.19257	2.07416e-07	2.48725e-06	306.963	396.361	350.163	265.589	213.265	271.313	598.327	615.475
Gm5617	68.1134	-1.33977	0.28162	-4.75738	1.96122e-06	1.86328e-05	53.7186	62.9275	57.3367	49.6569	44.6841	25.963	140.91	109.71
Htr3a	5.4533	-6.42922	1.17237	-5.48395	4.15928e-08	5.7251e-07	0	0	1.02387	0	0	0	15.175	27.4276
Usp28	747.7	-1.69412	0.114418	-14.8064	1.33172e-49	6.75871e-47	471.956	496.064	564.152	475.503	417.39	451.755	1535.92	1568.86
Tmprss5	23.3383	-2.97026	0.4335	-6.85181	7.29191e-12	2.00216e-10	3.83704	8.1724	5.11935	12.038	13.2021	9.08703	65.0356	70.2146
Rab39	44.4379	-1.43763	0.372874	-3.85554	0.000115472	0.000702523	44.126	42.4965	39.9309	21.0666	19.2954	19.4722	76.9588	92.1567
Slc35f2	299.494	-1.40313	0.161862	-8.66869	4.3711e-18	2.65523e-16	183.219	205.944	180.201	249.789	251.856	201.213	517.033	606.698
Islr2	735.488	2.79731	0.212147	13.1857	1.06051e-39	3.97262e-37	1112.74	1046.07	1194.86	721.53	751.505	787.976	144.162	125.07
Cln6	358.981	-1.0689	0.198628	-5.38144	7.3893e-08	9.64779e-07	353.967	323.627	330.71	234.742	244.747	201.213	617.838	565.008
Smad6	97.5859	-1.1296	0.205629	-5.49339	3.94284e-08	5.46063e-07	60.4334	71.0998	64.5037	87.2758	86.3215	81.7833	169.093	160.177
Gm514	35.5253	-2.4292	0.565811	-4.29331	1.76026e-05	0.000133017	28.7778	27.7861	25.5967	6.7714	7.10883	5.19259	110.56	72.4088
Car12	47.1588	-1.34298	0.273686	-4.90701	9.24766e-07	9.56564e-06	37.4111	37.593	41.9786	30.8475	31.4819	24.6648	94.3016	78.9914
Anxa2	251.658	-1.1998	0.276405	-4.34073	1.42013e-05	0.000109793	249.408	260.699	232.418	120.38	134.052	142.796	433.571	439.938
Prtg	109.835	-1.94302	0.200052	-9.71258	2.66497e-22	2.6205e-20	59.4741	68.6481	49.1457	75.2378	74.1349	57.1185	260.142	234.78
Khdc3	420.848	-1.55795	0.176977	-8.80313	1.33051e-18	8.57905e-17	260.919	214.117	258.015	346.846	351.379	267.418	861.721	806.371
Hmgcll1	47.642	1.44596	0.360855	4.00703	6.14877e-05	0.000404088	41.2482	40.862	61.4321	65.4569	61.9483	68.8018	24.9303	16.4565
Ooep	744.973	-1.00823	0.135666	-7.4317	1.07211e-13	3.95025e-12	692.586	622.737	669.61	546.979	511.836	523.154	1255.19	1137.7
Mb21d1	189.152	1.00683	0.18556	5.4259	5.76619e-08	7.65565e-07	202.404	201.858	180.201	223.456	234.591	255.735	95.3855	119.584
Prss35	351.476	1.21898	0.193061	6.31398	2.71952e-10	5.82125e-09	417.278	514.861	446.407	386.722	309.742	384.252	149.582	202.964
Tbx18	82.1472	1.7259	0.447805	3.85413	0.000116141	0.000705774	56.5963	66.1964	52.2173	134.676	138.114	149.287	20.5946	39.4957
Nt5e	83.4087	4.18878	0.54409	7.69869	1.37469e-14	5.81396e-13	62.3519	97.2515	76.7902	173.799	126.943	118.131	5.41963	6.58262
Mras	1306.21	1.52274	0.0864571	17.6127	1.9697e-69	2.81721e-66	1491.65	1540.5	1510.21	1599.56	1591.36	1630.47	557.138	528.804
Slco2a1	60.8322	1.46638	0.352647	4.15823	3.20729e-05	0.000228638	69.0667	62.9275	104.435	53.4188	82.2593	62.3111	34.6856	17.5537
1300017J02Rik	25.284	-1.52969	0.394552	-3.87703	0.000105738	0.000649583	24.9408	12.2586	18.4296	17.3047	18.2798	11.6833	37.9374	61.4378
Tmem108	80.7842	1.21828	0.250838	4.85685	1.19269e-06	1.2044e-05	82.4964	100.52	88.0527	87.2758	90.3837	116.833	39.0213	41.6899
Cyb561d2	129.849	1.47561	0.221953	6.6483	2.96497e-11	7.49966e-10	146.767	136.479	132.079	185.837	156.394	170.057	59.6159	51.5639
Sema3b	159.159	1.12254	0.211885	5.29789	1.17149e-07	1.4725e-06	148.685	166.717	156.652	217.437	212.249	202.511	84.5463	84.477
Slc25a20	1220.61	1.2037	0.0928804	12.9597	2.0696e-38	6.51221e-36	1365.03	1339.46	1450.82	1491.97	1384.19	1499.36	646.02	588.047
Cspg5	30.9328	2.13748	0.480595	4.44758	8.68445e-06	7.10148e-05	46.0445	50.6689	37.8832	30.0951	26.4042	38.9444	10.8393	6.58262
Cmtm8	19.4623	-1.65085	0.405884	-4.0673	4.75609e-05	0.00032401	10.5519	15.5276	15.358	9.02853	15.2332	10.3852	39.0213	40.5928
Tgfbr2	207.627	1.62183	0.207778	7.8056	5.92214e-15	2.59535e-13	295.452	270.506	290.779	224.209	216.311	201.213	75.8748	86.6712
Ctdspl	86.9203	1.34487	0.314268	4.27938	1.87416e-05	0.000140678	124.704	124.22	127.984	69.2188	75.1505	93.4666	46.6088	34.0102
Mobp	54.8703	-2.45151	0.295955	-8.28339	1.19721e-16	6.34198e-15	27.8185	37.593	25.5967	22.5713	20.3109	20.7704	168.009	116.293
AU022751	41.3966	-1.34171	0.281401	-4.76797	1.86093e-06	1.77227e-05	23.9815	26.1517	30.7161	34.6094	30.4664	33.7518	82.3784	69.1175
Dgkk	21.9043	2.32534	0.561839	4.1388	3.49133e-05	0.00024754	25.9	19.6138	34.8115	28.5904	29.4509	25.963	5.41963	5.48552
Pcsk1n	117.654	-1.33913	0.193877	-6.90713	4.94562e-12	1.4045e-10	109.356	84.9929	78.8379	90.2853	77.1815	68.8018	220.037	211.741
Glod5	12.6556	-3.44345	0.710122	-4.8491	1.24024e-06	1.24364e-05	2.87778	4.90344	8.19095	0.752378	5.07773	0	53.1124	26.3305
Slc38a5	22.8685	2.1138	0.521674	4.05196	5.07901e-05	0.000342659	36.4519	28.6034	23.549	24.8285	30.4664	25.963	6.50356	6.58262
AA414768	179.387	1.1167	0.230289	4.84914	1.24001e-06	1.24364e-05	225.426	154.458	176.105	236.999	217.327	233.667	72.6231	118.487
Efhc2	11.1477	-3.01944	0.631413	-4.78203	1.73532e-06	1.66881e-05	0	4.90344	6.14321	6.01902	4.06219	2.5963	30.3499	35.1073
Klhl13	540.995	-1.31544	0.102715	-12.8067	1.50437e-37	4.55159e-35	403.848	367.758	425.93	393.494	398.094	376.463	931.093	1031.28
Gm9	21.066	-2.14896	0.420142	-5.11484	3.14002e-07	3.60335e-06	16.3074	10.6241	6.14321	9.78091	11.171	14.2796	58.532	41.6899
Rhox1	17.6519	-2.13991	0.560309	-3.81916	0.000133909	0.00080045	0.95926	8.1724	11.2626	10.5333	17.2643	9.08703	44.441	39.4957
Smarca1	112.709	1.31253	0.231864	5.66077	1.50698e-08	2.29519e-07	110.315	145.469	144.366	151.98	107.648	135.007	52.0285	54.8552
Zdhhc9	141.328	-1.30343	0.170881	-7.62769	2.38993e-14	9.69091e-13	117.989	93.1653	86.005	106.085	115.772	101.256	254.723	255.625
Usp26	21.9307	-2.16303	0.42814	-5.05215	4.3687e-07	4.84716e-06	5.75556	13.8931	14.3342	16.5523	10.1555	9.08703	61.7838	43.8841
Gpc4	668.682	1.62097	0.180255	8.99267	2.41303e-19	1.70243e-17	668.604	683.212	696.231	816.33	943.443	1019.05	240.632	281.956
Gpc3	366.058	-3.26164	0.205186	-15.896	6.75488e-57	5.5934e-54	141.97	144.651	138.222	103.076	94.4458	72.6963	1107.77	1125.63
Ccdc160	86.5451	-1.00166	0.252213	-3.9715	7.14226e-05	0.000461285	55.6371	89.8964	89.0766	65.4569	64.995	49.3296	147.414	130.555
4930502E18Rik	12.0926	-3.56174	0.637796	-5.58445	2.34439e-08	3.41837e-07	1.91852	8.1724	3.07161	1.50476	2.03109	2.5963	36.8535	40.5928
1700013H16Rik	15.9145	-3.61081	0.639496	-5.64633	1.63904e-08	2.48191e-07	2.87778	1.63448	0	8.27616	8.12437	3.89444	50.9445	51.5639
Zfp36l3	18.6805	3.12465	0.797975	3.91573	9.01308e-05	0.000564277	14.3889	14.7103	18.4296	21.0666	41.6374	33.7518	2.16785	3.29131
Magea4	5.10625	-4.04637	1.05283	-3.84333	0.000121376	0.000733898	0	0.81724	2.04774	3.00951	0	0	10.8393	24.1363
Prrg1	8.27941	-3.46236	0.818663	-4.22928	2.34435e-05	0.000172112	3.83704	0.81724	5.11935	2.25713	2.03109	0	40.1053	12.0681
Mageb16	93.1441	-1.97443	0.345427	-5.7159	1.09124e-08	1.70831e-07	26.8593	44.9482	33.7877	60.1902	87.337	70.1	217.869	204.061
Dmd	470.73	-1.08081	0.168605	-6.41031	1.4522e-10	3.28267e-09	355.885	443.761	454.598	309.98	297.555	346.605	757.664	799.788
Klhl15	95.6601	-1.18998	0.196904	-6.04345	1.50853e-09	2.77912e-08	70.9852	64.5619	69.6231	63.1997	83.2748	84.3796	170.176	159.08
Apoo	53.6102	-1.51885	0.367409	-4.13395	3.56582e-05	0.000252139	41.2482	40.862	49.1457	45.8951	14.2177	27.2611	122.484	87.7683
Yipf6	480.064	-1.09925	0.141061	-7.79273	6.55781e-15	2.85011e-13	310.8	372.661	403.404	401.77	322.944	429.687	748.993	850.255
Otud6a	42.0467	-2.55728	0.316353	-8.08361	6.28769e-16	3.15045e-14	24.9408	19.6138	25.5967	18.0571	14.2177	10.3852	110.56	113.002
Il2rg	60.9273	1.9261	0.322202	5.97792	2.26e-09	4.04511e-08	63.3112	78.455	61.4321	78.2473	77.1815	89.5722	22.7625	16.4565
Abcb7	974.238	-1.1668	0.103579	-11.2649	1.95679e-29	3.34633e-27	713.689	752.678	795.546	786.235	635.732	773.696	1711.52	1624.81
Pgk1	10474	-1.71768	0.457242	-3.75662	0.000172223	0.000992159	10210.4	8377.52	8978.31	4333.7	3953.52	4116.43	21714.3	22107.7
Taf9b	57.6552	-1.23806	0.263475	-4.69895	2.61498e-06	2.42436e-05	41.2482	30.2379	47.098	39.876	42.653	58.4166	102.973	98.7393
2610002M06Rik	84.3508	-1.94157	0.209237	-9.27926	1.70654e-20	1.3492e-18	49.8815	44.1309	54.2651	43.6379	45.6996	59.7148	174.512	202.964
Rps6ka6	1088.15	-1.32191	0.11887	-11.1206	9.95872e-29	1.58263e-26	823.045	849.112	903.052	779.464	655.028	737.348	1999.84	1958.33
Apool	165.577	-1.33434	0.25848	-5.16225	2.43998e-07	2.86052e-06	158.278	140.565	152.556	75.9902	102.57	89.5722	313.255	291.829
Pcdh19	51.4927	-1.13568	0.270713	-4.19513	2.72713e-05	0.000197359	27.8185	44.1309	47.098	45.1427	35.5441	37.6463	80.2105	94.3509
Tmem35	18.0141	-1.68879	0.421377	-4.00779	6.12906e-05	0.00040313	11.5111	10.6241	10.2387	11.2857	8.12437	18.1741	36.8535	37.3015
Drp2	43.5763	-1.09512	0.264159	-4.14566	3.3883e-05	0.00024056	34.5334	38.4103	30.7161	33.1046	30.4664	36.3481	72.6231	72.4088
Taf7l	50.0818	-1.36091	0.30817	-4.41609	1.00502e-05	8.11284e-05	20.1445	50.6689	32.7638	38.3713	39.6063	33.7518	95.3855	89.9625
Armcx1	364.351	-1.09339	0.211333	-5.1738	2.29386e-07	2.70332e-06	341.497	348.144	330.71	230.98	186.861	264.822	583.152	628.64
Zmat1	6.72882	-3.33319	0.796985	-4.18225	2.88638e-05	0.000207643	4.7963	2.45172	0	1.50476	1.01555	2.5963	18.4267	23.0392
Plp1	36.9508	-1.40606	0.304243	-4.62149	3.80989e-06	3.40861e-05	23.9815	31.0551	21.5012	25.5808	21.3265	33.7518	75.8748	62.5349
H2bfm	8.12348	-2.73609	0.716291	-3.8198	0.000133561	0.000798674	2.87778	4.0862	7.16708	0.752378	4.06219	1.29815	19.5107	25.2334
Mum1l1	123.046	-1.53159	0.261305	-5.86133	4.59188e-09	7.71838e-08	60.4334	115.231	61.4321	92.5425	64.995	106.448	224.373	258.916
Morc4	141.609	-1.20298	0.175192	-6.86667	6.57161e-12	1.82027e-10	104.559	102.972	136.175	97.8091	103.586	96.0629	253.639	238.071
Prps1	1533.95	-2.06098	0.0735084	-28.0373	5.71224e-173	8.98707e-169	885.397	841.757	856.978	886.301	820.562	839.902	3549.86	3590.82
Tsc22d3	48.4118	-2.34705	0.317146	-7.40054	1.35628e-13	4.93943e-12	24.9408	35.1413	28.6683	16.5523	23.3576	14.2796	114.896	129.458
Alg13	3717.6	-1.06262	0.0809859	-13.121	2.49567e-39	9.13126e-37	2834.61	3107.15	3072.63	2847.75	2702.37	2968.86	5868.38	6339.06
Amot	147.186	1.17461	0.273526	4.29431	1.75238e-05	0.000132549	193.771	205.127	227.299	142.199	105.617	151.883	74.7909	76.7972
Gm15097	5.35955	-4.2881	0.990098	-4.33098	1.48445e-05	0.000114093	0.95926	2.45172	1.02387	0	0	1.29815	13.0071	24.1363
Fgd1	1019.73	-1.37915	0.167785	-8.21976	2.03909e-16	1.06229e-14	645.582	617.016	617.393	744.854	991.174	754.224	1770.05	2017.57
Ribc1	75.0886	-1.02102	0.234287	-4.35799	1.31264e-05	0.000102237	63.3112	58.8413	60.4083	75.2378	42.653	57.1185	124.652	118.487
2210013O21Rik	142.233	-1.29534	0.173818	-7.45226	9.17547e-14	3.39665e-12	126.622	93.1653	94.1959	114.361	99.5236	97.3611	247.135	265.499
Sms	665.424	-1.585	0.220468	-7.18927	6.51394e-13	2.12182e-11	317.515	394.727	399.309	483.027	378.799	690.615	1351.66	1307.75
Mbtps2	622.141	-1.17871	0.164033	-7.18583	6.68016e-13	2.16699e-11	518.96	549.185	567.223	406.284	368.643	425.792	1034.07	1106.98
Rps6ka3	277.844	-1.01801	0.132809	-7.66521	1.78533e-14	7.41125e-13	237.896	219.837	247.776	220.447	204.125	196.02	424.899	471.754
Map3k15	91.7182	-2.29183	0.268873	-8.52383	1.54361e-17	9.09574e-16	55.6371	62.1102	51.1935	45.1427	40.6219	22.0685	223.289	233.683
Scml2	134.793	-1.67582	0.200505	-8.35802	6.37807e-17	3.46022e-15	101.682	103.789	94.1959	72.9807	64.995	84.3796	263.394	292.927
Ctps2	295.94	-1.20809	0.179627	-6.72555	1.74927e-11	4.55649e-10	259	174.072	274.397	180.571	231.545	219.387	495.354	533.192
Tceanc	163.799	-1.09473	0.164692	-6.6471	2.9892e-11	7.54881e-10	136.215	147.92	117.745	124.895	104.601	133.709	266.646	278.664
Mid1	2176.45	-1.16699	0.122411	-9.53332	1.52338e-21	1.37743e-19	1481.1	1602.61	1460.04	1707.9	1950.87	1756.39	3424.12	4028.56
G530011O06Rik	105.374	-1.39692	0.285961	-4.88498	1.0344e-06	1.0609e-05	55.6371	67.8309	41.9786	88.0282	103.586	92.1685	188.603	205.158
Zfy1	4.09272	-6.53045	1.28429	-5.08489	3.67843e-07	4.13377e-06	0	0	0	0	0	0	14.091	18.6508
Uba1y	14.4622	-7.85789	0.985296	-7.97515	1.52193e-15	7.25589e-14	0	0	0	0	1.01555	0	42.2731	72.4088
Kdm5d	2.59244	-5.87168	1.50813	-3.89336	9.88644e-05	0.000612952	0	0	0	0	0	0	8.67141	12.0681
Eif2s3y	206.229	-11.2223	0.848883	-13.2201	6.71846e-40	2.57809e-37	0	0	0	0.752378	1.01555	0	884.484	763.584
Uty	46.935	-10.05	0.886823	-11.3326	9.05165e-30	1.60011e-27	0	0	0	0	0	0	158.253	217.226
Ddx3y	215.103	-11.2827	0.846678	-13.3258	1.63882e-40	6.44589e-38	0	0	0	0	1.01555	1.29815	866.057	852.449
