# Supplementary material for: Genomic locus of lncRNA-Gm26793 forms an inter-chromosomal interaction with Cubn to ensure proper stem cell differentiation in vitro and in vivo
Source: Cell Discov. 2025 Jun 3;11:53. doi: 10.1038/s41421-025-00805-0 (PMC12134126; doi:10.1038/s41421-025-00805-0)
Supplement: Supplementary file 11 — Supplementary Table 10 [file 41421_2025_805_MOESM11_ESM.xlsx]

## Sheet: ATAC
	seqnames	start	end	width	strand	Conc	Conc_ko1	Conc_wt	Fold	p.value	FDR	group
3070	chr1	60180235	60180635	401	*	9.46341	10.0187	8.54891	1.45381	8.25734e-69	1.22131e-63	up
3081	chr1	60343126	60343526	401	*	9.48644	10.0145	8.64473	1.35407	6.64521e-58	4.91434e-53	up
3239	chr1	62678585	62678985	401	*	7.8229	8.54984	6.28701	2.19361	1.1888e-45	5.86104e-41	up
3118	chr1	60566716	60567116	401	*	9.09839	9.64102	8.21841	1.3993	2.39963e-45	8.87299e-41	up
118711	chr6	135322668	135323068	401	*	7.95495	8.65038	6.56143	2.02952	8.98304e-44	2.65729e-39	up
119490	chr6	143167016	143167416	401	*	9.16734	9.6593	8.41501	1.2255	2.00161e-41	4.93418e-37	up
5731	chr1	119837362	119837762	401	*	9.71519	9.0824	10.1536	-1.05699	1.8985e-40	4.01143e-36	down
3094	chr1	60409228	60409628	401	*	8.78773	9.30137	7.98273	1.29524	4.84615e-37	8.95969e-33	up
3148	chr1	60857597	60857997	401	*	7.46557	8.19566	5.9145	2.1903	1.37645e-35	2.26205e-31	up
45595	chr14	70056969	70057369	401	*	7.02388	7.81509	5.13211	2.54799	1.76585e-34	2.6118e-30	up
117613	chr6	122308527	122308927	401	*	10.0048	10.3543	9.5426	0.800063	6.65452e-34	8.94767e-30	no_change
6202	chr1	130737584	130737984	401	*	7.51855	8.20321	6.17	1.95568	5.04337e-32	6.21621e-28	up
24047	chr11	73036922	73037322	401	*	7.92429	8.54537	6.81018	1.68229	6.1633e-32	7.01222e-28	up
5474	chr1	117457720	117458120	401	*	7.67338	6.20875	8.38503	-2.08247	4.22301e-31	4.46149e-27	down
116594	chr6	108705867	108706267	401	*	7.28651	8.00339	5.79799	2.1062	1.93577e-30	1.90875e-26	up
24117	chr11	74439155	74439555	401	*	6.80997	7.59654	4.94763	2.49456	2.17438e-29	1.99727e-25	up
3061	chr1	60098065	60098465	401	*	8.36363	8.8904	7.52533	1.33277	2.29562e-29	1.99727e-25	up
88892	chr3	105825704	105826104	401	*	6.87346	7.65325	5.05295	2.4511	2.4799e-29	2.03773e-25	up
116595	chr6	108709597	108709997	401	*	8.3533	8.87172	7.53629	1.3042	2.82898e-29	2.20223e-25	up
42135	chr14	20082704	20083104	401	*	8.58951	9.06906	7.86616	1.17743	1.16816e-28	8.63891e-25	up
4509	chr1	87551042	87551442	401	*	6.59707	7.41143	4.54703	2.67112	4.56696e-28	3.21658e-24	up
5464	chr1	117290743	117291143	401	*	7.36489	5.74966	8.10784	-2.2324	9.14176e-28	6.14601e-24	down
3262	chr1	62767629	62768029	401	*	8.88727	9.33415	8.23642	1.07416	1.56305e-27	1.00515e-23	up
113366	chr6	54435730	54436130	401	*	6.99907	7.72712	5.45784	2.15153	1.83377e-27	1.13011e-23	up
114609	chr6	82536852	82537252	401	*	6.3791	7.29998	3.15107	3.65484	2.12123e-27	1.21858e-23	up
119470	chr6	143108039	143108439	401	*	7.95967	8.53594	6.98544	1.50389	2.1421e-27	1.21858e-23	up
111869	chr6	31821621	31822021	401	*	7.25289	7.93781	5.90326	1.94327	2.30465e-27	1.26249e-23	up
112612	chr6	42349601	42350001	401	*	9.07334	9.48563	8.49384	0.971665	2.66316e-27	1.40678e-23	no_change
116199	chr6	100163632	100164032	401	*	7.47255	8.10955	6.30412	1.73695	5.38316e-27	2.71202e-23	up
119194	chr6	140623329	140623729	401	*	8.47553	8.97545	7.70419	1.24013	5.50083e-27	2.71202e-23	up
1093	chr1	24347628	24348028	401	*	6.64454	7.46148	4.57559	2.68052	5.77833e-27	2.75694e-23	up
129531	chr8	26447880	26448280	401	*	6.91902	7.66356	5.29557	2.23481	1.01942e-26	4.71181e-23	up
146153	chrX	123103265	123103665	401	*	7.92164	8.48282	6.99075	1.44732	2.0437e-26	9.15985e-23	up
3238	chr1	62664982	62665382	401	*	8.36379	8.86771	7.58274	1.25287	2.6996e-26	1.17438e-22	up
113	chr1	5015304	5015704	401	*	6.80409	7.59672	4.90313	2.51169	4.61232e-26	1.94911e-22	up
5621	chr1	119053493	119053893	401	*	8.52403	7.72211	9.03642	-1.28158	7.15614e-26	2.9401e-22	down
1261	chr1	32172488	32172888	401	*	8.85394	9.27631	8.2542	0.999487	1.44253e-25	5.76646e-22	no_change
21214	chr11	40737436	40737836	401	*	7.38144	5.88291	8.10048	-2.09574	2.35333e-25	9.15979e-22	down
119343	chr6	142345662	142346062	401	*	8.38639	8.86807	7.65814	1.17961	4.84925e-25	1.83906e-21	up
41911	chr14	14632957	14633357	401	*	7.64627	8.23845	6.62441	1.55609	1.82729e-24	6.75669e-21	up
117552	chr6	121194002	121194402	401	*	7.4854	8.09925	6.39508	1.63775	2.35053e-24	8.47945e-21	up
74013	chr2	11429625	11430025	401	*	7.39774	8.0282	6.25198	1.70164	3.92389e-24	1.38182e-20	up
133753	chr8	107255091	107255491	401	*	7.32612	7.95414	6.18867	1.69144	4.28119e-24	1.47259e-20	up
32267	chr12	76459123	76459523	401	*	6.76181	7.50385	5.15124	2.20558	5.65675e-24	1.90152e-20	up
115864	chr6	95353845	95354245	401	*	6.59833	7.38082	4.76132	2.43197	6.53396e-24	2.14758e-20	up
17059	chr10	116266823	116267223	401	*	6.43021	7.24252	4.39507	2.62149	8.1014e-24	2.60488e-20	up
119374	chr6	142571177	142571577	401	*	8.06012	8.57145	7.26084	1.27329	9.51182e-24	2.97204e-20	up
116613	chr6	108828240	108828640	401	*	9.52645	9.86723	9.07944	0.772018	9.64518e-24	2.97204e-20	no_change
3054	chr1	60042764	60043164	401	*	8.22009	8.70816	7.47694	1.19748	2.60234e-23	7.85514e-20	up
5555	chr1	118642629	118643029	401	*	8.31326	7.49783	8.83105	-1.29265	3.86694e-23	1.14389e-19	down
129168	chr8	23038368	23038768	401	*	6.2859	7.10173	4.22512	2.63708	4.12596e-23	1.19658e-19	up
119397	chr6	142756501	142756901	401	*	8.21623	8.70268	7.47689	1.19157	7.2033e-23	2.04887e-19	up
24137	chr11	74557471	74557871	401	*	6.73739	7.45936	5.22519	2.09719	7.55786e-23	2.10916e-19	up
117380	chr6	120145421	120145821	401	*	6.89637	7.60219	5.45781	2.01944	1.14227e-22	3.12866e-19	up
93683	chr4	53227783	53228183	401	*	7.24067	7.90015	5.99079	1.81345	1.4625e-22	3.93295e-19	up
119273	chr6	141249611	141250011	401	*	8.63896	9.06963	8.02223	1.02074	1.70135e-22	4.4211e-19	up
536	chr1	12997201	12997601	401	*	6.41019	7.19228	4.57566	2.41765	1.7038e-22	4.4211e-19	up
117362	chr6	120038572	120038972	401	*	8.53971	8.98249	7.89762	1.05608	2.09222e-22	5.33538e-19	up
17732	chr10	121520975	121521375	401	*	6.9693	7.65139	5.63117	1.90887	2.9669e-22	7.43765e-19	up
45231	chr14	65266398	65266798	401	*	7.07678	7.75013	5.77359	1.86916	4.36058e-22	1.05839e-18	up
45567	chr14	69816045	69816445	401	*	7.55917	8.14337	6.56146	1.5196	4.36506e-22	1.05839e-18	up
2381	chr1	50927286	50927686	401	*	8.88079	9.27759	8.33163	0.922814	4.73351e-22	1.12922e-18	no_change
110216	chr5	149203830	149204230	401	*	6.96433	5.41322	7.69443	-2.13085	8.12154e-22	1.90671e-18	down
144560	chrX	73458929	73459329	401	*	8.76916	8.101	9.22406	-1.09074	8.41714e-22	1.94523e-18	down
46968	chr14	99046101	99046501	401	*	9.39406	9.73211	8.95175	0.76289	1.07512e-21	2.4464e-18	no_change
116592	chr6	108702645	108703045	401	*	6.52872	7.28667	4.83402	2.27269	1.12579e-21	2.52289e-18	up
42443	chr14	24206722	24207122	401	*	6.53046	7.2757	4.90336	2.20558	1.15206e-21	2.54323e-18	up
16	chr1	3671522	3671922	401	*	8.34135	8.79402	7.67805	1.08477	1.55216e-21	3.37608e-18	up
119350	chr6	142386896	142387296	401	*	8.68239	9.10205	8.08814	0.987716	1.93315e-21	4.14382e-18	no_change
81450	chr2	150971975	150972375	401	*	6.42368	3.99951	7.28261	-2.93323	2.03666e-21	4.30335e-18	down
70959	chr19	21818139	21818539	401	*	6.94355	5.30425	7.69115	-2.21865	2.11268e-21	4.40111e-18	down
116587	chr6	108688335	108688735	401	*	6.50255	7.2468	4.88061	2.19905	2.43279e-21	4.99756e-18	up
5701	chr1	119497528	119497928	401	*	7.49676	6.23935	8.15824	-1.81564	2.62049e-21	5.30941e-18	down
115576	chr6	92014919	92015319	401	*	6.37895	7.15588	4.57568	2.37491	3.17323e-21	6.34243e-18	up
5624	chr1	119075461	119075861	401	*	8.49181	7.74826	8.98005	-1.19266	3.44522e-21	6.79424e-18	down
87807	chr3	90586810	90587210	401	*	7.95606	8.46584	7.1606	1.26316	5.65232e-21	1.10002e-17	up
27162	chr11	101910433	101910833	401	*	7.50721	8.0836	6.53263	1.48871	5.73775e-21	1.10214e-17	up
33842	chr12	102328033	102328433	401	*	6.57456	7.31977	4.94766	2.20043	6.55829e-21	1.2436e-17	up
116357	chr6	101427406	101427806	401	*	6.89384	7.57449	5.56154	1.89445	7.12347e-21	1.33368e-17	up
69265	chr18	80655622	80656022	401	*	6.54129	7.27129	4.99066	2.12102	8.86737e-21	1.63942e-17	up
3202	chr1	61638628	61639028	401	*	7.91047	8.4251	7.10297	1.27807	9.22797e-21	1.68503e-17	up
46105	chr14	76584019	76584419	401	*	6.45533	7.2177	4.73613	2.28736	1.02802e-20	1.85427e-17	up
3226	chr1	62398265	62398665	401	*	8.03592	8.55002	7.22973	1.27588	1.10123e-20	1.96239e-17	up
51460	chr15	77842054	77842454	401	*	8.27986	7.50854	8.77976	-1.23059	1.2734e-20	2.24219e-17	down
3190	chr1	61419826	61420226	401	*	7.65376	8.22379	6.69765	1.46492	1.41559e-20	2.46323e-17	up
106609	chr5	116497185	116497585	401	*	6.85783	7.53308	5.54714	1.86929	1.59153e-20	2.73718e-17	up
384	chr1	10257246	10257646	401	*	6.76994	7.49498	5.24313	2.09489	1.82375e-20	3.1005e-17	up
111097	chr6	17281050	17281450	401	*	7.2082	7.81767	6.13208	1.60678	2.28846e-20	3.84633e-17	up
113948	chr6	67535566	67535966	401	*	7.63784	8.17455	6.77362	1.34944	3.54272e-20	5.88753e-17	up
141613	chr9	103372594	103372994	401	*	6.80494	7.50048	5.41097	1.95642	3.58771e-20	5.89501e-17	up
25798	chr11	89186858	89187258	401	*	8.36289	8.81941	7.69122	1.0942	3.62694e-20	5.89501e-17	up
61349	chr17	33599747	33600147	401	*	7.74725	6.7739	8.32322	-1.48284	4.3822e-20	7.04515e-17	down
103030	chr5	53948539	53948939	401	*	6.46349	7.20921	4.83393	2.19417	4.54974e-20	7.23584e-17	up
119131	chr6	140281071	140281471	401	*	6.7173	7.42322	5.27827	2.00202	5.04613e-20	7.93993e-17	up
113006	chr6	50456071	50456471	401	*	8.23779	8.70291	7.54713	1.11924	5.34351e-20	8.31934e-17	up
12526	chr10	42107579	42107979	401	*	6.19275	6.98478	4.29565	2.44789	7.10115e-20	1.09407e-16	up
45588	chr14	69994972	69995372	401	*	7.7837	8.30319	6.96398	1.29084	9.07247e-20	1.38337e-16	up
117482	chr6	120798054	120798454	401	*	6.86384	7.52236	5.61757	1.79575	9.60588e-20	1.44976e-16	up
70605	chr19	12069588	12069988	401	*	7.41064	6.25015	8.04536	-1.70015	1.07967e-19	1.61303e-16	down
21771	chr11	50280092	50280492	401	*	7.35375	6.18551	7.99071	-1.70712	1.21471e-19	1.79663e-16	down
56772	chr16	43664771	43665171	401	*	5.94607	6.78414	3.71052	2.74191	1.45423e-19	2.1296e-16	up
5862	chr1	121087130	121087530	401	*	8.67447	8.05218	9.10782	-1.02369	1.54913e-19	2.23567e-16	down
111713	chr6	30320987	30321387	401	*	6.80172	7.48146	5.4731	1.88111	1.55689e-19	2.23567e-16	up
46831	chr14	93890656	93891056	401	*	8.35719	8.78994	7.73614	1.02217	1.82228e-19	2.5916e-16	up
21393	chr11	44804070	44804470	401	*	7.18074	5.89842	7.84873	-1.83225	2.37588e-19	3.34673e-16	down
128208	chr7	145302589	145302989	401	*	7.62409	8.14843	6.79201	1.30585	2.41372e-19	3.36796e-16	up
59350	chr17	7247143	7247543	401	*	6.75337	5.04264	7.51423	-2.26435	2.89412e-19	4.00054e-16	down
119749	chr6	145557676	145558076	401	*	6.46181	7.19344	4.90325	2.11494	3.9557e-19	5.41734e-16	up
119120	chr6	140198095	140198495	401	*	6.70272	7.39733	5.31267	1.94396	4.12556e-19	5.59812e-16	up
65365	chr18	8194108	8194508	401	*	7.10129	5.76542	7.78282	-1.88856	4.22724e-19	5.68395e-16	down
117394	chr6	120190924	120191324	401	*	6.04042	6.84303	4.07321	2.50139	4.37077e-19	5.77356e-16	up
129198	chr8	23208231	23208631	401	*	8.38807	8.81464	7.77975	1.00318	4.37196e-19	5.77356e-16	up
114372	chr6	72926756	72927156	401	*	8.79794	9.1815	8.27394	0.881502	5.71314e-19	7.47795e-16	no_change
5748	chr1	119912997	119913397	401	*	8.66936	8.08435	9.08441	-0.969784	7.73917e-19	1.0041e-15	no_change
5677	chr1	119398648	119399048	401	*	8.48438	7.81584	8.93946	-1.08771	9.37234e-19	1.20541e-15	down
113324	chr6	54021437	54021837	401	*	6.08075	6.88348	4.1127	2.49598	1.05469e-18	1.34478e-15	up
55728	chr16	30082034	30082434	401	*	7.14571	7.75094	6.08314	1.58376	1.1103e-18	1.40359e-15	up
5557	chr1	118648010	118648410	401	*	8.88304	8.33685	9.27829	-0.913041	1.14999e-18	1.44145e-15	no_change
136041	chr9	11441154	11441554	401	*	7.68122	6.74203	8.24534	-1.438	1.22258e-18	1.51956e-15	down
112643	chr6	43265365	43265765	401	*	7.20023	7.78291	6.20704	1.50221	1.31611e-18	1.62217e-15	up
2719	chr1	55575864	55576264	401	*	7.02228	7.63808	5.92561	1.62151	1.4674e-18	1.7937e-15	up
145926	chrX	113002144	113002544	401	*	6.3533	7.10645	4.68461	2.21656	1.49027e-18	1.80673e-15	up
43137	chr14	33214353	33214753	401	*	7.37762	7.92929	6.47312	1.39411	1.88883e-18	2.2713e-15	up
46395	chr14	79301404	79301804	401	*	8.02019	8.47776	7.3462	1.0937	2.10459e-18	2.51033e-15	up
5482	chr1	117650273	117650673	401	*	6.93064	5.50027	7.63459	-1.97912	2.56759e-18	3.0381e-15	down
132464	chr8	85472787	85473187	401	*	8.01865	7.22186	8.52898	-1.25634	2.67151e-18	3.13597e-15	down
25115	chr11	83449337	83449737	401	*	6.7385	7.41004	5.44244	1.83946	2.73587e-18	3.15489e-15	up
5661	chr1	119305348	119305748	401	*	8.46766	7.83182	8.90747	-1.04079	2.74936e-18	3.15489e-15	down
3243	chr1	62703133	62703533	401	*	8.63116	9.02347	8.09059	0.904671	2.75162e-18	3.15489e-15	no_change
83434	chr2	170628015	170628415	401	*	6.2367	6.99898	4.51802	2.25974	3.00908e-18	3.42354e-15	up
64515	chr17	84026132	84026532	401	*	6.55618	7.24543	5.18868	1.91269	3.42289e-18	3.86462e-15	up
129287	chr8	24412045	24412445	401	*	6.45215	7.18644	4.88051	2.1185	3.59874e-18	4.03238e-15	up
116590	chr6	108697383	108697783	401	*	5.73212	6.61999	2.99091	3.09921	3.93762e-18	4.37893e-15	up
115995	chr6	97510807	97511207	401	*	5.9848	6.7974	3.94756	2.54699	3.97857e-18	4.39146e-15	up
58727	chr16	94001385	94001785	401	*	7.67963	6.7484	8.24092	-1.42569	4.44971e-18	4.8751e-15	down
136151	chr9	14641642	14642042	401	*	7.15435	7.74666	6.1321	1.53432	4.52353e-18	4.91954e-15	up
951	chr1	21014457	21014857	401	*	6.20961	6.95619	4.57559	2.17639	4.8499e-18	5.23598e-15	up
116580	chr6	108665587	108665987	401	*	6.42738	7.13758	4.96929	2.00461	4.99124e-18	5.34952e-15	up
105705	chr5	109553382	109553782	401	*	7.49072	6.50555	8.0707	-1.48889	5.0396e-18	5.3625e-15	down
23110	chr11	62929851	62930251	401	*	6.89563	7.54098	5.69762	1.73134	5.69384e-18	6.01538e-15	up
43207	chr14	34297230	34297630	401	*	6.88864	7.52105	5.73618	1.68043	7.2017e-18	7.55443e-15	up
144587	chrX	73716169	73716569	401	*	8.93756	8.43323	9.31053	-0.850587	7.74511e-18	8.06724e-15	no_change
118649	chr6	135060706	135061106	401	*	5.92926	6.75285	3.81021	2.61179	8.27206e-18	8.55586e-15	up
38521	chr13	62263356	62263756	401	*	6.31422	4.34178	7.11759	-2.48675	8.79894e-18	9.03761e-15	down
47304	chr14	103649994	103650394	401	*	8.94199	9.30066	8.46357	0.81256	9.8119e-18	1.00085e-14	no_change
107745	chr5	126079291	126079691	401	*	7.31628	6.19533	7.93941	-1.64304	1.09408e-17	1.10836e-14	down
111608	chr6	29509097	29509497	401	*	6.0487	6.82899	4.22515	2.35043	1.10592e-17	1.11274e-14	up
116686	chr6	112273492	112273892	401	*	7.31896	7.87186	6.4111	1.39504	1.17168e-17	1.17093e-14	up
40885	chr13	109918558	109918958	401	*	6.33297	4.48282	7.11758	-2.37344	1.25615e-17	1.24693e-14	down
112422	chr6	39264725	39265125	401	*	7.12772	7.73358	6.06315	1.58132	1.40418e-17	1.38458e-14	up
5521	chr1	118422814	118423214	401	*	6.26399	4.21522	7.07818	-2.54439	1.49325e-17	1.46266e-14	down
134278	chr8	113523563	113523963	401	*	6.3252	7.06803	4.71055	2.15223	1.52807e-17	1.48691e-14	up
18970	chr11	6519468	6519868	401	*	6.9108	7.53512	5.78584	1.64852	1.60971e-17	1.55612e-14	up
29121	chr11	118985613	118986013	401	*	8.32083	8.74991	7.70736	1.00734	1.64907e-17	1.58382e-14	up
47767	chr14	118113078	118113478	401	*	6.19351	6.94793	4.51798	2.20884	2.01549e-17	1.92324e-14	up
13055	chr10	55461960	55462360	401	*	6.61013	7.29496	5.26081	1.88716	2.12078e-17	2.01074e-14	up
3134	chr1	60778663	60779063	401	*	7.05713	7.66356	5.99075	1.58112	2.19923e-17	2.07184e-14	up
113667	chr6	61180310	61180710	401	*	8.35656	8.76748	7.77978	0.955029	2.43024e-17	2.27498e-14	no_change
4302	chr1	84866835	84867235	401	*	7.53231	6.57449	8.10293	-1.45453	2.69876e-17	2.51046e-14	down
57044	chr16	49197920	49198320	401	*	6.17453	6.93096	4.48809	2.21592	3.10381e-17	2.85158e-14	up
118709	chr6	135313986	135314386	401	*	5.85496	6.6818	3.71065	2.62055	3.10917e-17	2.85158e-14	up
5800	chr1	120265126	120265526	401	*	7.99293	7.26377	8.47501	-1.16484	3.1233e-17	2.85158e-14	down
36796	chr13	37592177	37592577	401	*	6.50482	7.21816	5.03253	2.00878	3.21742e-17	2.90212e-14	up
45042	chr14	63342394	63342794	401	*	6.11984	6.90588	4.26087	2.37543	3.21791e-17	2.90212e-14	up
91558	chr3	157932031	157932431	401	*	7.7999	6.94321	8.33375	-1.33068	3.79706e-17	3.40369e-14	down
113541	chr6	57535461	57535861	401	*	8.54318	8.94169	7.99071	0.919062	3.9986e-17	3.56276e-14	no_change
10548	chr10	3172909	3173309	401	*	6.72827	5.2344	7.44631	-2.02651	5.00129e-17	4.42946e-14	down
44313	chr14	54876588	54876988	401	*	8.74486	9.11398	8.24758	0.839096	5.38766e-17	4.74326e-14	no_change
117416	chr6	120294727	120295127	401	*	8.04115	8.49329	7.37899	1.07451	5.47571e-17	4.79225e-14	up
84644	chr3	16482759	16483159	401	*	6.66637	5.08251	7.40311	-2.11097	7.09143e-17	6.13951e-14	down
46978	chr14	99099615	99100015	401	*	9.1203	9.44483	8.70093	0.723255	7.09814e-17	6.13951e-14	no_change
129893	chr8	34622607	34623007	401	*	6.09323	6.86921	4.2956	2.31033	9.34584e-17	8.03666e-14	up
33835	chr12	102261795	102262195	401	*	6.94897	7.54885	5.90327	1.55388	9.87985e-17	8.44675e-14	up
142276	chr9	110697424	110697824	401	*	6.63765	7.29518	5.39507	1.7694	1.10816e-16	9.41977e-14	up
917	chr1	20787057	20787457	401	*	6.75169	7.41081	5.50316	1.77484	1.1405e-16	9.63924e-14	up
73451	chr19	58818754	58819154	401	*	6.21178	6.94239	4.65818	2.08179	1.34109e-16	1.12702e-13	up
102002	chr5	31576688	31577088	401	*	5.77345	6.59654	3.6582	2.58262	1.35262e-16	1.13029e-13	up
115121	chr6	87119454	87119854	401	*	6.91238	7.53713	5.78597	1.64338	1.39056e-16	1.15546e-13	up
20930	chr11	34072228	34072628	401	*	6.07226	3.84892	6.90888	-2.67136	1.43711e-16	1.18747e-13	down
144656	chrX	74393031	74393431	401	*	8.5077	7.94184	8.91309	-0.937862	1.4904e-16	1.22466e-13	no_change
41711	chr14	11572021	11572421	401	*	6.94525	7.54755	5.89196	1.56046	1.50993e-16	1.23386e-13	up
118363	chr6	129449729	129450129	401	*	5.74067	6.59479	3.36249	2.78755	1.72891e-16	1.40503e-13	up
107896	chr5	128579249	128579649	401	*	6.88343	7.49576	5.79807	1.5975	2.25188e-16	1.82004e-13	up
118654	chr6	135074634	135075034	401	*	6.93177	7.54791	5.83396	1.60922	2.36737e-16	1.90298e-13	up
42077	chr14	19733427	19733827	401	*	6.57202	7.24297	5.27823	1.82062	2.51084e-16	2.0074e-13	up
57918	chr16	78619368	78619768	401	*	6.02271	6.79866	4.22521	2.30532	2.59296e-16	2.06191e-13	up
2505	chr1	52597798	52598198	401	*	6.26066	6.97992	4.76113	2.02558	2.64858e-16	2.09487e-13	up
118144	chr6	127330188	127330588	401	*	7.91582	8.37076	7.24757	1.08013	2.8122e-16	2.2075e-13	up
43883	chr14	48422047	48422447	401	*	5.53653	6.4232	2.81012	3.02685	2.82083e-16	2.2075e-13	up
119283	chr6	141363642	141364042	401	*	6.62927	7.306	5.31268	1.84265	2.83947e-16	2.21039e-13	up
5625	chr1	119082398	119082798	401	*	7.30219	6.23485	7.90892	-1.57301	3.01404e-16	2.33401e-13	down
114509	chr6	77979560	77979960	401	*	8.3994	8.79547	7.85163	0.910332	3.12927e-16	2.41062e-13	no_change
126952	chr7	127946594	127946994	401	*	6.17071	6.89842	4.63114	2.0633	3.15369e-16	2.41684e-13	up
111762	chr6	30737906	30738306	401	*	7.45581	7.96647	6.65818	1.25102	3.87536e-16	2.95458e-13	up
5513	chr1	118402554	118402954	401	*	7.10852	5.99367	7.72982	-1.62567	4.2726e-16	3.24073e-13	down
12237	chr10	37337225	37337625	401	*	6.2343	6.95868	4.71063	2.04706	4.33945e-16	3.262e-13	up
33837	chr12	102299682	102300082	401	*	5.55	6.42996	2.90321	2.9669	4.36422e-16	3.262e-13	up
42182	chr14	20393465	20393865	401	*	9.09899	9.42445	8.67803	0.724224	4.36679e-16	3.262e-13	no_change
89236	chr3	114030237	114030637	401	*	7.59275	8.08988	6.8281	1.20814	4.64655e-16	3.45353e-13	up
28199	chr11	110511457	110511857	401	*	5.8705	6.67314	3.90312	2.44705	4.77493e-16	3.5312e-13	up
129134	chr8	22805449	22805849	401	*	9.20202	9.52002	8.79351	0.705199	5.11947e-16	3.76717e-13	no_change
5790	chr1	120204853	120205253	401	*	6.13976	4.13586	6.94767	-2.47701	5.50643e-16	4.03185e-13	down
44464	chr14	55882028	55882428	401	*	6.43955	7.12368	5.09312	1.86983	6.40175e-16	4.66432e-13	up
45380	chr14	66973080	66973480	401	*	6.74446	7.37345	5.6037	1.65481	6.46218e-16	4.68527e-13	up
112732	chr6	47328245	47328645	401	*	6.77773	7.42421	5.57569	1.72034	6.70333e-16	4.82189e-13	up
119132	chr6	140289932	140290332	401	*	6.47807	7.16211	5.13203	1.87062	6.71582e-16	4.82189e-13	up
58440	chr16	91496188	91496588	401	*	6.19305	4.29391	6.98541	-2.3814	7.5732e-16	5.41121e-13	down
30481	chr12	28817348	28817748	401	*	6.63268	5.19671	7.33791	-1.95729	7.92663e-16	5.63652e-13	down
1850	chr1	38129669	38130069	401	*	8.39226	8.79071	7.83991	0.916462	8.24126e-16	5.83221e-13	no_change
33131	chr12	86398722	86399122	401	*	6.39804	7.07186	5.09302	1.82684	8.43678e-16	5.94215e-13	up
5660	chr1	119302485	119302885	401	*	7.9154	7.16377	8.40707	-1.18874	8.54873e-16	5.99246e-13	down
25881	chr11	90417853	90418253	401	*	8.03694	8.472	7.41108	1.02005	8.76457e-16	6.11478e-13	up
144673	chrX	75130804	75131204	401	*	8.11465	7.44082	8.57215	-1.08516	9.03083e-16	6.27096e-13	down
43307	chr14	34860954	34861354	401	*	5.75721	6.55684	3.81015	2.42321	9.47934e-16	6.55164e-13	up
130883	chr8	61245554	61245954	401	*	5.81405	2.56434	6.73615	-3.32168	1.00101e-15	6.8863e-13	down
119469	chr6	143099975	143100375	401	*	8.80093	9.15802	8.32531	0.804238	1.02847e-15	7.04247e-13	no_change
145585	chrX	103540974	103541374	401	*	6.56209	7.24833	5.20701	1.87529	1.06443e-15	7.25512e-13	up
44665	chr14	57998961	57999361	401	*	7.86941	8.33007	7.18864	1.09467	1.08293e-15	7.34734e-13	up
90	chr1	4855498	4855898	401	*	7.34489	6.34935	7.92836	-1.49041	1.24524e-15	8.40542e-13	down
113515	chr6	56797558	56797958	401	*	8.64254	9.00446	8.15828	0.818071	1.25025e-15	8.40542e-13	no_change
116397	chr6	102564149	102564549	401	*	8.83873	9.1822	8.38707	0.769067	1.3341e-15	8.92857e-13	no_change
41488	chr14	7809463	7809863	401	*	7.34966	7.88245	6.49571	1.31904	1.40562e-15	9.36483e-13	up
5527	chr1	118458968	118459368	401	*	8.80574	8.29584	9.18173	-0.854385	1.46445e-15	9.71305e-13	no_change
118966	chr6	137558875	137559275	401	*	6.49181	7.16516	5.18863	1.8205	1.64055e-15	1.08325e-12	up
34017	chr12	104452967	104453367	401	*	6.51708	5.06829	7.2252	-1.96706	1.71053e-15	1.12444e-12	down
2862	chr1	58366721	58367121	401	*	6.5761	7.22572	5.36267	1.72793	1.73372e-15	1.13464e-12	up
19332	chr11	11829036	11829436	401	*	7.3368	6.38289	7.90607	-1.43904	1.77804e-15	1.15852e-12	down
2165	chr1	43168265	43168665	401	*	6.16018	6.87999	4.65808	2.01661	1.85902e-15	1.20597e-12	up
142552	chr9	114584499	114584899	401	*	8.47847	7.91635	8.88195	-0.929684	1.91433e-15	1.23643e-12	no_change
19632	chr11	17883034	17883434	401	*	7.09083	5.90418	7.733	-1.69693	1.95632e-15	1.25805e-12	down
691	chr1	14918675	14919075	401	*	7.30721	7.85293	6.4189	1.36041	2.03368e-15	1.30214e-12	up
112396	chr6	39013495	39013895	401	*	5.87324	6.65632	4.03258	2.32572	2.04676e-15	1.30486e-12	up
119065	chr6	139525391	139525791	401	*	7.56395	8.07666	6.76125	1.25395	2.24197e-15	1.42318e-12	up
112383	chr6	38809749	38810149	401	*	6.0012	6.74234	4.39515	2.11332	2.29219e-15	1.44713e-12	up
43209	chr14	34310529	34310929	401	*	8.75834	9.11305	8.28695	0.7978	2.29927e-15	1.44713e-12	no_change
46708	chr14	88470786	88471186	401	*	6.92634	7.51154	5.92562	1.49343	2.5279e-15	1.58429e-12	up
70853	chr19	18673066	18673466	401	*	7.47872	6.56116	8.03512	-1.39744	2.6461e-15	1.65137e-12	down
16143	chr10	95623942	95624342	401	*	6.66155	5.26131	7.35856	-1.9172	2.69802e-15	1.67669e-12	down
47117	chr14	100314082	100314482	401	*	7.70646	8.18502	6.98539	1.14796	2.79243e-15	1.7281e-12	up
118387	chr6	131353519	131353919	401	*	8.72072	9.07267	8.25421	0.79026	2.82244e-15	1.7394e-12	no_change
144647	chrX	74296845	74297245	401	*	7.98514	7.30321	8.44632	-1.09503	2.83857e-15	1.74208e-12	down
145737	chrX	105939162	105939562	401	*	7.36992	7.89629	6.53264	1.29753	3.01943e-15	1.84542e-12	up
1891	chr1	38883799	38884199	401	*	6.93145	7.54389	5.84572	1.58762	3.15752e-15	1.92188e-12	up
117845	chr6	124662757	124663157	401	*	9.36456	9.65368	9.00261	0.633561	3.25721e-15	1.97443e-12	no_change
58553	chr16	92215588	92215988	401	*	6.11466	6.85396	4.51798	2.10156	3.43121e-15	2.07141e-12	up
20450	chr11	29047972	29048372	401	*	7.51333	6.60707	8.06564	-1.38214	3.47899e-15	2.09172e-12	down
5850	chr1	120763125	120763525	401	*	6.0067	3.90467	6.82806	-2.54027	3.53368e-15	2.116e-12	down
116118	chr6	99379014	99379414	401	*	8.49418	8.87245	7.98007	0.860203	3.5751e-15	2.13217e-12	no_change
6445	chr1	132655956	132656356	401	*	5.90004	6.66103	4.18858	2.20464	4.16436e-15	2.47363e-12	up
43682	chr14	46578344	46578744	401	*	5.76478	6.56552	3.81027	2.41318	4.79219e-15	2.83517e-12	up
19402	chr11	12436010	12436410	401	*	6.99975	5.8852	7.62096	-1.61903	4.89806e-15	2.88627e-12	down
83364	chr2	170209116	170209516	401	*	6.8035	7.39428	5.78589	1.51034	4.9919e-15	2.92989e-12	up
24672	chr11	78463482	78463882	401	*	6.29626	6.99686	4.88054	1.92802	5.03508e-15	2.94355e-12	up
115408	chr6	90475377	90475777	401	*	7.3561	7.8742	6.5399	1.26975	5.15413e-15	3.00129e-12	up
119792	chr6	145972868	145973268	401	*	5.75798	6.54335	3.90315	2.32756	5.22791e-15	3.03231e-12	up
115463	chr6	91001054	91001454	401	*	8.05849	8.4813	7.45786	0.983112	5.26704e-15	3.04308e-12	no_change
96288	chr4	111219319	111219719	401	*	6.88021	7.50273	5.76128	1.623	5.62117e-15	3.22285e-12	up
43220	chr14	34363697	34364097	401	*	8.26967	8.66162	7.7298	0.896628	5.62178e-15	3.22285e-12	no_change
119593	chr6	144370714	144371114	401	*	7.04506	7.61022	6.10289	1.42257	5.71125e-15	3.2615e-12	up
69516	chr18	83895175	83895575	401	*	6.05795	6.79186	4.48819	2.0731	5.81245e-15	3.30652e-12	up
97129	chr4	123662862	123663262	401	*	6.61512	5.30081	7.29128	-1.82748	6.01828e-15	3.41049e-12	down
46381	chr14	79140391	79140791	401	*	6.93792	7.53788	5.89197	1.54266	6.58923e-15	3.7198e-12	up
124096	chr7	80745284	80745684	401	*	6.07675	4.17796	6.86905	-2.3624	7.43426e-15	4.18088e-12	down
24756	chr11	79213964	79214364	401	*	7.80921	8.25943	7.15119	1.06166	7.47701e-15	4.18899e-12	up
45874	chr14	74736872	74737272	401	*	6.79657	7.39713	5.74875	1.54357	7.8334e-15	4.3721e-12	up
2709	chr1	55405634	55406034	401	*	8.68145	9.03014	8.22067	0.78109	8.17943e-15	4.54807e-12	no_change
84266	chr3	7805090	7805490	401	*	7.2757	6.26799	7.86323	-1.49697	8.26175e-15	4.57664e-12	down
142752	chr9	116223366	116223766	401	*	6.57275	7.22595	5.34625	1.73478	8.53373e-15	4.70966e-12	up
119279	chr6	141335843	141336243	401	*	6.29951	7.00087	4.88046	1.92838	8.91789e-15	4.90338e-12	up
46411	chr14	79426287	79426687	401	*	8.78581	9.12832	8.3358	0.765045	8.98166e-15	4.92016e-12	no_change
82145	chr2	157676820	157677220	401	*	6.58181	7.22847	5.37909	1.71031	9.46951e-15	5.16826e-12	up
43012	chr14	31669189	31669589	401	*	6.31657	7.00616	4.94762	1.87754	9.62986e-15	5.23645e-12	up
140173	chr9	76401887	76402287	401	*	6.81486	5.58377	7.4693	-1.74023	1.01879e-14	5.5196e-12	down
86927	chr3	81017657	81018057	401	*	6.54386	7.17984	5.37899	1.66882	1.04862e-14	5.66049e-12	up
47938	chr14	119687946	119688346	401	*	6.60481	7.24454	5.42681	1.68346	1.0827e-14	5.80598e-12	up
32688	chr12	81691287	81691687	401	*	6.57995	7.2216	5.39517	1.68986	1.08342e-14	5.80598e-12	up
1077	chr1	24107892	24108292	401	*	5.67826	6.48092	3.71068	2.41521	1.1005e-14	5.87621e-12	up
45149	chr14	64595036	64595436	401	*	7.35075	7.86383	6.54711	1.25233	1.15478e-14	6.14387e-12	up
25850	chr11	90002663	90003063	401	*	7.63475	8.10806	6.92565	1.12999	1.19845e-14	6.35331e-12	up
58134	chr16	87665357	87665757	401	*	6.68145	7.30428	5.56146	1.62085	1.24292e-14	6.56553e-12	up
134223	chr8	112033055	112033455	401	*	8.11007	7.46109	8.55609	-1.0487	1.24963e-14	6.57749e-12	down
16814	chr10	111543903	111544303	401	*	6.87672	7.45273	5.90324	1.45677	1.2621e-14	6.60286e-12	up
126535	chr7	123244629	123245029	401	*	5.86474	6.64644	4.03253	2.29989	1.26338e-14	6.60286e-12	up
24995	chr11	82011647	82012047	401	*	5.79413	6.58518	3.90335	2.34865	1.30683e-14	6.80591e-12	up
119638	chr6	144902586	144902986	401	*	5.66717	6.46822	3.71055	2.40282	1.3297e-14	6.90072e-12	up
117077	chr6	116009466	116009866	401	*	6.85081	7.43747	5.84571	1.49355	1.34539e-14	6.95773e-12	up
119363	chr6	142507792	142508192	401	*	8.97415	9.316	8.52527	0.762967	1.46312e-14	7.54021e-12	no_change
111234	chr6	22356044	22356444	401	*	8.73874	9.09094	8.2718	0.790001	1.52266e-14	7.81979e-12	no_change
62435	chr17	47691658	47692058	401	*	5.68892	2.67546	6.5967	-3.12399	1.56212e-14	7.9947e-12	down
125408	chr7	106745693	106746093	401	*	6.83915	5.61406	7.49196	-1.73125	1.58743e-14	8.0962e-12	down
88634	chr3	102755830	102756230	401	*	5.67049	6.46439	3.76132	2.36194	1.73057e-14	8.77221e-12	up
117442	chr6	120493090	120493490	401	*	7.28982	7.8081	6.47316	1.26733	1.73578e-14	8.77221e-12	up
116455	chr6	105677567	105677967	401	*	7.51394	7.98492	6.81015	1.12162	1.73776e-14	8.77221e-12	up
23945	chr11	72301267	72301667	401	*	8.06792	8.48786	7.4731	0.972433	1.74498e-14	8.77869e-12	no_change
7128	chr1	139412406	139412806	401	*	6.57966	5.17233	7.27832	-1.91007	1.75745e-14	8.81144e-12	down
45368	chr14	66868750	66869150	401	*	8.42627	8.80628	7.90892	0.863468	1.78935e-14	8.94107e-12	no_change
45666	chr14	70531195	70531595	401	*	6.51679	7.15442	5.3462	1.67173	1.98684e-14	9.89052e-12	up
45703	chr14	70775973	70776373	401	*	6.97134	7.53895	6.02219	1.42676	1.99274e-14	9.89052e-12	up
5882	chr1	121327667	121328067	401	*	8.65075	8.1634	9.01439	-0.819101	2.12736e-14	1.05234e-11	no_change
170	chr1	6214403	6214803	401	*	8.55044	8.90983	8.07071	0.808314	2.16048e-14	1.06516e-11	no_change
23625	chr11	69443368	69443768	401	*	7.02655	7.59213	6.08317	1.42085	2.24263e-14	1.10199e-11	up
5620	chr1	119048972	119049372	401	*	7.28323	6.3401	7.84873	-1.42117	2.29256e-14	1.12279e-11	down
10299	chr1	191495141	191495541	401	*	5.81664	3.4934	6.66479	-2.68354	2.36199e-14	1.15298e-11	down
31684	chr12	69416786	69417186	401	*	5.7252	6.51263	3.85747	2.32218	2.46093e-14	1.19716e-11	up
1399	chr1	34127723	34128123	401	*	7.50616	7.99498	6.76126	1.17467	2.46869e-14	1.19716e-11	up
39264	chr13	81401771	81402171	401	*	5.53584	6.35811	3.42681	2.51698	2.5021e-14	1.2094e-11	up
34836	chr12	112106556	112106956	401	*	6.85179	7.43094	5.86907	1.4651	2.56892e-14	1.23765e-11	up
114662	chr6	82845281	82845681	401	*	5.89287	6.65257	4.18851	2.18273	2.62644e-14	1.26126e-11	up
19117	chr11	8269150	8269550	401	*	7.24458	7.78181	6.37897	1.32632	2.65526e-14	1.27097e-11	up
132637	chr8	87927400	87927800	401	*	7.00239	7.55939	6.08316	1.39209	2.70698e-14	1.29154e-11	up
3244	chr1	62706613	62707013	401	*	8.18683	8.57995	7.64474	0.897797	2.76169e-14	1.31341e-11	no_change
395	chr1	10592602	10593002	401	*	5.65489	6.43864	3.81009	2.30291	2.78133e-14	1.31851e-11	up
115725	chr6	93912693	93913093	401	*	8.20522	8.60094	7.65814	0.905229	2.83737e-14	1.34078e-11	no_change
55892	chr16	31291037	31291437	401	*	6.26004	6.93571	4.94764	1.8163	2.86635e-14	1.35016e-11	up
67766	chr18	60661269	60661669	401	*	6.86869	7.47265	5.81013	1.54951	2.9001e-14	1.36172e-11	up
116910	chr6	114397694	114398094	401	*	7.10242	7.64065	6.23415	1.32986	2.97921e-14	1.39444e-11	up
2091	chr1	41390176	41390576	401	*	7.54627	8.03133	6.81015	1.16359	3.0822e-14	1.43809e-11	up
119151	chr6	140423668	140424068	401	*	8.00103	8.43035	7.38707	0.998487	3.15853e-14	1.46907e-11	no_change
144611	chrX	73921764	73922164	401	*	8.15216	7.54283	8.57923	-0.991147	3.22243e-14	1.49288e-11	no_change
45989	chr14	75844962	75845362	401	*	9.22376	9.51932	8.85162	0.647194	3.22989e-14	1.49288e-11	no_change
105388	chr5	104859773	104860173	401	*	5.94694	3.85128	6.76746	-2.50647	3.32045e-14	1.52995e-11	down
134034	chr8	110742460	110742860	401	*	6.27712	4.72925	7.00655	-2.038	3.43391e-14	1.57731e-11	down
11828	chr10	26799569	26799969	401	*	5.69103	6.48054	3.81015	2.33117	3.45119e-14	1.58035e-11	up
105297	chr5	103931885	103932285	401	*	7.64755	6.84391	8.16064	-1.24918	3.49114e-14	1.58951e-11	down
33519	chr12	98139897	98140297	401	*	6.63525	5.29909	7.31686	-1.83879	3.49269e-14	1.58951e-11	down
47928	chr14	119260651	119261051	401	*	7.65546	8.11853	6.96936	1.09646	3.64153e-14	1.65216e-11	up
5465	chr1	117293176	117293576	401	*	6.28531	4.70065	7.02222	-2.07119	3.75822e-14	1.69989e-11	down
9721	chr1	183379406	183379806	401	*	6.22967	4.54703	6.9854	-2.1595	3.77459e-14	1.70209e-11	down
144795	chrX	80876219	80876619	401	*	7.33672	6.39065	7.90326	-1.42056	3.78743e-14	1.70268e-11	down
134482	chr8	117194464	117194864	401	*	7.849	7.08925	8.34408	-1.1932	3.81117e-14	1.70817e-11	down
5675	chr1	119388702	119389102	401	*	8.07905	7.44511	8.51797	-1.02692	4.16182e-14	1.85969e-11	down
114068	chr6	70792021	70792421	401	*	9.22484	9.51555	8.86037	0.635548	4.30955e-14	1.91752e-11	no_change
116319	chr6	100879543	100879943	401	*	6.67316	7.28054	5.60372	1.56068	4.31715e-14	1.91752e-11	up
113847	chr6	66535041	66535441	401	*	9.22056	9.50948	8.85891	0.631112	4.40146e-14	1.94911e-11	no_change
129204	chr8	23237544	23237944	401	*	9.13069	9.43922	8.73771	0.678329	4.45232e-14	1.96575e-11	no_change
84	chr1	4807579	4807979	401	*	8.16619	8.56452	7.61407	0.911121	4.52248e-14	1.99078e-11	no_change
2163	chr1	43141547	43141947	401	*	5.97228	6.69472	4.45784	2.008	4.55533e-14	1.99929e-11	up
116859	chr6	113696845	113697245	401	*	9.1877	9.48196	8.81763	0.644325	4.59752e-14	2.01184e-11	no_change
5780	chr1	120120878	120121278	401	*	8.2806	7.71744	8.68462	-0.926248	4.65447e-14	2.02678e-11	no_change
119124	chr6	140243407	140243807	401	*	6.19755	6.89154	4.81011	1.88683	4.66823e-14	2.02678e-11	up
7060	chr1	138348413	138348813	401	*	5.64313	6.4406	3.71049	2.36912	4.67278e-14	2.02678e-11	up
74435	chr2	20493777	20494177	401	*	7.36891	6.48855	7.91168	-1.34214	4.93216e-14	2.13303e-11	down
3852	chr1	74805429	74805829	401	*	5.80053	6.55721	4.11275	2.16212	5.25589e-14	2.26641e-11	up
1045	chr1	23762789	23763189	401	*	8.29881	8.67806	7.78286	0.859852	5.34152e-14	2.29664e-11	no_change
3218	chr1	62181653	62182053	401	*	8.56218	8.92536	8.07567	0.816715	5.39769e-14	2.31406e-11	no_change
99163	chr4	140419922	140420322	401	*	6.01042	6.72179	4.54706	1.95728	5.61644e-14	2.40088e-11	up
43702	chr14	46831911	46832311	401	*	7.63377	8.09439	6.95309	1.08901	5.85218e-14	2.49444e-11	up
52731	chr15	91735224	91735624	401	*	7.23896	7.77713	6.37086	1.3265	5.87635e-14	2.49755e-11	up
78548	chr2	93214174	93214574	401	*	5.54345	6.35853	3.48823	2.46117	7.10875e-14	3.0062e-11	up
118970	chr6	137582226	137582626	401	*	5.53062	6.34393	3.48823	2.45251	7.11377e-14	3.0062e-11	up
70649	chr19	13805470	13805870	401	*	6.31554	4.72797	7.05303	-2.06749	7.31321e-14	3.08167e-11	down
135566	chr8	126615831	126616231	401	*	6.34133	7.00564	5.0732	1.76591	7.54327e-14	3.16959e-11	up
23184	chr11	63957186	63957586	401	*	7.19621	7.73386	6.32951	1.32417	7.69201e-14	3.22293e-11	up
44092	chr14	51913183	51913583	401	*	7.23365	7.74171	6.44245	1.23146	8.26767e-14	3.45435e-11	up
43490	chr14	41013627	41014027	401	*	7.1946	7.70602	6.39508	1.24161	8.3892e-14	3.49525e-11	up
144610	chrX	73914932	73915332	401	*	8.24377	7.65683	8.6598	-0.958219	8.77103e-14	3.64407e-11	no_change
42218	chr14	20734392	20734792	401	*	7.64014	8.09377	6.97475	1.06784	9.37979e-14	3.88607e-11	up
117427	chr6	120363803	120364203	401	*	8.1716	8.5674	7.62437	0.90283	9.5783e-14	3.95723e-11	no_change
13377	chr10	60934315	60934715	401	*	5.85495	6.59374	4.26085	2.07482	9.6565e-14	3.97842e-11	up
128515	chr8	11340323	11340723	401	*	6.59881	7.21884	5.4882	1.60056	1.0034e-13	4.12095e-11	up
23399	chr11	67656391	67656791	401	*	6.91132	7.48398	5.94762	1.43987	1.00582e-13	4.12095e-11	up
79182	chr2	108843811	108844211	401	*	7.88332	7.17913	8.35447	-1.11965	1.04018e-13	4.24996e-11	down
108895	chr5	137671827	137672227	401	*	6.7031	7.29845	5.6715	1.51597	1.0597e-13	4.31779e-11	up
52729	chr15	91703206	91703606	401	*	7.26567	7.76811	6.48822	1.21406	1.11557e-13	4.53295e-11	up
27289	chr11	102643812	102644212	401	*	5.8813	6.60463	4.36261	2.00428	1.13836e-13	4.61287e-11	up
37685	chr13	51078558	51078958	401	*	6.2019	4.51454	6.9585	-2.1534	1.15973e-13	4.68662e-11	down
46109	chr14	76616233	76616633	401	*	6.32992	6.99123	5.07315	1.75271	1.16944e-13	4.71302e-11	up
177	chr1	6382719	6383119	401	*	7.40955	7.88694	6.69116	1.13742	1.17676e-13	4.72961e-11	up
15734	chr10	90380833	90381233	401	*	5.54741	6.3548	3.54717	2.41181	1.23507e-13	4.95052e-11	up
1034	chr1	23383204	23383604	401	*	8.50896	8.87084	8.02477	0.812256	1.26959e-13	5.07514e-11	no_change
137269	chr9	37106952	37107352	401	*	7.24058	6.33675	7.79201	-1.36795	1.27368e-13	5.07774e-11	down
57660	chr16	71511396	71511796	401	*	5.6481	6.43074	3.81015	2.27993	1.30181e-13	5.17595e-11	up
39815	chr13	95215713	95216113	401	*	7.80978	7.10669	8.28045	-1.11684	1.3388e-13	5.30877e-11	down
30373	chr12	24995542	24995942	401	*	5.72933	3.42196	6.5757	-2.64184	1.42067e-13	5.61835e-11	down
59308	chr17	6736911	6737311	401	*	5.80671	3.68076	6.63119	-2.50833	1.43431e-13	5.65716e-11	down
47407	chr14	105258504	105258904	401	*	8.74717	9.07817	8.31688	0.733268	1.43891e-13	5.66018e-11	no_change
5848	chr1	120759407	120759807	401	*	6.97472	5.92562	7.57568	-1.53494	1.5325e-13	6.00052e-11	down
115560	chr6	91806003	91806403	401	*	5.44836	6.26755	3.36269	2.47465	1.53354e-13	6.00052e-11	up
5553	chr1	118627697	118628097	401	*	8.10016	7.491	8.52715	-0.989675	1.54061e-13	6.01229e-11	no_change
5704	chr1	119504671	119505071	401	*	8.71009	8.2461	9.06061	-0.783824	1.62062e-13	6.30786e-11	no_change
46872	chr14	95660885	95661285	401	*	7.4008	7.90001	6.63116	1.20278	1.67675e-13	6.50923e-11	up
124352	chr7	84022520	84022920	401	*	6.15764	6.85956	4.73616	1.91024	1.71541e-13	6.64189e-11	up
85129	chr3	29768623	29769023	401	*	6.30617	6.96114	5.07315	1.72603	1.85373e-13	7.15869e-11	up
112729	chr6	47294407	47294807	401	*	7.29457	7.83258	6.42688	1.3246	1.87709e-13	7.23004e-11	up
112832	chr6	48593691	48594091	401	*	7.14723	7.66593	6.32951	1.26329	1.88904e-13	7.25717e-11	up
45704	chr14	70780912	70781312	401	*	7.28699	7.7798	6.53263	1.18258	2.08365e-13	7.98406e-11	up
76854	chr2	60411131	60411531	401	*	7.84484	7.16232	8.30629	-1.08894	2.20843e-13	8.44032e-11	down
116569	chr6	108570913	108571313	401	*	7.91822	8.33092	7.33791	0.948688	2.23249e-13	8.51027e-11	no_change
146619	chrX	139345248	139345648	401	*	6.12461	4.31111	6.90325	-2.25914	2.24265e-13	8.52701e-11	down
104072	chr5	76330952	76331352	401	*	5.94005	4.17421	6.71062	-2.21213	2.32605e-13	8.82144e-11	down
102463	chr5	37088291	37088691	401	*	6.44924	7.08698	5.27825	1.66046	2.46419e-13	9.32145e-11	up
78537	chr2	93135295	93135695	401	*	5.58253	6.37876	3.6581	2.34089	2.57284e-13	9.70761e-11	up
37655	chr13	50372856	50373256	401	*	5.85396	3.7811	6.67143	-2.44975	3.06956e-13	1.15523e-10	down
11831	chr10	26828680	26829080	401	*	6.37311	7.03538	5.11269	1.75125	3.25169e-13	1.22067e-10	up
126643	chr7	125898998	125899398	401	*	5.50557	6.30689	3.54714	2.36502	3.47895e-13	1.30268e-10	up
128211	chr7	145325685	145326085	401	*	6.65937	7.26242	5.60371	1.53635	3.50139e-13	1.30777e-10	up
176	chr1	6359146	6359546	401	*	6.92169	7.47153	6.02221	1.36065	3.53098e-13	1.3155e-10	up
47045	chr14	99449075	99449475	401	*	6.82305	7.38431	5.89189	1.39697	3.64908e-13	1.35608e-10	up
7589	chr1	153126452	153126852	401	*	5.64648	6.40519	3.94764	2.15137	3.68089e-13	1.36448e-10	up
112579	chr6	41558292	41558692	401	*	6.25707	6.92646	4.96936	1.77543	3.83465e-13	1.41792e-10	up
147589	chrX	163267520	163267920	401	*	6.62704	5.35935	7.29123	-1.758	3.84993e-13	1.42002e-10	down
103603	chr5	66783237	66783637	401	*	5.74232	3.48736	6.58268	-2.58396	4.07996e-13	1.50112e-10	down
66423	chr18	34606000	34606400	401	*	6.01582	4.21705	6.79199	-2.23341	4.12118e-13	1.51204e-10	down
45299	chr14	65968395	65968795	401	*	8.42769	8.78267	7.95582	0.793011	4.13009e-13	1.51204e-10	no_change
11168	chr10	15263288	15263688	401	*	7.2663	6.29126	7.84285	-1.44761	4.16949e-13	1.5227e-10	down
959	chr1	21079199	21079599	401	*	8.65979	8.99465	8.22295	0.741894	4.25402e-13	1.54974e-10	no_change
119924	chr6	147263948	147264348	401	*	7.79633	8.21808	7.19787	0.973243	4.47746e-13	1.62298e-10	no_change
117437	chr6	120463010	120463410	401	*	7.61993	8.07171	6.95855	1.05797	4.48111e-13	1.62298e-10	up
144536	chrX	72987056	72987456	401	*	8.03649	7.43884	8.45783	-0.971879	4.48798e-13	1.62298e-10	no_change
5503	chr1	118321586	118321986	401	*	8.24528	7.70079	8.63965	-0.89734	4.55724e-13	1.64401e-10	no_change
104384	chr5	86851646	86852046	401	*	6.59042	5.41402	7.2297	-1.66467	4.64272e-13	1.67077e-10	down
25114	chr11	83447919	83448319	401	*	6.14298	6.81782	4.83389	1.79584	4.77688e-13	1.71488e-10	up
86648	chr3	69222079	69222479	401	*	5.34722	6.19902	2.99059	2.64761	4.891e-13	1.7516e-10	up
2484	chr1	52279319	52279719	401	*	5.45351	6.31634	2.9907	2.71756	4.96743e-13	1.77467e-10	up
117216	chr6	118066105	118066505	401	*	8.18257	8.57343	7.64479	0.887818	4.98404e-13	1.77631e-10	no_change
128383	chr8	8609139	8609539	401	*	8.3098	7.75915	8.70738	-0.906104	5.07215e-13	1.80337e-10	no_change
141337	chr9	99386321	99386721	401	*	6.25482	6.89558	5.0732	1.66886	5.1229e-13	1.81705e-10	up
144597	chrX	73786885	73787285	401	*	8.16349	7.58768	8.57394	-0.942076	5.2701e-13	1.86478e-10	no_change
25805	chr11	89243339	89243739	401	*	5.75036	6.49764	4.11268	2.09597	5.44993e-13	1.92381e-10	up
239	chr1	7398000	7398400	401	*	8.99284	9.29149	8.61579	0.653117	5.85234e-13	2.06094e-10	no_change
2302	chr1	46853486	46853886	401	*	8.52742	8.87238	8.07317	0.767519	6.11268e-13	2.14751e-10	no_change
44762	chr14	60086710	60087110	401	*	6.65127	7.23392	5.65818	1.46556	6.52258e-13	2.28609e-10	up
119341	chr6	142324622	142325022	401	*	5.84611	6.59017	4.22512	2.07881	6.72416e-13	2.35117e-10	up
111609	chr6	29513265	29513665	401	*	5.96697	6.67513	4.51798	1.92545	6.75407e-13	2.35606e-10	up
113537	chr6	56923686	56924086	401	*	8.93433	9.23929	8.54713	0.668155	7.02404e-13	2.44447e-10	no_change
76911	chr2	61309262	61309662	401	*	5.9334	6.64746	4.4578	1.94862	7.06352e-13	2.45243e-10	up
49193	chr15	25762371	25762771	401	*	8.02616	7.40338	8.45974	-1.00573	7.08788e-13	2.45513e-10	down
70610	chr19	12199121	12199521	401	*	6.81772	5.70456	7.43852	-1.59544	7.12335e-13	2.46165e-10	down
122383	chr7	42679646	42680046	401	*	7.87111	7.20898	8.32323	-1.05874	7.18125e-13	2.47587e-10	down
2147	chr1	42953001	42953401	401	*	7.02202	7.55047	6.17935	1.28901	7.23693e-13	2.48927e-10	up
147091	chrX	152306248	152306648	401	*	6.88712	5.78971	7.50315	-1.57837	7.31316e-13	2.50965e-10	down
60014	chr17	22520066	22520466	401	*	5.77469	3.66747	6.59673	-2.46198	7.4547e-13	2.54469e-10	down
9673	chr1	182839503	182839903	401	*	6.86608	7.41884	5.95858	1.36744	7.45564e-13	2.54469e-10	up
119929	chr6	147324335	147324735	401	*	6.27296	6.93544	5.01177	1.74601	7.46687e-13	2.54469e-10	up
43321	chr14	34952328	34952728	401	*	6.5044	7.10943	5.44246	1.54125	7.7492e-13	2.63154e-10	up
72724	chr19	47017772	47018172	401	*	6.99011	5.98826	7.57569	-1.47615	7.7573e-13	2.63154e-10	down
111089	chr6	17064878	17065278	401	*	7.75302	8.17642	7.15118	0.975725	7.79778e-13	2.63922e-10	no_change
119402	chr6	142788541	142788941	401	*	7.41104	7.90041	6.66481	1.16762	7.97398e-13	2.69269e-10	up
26278	chr11	95842046	95842446	401	*	6.9268	7.4671	6.05304	1.32733	8.09966e-13	2.7289e-10	up
113290	chr6	53573069	53573469	401	*	5.83099	6.55066	4.32956	1.97094	8.38908e-13	2.81999e-10	up
70591	chr19	11965397	11965797	401	*	9.29512	8.91054	9.59846	-0.664205	8.41928e-13	2.82372e-10	no_change
21670	chr11	49589956	49590356	401	*	7.30034	7.78353	6.56861	1.14974	8.74873e-13	2.92306e-10	up
23416	chr11	67922080	67922480	401	*	7.79465	8.21555	7.19789	0.969623	8.755e-13	2.92306e-10	no_change
25892	chr11	90687462	90687862	401	*	8.28043	8.64467	7.792	0.81628	8.97199e-13	2.98876e-10	no_change
359	chr1	10039893	10040293	401	*	8.75142	9.06995	8.34205	0.700899	9.00789e-13	2.99398e-10	no_change
117580	chr6	121412608	121413008	401	*	7.06463	7.58129	6.25204	1.25208	9.04838e-13	3.00069e-10	up
132380	chr8	84837173	84837573	401	*	6.25915	4.82502	6.96396	-1.91293	9.08433e-13	3.00588e-10	down
5801	chr1	120266480	120266880	401	*	6.48795	5.13103	7.17464	-1.83543	9.61651e-13	3.17487e-10	down
12863	chr10	47631349	47631749	401	*	6.51341	5.2389	7.17938	-1.75714	9.66267e-13	3.183e-10	down
20934	chr11	34112959	34113359	401	*	7.08142	6.14458	7.6447	-1.39942	1.02719e-12	3.37617e-10	down
88692	chr3	103256103	103256503	401	*	5.73745	6.46707	4.18865	2.01079	1.04624e-12	3.42783e-10	up
147785	chrX	167091828	167092228	401	*	6.75847	7.36313	5.69774	1.53832	1.04754e-12	3.42783e-10	up
5640	chr1	119153605	119154005	401	*	6.37651	5.01967	7.06318	-1.83558	1.06327e-12	3.47161e-10	down
116912	chr6	114404182	114404582	401	*	5.31726	6.13731	3.22515	2.44747	1.06637e-12	3.47406e-10	up
89232	chr3	113654344	113654744	401	*	6.6399	7.24565	5.57566	1.5408	1.0999e-12	3.57542e-10	up
68589	chr18	70598968	70599368	401	*	6.2611	6.93151	4.96943	1.77259	1.11432e-12	3.61435e-10	up
26870	chr11	100144988	100145388	401	*	6.27781	6.91943	5.09309	1.66581	1.15556e-12	3.73991e-10	up
2543	chr1	53182514	53182914	401	*	6.22541	6.89786	4.92579	1.78035	1.18764e-12	3.83535e-10	up
119477	chr6	143140899	143141299	401	*	7.89135	8.30751	7.30412	0.955094	1.19373e-12	3.84662e-10	no_change
41963	chr14	16249144	16249544	401	*	8.30945	8.6681	7.83105	0.801174	1.2099e-12	3.89024e-10	no_change
116575	chr6	108623081	108623481	401	*	5.83735	6.59374	4.15117	2.12855	1.25723e-12	4.03367e-10	up
98817	chr4	137657653	137658053	401	*	5.96534	4.30425	6.71705	-2.10823	1.3478e-12	4.31489e-10	down
1815	chr1	37864750	37865150	401	*	9.48331	9.73816	9.17357	0.549017	1.37337e-12	4.38726e-10	no_change
9678	chr1	182908353	182908753	401	*	5.7444	6.46784	4.22524	1.98164	1.38504e-12	4.415e-10	up
63828	chr17	72557011	72557411	401	*	7.11521	6.16086	7.68463	-1.42066	1.42134e-12	4.52098e-10	down
144641	chrX	74254537	74254937	401	*	8.27466	7.73499	8.6665	-0.889248	1.48044e-12	4.69885e-10	no_change
34368	chr12	108320582	108320982	401	*	7.10063	6.19856	7.65142	-1.35798	1.49147e-12	4.72372e-10	down
1024	chr1	23255964	23256364	401	*	8.40481	8.753	7.94491	0.774609	1.4952e-12	4.72542e-10	no_change
5512	chr1	118398537	118398937	401	*	5.44642	2.65944	6.33793	-2.87516	1.52678e-12	4.81493e-10	down
100362	chr4	153217671	153218071	401	*	5.14911	5.99898	2.81018	2.61218	1.53416e-12	4.8279e-10	up
136796	chr9	25879726	25880126	401	*	5.64353	3.41561	6.48069	-2.53915	1.58379e-12	4.97352e-10	down
117175	chr6	117840999	117841399	401	*	8.83891	9.16141	8.4229	0.709083	1.63029e-12	5.10869e-10	no_change
6270	chr1	131287312	131287712	401	*	5.91755	6.61441	4.51793	1.87228	1.63556e-12	5.11434e-10	up
93023	chr4	41259075	41259475	401	*	5.73955	3.73818	6.5471	-2.37613	1.65204e-12	5.15498e-10	down
109229	chr5	140648992	140649392	401	*	7.67556	8.11879	7.03251	1.03169	1.66151e-12	5.17363e-10	up
23260	chr11	65269827	65270227	401	*	7.33758	7.81569	6.61754	1.13244	1.69439e-12	5.25769e-10	up
109718	chr5	145162826	145163226	401	*	5.63573	3.40604	6.47311	-2.5347	1.69562e-12	5.25769e-10	down
123572	chr7	71705462	71705862	401	*	7.82839	8.25685	7.21619	0.988256	1.81993e-12	5.63135e-10	no_change
1108	chr1	24678400	24678800	401	*	8.55307	8.89564	8.10297	0.759942	1.8354e-12	5.66735e-10	no_change
21929	chr11	51874291	51874691	401	*	6.35045	6.98022	5.20704	1.62303	1.86112e-12	5.73482e-10	up
5821	chr1	120461594	120461994	401	*	6.86729	5.81481	7.46933	-1.5244	1.89227e-12	5.81867e-10	down
117408	chr6	120262823	120263223	401	*	6.65748	7.25555	5.61745	1.51344	1.89834e-12	5.82522e-10	up
18946	chr11	6389008	6389408	401	*	8.97925	9.27477	8.60718	0.64438	1.90985e-12	5.84841e-10	no_change
24552	chr11	77785824	77786224	401	*	7.95126	8.35166	7.39514	0.911376	1.92704e-12	5.88887e-10	no_change
119981	chr6	148404491	148404891	401	*	6.89565	5.88405	7.48446	-1.481	1.9483e-12	5.94154e-10	down
133627	chr8	106349400	106349800	401	*	5.8728	6.58735	4.39498	1.9428	1.97495e-12	6.01044e-10	up
68802	chr18	75299980	75300380	401	*	6.05664	6.73436	4.73613	1.7962	2.0699e-12	6.28647e-10	up
687	chr1	14755253	14755653	401	*	8.18554	8.5602	7.67808	0.84291	2.08249e-12	6.31175e-10	no_change
7051	chr1	138180041	138180441	401	*	6.19356	6.85781	4.92562	1.74569	2.10292e-12	6.36063e-10	up
36624	chr13	34156129	34156529	401	*	7.22192	6.32574	7.77055	-1.34849	2.11433e-12	6.38209e-10	down
116475	chr6	106768967	106769367	401	*	8.3146	8.66952	7.84283	0.791003	2.13689e-12	6.43705e-10	no_change
68889	chr18	75775475	75775875	401	*	5.85443	6.572	4.36272	1.95407	2.20553e-12	6.63032e-10	up
117977	chr6	125378138	125378538	401	*	7.74254	8.1678	7.13689	0.980118	2.28188e-12	6.8341e-10	no_change
137012	chr9	31410182	31410582	401	*	6.23568	4.84184	6.93118	-1.86308	2.28256e-12	6.8341e-10	down
112676	chr6	44204441	44204841	401	*	7.39355	7.88116	6.65148	1.16035	2.35715e-12	7.04315e-10	up
16825	chr10	111589174	111589574	401	*	6.49874	5.2216	7.1654	-1.75482	2.38947e-12	7.12536e-10	down
112214	chr6	37463924	37464324	401	*	7.26676	7.75411	6.5253	1.15989	2.44019e-12	7.26196e-10	up
114128	chr6	71227167	71227567	401	*	7.6765	6.99633	8.13688	-1.07949	2.5384e-12	7.53906e-10	down
112273	chr6	37870506	37870906	401	*	8.90921	9.21668	8.51795	0.672341	2.54752e-12	7.55096e-10	no_change
115327	chr6	89042739	89043139	401	*	6.20119	6.83825	5.03256	1.64543	2.58915e-12	7.65903e-10	up
3173	chr1	61203196	61203596	401	*	5.53631	6.33375	3.60384	2.31323	2.68183e-12	7.91734e-10	up
69632	chr18	85503611	85504011	401	*	7.01819	6.05756	7.58978	-1.42369	2.69423e-12	7.9381e-10	down
113586	chr6	58831617	58832017	401	*	7.945	8.33801	7.40311	0.890543	2.77055e-12	8.14675e-10	no_change
55414	chr16	23020545	23020945	401	*	6.33258	4.91947	7.03258	-1.87856	2.92911e-12	8.59589e-10	down
111467	chr6	28421547	28421947	401	*	8.70906	9.02616	8.30202	0.696306	2.94298e-12	8.61949e-10	no_change
119916	chr6	147121303	147121703	401	*	6.00216	6.67915	4.68455	1.79178	2.96123e-12	8.65206e-10	up
119541	chr6	143535254	143535654	401	*	6.3745	6.99017	5.27825	1.57007	2.9658e-12	8.65206e-10	up
146808	chrX	143046355	143046755	401	*	5.82978	6.54921	4.32945	1.9581	3.04306e-12	8.85998e-10	up
45382	chr14	66974439	66974839	401	*	5.30297	6.1114	3.29547	2.36849	3.06335e-12	8.90152e-10	up
111197	chr6	21851781	21852181	401	*	7.51653	7.96184	6.86907	1.03593	3.42115e-12	9.92175e-10	up
117446	chr6	120511179	120511579	401	*	7.35085	7.81388	6.66483	1.08678	3.45692e-12	1.00058e-09	up
24379	chr11	76287300	76287700	401	*	7.83893	8.25496	7.25197	0.95286	3.50369e-12	1.01214e-09	no_change
4076	chr1	78484402	78484802	401	*	5.78383	3.79339	6.58981	-2.35391	3.70825e-12	1.06915e-09	down
2160	chr1	43128244	43128644	401	*	5.40449	6.19949	3.48815	2.29596	3.87535e-12	1.11515e-09	up
5796	chr1	120245829	120246229	401	*	5.62326	3.47826	6.45018	-2.46083	3.88499e-12	1.11575e-09	down
144630	chrX	74085565	74085965	401	*	8.37505	7.8694	8.74873	-0.838003	3.89449e-12	1.11631e-09	no_change
1727	chr1	37063851	37064251	401	*	5.83356	6.53934	4.39517	1.90076	3.95537e-12	1.12973e-09	up
4735	chr1	90225642	90226042	401	*	5.48563	6.25777	3.71065	2.18644	3.95655e-12	1.12973e-09	up
2705	chr1	55363462	55363862	401	*	8.0363	8.42668	7.49942	0.882373	3.99216e-12	1.13743e-09	no_change
77015	chr2	65191422	65191822	401	*	6.28678	6.95287	5.01179	1.74654	4.00636e-12	1.13743e-09	up
16788	chr10	111416613	111417013	401	*	6.76898	5.71696	7.37087	-1.52032	4.0066e-12	1.13743e-09	down
5809	chr1	120340408	120340808	401	*	7.95148	7.36601	8.36677	-0.950622	4.13068e-12	1.17041e-09	no_change
89379	chr3	116905878	116906278	401	*	6.7928	7.33062	5.92564	1.31362	4.18199e-12	1.18268e-09	up
127845	chr7	141148613	141149013	401	*	7.87101	7.24025	8.30842	-1.01271	4.21911e-12	1.18906e-09	down
144669	chrX	75095725	75096125	401	*	8.20755	7.66962	8.59849	-0.883675	4.22065e-12	1.18906e-09	no_change
80905	chr2	140185766	140186166	401	*	7.03222	6.08194	7.60022	-1.41066	4.23099e-12	1.18971e-09	down
35568	chr13	11978925	11979325	401	*	6.39411	5.06829	7.07315	-1.79624	4.30055e-12	1.20698e-09	down
125265	chr7	102001035	102001435	401	*	5.96722	4.44572	6.69115	-1.97205	4.44733e-12	1.24581e-09	down
93079	chr4	41669831	41670231	401	*	6.98096	7.50441	6.15116	1.26723	4.55762e-12	1.27429e-09	up
23377	chr11	67474568	67474968	401	*	6.18521	6.82958	4.9907	1.66813	4.74385e-12	1.32386e-09	up
112666	chr6	43665995	43666395	401	*	8.66686	8.98868	8.252	0.706737	4.9901e-12	1.38995e-09	no_change
56203	chr16	33844026	33844426	401	*	7.25219	6.41963	7.77672	-1.27007	5.00423e-12	1.39127e-09	down
3144	chr1	60839171	60839571	401	*	6.57557	7.16519	5.56149	1.47951	5.10549e-12	1.41676e-09	up
26066	chr11	94548929	94549329	401	*	7.92174	8.3173	7.37495	0.896897	5.16395e-12	1.4303e-09	no_change
48944	chr15	12857981	12858381	401	*	6.31322	5.01443	6.98545	-1.76517	5.49382e-12	1.51882e-09	down
42219	chr14	20737277	20737677	401	*	8.27509	8.64483	7.77666	0.827686	5.88054e-12	1.6227e-09	no_change
20832	chr11	33080695	33081095	401	*	5.66995	6.40924	4.07334	2.03494	5.92484e-12	1.63188e-09	up
23258	chr11	65236626	65237026	401	*	5.1121	5.95787	2.81012	2.55916	6.048e-12	1.6627e-09	up
43569	chr14	45318475	45318875	401	*	8.85003	9.1545	8.46363	0.664781	6.17472e-12	1.69439e-09	no_change
117443	chr6	120508508	120508908	401	*	5.59136	6.3481	3.90329	2.10939	6.23814e-12	1.70863e-09	up
111761	chr6	30736917	30737317	401	*	6.93158	7.44689	6.1224	1.24147	6.2757e-12	1.71574e-09	up
84224	chr3	6922650	6923050	401	*	5.67878	3.6099	6.49571	-2.39823	6.32467e-12	1.72594e-09	down
75290	chr2	30870955	30871355	401	*	5.78529	6.49496	4.32958	1.90953	6.66944e-12	1.81667e-09	up
113645	chr6	60828697	60829097	401	*	7.67816	8.10557	7.06813	0.982475	6.72561e-12	1.8286e-09	no_change
134869	chr8	120671684	120672084	401	*	5.70083	3.68341	6.51066	-2.36555	6.75335e-12	1.83277e-09	down
43609	chr14	45539753	45540153	401	*	7.30709	7.8023	6.54705	1.17942	6.78474e-12	1.83617e-09	up
3151	chr1	60866543	60866943	401	*	5.29928	6.1266	3.15121	2.45294	6.79069e-12	1.83617e-09	up
129569	chr8	27058026	27058426	401	*	7.78018	8.19157	7.20248	0.938299	7.02596e-12	1.89535e-09	no_change
28940	chr11	117604056	117604456	401	*	5.8247	4.0905	6.58974	-2.14566	7.03521e-12	1.89535e-09	down
46895	chr14	96761407	96761807	401	*	7.07452	7.58111	6.28693	1.21431	7.36594e-12	1.978e-09	up
52643	chr15	89497655	89498055	401	*	5.86503	6.55648	4.48828	1.83871	7.36872e-12	1.978e-09	up
35085	chr12	117447304	117447704	401	*	6.05619	6.71465	4.81015	1.71428	7.40387e-12	1.98383e-09	up
144485	chrX	71214683	71215083	401	*	7.83084	7.22459	8.2564	-0.977898	7.64002e-12	2.04341e-09	no_change
141942	chr9	107566890	107567290	401	*	5.53752	6.30988	3.76126	2.17716	7.75968e-12	2.07167e-09	up
133570	chr8	105926147	105926547	401	*	6.48974	5.30254	7.13206	-1.65848	7.79561e-12	2.07751e-09	down
93995	chr4	57362662	57363062	401	*	6.06887	6.74334	4.76128	1.77485	7.81035e-12	2.07769e-09	up
90779	chr3	143158513	143158913	401	*	6.64731	7.22413	5.67146	1.43483	7.87296e-12	2.09059e-09	up
2547	chr1	53296827	53297227	401	*	9.00866	9.29475	8.65145	0.620538	7.92958e-12	2.10185e-09	no_change
144702	chrX	76174853	76175253	401	*	5.41643	2.77863	6.29561	-2.74797	7.94938e-12	2.10216e-09	down
117573	chr6	121365094	121365494	401	*	5.92962	6.59479	4.6582	1.73999	7.95917e-12	2.10216e-09	up
118253	chr6	128279043	128279443	401	*	7.05126	7.55901	6.26084	1.21678	8.06047e-12	2.12512e-09	up
71918	chr19	38488109	38488509	401	*	5.54419	3.26749	6.38708	-2.53862	8.22365e-12	2.16428e-09	down
44704	chr14	59025782	59026182	401	*	7.35286	7.84349	6.60368	1.16701	8.2612e-12	2.1703e-09	up
84235	chr3	7166549	7166949	401	*	7.28767	6.44494	7.81616	-1.27986	8.27731e-12	2.17068e-09	down
112872	chr6	49022577	49022977	401	*	6.07266	6.74808	4.76128	1.77653	8.41555e-12	2.20303e-09	up
49749	chr15	37977119	37977519	401	*	5.7806	3.90919	6.56861	-2.25488	8.55712e-12	2.23613e-09	down
115015	chr6	86318856	86319256	401	*	5.12291	5.9699	2.81006	2.55775	8.68921e-12	2.26664e-09	up
3242	chr1	62701055	62701455	401	*	7.18296	7.67982	6.41898	1.18475	9.25485e-12	2.40601e-09	up
47146	chr14	100752741	100753141	401	*	6.99428	7.52289	6.15121	1.28008	9.25601e-12	2.40601e-09	up
125290	chr7	102267053	102267453	401	*	8.50027	8.04508	8.84576	-0.765653	9.2981e-12	2.41271e-09	no_change
2949	chr1	59256742	59257142	401	*	6.471	7.05526	5.47309	1.4583	9.44722e-12	2.44711e-09	up
3307	chr1	63114489	63114889	401	*	7.54982	7.98141	6.93116	0.994101	9.54445e-12	2.46797e-09	no_change
71013	chr19	23136450	23136850	401	*	7.75175	7.09752	8.20021	-1.04002	9.97578e-12	2.575e-09	down
136529	chr9	21493996	21494396	401	*	6.45934	7.05501	5.42672	1.49561	1.0129e-11	2.61001e-09	up
26922	chr11	100411850	100412250	401	*	7.04422	7.5563	6.24307	1.22998	1.04151e-11	2.67906e-09	up
48672	chr15	9085203	9085603	401	*	6.53643	5.42759	7.15592	-1.57449	1.0542e-11	2.70698e-09	down
53745	chr15	101331114	101331514	401	*	5.48516	6.24836	3.76135	2.13131	1.0866e-11	2.78534e-09	up
44863	chr14	61134384	61134784	401	*	5.90328	4.29564	6.64474	-2.03426	1.10144e-11	2.81851e-09	down
79823	chr2	121294191	121294591	401	*	7.55934	7.99551	6.93117	1.00578	1.13384e-11	2.89641e-09	up
129459	chr8	25754220	25754620	401	*	8.68617	8.99719	8.28914	0.679669	1.13686e-11	2.89912e-09	no_change
91604	chr4	3401720	3402120	401	*	6.91638	5.91096	7.50315	-1.46586	1.13903e-11	2.89964e-09	down
117625	chr6	122366216	122366616	401	*	8.47358	8.82136	8.0144	0.769873	1.15827e-11	2.94356e-09	no_change
111264	chr6	22875273	22875673	401	*	7.92585	8.31086	7.39912	0.866886	1.17112e-11	2.97112e-09	no_change
113545	chr6	57691708	57692108	401	*	8.63865	8.95826	8.22747	0.700213	1.19647e-11	3.03021e-09	no_change
64778	chr17	87102719	87103119	401	*	6.24198	6.87912	5.07305	1.63506	1.22282e-11	3.09167e-09	up
112582	chr6	41605211	41605611	401	*	8.46115	8.78963	8.03512	0.721907	1.23266e-11	3.11124e-09	no_change
106353	chr5	114801903	114802303	401	*	6.27983	4.97692	6.95311	-1.76714	1.27405e-11	3.20803e-09	down
2012	chr1	39900537	39900937	401	*	7.52356	7.96675	6.88059	1.02589	1.27535e-11	3.20803e-09	up
34293	chr12	107645388	107645788	401	*	5.598	6.34768	3.94775	2.06887	1.30705e-11	3.28217e-09	up
112958	chr6	49656591	49656991	401	*	6.25375	6.8771	5.13201	1.58743	1.3201e-11	3.30934e-09	up
129463	chr8	25785178	25785578	401	*	8.30228	8.65189	7.83991	0.774242	1.34351e-11	3.36232e-09	no_change
20813	chr11	32908077	32908477	401	*	6.38765	6.9915	5.32947	1.52078	1.35038e-11	3.37079e-09	up
111454	chr6	28261774	28262174	401	*	8.31511	8.66534	7.85163	0.77723	1.35145e-11	3.37079e-09	no_change
23632	chr11	69472630	69473030	401	*	5.06452	5.96005	2.22501	2.84051	1.36183e-11	3.39096e-09	up
23818	chr11	70539981	70540381	401	*	7.63173	8.05129	7.03769	0.96024	1.36686e-11	3.39723e-09	no_change
116761	chr6	113076223	113076623	401	*	9.08498	9.35952	8.74562	0.592869	1.36894e-11	3.39723e-09	no_change
102976	chr5	53551921	53552321	401	*	6.22336	4.87128	6.90887	-1.81012	1.37311e-11	3.40185e-09	down
142769	chr9	116316640	116317040	401	*	6.39753	7.01492	5.29562	1.56642	1.40952e-11	3.48622e-09	up
64089	chr17	78736505	78736905	401	*	8.69293	9.00019	8.302	0.670341	1.43482e-11	3.54287e-09	no_change
114673	chr6	82891479	82891879	401	*	7.08764	7.58556	6.32109	1.18558	1.45745e-11	3.59277e-09	up
70826	chr19	17256800	17257200	401	*	5.07432	5.93793	2.60374	2.63968	1.47375e-11	3.6269e-09	up
535	chr1	12990978	12991378	401	*	8.3117	8.66498	7.84284	0.783499	1.48995e-11	3.658e-09	no_change
113387	chr6	54594979	54595379	401	*	8.13853	8.50761	7.64131	0.824536	1.49133e-11	3.658e-09	no_change
110595	chr6	4748976	4749376	401	*	8.78433	9.08435	8.40508	0.653039	1.51574e-11	3.71169e-09	no_change
41795	chr14	12124710	12125110	401	*	5.62054	6.35811	4.03251	2.01506	1.53293e-11	3.74759e-09	up
1228	chr1	30949672	30950072	401	*	9.06013	9.33712	8.71703	0.598935	1.55331e-11	3.79114e-09	no_change
2594	chr1	54250527	54250927	401	*	8.84974	9.15047	8.46934	0.654265	1.6215e-11	3.95107e-09	no_change
117395	chr6	120192275	120192675	401	*	7.75183	8.16529	7.17001	0.941917	1.68767e-11	4.10554e-09	no_change
83614	chr2	172836548	172836948	401	*	7.70381	8.11706	7.12243	0.942084	1.69783e-11	4.12348e-09	no_change
117438	chr6	120472481	120472881	401	*	5.87073	6.54921	4.54716	1.78166	1.72851e-11	4.18681e-09	up
85517	chr3	36475671	36476071	401	*	8.3239	8.66919	7.86907	0.76365	1.73186e-11	4.18681e-09	no_change
47292	chr14	103500305	103500705	401	*	5.58131	6.32785	3.94753	2.05173	1.73501e-11	4.18681e-09	up
45625	chr14	70206224	70206624	401	*	6.44973	7.03198	5.45783	1.44847	1.73659e-11	4.18681e-09	up
115006	chr6	86194911	86195311	401	*	7.00271	7.50516	6.22524	1.19792	1.73807e-11	4.18681e-09	up
129135	chr8	22807792	22808192	401	*	7.8113	8.21106	7.25641	0.905286	1.75563e-11	4.22225e-09	no_change
144579	chrX	73672008	73672408	401	*	7.05504	6.14937	7.60713	-1.35357	1.76446e-11	4.2366e-09	down
74117	chr2	13413517	13413917	401	*	7.30557	7.78183	6.58979	1.12091	1.85648e-11	4.45031e-09	up
84289	chr3	8469518	8469918	401	*	5.81897	4.05187	6.58975	-2.16047	1.87043e-11	4.47649e-09	down
210	chr1	7088604	7089004	401	*	9.54664	9.78511	9.26081	0.509481	1.88228e-11	4.49758e-09	no_change
45028	chr14	63193635	63194035	401	*	7.28606	7.74745	6.60367	1.07718	1.92862e-11	4.60088e-09	up
59	chr1	4571543	4571943	401	*	7.77576	8.17796	7.21612	0.911248	1.94513e-11	4.6328e-09	no_change
116271	chr6	100498841	100499241	401	*	8.0015	8.3793	7.48825	0.846911	1.97624e-11	4.69932e-09	no_change
5552	chr1	118626452	118626852	401	*	7.63153	6.92678	8.10293	-1.10493	2.01437e-11	4.78229e-09	down
25027	chr11	82631459	82631859	401	*	7.16084	7.66507	6.37904	1.20272	2.09402e-11	4.96344e-09	up
41498	chr14	7851487	7851887	401	*	8.80777	9.11373	8.41895	0.666904	2.10551e-11	4.98269e-09	no_change
117393	chr6	120188325	120188725	401	*	7.83322	8.23527	7.27389	0.910559	2.14776e-11	5.07456e-09	no_change
139514	chr9	67208356	67208756	401	*	7.43239	6.67712	7.92559	-1.17113	2.16246e-11	5.10113e-09	down
2004	chr1	39859208	39859608	401	*	6.45634	7.03564	5.47318	1.43833	2.22405e-11	5.23807e-09	up
46304	chr14	78420193	78420593	401	*	6.65671	7.24565	5.64468	1.46847	2.25865e-11	5.31109e-09	up
78086	chr2	84608210	84608610	401	*	5.48487	3.33339	6.31262	-2.42812	2.29128e-11	5.37928e-09	down
64511	chr17	83990327	83990727	401	*	5.43262	6.21379	3.6037	2.19973	2.32465e-11	5.44896e-09	up
89646	chr3	122391739	122392139	401	*	5.76134	6.47325	4.29549	1.90625	2.36343e-11	5.5311e-09	up
20561	chr11	30444246	30444646	401	*	6.54815	5.41561	7.17471	-1.59595	2.40868e-11	5.62808e-09	down
1984	chr1	39656827	39657227	401	*	6.33016	4.9726	7.017	-1.80977	2.41508e-11	5.63415e-09	down
5488	chr1	118004031	118004431	401	*	6.40758	5.11532	7.07814	-1.75063	2.46224e-11	5.73511e-09	down
47258	chr14	103070024	103070424	401	*	8.83895	9.13053	8.47311	0.632917	2.49302e-11	5.79146e-09	no_change
144534	chrX	72918204	72918604	401	*	8.1166	7.59389	8.49947	-0.859665	2.49426e-11	5.79146e-09	no_change
3133	chr1	60762905	60763305	401	*	6.14331	6.80014	4.90333	1.69867	2.56337e-11	5.9426e-09	up
6955	chr1	136613177	136613577	401	*	7.40302	6.65122	7.89475	-1.16467	2.57595e-11	5.95997e-09	down
45664	chr14	70516490	70516890	401	*	5.02591	5.88463	2.60374	2.59629	2.58374e-11	5.95997e-09	up
44980	chr14	62812763	62813163	401	*	5.43413	6.20646	3.65803	2.15932	2.58461e-11	5.95997e-09	up
5772	chr1	120085675	120086075	401	*	6.90176	5.98505	7.45785	-1.36261	2.58698e-11	5.95997e-09	down
87683	chr3	89800057	89800457	401	*	7.19335	6.34643	7.72344	-1.28089	2.59356e-11	5.96582e-09	down
125984	chr7	114830620	114831020	401	*	5.63272	6.3481	4.15109	1.91832	2.64263e-11	6.06926e-09	up
123544	chr7	70429325	70429725	401	*	5.22742	6.05552	3.07319	2.42859	2.648e-11	6.07218e-09	up
27577	chr11	104624767	104625167	401	*	7.28904	7.74234	6.62435	1.05214	2.69855e-11	6.17851e-09	up
127469	chr7	135605356	135605756	401	*	6.60635	7.16897	5.67138	1.38199	2.73243e-11	6.24641e-09	up
43160	chr14	33447022	33447422	401	*	8.62689	8.93801	8.2297	0.678551	2.79706e-11	6.38428e-09	no_change
24141	chr11	74572655	74573055	401	*	5.38116	6.15373	3.60363	2.15843	2.92644e-11	6.66932e-09	up
117973	chr6	125354692	125355092	401	*	6.6431	7.18644	5.76122	1.32218	2.96126e-11	6.73827e-09	up
5638	chr1	119147577	119147977	401	*	6.72831	5.70456	7.32111	-1.47969	3.0107e-11	6.84026e-09	down
42107	chr14	19924037	19924437	401	*	6.75615	7.31421	5.83399	1.36895	3.11445e-11	7.06512e-09	up
121300	chr7	26786051	26786451	401	*	6.16581	4.76355	6.86328	-1.84788	3.12055e-11	7.06766e-09	down
45594	chr14	70044016	70044416	401	*	5.53505	6.2812	3.90329	2.04165	3.12512e-11	7.06766e-09	up
92694	chr4	33377667	33378067	401	*	6.71189	5.67679	7.30837	-1.49245	3.13425e-11	7.07747e-09	down
90191	chr3	131636143	131636543	401	*	6.27547	6.87682	5.22519	1.50776	3.18115e-11	7.17242e-09	up
117387	chr6	120172203	120172603	401	*	6.86436	7.38859	6.03256	1.26245	3.19958e-11	7.203e-09	up
114682	chr6	82939560	82939960	401	*	8.07021	8.44365	7.56502	0.834123	3.20893e-11	7.21307e-09	no_change
20210	chr11	23964272	23964672	401	*	6.3154	6.92367	5.24313	1.53004	3.25276e-11	7.3005e-09	up
135793	chr9	4214512	4214912	401	*	5.53749	3.40604	6.36268	-2.40637	3.26373e-11	7.31403e-09	down
144681	chrX	75416419	75416819	401	*	8.47628	8.02569	8.81913	-0.757589	3.29922e-11	7.38236e-09	no_change
26896	chr11	100287056	100287456	401	*	7.10778	7.59318	6.37087	1.14554	3.30581e-11	7.38594e-09	up
44032	chr14	50930891	50931291	401	*	9.67789	9.9065	9.4061	0.48767	3.37109e-11	7.52044e-09	no_change
114694	chr6	83054365	83054765	401	*	8.82428	9.1138	8.46169	0.627253	3.38343e-11	7.53658e-09	no_change
79113	chr2	106456005	106456405	401	*	7.47998	7.93012	6.82213	1.04261	3.43241e-11	7.63419e-09	up
44426	chr14	55709495	55709895	401	*	7.68051	8.09924	7.08815	0.954742	3.47016e-11	7.70657e-09	no_change
801	chr1	17097758	17098158	401	*	8.21025	8.55757	7.75188	0.76753	3.55479e-11	7.88269e-09	no_change
45606	chr14	70106571	70106971	401	*	7.31036	7.77952	6.61066	1.09883	3.58361e-11	7.9347e-09	up
2936	chr1	59119833	59120233	401	*	7.76334	8.16851	7.19792	0.918426	3.59564e-11	7.94944e-09	no_change
15835	chr10	93069308	93069708	401	*	6.43275	7.01967	5.42684	1.45968	3.61894e-11	7.98899e-09	up
117542	chr6	121144928	121145328	401	*	6.04669	6.70261	4.81012	1.69352	3.71467e-11	8.18811e-09	up
113504	chr6	56652032	56652432	401	*	7.39443	7.83003	6.76744	1.00219	3.73027e-11	8.21026e-09	up
117561	chr6	121245684	121246084	401	*	6.66691	7.2099	5.78596	1.31911	3.74847e-11	8.23805e-09	up
56242	chr16	34175635	34176035	401	*	6.66676	7.21428	5.77361	1.33344	3.77084e-11	8.27493e-09	up
125427	chr7	107341866	107342266	401	*	6.18633	4.86896	6.86326	-1.76749	3.81807e-11	8.36616e-09	down
43039	chr14	31963588	31963988	401	*	5.38443	6.15754	3.60377	2.15555	3.83043e-11	8.38082e-09	up
5334	chr1	107589831	107590231	401	*	6.17508	6.79247	5.07316	1.55899	3.86591e-11	8.44595e-09	up
118240	chr6	128200491	128200891	401	*	9.37075	9.61559	9.0757	0.523777	3.8866e-11	8.47863e-09	no_change
67082	chr18	41951123	41951523	401	*	7.32243	7.77249	6.66477	1.04245	3.90383e-11	8.50368e-09	up
42546	chr14	25603449	25603849	401	*	5.51093	6.25238	3.90335	2.0182	4.02644e-11	8.75786e-09	up
26694	chr11	98448439	98448839	401	*	5.58783	6.31031	4.07319	1.94117	4.10178e-11	8.90863e-09	up
116729	chr6	112756889	112757289	401	*	6.65635	7.20459	5.76124	1.33503	4.11871e-11	8.92546e-09	up
89559	chr3	121618238	121618638	401	*	6.43255	7.01941	5.42686	1.45876	4.1216e-11	8.92546e-09	up
63063	chr17	57125822	57126222	401	*	5.39033	6.14554	3.71052	2.07627	4.13298e-11	8.93702e-09	up
22014	chr11	52448981	52449381	401	*	5.95781	6.62343	4.68463	1.72583	4.25633e-11	9.19032e-09	up
2855	chr1	58304346	58304746	401	*	7.24763	7.70751	6.56859	1.07039	4.27244e-11	9.21166e-09	up
2660	chr1	55052532	55052932	401	*	9.27969	9.53312	8.97205	0.543264	4.29972e-11	9.25698e-09	no_change
99685	chr4	147985459	147985859	401	*	7.96701	8.34673	7.45018	0.84942	4.37199e-11	9.39827e-09	no_change
72067	chr19	41073662	41074062	401	*	5.93254	6.58448	4.71067	1.67667	4.37806e-11	9.39827e-09	up
55835	chr16	30835656	30836056	401	*	6.33402	6.9371	5.27826	1.51042	4.4889e-11	9.62225e-09	up
317	chr1	9629979	9630379	401	*	6.55969	7.12003	5.63116	1.37394	4.55431e-11	9.74834e-09	up
96390	chr4	115232896	115233296	401	*	7.41133	6.63893	7.91168	-1.18955	4.56255e-11	9.75186e-09	down
57007	chr16	48475182	48475582	401	*	7.84287	7.21173	8.28045	-1.00794	4.65071e-11	9.92595e-09	down
140282	chr9	78104137	78104537	401	*	6.32514	5.07233	6.98541	-1.70882	4.65841e-11	9.92805e-09	down
45613	chr14	70160740	70161140	401	*	6.47419	7.04935	5.50319	1.42004	4.71338e-11	1.00308e-08	up
26774	chr11	98963673	98964073	401	*	7.24461	7.70309	6.56862	1.06637	4.73694e-11	1.00566e-08	up
6086	chr1	128000897	128001297	401	*	7.28968	6.50518	7.79501	-1.2022	4.73914e-11	1.00566e-08	down
42974	chr14	31403952	31404352	401	*	6.20102	6.82022	5.09314	1.56359	4.75638e-11	1.00788e-08	up
119779	chr6	145823099	145823499	401	*	6.56127	7.11731	5.64473	1.35917	4.82993e-11	1.0212e-08	up
34978	chr12	113177312	113177712	401	*	7.0092	7.52534	6.19793	1.23688	4.83305e-11	1.0212e-08	up
136357	chr9	20443171	20443571	401	*	6.08226	4.70586	6.77364	-1.82012	4.88831e-11	1.0314e-08	down
116356	chr6	101377674	101378074	401	*	7.63612	8.05025	7.05298	0.941457	4.90823e-11	1.03413e-08	no_change
21307	chr11	43696546	43696946	401	*	7.07575	6.1981	7.61751	-1.31425	4.9197e-11	1.03507e-08	down
142373	chr9	111486728	111487128	401	*	6.52861	5.42523	7.14644	-1.55745	4.92672e-11	1.03507e-08	down
46131	chr14	76742207	76742607	401	*	5.25462	6.05603	3.29556	2.28142	5.05605e-11	1.05954e-08	up
57837	chr16	77024038	77024438	401	*	5.28111	6.07642	3.36274	2.25311	5.05752e-11	1.05954e-08	up
45897	chr14	74910374	74910774	401	*	5.73765	6.42082	4.39513	1.78857	5.09658e-11	1.06533e-08	up
113609	chr6	59426174	59426574	401	*	7.70159	8.10148	7.14646	0.902928	5.09956e-11	1.06533e-08	no_change
16834	chr10	111619604	111620004	401	*	5.90742	6.58094	4.60358	1.75323	5.18034e-11	1.08068e-08	up
34932	chr12	112897848	112898248	401	*	6.00071	6.63722	4.83396	1.62228	5.23942e-11	1.09147e-08	up
5719	chr1	119648787	119649187	401	*	8.07235	7.5266	8.46738	-0.891017	5.35941e-11	1.11442e-08	no_change
119838	chr6	146502032	146502432	401	*	7.20336	7.66609	6.51801	1.07806	5.36466e-11	1.11442e-08	up
381	chr1	10232882	10233282	401	*	7.84102	8.22915	7.30843	0.871793	5.42982e-11	1.12637e-08	no_change
63357	chr17	65648488	65648888	401	*	7.09086	7.57251	6.36267	1.13141	5.47596e-11	1.13435e-08	up
21710	chr11	49808945	49809345	401	*	6.38315	5.17045	7.03257	-1.66351	5.64661e-11	1.16807e-08	down
113551	chr6	57824662	57825062	401	*	7.45636	7.88405	6.84575	0.978566	5.66988e-11	1.17124e-08	no_change
30965	chr12	44640559	44640959	401	*	6.76818	5.76417	7.35448	-1.4554	5.76188e-11	1.18859e-08	down
5501	chr1	118311088	118311488	401	*	8.63771	8.20862	8.968	-0.725708	5.78808e-11	1.19233e-08	no_change
58100	chr16	87423748	87424148	401	*	5.71704	3.991	6.48064	-2.10458	5.84103e-11	1.20156e-08	down
24306	chr11	75653913	75654313	401	*	8.27645	8.62317	7.81912	0.764449	6.02235e-11	1.23714e-08	no_change
129495	chr8	26015338	26015738	401	*	8.24752	8.59495	7.78895	0.767224	6.05743e-11	1.24262e-08	no_change
881	chr1	19236606	19237006	401	*	6.43049	7.01147	5.44236	1.4361	6.11562e-11	1.25282e-08	up
111593	chr6	29436500	29436900	401	*	6.5073	7.06369	5.58978	1.35799	6.19987e-11	1.26832e-08	up
45041	chr14	63338434	63338834	401	*	5.7922	6.48092	4.42688	1.80737	6.22268e-11	1.27123e-08	up
3040	chr1	59912713	59913113	401	*	8.68047	8.99063	8.28482	0.675694	6.3126e-11	1.28782e-08	no_change
24353	chr11	76027617	76028017	401	*	6.66958	7.21359	5.78589	1.32004	6.50811e-11	1.32588e-08	up
118753	chr6	135703664	135704064	401	*	5.5709	3.67546	6.36267	-2.23153	6.52681e-11	1.32786e-08	down
45383	chr14	66977053	66977453	401	*	6.79374	7.31932	5.95849	1.26295	6.54445e-11	1.32962e-08	up
43268	chr14	34615098	34615498	401	*	7.4083	7.865	6.73622	1.05951	6.62665e-11	1.34447e-08	up
2409	chr1	51509030	51509430	401	*	5.88191	6.54885	4.6037	1.72705	6.67318e-11	1.35118e-08	up
144541	chrX	73039689	73040089	401	*	7.04608	6.20967	7.57212	-1.26496	6.67798e-11	1.35118e-08	down
119869	chr6	146793472	146793872	401	*	5.36661	6.12708	3.65803	2.09004	6.84053e-11	1.38218e-08	up
114385	chr6	73002328	73002728	401	*	5.98563	6.63825	4.76124	1.67551	6.92524e-11	1.39567e-08	up
124461	chr7	88277855	88278255	401	*	7.59452	8.00844	7.01179	0.940273	6.93058e-11	1.39567e-08	no_change
45148	chr14	64589755	64590155	401	*	7.47339	7.90086	6.86324	0.977121	6.9356e-11	1.39567e-08	no_change
46776	chr14	91458726	91459126	401	*	7.14725	7.63912	6.39515	1.16212	7.01553e-11	1.40984e-08	up
95487	chr4	99569245	99569645	401	*	5.41948	3.0785	6.26958	-2.51605	7.05813e-11	1.41647e-08	down
145252	chrX	99232345	99232745	401	*	5.56108	6.28648	4.03261	1.94695	7.07077e-11	1.41709e-08	up
59062	chr16	97819448	97819848	401	*	5.80469	6.48893	4.45782	1.78952	7.10935e-11	1.42289e-08	up
47478	chr14	105900819	105901219	401	*	6.72578	7.29017	5.7858	1.38285	7.32203e-11	1.46348e-08	up
129208	chr8	23256905	23257305	401	*	7.8288	8.21496	7.29991	0.865428	7.50494e-11	1.49801e-08	no_change
43025	chr14	31830561	31830961	401	*	8.4796	8.8039	8.06061	0.708942	7.58201e-11	1.51117e-08	no_change
135773	chr9	3933931	3934331	401	*	6.78429	5.80383	7.36267	-1.4273	7.5913e-11	1.51117e-08	down
117237	chr6	118454990	118455390	401	*	7.27531	7.71905	6.63116	1.02244	7.69541e-11	1.52983e-08	up
43118	chr14	32825371	32825771	401	*	6.47797	7.04935	5.51796	1.40501	7.80506e-11	1.54955e-08	up
87518	chr3	88575551	88575951	401	*	8.06674	7.52847	8.45786	-0.878706	7.81847e-11	1.54961e-08	no_change
144551	chrX	73342391	73342791	401	*	7.47568	6.80626	7.93117	-1.05669	7.82634e-11	1.54961e-08	down
1344	chr1	33907565	33907965	401	*	7.6854	8.08435	7.13208	0.899462	7.89283e-11	1.55863e-08	no_change
94019	chr4	57690752	57691152	401	*	7.99193	7.43825	8.39107	-0.899921	7.89292e-11	1.55863e-08	no_change
15488	chr10	85639591	85639991	401	*	6.74561	7.27395	5.90326	1.27096	7.95904e-11	1.56959e-08	up
41514	chr14	7954008	7954408	401	*	8.5945	8.90386	8.20016	0.673305	8.03079e-11	1.58163e-08	no_change
42100	chr14	19861297	19861697	401	*	7.87446	8.27561	7.31687	0.905874	8.05927e-11	1.58513e-08	no_change
88054	chr3	95270775	95271175	401	*	6.93744	6.03534	7.48823	-1.34127	8.09217e-11	1.58948e-08	down
51035	chr15	73703770	73704170	401	*	6.02067	6.66948	4.81023	1.66251	8.33718e-11	1.63544e-08	up
43564	chr14	45219262	45219662	401	*	9.51603	9.75094	9.23528	0.501118	8.44483e-11	1.65436e-08	no_change
26152	chr11	95072855	95073255	401	*	5.75206	6.4465	4.36276	1.82507	8.5264e-11	1.66813e-08	up
11839	chr10	26936035	26936435	401	*	6.43852	5.22524	7.0881	-1.66607	8.57202e-11	1.67484e-08	down
92349	chr4	22144930	22145330	401	*	7.68691	7.03977	8.13205	-1.02673	8.64442e-11	1.68676e-08	down
14511	chr10	76146794	76147194	401	*	5.40444	6.15278	3.7612	2.03689	8.74825e-11	1.70477e-08	up
3845	chr1	74779101	74779501	401	*	6.37645	6.96059	5.37892	1.44468	8.87264e-11	1.72673e-08	up
7097	chr1	138928762	138929162	401	*	5.57964	6.30038	4.07314	1.92422	9.05008e-11	1.75895e-08	up
124491	chr7	89317139	89317539	401	*	6.23605	4.99951	6.89195	-1.68631	9.08954e-11	1.76233e-08	down
27408	chr11	103381964	103382364	401	*	6.60006	7.16042	5.67143	1.36944	9.09131e-11	1.76233e-08	up
42633	chr14	26637792	26638192	401	*	8.69251	8.99291	8.31266	0.651611	9.16081e-11	1.7727e-08	no_change
41134	chr13	112985575	112985975	401	*	6.7323	5.75854	7.30841	-1.41723	9.16875e-11	1.7727e-08	down
117666	chr6	122591043	122591443	401	*	7.30861	7.76466	6.63795	1.05705	9.20826e-11	1.77801e-08	up
23376	chr11	67468856	67469256	401	*	6.59584	7.15469	5.67145	1.36467	9.32309e-11	1.79784e-08	up
80592	chr2	132648469	132648869	401	*	6.19813	6.82839	5.05302	1.59721	9.38694e-11	1.80779e-08	up
35540	chr13	11030803	11031203	401	*	5.89249	4.29909	6.63114	-1.99521	9.40709e-11	1.80932e-08	down
121359	chr7	27366187	27366587	401	*	6.65064	7.18291	5.79806	1.28175	9.4622e-11	1.81607e-08	up
23894	chr11	71765354	71765754	401	*	6.44968	7.02675	5.4731	1.42171	9.46677e-11	1.81607e-08	up
24721	chr11	78973448	78973848	401	*	5.84724	6.52715	4.51794	1.76934	9.58287e-11	1.83596e-08	up
83675	chr2	173263607	173264007	401	*	6.23288	6.83227	5.18871	1.49341	9.6101e-11	1.8388e-08	up
126623	chr7	125561302	125561702	401	*	5.72201	6.4172	4.32947	1.82443	9.90468e-11	1.89272e-08	up
119771	chr6	145746051	145746451	401	*	9.05833	9.3289	8.72502	0.581787	9.96389e-11	1.90157e-08	no_change
2666	chr1	55088040	55088440	401	*	8.62572	8.93474	8.23194	0.672518	1.00104e-10	1.90799e-08	no_change
62977	chr17	56708669	56709069	401	*	6.51242	5.41879	7.12729	-1.54748	1.01091e-10	1.92431e-08	down
119143	chr6	140368627	140369027	401	*	5.97061	6.63279	4.71057	1.70685	1.03188e-10	1.96171e-08	up
119417	chr6	142878880	142879280	401	*	6.53884	7.10645	5.58967	1.39125	1.03645e-10	1.96787e-08	up
17033	chr10	115780216	115780616	401	*	5.33302	6.11678	3.48819	2.18472	1.03953e-10	1.969e-08	up
45496	chr14	68050968	68051368	401	*	7.18707	7.64577	6.51063	1.06327	1.0397e-10	1.969e-08	up
113015	chr6	50596839	50597239	401	*	8.26878	8.60935	7.82211	0.748975	1.05531e-10	1.996e-08	no_change
145253	chrX	99241676	99242076	401	*	5.57508	6.30339	4.03258	1.95124	1.05689e-10	1.99643e-08	up
2040	chr1	40057295	40057695	401	*	4.97433	5.83947	2.48815	2.59099	1.06151e-10	2.00259e-08	up
14952	chr10	80397245	80397645	401	*	5.94094	4.4813	6.65148	-1.88258	1.06596e-10	2.00843e-08	down
44584	chr14	57423900	57424300	401	*	7.72571	8.12344	7.17476	0.895448	1.07186e-10	2.01697e-08	no_change
117426	chr6	120357243	120357643	401	*	8.25609	8.60321	7.79806	0.764555	1.07479e-10	2.01992e-08	no_change
23212	chr11	64435041	64435441	401	*	7.4898	7.90842	6.89765	0.952402	1.08223e-10	2.03132e-08	no_change
118717	chr6	135362574	135362974	401	*	5.99999	6.64305	4.81017	1.63893	1.12555e-10	2.10996e-08	up
100109	chr4	150808304	150808704	401	*	5.37458	6.14602	3.60367	2.12953	1.13475e-10	2.12451e-08	up
52728	chr15	91672944	91673344	401	*	6.8328	7.34452	6.03254	1.21798	1.14642e-10	2.14366e-08	up
40044	chr13	97454708	97455108	401	*	6.04995	4.66881	6.74246	-1.81138	1.16681e-10	2.17902e-08	down
23379	chr11	67482186	67482586	401	*	5.26099	6.03276	3.48819	2.13042	1.17379e-10	2.1893e-08	up
26873	chr11	100168028	100168428	401	*	5.8423	6.49877	4.60372	1.68461	1.18214e-10	2.20208e-08	up
2281	chr1	45925462	45925862	401	*	7.59455	8.00059	7.0274	0.91713	1.18748e-10	2.20925e-08	no_change
116302	chr6	100704520	100704920	401	*	7.79474	8.19051	7.24756	0.888985	1.23297e-10	2.29101e-08	no_change
79956	chr2	124858407	124858807	401	*	4.93366	5.80687	2.36249	2.62913	1.24508e-10	2.3106e-08	up
135550	chr8	126539725	126540125	401	*	6.55629	7.10074	5.67142	1.31795	1.25299e-10	2.32236e-08	up
133394	chr8	104376644	104377044	401	*	6.02	4.61959	6.71704	-1.83252	1.28519e-10	2.37907e-08	down
42482	chr14	24779034	24779434	401	*	7.37956	7.81994	6.74252	1.01179	1.29971e-10	2.40293e-08	up
114566	chr6	81446211	81446611	401	*	6.6001	7.16519	5.65813	1.38233	1.30399e-10	2.40484e-08	up
100381	chr4	153521597	153521997	401	*	5.84487	6.52421	4.51789	1.7647	1.30448e-10	2.40484e-08	up
107787	chr5	126765115	126765515	401	*	6.82452	5.8783	7.3911	-1.38394	1.30562e-10	2.40484e-08	down
77938	chr2	79456601	79457001	401	*	6.46312	7.02935	5.51792	1.38443	1.32237e-10	2.43266e-08	up
2672	chr1	55130989	55131389	401	*	8.19326	8.53804	7.73931	0.758504	1.32931e-10	2.4424e-08	no_change
24122	chr11	74461164	74461564	401	*	5.27957	6.0545	3.48815	2.14207	1.34192e-10	2.4625e-08	up
126234	chr7	118929937	118930337	401	*	5.53591	6.25599	4.03253	1.91736	1.36985e-10	2.51064e-08	up
44146	chr14	52279317	52279717	401	*	9.28311	9.53524	8.97738	0.539334	1.38381e-10	2.53309e-08	no_change
132181	chr8	83737794	83738194	401	*	6.49194	7.05297	5.56144	1.36965	1.38866e-10	2.53883e-08	up
43693	chr14	46754216	46754616	401	*	5.15287	5.94958	3.22524	2.23771	1.41895e-10	2.591e-08	up
119167	chr6	140501833	140502233	401	*	6.77044	7.29974	5.9256	1.27057	1.43068e-10	2.60921e-08	up
119778	chr6	145815154	145815554	401	*	6.71002	7.25998	5.81021	1.33398	1.46664e-10	2.67149e-08	up
50936	chr15	72809809	72810209	401	*	5.58971	6.28692	4.18858	1.82911	1.5118e-10	2.75037e-08	up
118470	chr6	134035028	134035428	401	*	8.827	9.11095	8.47312	0.612014	1.51758e-10	2.75748e-08	no_change
18543	chr11	3913820	3914220	401	*	8.21168	8.55266	7.76434	0.748671	1.56661e-10	2.84308e-08	no_change
102207	chr5	34439783	34440183	401	*	7.04703	6.22206	7.5686	-1.24819	1.58061e-10	2.86497e-08	down
23277	chr11	65807078	65807478	401	*	8.62468	8.93167	8.23419	0.667015	1.58556e-10	2.87043e-08	no_change
119249	chr6	140962530	140962930	401	*	5.68111	6.37468	4.29547	1.81423	1.61614e-10	2.92221e-08	up
5526	chr1	118457021	118457421	401	*	6.92775	6.07081	7.46168	-1.286	1.62157e-10	2.92845e-08	down
18104	chr10	127336978	127337378	401	*	6.69313	7.21887	5.85747	1.25931	1.64649e-10	2.96983e-08	up
1015	chr1	22805910	22806310	401	*	7.02876	7.50516	6.31264	1.11232	1.65629e-10	2.98386e-08	up
66438	chr18	34724546	34724946	401	*	5.86014	4.34512	6.5827	-1.92659	1.66181e-10	2.99017e-08	down
77648	chr2	74073401	74073801	401	*	6.35181	5.15802	6.99599	-1.63969	1.6744e-10	3.00916e-08	down
3937	chr1	75447390	75447790	401	*	6.6052	7.15326	5.71058	1.3282	1.67716e-10	3.01046e-08	up
43121	chr14	32856659	32857059	401	*	6.9166	7.41405	6.15119	1.17524	1.68771e-10	3.02572e-08	up
5540	chr1	118539033	118539433	401	*	5.69185	3.99526	6.45015	-2.06579	1.72207e-10	3.0836e-08	down
64524	chr17	84085818	84086218	401	*	6.40274	6.97422	5.44245	1.39946	1.80649e-10	3.23085e-08	up
5914	chr1	121567766	121568166	401	*	8.36045	7.88565	8.71708	-0.78718	1.82076e-10	3.25243e-08	no_change
23174	chr11	63914318	63914718	401	*	6.96182	7.44708	6.22523	1.13844	1.84078e-10	3.28422e-08	up
9784	chr1	184787721	184788121	401	*	5.45677	6.18737	3.90323	1.95321	1.85507e-10	3.30437e-08	up
141863	chr9	106687218	106687618	401	*	7.95804	7.40961	8.35446	-0.891747	1.85654e-10	3.30437e-08	no_change
28568	chr11	115409518	115409918	401	*	6.64486	5.65868	7.22518	-1.42737	1.8601e-10	3.30673e-08	down
41768	chr14	11902735	11903135	401	*	6.38439	5.19486	7.02738	-1.63221	1.86279e-10	3.30754e-08	down
34684	chr12	111113589	111113989	401	*	6.90896	7.42303	6.10287	1.22409	1.86723e-10	3.31144e-08	up
698	chr1	15286595	15286995	401	*	7.62392	8.03185	7.05307	0.921494	1.87307e-10	3.31782e-08	no_change
144449	chrX	68678328	68678728	401	*	7.87165	7.32869	8.26522	-0.883317	1.87589e-10	3.31884e-08	no_change
68819	chr18	75366763	75367163	401	*	7.92959	7.39854	8.3169	-0.866748	1.93716e-10	3.42315e-08	no_change
129973	chr8	35881761	35882161	401	*	5.4307	6.17468	3.81015	2.00628	1.94463e-10	3.43225e-08	up
48861	chr15	12202396	12202796	401	*	6.98032	6.10395	7.5216	-1.30699	1.95409e-10	3.44484e-08	down
90839	chr3	144610705	144611105	401	*	8.02673	7.49385	8.41501	-0.868556	1.96093e-10	3.45277e-08	no_change
113800	chr6	65381101	65381501	401	*	7.10559	7.56534	6.42682	1.06456	1.97277e-10	3.46522e-08	up
116423	chr6	103512176	103512576	401	*	7.16924	7.63	6.48823	1.06699	1.97456e-10	3.46522e-08	up
143167	chr9	120913146	120913546	401	*	5.21655	6.01226	3.29552	2.22561	1.97502e-10	3.46522e-08	up
320	chr1	9700182	9700582	401	*	8.8594	9.13769	8.51428	0.599419	1.99179e-10	3.4905e-08	no_change
105750	chr5	110227460	110227860	401	*	6.6338	5.64169	7.21612	-1.43241	2.0101e-10	3.51841e-08	down
26138	chr11	94992940	94993340	401	*	7.35618	7.79755	6.71706	1.01236	2.09715e-10	3.66644e-08	up
145537	chrX	103287162	103287562	401	*	5.69868	3.99739	6.45782	-2.06655	2.12957e-10	3.71873e-08	down
111368	chr6	24664932	24665332	401	*	8.63354	8.93501	8.25197	0.652792	2.14954e-10	3.74917e-08	no_change
46320	chr14	78536826	78537226	401	*	8.10732	8.45897	7.64133	0.775723	2.15839e-10	3.76018e-08	no_change
34167	chr12	105623002	105623402	401	*	6.14932	4.89444	6.81013	-1.69234	2.18127e-10	3.79557e-08	down
32093	chr12	73790704	73791104	401	*	6.24991	6.84303	5.22516	1.46807	2.18568e-10	3.79877e-08	up
116026	chr6	97806763	97807163	401	*	8.39144	8.71598	7.97205	0.708945	2.19973e-10	3.81869e-08	no_change
5563	chr1	118687643	118688043	401	*	6.1991	4.99633	6.84578	-1.64451	2.21524e-10	3.84041e-08	down
81281	chr2	147744074	147744474	401	*	5.87564	6.55535	4.54712	1.75867	2.21743e-10	3.84041e-08	up
46117	chr14	76658088	76658488	401	*	6.20728	6.80444	5.17007	1.48034	2.22067e-10	3.84152e-08	up
44850	chr14	61005040	61005440	401	*	6.61944	5.6252	7.20248	-1.43342	2.2444e-10	3.87491e-08	down
44451	chr14	55815347	55815747	401	*	7.17948	7.6415	6.49568	1.07012	2.24761e-10	3.87491e-08	up
55114	chr16	20390213	20390613	401	*	7.24191	6.50667	7.7266	-1.13533	2.24783e-10	3.87491e-08	down
39089	chr13	75368237	75368637	401	*	6.58011	5.56516	7.17003	-1.45681	2.28245e-10	3.93001e-08	down
22467	chr11	57913009	57913409	401	*	7.45303	7.87622	6.85163	0.961334	2.28986e-10	3.93818e-08	no_change
36617	chr13	34109701	34110101	401	*	7.9489	7.41464	8.3379	-0.869785	2.3046e-10	3.95893e-08	no_change
112386	chr6	38876120	38876520	401	*	7.44081	7.86952	6.82811	0.976522	2.31128e-10	3.96581e-08	no_change
6203	chr1	130740981	130741381	401	*	5.82215	6.49576	4.51794	1.73864	2.34371e-10	4.01679e-08	up
25793	chr11	89154047	89154447	401	*	5.38983	6.13538	3.7612	2.00857	2.3497e-10	4.01988e-08	up
47691	chr14	115830506	115830906	401	*	5.69041	6.38614	4.29565	1.81706	2.35095e-10	4.01988e-08	up
119421	chr6	142890354	142890754	401	*	5.75962	6.45586	4.36263	1.81939	2.35486e-10	4.02192e-08	up
136397	chr9	20814926	20815326	401	*	6.28109	6.89558	5.18871	1.53677	2.36662e-10	4.03734e-08	up
129114	chr8	22653245	22653645	401	*	8.01864	8.38554	7.52537	0.813842	2.40716e-10	4.10177e-08	no_change
113589	chr6	58906887	58907287	401	*	7.58531	7.98398	7.03255	0.8961	2.44995e-10	4.16988e-08	no_change
66285	chr18	32745146	32745546	401	*	7.09144	7.58038	6.34623	1.14691	2.49309e-10	4.23842e-08	up
47714	chr14	116933818	116934218	401	*	6.71756	7.26153	5.83396	1.31199	2.50091e-10	4.24684e-08	up
43626	chr14	45658067	45658467	401	*	8.33959	8.66918	7.9117	0.719702	2.53798e-10	4.30484e-08	no_change
3140	chr1	60818506	60818906	401	*	6.68418	7.22459	5.81015	1.30133	2.57411e-10	4.36113e-08	up
126686	chr7	126301772	126302172	401	*	6.38311	5.24339	7.0118	-1.58408	2.63108e-10	4.45254e-08	down
16083	chr10	95311000	95311400	401	*	7.2776	6.5521	7.75808	-1.12422	2.66494e-10	4.50344e-08	down
70716	chr19	15495576	15495976	401	*	6.04553	4.64577	6.74242	-1.82076	2.66725e-10	4.50344e-08	down
108831	chr5	137337249	137337649	401	*	6.83113	5.9149	7.38705	-1.35102	2.73638e-10	4.61491e-08	down
144699	chrX	75875004	75875404	401	*	7.85779	7.30081	8.25863	-0.901993	2.77523e-10	4.6751e-08	no_change
23779	chr11	70237632	70238032	401	*	8.49466	8.80544	8.09801	0.675111	2.82808e-10	4.75835e-08	no_change
24383	chr11	76309103	76309503	401	*	6.27651	6.87244	5.2431	1.4743	2.83109e-10	4.75835e-08	up
116724	chr6	112696466	112696866	401	*	8.24104	8.57593	7.80415	0.733052	2.8431e-10	4.77167e-08	no_change
117254	chr6	118770392	118770792	401	*	6.30584	6.89985	5.27835	1.46772	2.84547e-10	4.77167e-08	up
140496	chr9	83101663	83102063	401	*	6.21331	6.81842	5.15113	1.50393	2.87926e-10	4.82288e-08	up
119934	chr6	147476236	147476636	401	*	8.82064	9.10415	8.46744	0.610723	2.91508e-10	4.87735e-08	no_change
39632	chr13	92687246	92687646	401	*	5.82305	4.30081	6.54713	-1.92164	2.93087e-10	4.89823e-08	down
147305	chrX	157588108	157588508	401	*	6.53135	5.49802	7.12725	-1.47365	2.99026e-10	4.98735e-08	down
135655	chr8	127338217	127338617	401	*	6.23756	5.06829	6.87481	-1.61041	2.99382e-10	4.98735e-08	down
119419	chr6	142888318	142888718	401	*	7.55704	8.00004	6.91448	1.01479	2.99431e-10	4.98735e-08	up
80418	chr2	130958921	130959321	401	*	5.42254	3.32664	6.24309	-2.32714	2.99958e-10	4.99051e-08	down
83741	chr2	174018052	174018452	401	*	5.35107	6.08901	3.76126	1.97467	3.01411e-10	5.00905e-08	up
120541	chr7	13297654	13298054	401	*	7.02763	6.17085	7.5615	-1.2825	3.02234e-10	5.01685e-08	down
145191	chrX	97360842	97361242	401	*	5.69357	4.04778	6.4424	-2.01949	3.02559e-10	5.01685e-08	down
23762	chr11	70114376	70114776	401	*	4.85316	5.70586	2.48815	2.48951	3.03925e-10	5.03385e-08	up
632	chr1	13660410	13660810	401	*	9.04727	9.31477	8.71862	0.573471	3.05561e-10	5.0553e-08	no_change
113546	chr6	57703086	57703486	401	*	8.68156	8.9724	8.31688	0.627864	3.07063e-10	5.07446e-08	no_change
8742	chr1	170651379	170651779	401	*	6.71372	7.22504	5.91448	1.21246	3.07632e-10	5.07819e-08	up
67871	chr18	61276688	61277088	401	*	7.28378	7.73149	6.63118	1.02961	3.08149e-10	5.08105e-08	up
144583	chrX	73684159	73684559	401	*	6.12472	4.84539	6.79195	-1.71252	3.099e-10	5.10424e-08	down
122951	chr7	49601421	49601821	401	*	6.59841	7.12954	5.7488	1.27189	3.12613e-10	5.1432e-08	up
52851	chr15	93628409	93628809	401	*	6.53507	7.08651	5.6312	1.33511	3.17523e-10	5.21818e-08	up
49532	chr15	34568095	34568495	401	*	5.52505	3.60154	6.32114	-2.21241	3.20776e-10	5.26122e-08	down
24732	chr11	79031065	79031465	401	*	6.07503	6.68048	5.01175	1.50498	3.20854e-10	5.26122e-08	up
136918	chr9	30573275	30573675	401	*	6.35278	5.12423	7.00653	-1.66081	3.30515e-10	5.41364e-08	down
96170	chr4	109026515	109026915	401	*	6.33237	5.18264	6.96397	-1.59241	3.31643e-10	5.42269e-08	down
1244	chr1	31233640	31234040	401	*	7.41521	7.8519	6.78594	0.997741	3.31801e-10	5.42269e-08	no_change
145045	chrX	93966812	93967212	401	*	6.18022	6.79308	5.09311	1.52736	3.35626e-10	5.47915e-08	up
17572	chr10	120523009	120523409	401	*	8.35344	7.88056	8.70899	-0.785206	3.36622e-10	5.48935e-08	no_change
5684	chr1	119423569	119423969	401	*	7.38398	6.73276	7.83104	-1.02619	3.43346e-10	5.59283e-08	down
3143	chr1	60832644	60833044	401	*	7.11304	7.59722	6.37897	1.13132	3.44112e-10	5.59915e-08	up
144643	chrX	74270006	74270406	401	*	7.71125	7.11458	8.13211	-0.955487	3.44852e-10	5.60502e-08	no_change
24152	chr11	74649140	74649540	401	*	8.28034	8.61214	7.84868	0.724982	3.47396e-10	5.63916e-08	no_change
129222	chr8	23411264	23411664	401	*	7.69174	8.07906	7.16067	0.86486	3.47715e-10	5.63916e-08	no_change
26046	chr11	94392702	94393102	401	*	6.93898	7.42224	6.20707	1.13074	3.54648e-10	5.7453e-08	up
42964	chr14	31323786	31324186	401	*	6.96898	7.44963	6.24308	1.12286	3.5523e-10	5.74843e-08	up
112133	chr6	35455978	35456378	401	*	5.05293	5.86896	2.9907	2.30599	3.58085e-10	5.7883e-08	up
43799	chr14	47572754	47573154	401	*	8.13137	8.48712	7.65814	0.784818	3.6094e-10	5.82807e-08	no_change
113281	chr6	53455442	53455842	401	*	6.51616	7.08072	5.5757	1.3748	3.62776e-10	5.85133e-08	up
119400	chr6	142778952	142779352	401	*	6.37159	6.9595	5.36272	1.44735	3.64738e-10	5.87658e-08	up
1699	chr1	36920305	36920705	401	*	5.91675	6.59263	4.60356	1.73985	3.69244e-10	5.9427e-08	up
5979	chr1	125676696	125677096	401	*	7.18091	7.63	6.52533	1.03164	3.71675e-10	5.97533e-08	up
111582	chr6	29347816	29348216	401	*	8.99691	9.26009	8.67476	0.563619	3.73578e-10	5.9994e-08	no_change
115199	chr6	87962419	87962819	401	*	5.85887	4.30425	6.58969	-1.94516	3.76213e-10	6.03516e-08	down
111001	chr6	13677844	13678244	401	*	8.94982	9.21634	8.62264	0.570921	3.78367e-10	6.06314e-08	no_change
63469	chr17	66353886	66354286	401	*	7.56686	6.95318	7.99604	-0.976358	3.82163e-10	6.11733e-08	no_change
8537	chr1	166142409	166142809	401	*	7.46383	6.78664	7.92286	-1.05823	3.86333e-10	6.17741e-08	down
129127	chr8	22757434	22757834	401	*	7.27232	7.71142	6.638	1.00421	3.86886e-10	6.17957e-08	up
119135	chr6	140304041	140304441	401	*	6.90591	7.41083	6.1224	1.19291	3.88672e-10	6.20139e-08	up
138599	chr9	57117275	57117675	401	*	5.68087	4.0905	6.41891	-1.97098	3.89971e-10	6.21541e-08	down
108903	chr5	137720760	137721160	401	*	5.26736	6.0091	3.65827	1.98509	3.91526e-10	6.23348e-08	up
136477	chr9	21223947	21224347	401	*	7.29491	6.57343	7.77366	-1.11605	3.92691e-10	6.24531e-08	down
113881	chr6	67016087	67016487	401	*	5.6686	6.37549	4.22524	1.85181	3.93502e-10	6.24652e-08	up
88335	chr3	98024359	98024759	401	*	7.20582	6.47668	7.68788	-1.12725	3.93612e-10	6.24652e-08	down
23807	chr11	70459847	70460247	401	*	6.26339	6.86664	5.20711	1.49686	3.95663e-10	6.27234e-08	up
23365	chr11	67379864	67380264	401	*	7.23076	7.67963	6.57566	1.03074	3.9638e-10	6.27698e-08	up
17514	chr10	120171398	120171798	401	*	8.54219	8.12135	8.86759	-0.709832	4.10912e-10	6.50015e-08	no_change
45546	chr14	69190440	69190840	401	*	7.47897	7.88651	6.90887	0.918339	4.12039e-10	6.51102e-08	no_change
131847	chr8	78450518	78450918	401	*	5.22593	6.00216	3.42677	2.12384	4.17175e-10	6.58353e-08	up
2822	chr1	57969964	57970364	401	*	8.27173	8.60366	7.83987	0.725166	4.17518e-10	6.58353e-08	no_change
48870	chr15	12246881	12247281	401	*	5.78533	4.18544	6.52527	-1.98017	4.21217e-10	6.63477e-08	down
104732	chr5	92918870	92919270	401	*	7.00266	6.19347	7.51797	-1.22069	4.25692e-10	6.69812e-08	down
145641	chrX	104320251	104320651	401	*	5.82018	4.2134	6.56147	-1.97953	4.28447e-10	6.73432e-08	down
122287	chr7	38215254	38215654	401	*	5.46395	6.17749	3.99073	1.87529	4.28992e-10	6.73571e-08	up
117073	chr6	115994816	115995216	401	*	7.85243	8.22868	7.34206	0.835152	4.34888e-10	6.82105e-08	no_change
41387	chr13	118022940	118023340	401	*	6.70039	7.25126	5.79807	1.32985	4.39447e-10	6.87877e-08	up
117378	chr6	120134663	120135063	401	*	6.30857	6.89215	5.31269	1.43359	4.39498e-10	6.87877e-08	up
71274	chr19	27601514	27601914	401	*	5.65925	4.03955	6.40307	-1.98935	4.41461e-10	6.90219e-08	down
147299	chrX	157547056	157547456	401	*	8.26759	7.79862	8.62093	-0.77848	4.5192e-10	7.05825e-08	no_change
116758	chr6	113046088	113046488	401	*	8.76063	9.04308	8.40908	0.607615	4.53278e-10	7.072e-08	no_change
100973	chr5	9755775	9756175	401	*	6.27749	5.0895	6.92004	-1.62347	4.55629e-10	7.10118e-08	down
37526	chr13	48490382	48490782	401	*	6.99889	7.47344	6.28698	1.10342	4.60758e-10	7.17357e-08	up
40394	chr13	101540479	101540879	401	*	5.41286	6.12465	3.94759	1.86721	4.64431e-10	7.22314e-08	up
67235	chr18	44898336	44898736	401	*	7.55902	6.86689	8.0248	-1.0792	4.68302e-10	7.2757e-08	down
6079	chr1	127904799	127905199	401	*	6.62005	5.61406	7.207	-1.4424	4.77909e-10	7.41716e-08	down
69778	chr19	3842296	3842696	401	*	7.51503	6.85396	7.96667	-1.03938	4.78999e-10	7.4263e-08	down
36296	chr13	26004810	26005210	401	*	6.24811	4.99314	6.90894	-1.68364	4.83224e-10	7.48395e-08	down
44727	chr14	59550846	59551246	401	*	6.69899	7.21796	5.88058	1.23359	4.84665e-10	7.49842e-08	up
2207	chr1	43827765	43828165	401	*	8.63098	8.92529	8.26082	0.635543	4.90134e-10	7.5751e-08	no_change
87812	chr3	90611939	90612339	401	*	5.15982	5.93571	3.36274	2.12008	4.91362e-10	7.58616e-08	up
6434	chr1	132586881	132587281	401	*	5.48652	6.19579	4.03258	1.85803	4.962e-10	7.65286e-08	up
120183	chr7	3590521	3590921	401	*	5.52102	6.22892	4.07321	1.85228	5.00187e-10	7.70631e-08	up
116562	chr6	108531576	108531976	401	*	7.72948	8.11706	7.19791	0.86503	5.01209e-10	7.71404e-08	no_change
119785	chr6	145863045	145863445	401	*	8.08109	8.42748	7.62435	0.760281	5.03115e-10	7.73531e-08	no_change
41978	chr14	16575406	16575806	401	*	7.73641	8.12281	7.20706	0.860833	5.03708e-10	7.73639e-08	no_change
91612	chr4	3630456	3630856	401	*	6.2787	5.13393	6.90887	-1.58118	5.04743e-10	7.74424e-08	down
27259	chr11	102445408	102445808	401	*	7.30056	7.74666	6.65139	1.02293	5.0801e-10	7.78629e-08	up
131093	chr8	65895667	65896067	401	*	5.72542	6.40559	4.39511	1.75108	5.09023e-10	7.79123e-08	up
3611	chr1	71673509	71673909	401	*	7.67428	7.08673	8.09061	-0.942099	5.09386e-10	7.79123e-08	no_change
35267	chr13	4560481	4560881	401	*	6.55184	5.56588	7.13209	-1.42063	5.1002e-10	7.79288e-08	down
104610	chr5	91949482	91949882	401	*	6.06289	4.7848	6.72979	-1.7029	5.15458e-10	7.86783e-08	down
48250	chr14	122140109	122140509	401	*	6.33578	5.21614	6.95852	-1.55517	5.24664e-10	8.0001e-08	down
86790	chr3	77200617	77201017	401	*	5.90947	6.55504	4.71068	1.63284	5.32309e-10	8.10058e-08	up
108817	chr5	137268599	137268999	401	*	6.07573	6.6748	5.03255	1.47976	5.32349e-10	8.10058e-08	up
42035	chr14	18326937	18327337	401	*	6.67335	7.19132	5.85748	1.22843	5.37458e-10	8.16992e-08	up
112364	chr6	38637121	38637521	401	*	7.65441	8.06257	7.0831	0.919319	5.38079e-10	8.17095e-08	no_change
119807	chr6	146248384	146248784	401	*	5.84015	6.48855	4.63117	1.64196	5.49066e-10	8.32924e-08	up
119604	chr6	144480896	144481296	401	*	5.41467	6.14602	3.85744	1.93854	5.57172e-10	8.44355e-08	up
144616	chrX	73967525	73967925	401	*	7.41842	6.772	7.86323	-1.01988	5.59207e-10	8.46572e-08	down
131051	chr8	64952109	64952509	401	*	6.8217	5.92395	7.3709	-1.32412	5.65185e-10	8.54747e-08	down
38582	chr13	63321688	63322088	401	*	5.62748	3.83235	6.40304	-2.1106	5.74131e-10	8.67389e-08	down
11323	chr10	18844790	18845190	401	*	8.06985	8.41173	7.62094	0.748909	5.78164e-10	8.72592e-08	no_change
115221	chr6	88140587	88140987	401	*	5.29674	6.04418	3.6582	2.00051	5.88388e-10	8.87116e-08	up
115821	chr6	94700149	94700549	401	*	9.20024	9.44737	8.90184	0.526889	5.93676e-10	8.94178e-08	no_change
111840	chr6	31531854	31532254	401	*	6.07452	6.70586	4.92571	1.58318	6.01364e-10	9.04836e-08	up
45493	chr14	68044730	68045130	401	*	6.00203	6.63893	4.83396	1.60126	6.03373e-10	9.06936e-08	up
43301	chr14	34819723	34820123	401	*	7.52482	7.93042	6.95854	0.91227	6.05401e-10	9.08498e-08	no_change
129411	chr8	25429023	25429423	401	*	4.69277	5.58448	1.90326	2.66833	6.05641e-10	9.08498e-08	up
106895	chr5	119310148	119310548	401	*	7.31757	6.65359	7.77055	-1.04179	6.09155e-10	9.12505e-08	down
112629	chr6	42709800	42710200	401	*	6.84441	7.35252	6.05308	1.20106	6.09546e-10	9.12505e-08	up
10409	chr1	192800450	192800850	401	*	5.90041	6.55066	4.6847	1.64611	6.11892e-10	9.14468e-08	up
117997	chr6	125467978	125468378	401	*	6.7239	7.23482	5.92562	1.20789	6.12443e-10	9.14468e-08	up
119768	chr6	145725843	145726243	401	*	5.21775	5.9926	3.42681	2.11196	6.13245e-10	9.14468e-08	up
63234	chr17	63839620	63840020	401	*	6.4331	5.37263	7.03767	-1.49503	6.14112e-10	9.14468e-08	down
46461	chr14	79771106	79771506	401	*	8.24043	8.56786	7.81618	0.713489	6.14459e-10	9.14468e-08	no_change
44728	chr14	59551935	59552335	401	*	6.60291	7.13099	5.76123	1.25832	6.14567e-10	9.14468e-08	up
91232	chr3	152114805	152115205	401	*	7.02006	7.48512	6.32953	1.07549	6.20818e-10	9.22842e-08	up
1916	chr1	39196791	39197191	401	*	6.12896	6.72568	5.09309	1.47122	6.23234e-10	9.25502e-08	up
45882	chr14	74834949	74835349	401	*	6.07339	6.6914	4.96944	1.53892	6.30993e-10	9.3607e-08	up
129121	chr8	22706404	22706804	401	*	7.56372	7.96195	7.01179	0.891295	6.31616e-10	9.3607e-08	no_change
56722	chr16	42269238	42269638	401	*	6.72531	5.81722	7.27829	-1.33414	6.33399e-10	9.37772e-08	down
25199	chr11	84179395	84179795	401	*	9.28277	9.5292	8.98541	0.524998	6.47031e-10	9.56998e-08	no_change
32565	chr12	80227858	80228258	401	*	7.05571	6.23485	7.57565	-1.23229	6.636e-10	9.80524e-08	down
136564	chr9	21729222	21729622	401	*	6.13346	6.71889	5.13206	1.43475	6.68959e-10	9.87455e-08	up
118297	chr6	128549481	128549881	401	*	4.97394	5.80323	2.81031	2.35024	6.71571e-10	9.90323e-08	up
27609	chr11	105028984	105029384	401	*	5.20145	5.96277	3.48815	2.05283	6.72999e-10	9.9144e-08	up
2643	chr1	54930705	54931105	401	*	6.4977	7.05063	5.58975	1.3335	6.77219e-10	9.96664e-08	up
119263	chr6	141137533	141137933	401	*	6.33853	6.9265	5.32946	1.44319	6.81472e-10	1.00193e-07	up
144421	chrX	64978965	64979365	401	*	5.59479	3.84421	6.36272	-2.07964	6.92706e-10	1.01643e-07	down
130044	chr8	36581033	36581433	401	*	7.64184	7.04935	8.06063	-0.946256	6.92709e-10	1.01643e-07	no_change
114648	chr6	82760898	82761298	401	*	6.9844	7.46787	6.25198	1.12757	7.01051e-10	1.02765e-07	up
17649	chr10	120950101	120950501	401	*	6.33498	5.21248	6.95857	-1.55357	7.06897e-10	1.03519e-07	down
131872	chr8	78584049	78584449	401	*	5.31585	3.17984	6.14163	-2.33284	7.12795e-10	1.0428e-07	down
5683	chr1	119422022	119422422	401	*	7.38121	6.7176	7.83402	-1.03913	7.18112e-10	1.04954e-07	down
44960	chr14	62555434	62555834	401	*	7.76855	8.15287	7.24314	0.854455	7.18992e-10	1.04979e-07	no_change
125283	chr7	102210296	102210696	401	*	9.25209	8.91621	9.52436	-0.583757	7.22386e-10	1.0537e-07	no_change
43715	chr14	46989661	46990061	401	*	7.96126	8.32954	7.46551	0.813741	7.33355e-10	1.06865e-07	no_change
47658	chr14	115092060	115092460	401	*	8.77145	9.05069	8.42487	0.599449	7.35556e-10	1.06999e-07	no_change
64229	chr17	80373369	80373769	401	*	7.35027	7.77965	6.73619	0.975071	7.35727e-10	1.06999e-07	no_change
124581	chr7	90472996	90473396	401	*	5.89333	4.40284	6.61064	-1.87748	7.41254e-10	1.07697e-07	down
2642	chr1	54926144	54926544	401	*	8.13157	8.46661	7.69442	0.731794	7.54867e-10	1.09568e-07	no_change
42004	chr14	17632906	17633306	401	*	5.92159	6.54189	4.81006	1.54469	7.6472e-10	1.10889e-07	up
45406	chr14	67176093	67176493	401	*	5.69526	6.38411	4.32941	1.77723	7.69446e-10	1.11465e-07	up
113508	chr6	56714557	56714957	401	*	9.35936	9.60155	9.06814	0.515162	7.78954e-10	1.12732e-07	no_change
63986	chr17	75110343	75110743	401	*	6.16961	6.75442	5.17004	1.43175	7.80934e-10	1.12908e-07	up
111224	chr6	22287970	22288370	401	*	6.76094	7.25596	6.00132	1.15961	7.86082e-10	1.13541e-07	up
16865	chr10	111867594	111867994	401	*	7.38013	6.6818	7.84867	-1.08366	7.89176e-10	1.13877e-07	down
23886	chr11	71512289	71512689	401	*	6.39864	6.96331	5.45785	1.36781	7.90236e-10	1.13919e-07	up
116262	chr6	100452213	100452613	401	*	6.7985	7.30471	6.01183	1.19246	8.08351e-10	1.16417e-07	up
6297	chr1	131690421	131690821	401	*	5.44731	6.16661	3.94756	1.88699	8.13895e-10	1.17101e-07	up
114075	chr6	70844219	70844619	401	*	9.30758	9.55652	9.00654	0.530623	8.15528e-10	1.17203e-07	no_change
36501	chr13	31683305	31683705	401	*	7.49949	6.84598	7.94762	-1.02688	8.16191e-10	1.17203e-07	down
30824	chr12	40044212	40044612	401	*	6.5335	5.55066	7.11269	-1.41411	8.30396e-10	1.19128e-07	down
96256	chr4	110050913	110051313	401	*	7.3187	7.74203	6.71703	0.95763	8.3198e-10	1.19239e-07	no_change
45622	chr14	70195939	70196339	401	*	5.25189	6.00118	3.6037	2.00284	8.44635e-10	1.20746e-07	up
64416	chr17	83477122	83477522	401	*	7.60738	8.01993	7.02737	0.92926	8.44721e-10	1.20746e-07	no_change
47784	chr14	118236894	118237294	401	*	8.64423	8.93174	8.28481	0.618866	8.44942e-10	1.20746e-07	no_change
45151	chr14	64601720	64602120	401	*	5.90523	6.55684	4.68455	1.6475	8.52561e-10	1.21717e-07	up
49530	chr15	34549836	34550236	401	*	6.04781	4.73563	6.72344	-1.72996	8.74986e-10	1.24798e-07	down
43470	chr14	40902680	40903080	401	*	6.55553	7.09476	5.68464	1.29059	8.87754e-10	1.26497e-07	up
93580	chr4	48579495	48579895	401	*	6.9862	6.1728	7.50319	-1.22179	9.00281e-10	1.28047e-07	down
50	chr1	4471417	4471817	401	*	5.08258	5.86838	3.22505	2.149	9.00359e-10	1.28047e-07	up
139338	chr9	65208434	65208834	401	*	5.14004	2.79339	5.99075	-2.44392	9.05299e-10	1.28626e-07	down
76848	chr2	60384689	60385089	401	*	5.93733	4.49189	6.64469	-1.84504	9.24464e-10	1.31222e-07	down
1012	chr1	22533172	22533572	401	*	8.02837	8.36632	7.58625	0.738095	9.3783e-10	1.32992e-07	no_change
113275	chr6	53286983	53287383	401	*	7.12473	7.57198	6.47312	1.02233	9.4042e-10	1.33232e-07	up
38358	chr13	58882890	58883290	401	*	5.3375	6.10247	3.60377	2.06107	9.43139e-10	1.33463e-07	up
128016	chr7	143062709	143063109	401	*	7.34819	7.77965	6.72981	0.979812	9.43859e-10	1.33463e-07	no_change
121823	chr7	30435171	30435571	401	*	6.18042	6.76261	5.18868	1.42167	9.46372e-10	1.33691e-07	up
43199	chr14	34234994	34235394	401	*	8.0357	8.38797	7.56862	0.773023	9.4912e-10	1.33951e-07	no_change
129319	chr8	24573168	24573568	401	*	6.44664	7.00699	5.51805	1.35465	9.55264e-10	1.3468e-07	up
120223	chr7	4313083	4313483	401	*	6.60946	5.62657	7.18868	-1.41136	9.56104e-10	1.3468e-07	down
107262	chr5	122318984	122319384	401	*	6.27473	5.1163	6.90886	-1.58976	9.58512e-10	1.3489e-07	down
79785	chr2	120514149	120514549	401	*	6.09058	4.86896	6.74244	-1.64589	9.63226e-10	1.35425e-07	down
116791	chr6	113306468	113306868	401	*	9.89502	10.091	9.66813	0.412889	9.88264e-10	1.38813e-07	no_change
112734	chr6	47332966	47333366	401	*	4.77006	5.62726	2.36257	2.47136	9.91502e-10	1.39136e-07	up
113519	chr6	56831853	56832253	401	*	8.24973	8.57208	7.83399	0.700264	1.00085e-09	1.40314e-07	no_change
24554	chr11	77801092	77801492	401	*	6.60566	7.12514	5.78595	1.22994	1.00322e-09	1.40513e-07	up
24810	chr11	79739152	79739552	401	*	5.81462	6.45586	4.63128	1.61104	1.00814e-09	1.4107e-07	up
42483	chr14	24793653	24794053	401	*	4.98556	5.79217	2.99081	2.2347	1.01655e-09	1.42111e-07	up
68755	chr18	75008430	75008830	401	*	5.90964	4.52194	6.60369	-1.79429	1.01916e-09	1.42342e-07	down
129118	chr8	22682905	22683305	401	*	5.4477	6.16708	3.94762	1.88349	1.02097e-09	1.42458e-07	up
1917	chr1	39206902	39207302	401	*	5.54886	6.24524	4.15129	1.80121	1.02192e-09	1.42458e-07	up
3048	chr1	60000314	60000714	401	*	6.25012	6.84332	5.22513	1.456	1.02515e-09	1.42774e-07	up
42371	chr14	22004982	22005382	401	*	6.58098	7.10049	5.7612	1.2307	1.02617e-09	1.42781e-07	up
112775	chr6	47813332	47813732	401	*	9.49989	9.7266	9.23079	0.480609	1.04124e-09	1.44741e-07	no_change
79552	chr2	118174717	118175117	401	*	5.23611	3.0905	6.06311	-2.32622	1.04556e-09	1.45207e-07	down
119885	chr6	146888236	146888636	401	*	8.76273	9.03887	8.42092	0.591922	1.0486e-09	1.45492e-07	no_change
18618	chr11	4355456	4355856	401	*	6.40751	6.9753	5.45784	1.37538	1.0599e-09	1.46922e-07	up
22971	chr11	61955227	61955627	401	*	4.81079	5.67214	2.36282	2.48912	1.06858e-09	1.47987e-07	up
27216	chr11	102245048	102245448	401	*	6.9661	7.42996	6.27826	1.069	1.08368e-09	1.49832e-07	up
30601	chr12	31938335	31938735	401	*	5.83533	4.37017	6.5471	-1.85258	1.08393e-09	1.49832e-07	down
126044	chr7	116206823	116207223	401	*	6.70327	5.80687	7.25198	-1.31874	1.13081e-09	1.56166e-07	down
45833	chr14	73552584	73552984	401	*	7.51048	7.91152	6.95311	0.896977	1.13359e-09	1.56403e-07	no_change
117968	chr6	125328288	125328688	401	*	5.57184	6.25599	4.22533	1.75634	1.1448e-09	1.57804e-07	up
111399	chr6	25689735	25690135	401	*	7.54371	7.93698	7.00131	0.877758	1.14836e-09	1.58146e-07	no_change
94346	chr4	62742868	62743268	401	*	5.51824	6.20738	4.15119	1.7729	1.16269e-09	1.59971e-07	up
20715	chr11	32104421	32104821	401	*	6.49505	5.51528	7.07321	-1.40697	1.1962e-09	1.64429e-07	down
110549	chr6	3875780	3876180	401	*	7.06073	6.28735	7.56148	-1.17354	1.19811e-09	1.64539e-07	down
9782	chr1	184782153	184782553	401	*	4.8942	5.72596	2.71075	2.34223	1.20225e-09	1.64954e-07	up
5295	chr1	106407939	106408339	401	*	5.07438	5.84716	3.29565	2.08681	1.22259e-09	1.67588e-07	up
146198	chrX	127542482	127542882	401	*	5.75434	4.25688	6.47315	-1.87732	1.22452e-09	1.67698e-07	down
113593	chr6	59024400	59024800	401	*	8.10316	8.44277	7.65815	0.741816	1.23361e-09	1.68786e-07	no_change
116190	chr6	100027500	100027900	401	*	7.32467	7.76339	6.69114	0.998178	1.24214e-09	1.69797e-07	no_change
72059	chr19	40989908	40990308	401	*	5.47129	6.18644	3.99075	1.86488	1.26406e-09	1.72633e-07	up
47474	chr14	105894891	105895291	401	*	7.88359	8.2434	7.40312	0.790993	1.28446e-09	1.75258e-07	no_change
131518	chr8	71716660	71717060	401	*	5.59678	3.991	6.33787	-1.9588	1.29193e-09	1.75973e-07	down
116014	chr6	97658885	97659285	401	*	7.41883	7.83676	6.82806	0.942433	1.29208e-09	1.75973e-07	no_change
3141	chr1	60822959	60823359	401	*	6.86638	7.3548	6.12239	1.13892	1.30347e-09	1.77361e-07	up
114427	chr6	73368307	73368707	401	*	6.87681	7.36145	6.14168	1.12738	1.30471e-09	1.77366e-07	up
99292	chr4	141282506	141282906	401	*	7.35596	6.67613	7.81619	-1.05871	1.30865e-09	1.77739e-07	down
5763	chr1	120033019	120033419	401	*	7.14339	6.44805	7.6106	-1.07808	1.31875e-09	1.78946e-07	down
87816	chr3	90629272	90629672	401	*	5.74881	6.40318	4.51794	1.65129	1.3392e-09	1.81555e-07	up
74632	chr2	24479742	24480142	401	*	5.36394	6.10444	3.76113	1.95743	1.34385e-09	1.82018e-07	up
55708	chr16	29977815	29978215	401	*	5.92051	6.54044	4.81021	1.53826	1.37842e-09	1.8653e-07	up
139869	chr9	72273576	72273976	401	*	5.58952	3.85597	6.35445	-2.05742	1.37982e-09	1.86548e-07	down
42367	chr14	21987690	21988090	401	*	7.39446	7.80918	6.81013	0.933781	1.38647e-09	1.87276e-07	no_change
112599	chr6	42245699	42246099	401	*	7.40811	7.82069	6.82803	0.927584	1.39161e-09	1.87799e-07	no_change
119471	chr6	143114725	143115125	401	*	7.41225	7.84167	6.79808	0.972564	1.41487e-09	1.90763e-07	no_change
73446	chr19	58762966	58763366	401	*	5.83431	6.46592	4.68456	1.57524	1.42067e-09	1.91372e-07	up
5982	chr1	125701720	125702120	401	*	6.01858	6.63999	4.90333	1.54376	1.42199e-09	1.91375e-07	up
123893	chr7	79428237	79428637	401	*	6.66867	5.73818	7.22969	-1.35524	1.42631e-09	1.91782e-07	down
143412	chrUn_JH584304	37134	37534	401	*	8.47891	8.06843	8.79809	-0.691486	1.47049e-09	1.97543e-07	no_change
145279	chrX	99516471	99516871	401	*	5.05356	5.83465	3.22519	2.11622	1.47405e-09	1.97841e-07	up
103897	chr5	73887237	73887637	401	*	6.26052	5.03113	6.91449	-1.65302	1.48435e-09	1.99044e-07	down
23627	chr11	69452157	69452557	401	*	6.46469	7.01068	5.57567	1.30661	1.49569e-09	2.00285e-07	up
33244	chr12	87026250	87026650	401	*	7.12275	7.5797	6.45012	1.04895	1.49632e-09	2.00285e-07	up
125409	chr7	106760958	106761358	401	*	5.35118	3.33675	6.16059	-2.23595	1.5084e-09	2.01719e-07	down
43610	chr14	45543323	45543723	401	*	6.1992	6.7692	5.24316	1.38029	1.5199e-09	2.03073e-07	up
44494	chr14	56402454	56402854	401	*	7.12227	7.5648	6.48069	1.0085	1.52402e-09	2.03417e-07	up
42966	chr14	31336389	31336789	401	*	8.35261	8.66348	7.95581	0.672365	1.52522e-09	2.03417e-07	no_change
51462	chr15	77847797	77848197	401	*	6.43049	5.41004	7.0222	-1.44678	1.52774e-09	2.0357e-07	down
119309	chr6	141707648	141708048	401	*	5.73962	6.43114	4.36263	1.77653	1.53574e-09	2.0445e-07	up
76866	chr2	60689042	60689442	401	*	6.30098	6.85898	5.37899	1.34295	1.56629e-09	2.08187e-07	up
118364	chr6	129451663	129452063	401	*	5.58135	6.2591	4.26074	1.72887	1.56662e-09	2.08187e-07	up
8246	chr1	162509330	162509730	401	*	5.3409	6.06677	3.81015	1.90025	1.5841e-09	2.10212e-07	up
4263	chr1	84406846	84407246	401	*	6.77845	7.28076	6.0013	1.17711	1.58469e-09	2.10212e-07	up
26983	chr11	100746598	100746998	401	*	6.28725	6.85781	5.32961	1.38167	1.59257e-09	2.11067e-07	up
74609	chr2	23906887	23907287	401	*	7.16201	6.44689	7.63798	-1.1014	1.59729e-09	2.11504e-07	down
47898	chr14	118937554	118937954	401	*	8.95167	9.21261	8.63286	0.55707	1.608e-09	2.12731e-07	no_change
17216	chr10	117342373	117342773	401	*	6.75821	5.84598	7.31269	-1.3329	1.62139e-09	2.14311e-07	down
133454	chr8	105261609	105262009	401	*	7.15059	7.59937	6.49568	1.02593	1.63343e-09	2.15709e-07	up
135766	chr9	3563145	3563545	401	*	7.39468	6.69636	7.86322	-1.08014	1.63647e-09	2.15918e-07	down
5556	chr1	118645683	118646083	401	*	7.2358	6.53788	7.70416	-1.07843	1.65879e-09	2.18668e-07	down
118842	chr6	136625335	136625735	401	*	5.05101	5.83167	3.22519	2.11224	1.66218e-09	2.18919e-07	up
45751	chr14	72532495	72532895	401	*	6.82071	7.30211	6.09311	1.11585	1.66371e-09	2.18926e-07	up
40205	chr13	99037132	99037532	401	*	6.45043	7.00167	5.54713	1.32257	1.68343e-09	2.21323e-07	up
3279	chr1	62911407	62911807	401	*	5.2506	6.01015	3.54706	2.02694	1.69299e-09	2.22383e-07	up
40125	chr13	98250719	98251119	401	*	5.42966	3.62373	6.20703	-2.1025	1.70002e-09	2.23108e-07	down
102042	chr5	32192014	32192414	401	*	5.14903	5.9007	3.48823	1.99488	1.75804e-09	2.30402e-07	up
25869	chr11	90249137	90249537	401	*	9.27134	9.50709	8.98938	0.500615	1.76073e-09	2.30402e-07	no_change
19003	chr11	6675425	6675825	401	*	5.1747	5.92003	3.54714	1.97205	1.7611e-09	2.30402e-07	up
59280	chr17	5978169	5978569	401	*	5.12298	5.88118	3.42692	2.02186	1.76183e-09	2.30402e-07	up
43011	chr14	31662761	31663161	401	*	7.56938	7.95703	7.03768	0.861235	1.79209e-09	2.34152e-07	no_change
43448	chr14	40449548	40449948	401	*	7.62957	8.02493	7.08317	0.881728	1.79612e-09	2.34431e-07	no_change
144655	chrX	74373147	74373547	401	*	7.44642	6.83439	7.87481	-0.967169	1.79879e-09	2.34431e-07	no_change
142386	chr9	111724943	111725343	401	*	5.86173	4.41879	6.56853	-1.83145	1.79898e-09	2.34431e-07	down
1022	chr1	23214444	23214844	401	*	4.79291	5.63897	2.48823	2.39641	1.81781e-09	2.36677e-07	up
128178	chr7	145110604	145111004	401	*	5.57235	6.2389	4.29562	1.68864	1.83604e-09	2.3884e-07	up
5639	chr1	119152365	119152765	401	*	5.72839	4.21705	6.45016	-1.88156	1.84512e-09	2.3981e-07	down
96336	chr4	114425758	114426158	401	*	5.47385	6.1803	4.03245	1.82612	1.85034e-09	2.40278e-07	up
81163	chr2	145797831	145798231	401	*	5.16767	5.92283	3.48811	2.00807	1.85553e-09	2.4074e-07	up
80562	chr2	132340199	132340599	401	*	5.20739	5.95896	3.54714	1.99426	1.87748e-09	2.43375e-07	up
6990	chr1	136839211	136839611	401	*	6.94954	7.42562	6.23416	1.10237	1.91568e-09	2.48109e-07	up
146425	chrX	135087112	135087512	401	*	8.02391	7.54098	8.38509	-0.793819	1.94245e-09	2.51356e-07	no_change
16176	chr10	95862637	95863037	401	*	7.19804	7.66507	6.50311	1.0748	1.96216e-09	2.53685e-07	up
21701	chr11	49764599	49764999	401	*	7.67344	7.12344	8.07067	-0.885834	2.00149e-09	2.58544e-07	no_change
25311	chr11	85367817	85368217	401	*	5.8429	6.46943	4.7105	1.55656	2.00596e-09	2.58895e-07	up
24557	chr11	77807975	77808375	401	*	6.0056	6.59549	4.99073	1.43989	2.05317e-09	2.64756e-07	up
44230	chr14	54383346	54383746	401	*	8.4503	8.75993	8.05552	0.668457	2.06556e-09	2.66122e-07	no_change
51701	chr15	79813684	79814084	401	*	5.18601	5.93349	3.54725	1.97681	2.06936e-09	2.6638e-07	up
5627	chr1	119087535	119087935	401	*	6.09092	4.8933	6.73616	-1.61424	2.07503e-09	2.66877e-07	down
40938	chr13	111233345	111233745	401	*	5.62502	6.28779	4.36274	1.67455	2.08104e-09	2.67418e-07	up
23979	chr11	72489797	72490197	401	*	7.63929	8.02937	7.10298	0.867037	2.08628e-09	2.67858e-07	no_change
129162	chr8	22975177	22975577	401	*	7.46048	7.85854	6.9089	0.887508	2.0912e-09	2.68258e-07	no_change
869	chr1	19104350	19104750	401	*	6.43303	6.98317	5.53272	1.31778	2.10967e-09	2.70393e-07	up
42895	chr14	30626082	30626482	401	*	7.71408	8.0935	7.19783	0.839185	2.15827e-09	2.76382e-07	no_change
11393	chr10	20104429	20104829	401	*	5.89911	6.53454	4.73616	1.58277	2.1882e-09	2.79972e-07	up
31293	chr12	55433791	55434191	401	*	6.1956	5.06322	6.82212	-1.5527	2.19684e-09	2.80826e-07	down
110645	chr6	5093589	5093989	401	*	5.82622	6.45547	4.68458	1.56334	2.19867e-09	2.80826e-07	up
118710	chr6	135319490	135319890	401	*	5.12519	5.90644	3.29578	2.1085	2.20383e-09	2.81242e-07	up
117965	chr6	125313642	125314042	401	*	6.7622	7.26219	5.99065	1.16792	2.23661e-09	2.85179e-07	up
112834	chr6	48601741	48602141	401	*	8.1087	8.43991	7.67805	0.719549	2.23904e-09	2.85243e-07	no_change
116081	chr6	98999177	98999577	401	*	5.85203	6.47363	4.73618	1.53832	2.25016e-09	2.86413e-07	up
22987	chr11	62050554	62050954	401	*	6.50488	7.04006	5.64469	1.27321	2.26212e-09	2.87688e-07	up
52431	chr15	86067476	86067876	401	*	5.3093	6.0181	3.85747	1.83243	2.28878e-09	2.90583e-07	up
25972	chr11	93885555	93885955	401	*	8.71557	9.00413	8.35449	0.619681	2.28881e-09	2.90583e-07	no_change
111602	chr6	29486018	29486418	401	*	5.62647	6.29823	4.32952	1.70329	2.29743e-09	2.91426e-07	up
41898	chr14	14345457	14345857	401	*	7.45212	7.85751	6.88626	0.906716	2.34804e-09	2.97591e-07	no_change
25986	chr11	93995761	93996161	401	*	8.24092	8.56688	7.81914	0.708354	2.35714e-09	2.98489e-07	no_change
16985	chr10	115288323	115288723	401	*	5.50067	3.84184	6.25197	-1.98694	2.36136e-09	2.98768e-07	down
146402	chrX	134673647	134674047	401	*	6.18702	5.04572	6.81617	-1.56274	2.37381e-09	3.00086e-07	down
64127	chr17	79285231	79285631	401	*	5.37583	6.10894	3.80997	1.92008	2.37809e-09	3.0037e-07	up
2164	chr1	43163774	43164174	401	*	6.7522	7.23912	6.01173	1.1309	2.38376e-09	3.00829e-07	up
116567	chr6	108557942	108558342	401	*	6.21713	6.81145	5.18871	1.45146	2.38774e-09	3.01076e-07	up
147585	chrX	163253068	163253468	401	*	7.36654	6.66404	7.83694	-1.08564	2.3973e-09	3.02023e-07	down
54551	chr16	11742972	11743372	401	*	7.00411	6.23485	7.50316	-1.16345	2.40697e-09	3.02984e-07	down
118231	chr6	128133679	128134079	401	*	6.46515	6.99553	5.6175	1.25766	2.41728e-09	3.04023e-07	up
145244	chrX	99150735	99151135	401	*	5.3136	6.06423	3.6583	1.98557	2.43027e-09	3.05267e-07	up
144498	chrX	71492524	71492924	401	*	7.53621	6.95841	7.94766	-0.921537	2.43131e-09	3.05267e-07	no_change
136144	chr9	14604311	14604711	401	*	5.55225	6.23163	4.22508	1.7274	2.44639e-09	3.06901e-07	up
127978	chr7	142499057	142499457	401	*	5.64311	6.30211	4.39505	1.6585	2.44856e-09	3.06913e-07	up
24507	chr11	77465057	77465457	401	*	6.12119	6.72183	5.07309	1.4722	2.48426e-09	3.11123e-07	up
116499	chr6	107713040	107713440	401	*	5.31507	6.04572	3.76126	1.90899	2.50633e-09	3.13622e-07	up
130854	chr8	60773427	60773827	401	*	7.09525	7.5646	6.39514	1.07961	2.52302e-09	3.15444e-07	up
136809	chr9	26869704	26870104	401	*	5.3605	3.47216	6.15118	-2.1388	2.53105e-09	3.16181e-07	down
101674	chr5	26703688	26704088	401	*	6.90608	6.10296	7.41896	-1.2062	2.59315e-09	3.23664e-07	down
24912	chr11	80476621	80477021	401	*	8.29661	8.60883	7.89761	0.67479	2.61631e-09	3.2628e-07	no_change
114367	chr6	72911256	72911656	401	*	6.37823	6.93012	5.47311	1.32057	2.62146e-09	3.26647e-07	up
116854	chr6	113675260	113675660	401	*	6.77985	7.26532	6.04279	1.12575	2.6751e-09	3.3305e-07	up
75332	chr2	31091149	31091549	401	*	6.15313	4.99951	6.78587	-1.57343	2.67869e-09	3.33216e-07	down
79440	chr2	115969153	115969553	401	*	5.86105	4.44572	6.56156	-1.79905	2.69239e-09	3.3464e-07	down
18542	chr11	3905403	3905803	401	*	6.52654	7.04961	5.69774	1.23502	2.69742e-09	3.34983e-07	up
80959	chr2	141587299	141587699	401	*	4.86349	5.6914	2.71075	2.29888	2.71247e-09	3.36569e-07	up
45663	chr14	70515513	70515913	401	*	6.02375	6.61268	5.01178	1.43387	2.7154e-09	3.3665e-07	up
57809	chr16	76294506	76294906	401	*	6.74637	7.24859	5.96944	1.17443	2.71903e-09	3.36818e-07	up
144524	chrX	72328827	72329227	401	*	5.84457	4.42037	6.54711	-1.80976	2.78673e-09	3.44916e-07	down
119846	chr6	146615827	146616227	401	*	5.57316	6.24881	4.26089	1.71372	2.78961e-09	3.44983e-07	up
64959	chr17	88440275	88440675	401	*	8.31691	8.62612	7.92283	0.666917	2.80141e-09	3.46153e-07	no_change
128956	chr8	18487021	18487421	401	*	5.4973	6.19062	4.11268	1.77307	2.8432e-09	3.51024e-07	up
48583	chr15	8127694	8128094	401	*	5.49396	3.84657	6.24309	-1.9764	2.87909e-09	3.55159e-07	down
8994	chr1	172662329	172662729	401	*	6.03931	4.81782	6.69114	-1.63356	2.88307e-09	3.55353e-07	down
61608	chr17	35548587	35548987	401	*	5.88172	4.58164	6.55428	-1.7023	2.93318e-09	3.61228e-07	down
103549	chr5	66344960	66345360	401	*	5.46832	3.67812	6.24305	-2.07562	2.94267e-09	3.61928e-07	down
28264	chr11	113021473	113021873	401	*	6.73571	7.22459	5.99067	1.13501	2.94375e-09	3.61928e-07	up
26027	chr11	94269936	94270336	401	*	5.06229	5.8448	3.22519	2.10534	2.94731e-09	3.62064e-07	up
70947	chr19	21713603	21714003	401	*	6.1328	4.9726	6.76744	-1.57727	2.95507e-09	3.62716e-07	down
115461	chr6	90988948	90989348	401	*	9.04255	9.29192	8.74088	0.530298	2.96932e-09	3.64163e-07	no_change
67435	chr18	51932638	51933038	401	*	7.02986	6.26043	7.52899	-1.16482	2.99282e-09	3.66741e-07	down
140186	chr9	77172048	77172448	401	*	5.73572	6.38654	4.51794	1.62906	3.00676e-09	3.68144e-07	up
109473	chr5	143129124	143129524	401	*	7.11944	6.40118	7.59677	-1.10148	3.02619e-09	3.70023e-07	down
114819	chr6	84053848	84054248	401	*	6.24249	6.80933	5.29554	1.3654	3.02711e-09	3.70023e-07	up
111123	chr6	17694468	17694868	401	*	7.51907	7.91056	6.9801	0.87036	3.06956e-09	3.74902e-07	no_change
115193	chr6	87913649	87914049	401	*	8.56716	8.85655	8.20478	0.621015	3.08417e-09	3.76376e-07	no_change
42795	chr14	28961376	28961776	401	*	5.79758	6.44177	4.60377	1.60666	3.11943e-09	3.80116e-07	up
113103	chr6	51677678	51678078	401	*	5.04947	5.82988	3.22515	2.09575	3.12057e-09	3.80116e-07	up
43975	chr14	49525144	49525544	401	*	7.89112	8.24182	7.42682	0.765753	3.12661e-09	3.80116e-07	no_change
47922	chr14	119137472	119137872	401	*	8.44211	8.73564	8.0732	0.630555	3.12749e-09	3.80116e-07	no_change
48019	chr14	120508897	120509297	401	*	6.88752	6.13634	7.379	-1.14334	3.12767e-09	3.80116e-07	down
81402	chr2	150492974	150493374	401	*	6.8478	6.00857	7.37492	-1.24584	3.13041e-09	3.80136e-07	down
113601	chr6	59250536	59250936	401	*	5.67216	6.36354	4.29573	1.76602	3.14266e-09	3.81311e-07	up
5554	chr1	118633587	118633987	401	*	7.09732	6.34387	7.58976	-1.14764	3.16539e-09	3.83754e-07	down
64514	chr17	84008284	84008684	401	*	6.5452	7.0655	5.72342	1.22623	3.17888e-09	3.85074e-07	up
45364	chr14	66844618	66845018	401	*	6.8675	7.36868	6.09311	1.16925	3.19291e-09	3.85915e-07	up
58559	chr16	92267835	92268235	401	*	5.46388	6.16802	4.03266	1.80937	3.19316e-09	3.85915e-07	up
71351	chr19	29066852	29067252	401	*	7.10015	6.37794	7.57921	-1.10803	3.19365e-09	3.85915e-07	down
116519	chr6	108212839	108213239	401	*	8.99195	9.24852	8.67967	0.545822	3.23522e-09	3.90619e-07	no_change
30251	chr12	20845215	20845615	401	*	6.38776	5.33255	6.99067	-1.47294	3.34684e-09	4.03766e-07	down
113406	chr6	54816427	54816827	401	*	8.36975	8.67128	7.98807	0.648952	3.37206e-09	4.06477e-07	no_change
41556	chr14	8213826	8214226	401	*	8.64282	8.93633	8.27393	0.629533	3.38426e-09	4.07616e-07	no_change
89856	chr3	126831424	126831824	401	*	5.24171	5.96766	3.71059	1.88447	3.39399e-09	4.08455e-07	up
129418	chr8	25465470	25465870	401	*	7.6892	8.05758	7.19327	0.810596	3.39714e-09	4.08501e-07	no_change
129286	chr8	24406998	24407398	401	*	6.64859	7.16137	5.84572	1.20321	3.40541e-09	4.08837e-07	up
42977	chr14	31435960	31436360	401	*	8.26031	8.57665	7.85453	0.68412	3.40712e-09	4.08837e-07	no_change
114686	chr6	82965539	82965939	401	*	5.19657	5.97853	3.36282	2.09839	3.40851e-09	4.08837e-07	up
44766	chr14	60177035	60177435	401	*	7.30791	7.71629	6.73617	0.912731	3.41098e-09	4.08837e-07	no_change
111475	chr6	28480008	28480408	401	*	9.42834	9.65321	9.16182	0.475548	3.44965e-09	4.13137e-07	no_change
127655	chr7	139253453	139253853	401	*	5.71995	6.36642	4.51793	1.61335	3.49508e-09	4.18239e-07	up
375	chr1	10171988	10172388	401	*	6.03392	6.65325	4.92564	1.52579	3.56356e-09	4.26088e-07	up
97157	chr4	123918870	123919270	401	*	6.05552	4.86896	6.69767	-1.59825	3.56654e-09	4.26101e-07	down
126999	chr7	128494970	128495370	401	*	5.76108	6.41083	4.54717	1.62415	3.58398e-09	4.27839e-07	up
41575	chr14	8356671	8357071	401	*	6.22793	6.78353	5.31259	1.32937	3.6291e-09	4.32876e-07	up
10765	chr10	6820634	6821034	401	*	5.8868	4.39802	6.60373	-1.84754	3.64264e-09	4.34141e-07	down
112654	chr6	43382270	43382670	401	*	5.32573	6.05858	3.76117	1.90938	3.65093e-09	4.34779e-07	up
14831	chr10	79824416	79824816	401	*	5.6971	6.33717	4.51789	1.59223	3.67665e-09	4.37489e-07	up
48091	chr14	121178012	121178412	401	*	5.45165	6.13393	4.11275	1.73193	3.68174e-09	4.37742e-07	up
35812	chr13	18462166	18462566	401	*	6.65163	5.7369	7.207	-1.33001	3.73052e-09	4.43127e-07	down
140100	chr9	75423673	75424073	401	*	6.46351	7.00379	5.58983	1.28318	3.73302e-09	4.43127e-07	up
83036	chr2	167817115	167817515	401	*	4.82166	5.63069	2.80994	2.20691	3.75208e-09	4.45032e-07	up
128816	chr8	13986075	13986475	401	*	7.0847	6.3759	7.55789	-1.08961	3.77243e-09	4.47087e-07	down
116971	chr6	115134672	115135072	401	*	7.87282	8.22436	7.40705	0.768075	3.83881e-09	4.54522e-07	no_change
59999	chr17	22118771	22119171	401	*	5.96642	4.67014	6.63801	-1.69325	3.84131e-09	4.54522e-07	down
118706	chr6	135295506	135295906	401	*	4.66887	5.50027	2.4883	2.302	3.845e-09	4.54595e-07	up
1148	chr1	26910345	26910745	401	*	5.07436	5.84716	3.29556	2.05894	3.92526e-09	4.63714e-07	up
42441	chr14	24182973	24183373	401	*	5.24727	5.98505	3.6582	1.92642	3.9607e-09	4.67527e-07	up
83450	chr2	170772105	170772505	401	*	8.00196	7.50139	8.37288	-0.81712	3.97034e-09	4.68291e-07	no_change
35086	chr12	117450097	117450497	401	*	5.68381	6.34518	4.42684	1.66113	3.98579e-09	4.69739e-07	up
109681	chr5	144898462	144898862	401	*	6.08392	6.69869	4.99061	1.51179	4.00235e-09	4.71315e-07	up
45586	chr14	69989420	69989820	401	*	7.08735	7.53512	6.43462	1.01888	4.01898e-09	4.72897e-07	up
117098	chr6	116337850	116338250	401	*	8.23995	8.55638	7.83402	0.683235	4.03981e-09	4.74969e-07	no_change
25106	chr11	83418623	83419023	401	*	6.70674	7.19694	5.95858	1.13759	4.05505e-09	4.76383e-07	up
5534	chr1	118498308	118498708	401	*	6.75871	5.91667	7.28693	-1.24446	4.09616e-09	4.8083e-07	down
112966	chr6	50109866	50110266	401	*	7.7309	8.10458	7.22524	0.822778	4.10407e-09	4.81346e-07	no_change
113860	chr6	66896189	66896589	401	*	8.56146	8.85162	8.19785	0.622906	4.10706e-09	4.81346e-07	no_change
1361	chr1	33989846	33990246	401	*	6.44519	6.97857	5.5897	1.26233	4.11038e-09	4.81353e-07	up
111949	chr6	33415736	33416136	401	*	4.83315	5.64373	2.81037	2.21109	4.1273e-09	4.82633e-07	up
129181	chr8	23144483	23144883	401	*	5.48585	6.16708	4.15124	1.72638	4.13064e-09	4.82633e-07	up
37766	chr13	51853294	51853694	401	*	6.05675	6.6362	5.07316	1.40075	4.13109e-09	4.82633e-07	up
47654	chr14	115040793	115041193	401	*	8.31627	8.62509	7.92283	0.665644	4.14028e-09	4.83324e-07	no_change
126294	chr7	120158314	120158714	401	*	6.59546	7.11091	5.78592	1.21012	4.16367e-09	4.85672e-07	up
64401	chr17	83323989	83324389	401	*	5.51461	6.17515	4.26078	1.65777	4.19676e-09	4.89146e-07	up
133732	chr8	107109307	107109707	401	*	7.35542	6.73276	7.78894	-0.978795	4.24334e-09	4.94186e-07	no_change
114362	chr6	72881278	72881678	401	*	6.70338	7.20136	5.9367	1.1598	4.25169e-09	4.94768e-07	up
23176	chr11	63922172	63922572	401	*	8.70957	8.98235	8.3729	0.582291	4.33567e-09	5.04045e-07	no_change
2225	chr1	44102288	44102688	401	*	8.67664	8.95351	8.3337	0.591475	4.3394e-09	5.04045e-07	no_change
42931	chr14	31001497	31001897	401	*	8.17592	8.49575	7.76437	0.691999	4.34163e-09	5.04045e-07	no_change
86341	chr3	61395358	61395758	401	*	4.71395	5.56516	2.36274	2.38387	4.47907e-09	5.19593e-07	up
63866	chr17	73263128	73263528	401	*	7.38802	7.79341	6.82215	0.904266	4.49198e-09	5.20683e-07	no_change
37901	chr13	53365033	53365433	401	*	4.92922	2.27101	5.81017	-2.52232	4.51577e-09	5.2303e-07	down
119424	chr6	142913998	142914398	401	*	5.35733	6.05654	3.94759	1.78604	4.57013e-09	5.28912e-07	up
98108	chr4	132862981	132863381	401	*	4.88762	1.39318	5.82215	-2.76099	4.58982e-09	5.30775e-07	down
104567	chr5	91015180	91015580	401	*	5.24469	5.9926	3.60374	1.96157	4.59784e-09	5.31288e-07	up
112136	chr6	35539689	35540089	401	*	8.65296	8.9309	8.30838	0.594091	4.61884e-09	5.33298e-07	no_change
35325	chr13	5878712	5879112	401	*	5.10139	2.88872	5.93672	-2.30895	4.70305e-09	5.42598e-07	down
116223	chr6	100287312	100287712	401	*	8.25659	8.58477	7.83109	0.711424	4.73006e-09	5.45287e-07	no_change
5161	chr1	100878093	100878493	401	*	6.97199	6.20692	7.4693	-1.1556	4.7697e-09	5.4943e-07	down
45616	chr14	70170505	70170905	401	*	5.66806	6.31677	4.45796	1.61723	4.79236e-09	5.51208e-07	up
2551	chr1	53352517	53352917	401	*	7.87333	8.2206	7.41504	0.757538	4.7926e-09	5.51208e-07	no_change
86415	chr3	64202814	64203214	401	*	5.95182	4.70456	6.6106	-1.64954	4.80273e-09	5.51945e-07	down
112609	chr6	42324322	42324722	401	*	7.4757	7.8672	6.93669	0.868092	4.82695e-09	5.54297e-07	no_change
57807	chr16	76225010	76225410	401	*	5.71973	6.37427	4.4883	1.63571	4.85913e-09	5.57559e-07	up
44243	chr14	54443152	54443552	401	*	5.48233	6.15326	4.18865	1.69013	4.87616e-09	5.5908e-07	up
102316	chr5	35698408	35698808	401	*	5.1232	5.85839	3.5471	1.91237	4.90839e-09	5.62339e-07	up
2069	chr1	40790457	40790857	401	*	6.69952	7.18667	5.95851	1.12764	4.92915e-09	5.64281e-07	up
110840	chr6	8208954	8209354	401	*	8.28544	8.60647	7.87189	0.694341	5.01828e-09	5.7404e-07	no_change
46167	chr14	77036466	77036866	401	*	7.63443	8.00631	7.13209	0.817576	5.08365e-09	5.81068e-07	no_change
25780	chr11	89060583	89060983	401	*	9.26563	9.49551	8.99206	0.486537	5.12261e-09	5.85069e-07	no_change
99479	chr4	142222366	142222766	401	*	5.21865	5.95068	3.6581	1.89902	5.22929e-09	5.96793e-07	up
33616	chr12	99343443	99343843	401	*	5.98095	4.78971	6.62441	-1.59825	5.25577e-09	5.99352e-07	down
2781	chr1	57333593	57333993	401	*	6.29557	6.85161	5.37901	1.32751	5.34449e-09	6.08524e-07	up
140357	chr9	78623338	78623738	401	*	5.74612	6.3837	4.57566	1.57957	5.34821e-09	6.08524e-07	up
31736	chr12	69879193	69879593	401	*	6.28062	5.19856	6.89193	-1.49646	5.34854e-09	6.08524e-07	down
116826	chr6	113494428	113494828	401	*	7.98474	8.32848	7.53261	0.748105	5.4035e-09	6.14305e-07	no_change
60710	chr17	28515905	28516305	401	*	4.90178	5.69599	2.99059	2.13408	5.42325e-09	6.16076e-07	up
64299	chr17	80754581	80754981	401	*	5.69403	6.35811	4.42673	1.66478	5.42924e-09	6.16284e-07	up
101668	chr5	26622133	26622533	401	*	6.63678	5.7318	7.18862	-1.31408	5.46087e-09	6.19398e-07	down
117346	chr6	119818534	119818934	401	*	7.02755	7.48092	6.36271	1.03257	5.4836e-09	6.21499e-07	up
65558	chr18	12854774	12855174	401	*	6.699	5.8852	7.21615	-1.21312	5.55468e-09	6.29074e-07	down
41384	chr13	117975489	117975889	401	*	5.62508	6.26175	4.45782	1.5752	5.61312e-09	6.35206e-07	up
45673	chr14	70577557	70577957	401	*	8.74811	9.01854	8.41502	0.576511	5.6577e-09	6.39762e-07	no_change
27148	chr11	101820873	101821273	401	*	5.77359	6.42675	4.54723	1.6274	5.68736e-09	6.42624e-07	up
34907	chr12	112721241	112721641	401	*	8.1081	7.66222	8.44822	-0.738751	5.70773e-09	6.44433e-07	no_change
114073	chr6	70824430	70824830	401	*	8.58759	8.86836	8.23865	0.600135	5.74157e-09	6.4776e-07	no_change
69713	chr18	90580842	90581242	401	*	7.13316	6.39065	7.62095	-1.12686	5.77857e-09	6.51437e-07	down
52555	chr15	88863791	88864191	401	*	7.96809	7.48474	8.32951	-0.790579	5.79285e-09	6.52549e-07	no_change
92957	chr4	40898467	40898867	401	*	5.89958	4.55716	6.58273	-1.73071	5.801e-09	6.5297e-07	down
22297	chr11	55323751	55324151	401	*	5.83718	4.41243	6.53985	-1.79403	5.9003e-09	6.63435e-07	down
118513	chr6	134263235	134263635	401	*	6.35656	6.90612	5.45782	1.30665	5.90607e-09	6.63435e-07	up
5915	chr1	121577438	121577838	401	*	5.40736	3.73818	6.1606	-1.97661	5.90742e-09	6.63435e-07	down
81138	chr2	144759167	144759567	401	*	6.11361	6.69238	5.13201	1.39427	5.94221e-09	6.66835e-07	up
14060	chr10	69777095	69777495	401	*	5.35504	6.07391	3.8573	1.85091	5.98487e-09	6.71113e-07	up
41854	chr14	13284494	13284894	401	*	7.68199	8.04895	7.18863	0.804169	6.02619e-09	6.75234e-07	no_change
93236	chr4	44049788	44050188	401	*	5.9759	4.81541	6.61062	-1.56767	6.03815e-09	6.76063e-07	down
25412	chr11	86484385	86484785	401	*	8.91104	9.1678	8.59848	0.546052	6.05673e-09	6.77586e-07	no_change
62913	chr17	56261088	56261488	401	*	5.35402	3.54413	6.13205	-2.06647	6.06092e-09	6.77586e-07	down
112616	chr6	42373022	42373422	401	*	6.80333	7.2858	6.07323	1.11231	6.0966e-09	6.8106e-07	up
130462	chr8	47544162	47544562	401	*	5.21713	3.08251	6.04273	-2.25781	6.16741e-09	6.88451e-07	down
122355	chr7	41674382	41674782	401	*	6.28382	5.17515	6.90326	-1.51924	6.20425e-09	6.92041e-07	down
5732	chr1	119849181	119849581	401	*	6.81629	6.01226	7.32954	-1.20214	6.24548e-09	6.96115e-07	down
39424	chr13	86345277	86345677	401	*	7.38987	6.76982	7.82213	-0.974294	6.27313e-09	6.98646e-07	no_change
23374	chr11	67461888	67462288	401	*	4.92042	5.70456	3.07324	2.09122	6.28155e-09	6.98646e-07	up
102681	chr5	43860649	43861049	401	*	7.21551	6.53788	7.67474	-1.04617	6.28237e-09	6.98646e-07	down
70575	chr19	11807819	11808219	401	*	5.84634	4.54993	6.51796	-1.68806	6.3219e-09	7.02515e-07	down
124378	chr7	84248121	84248521	401	*	6.40619	6.93544	5.56148	1.2469	6.34967e-09	7.05071e-07	up
18984	chr11	6593428	6593828	401	*	5.09365	2.99526	5.91453	-2.23853	6.41197e-09	7.11454e-07	down
102581	chr5	38696599	38696999	401	*	7.2072	6.53308	7.66484	-1.04321	6.42948e-09	7.12863e-07	down
47279	chr14	103346716	103347116	401	*	8.59892	8.87551	8.25642	0.590866	6.43613e-09	7.13066e-07	no_change
67219	chr18	44593167	44593567	401	*	5.56259	3.99739	6.29557	-1.89883	6.49532e-09	7.18591e-07	down
53749	chr15	101388064	101388464	401	*	5.3389	6.03379	3.94764	1.76501	6.49572e-09	7.18591e-07	up
124097	chr7	80746341	80746741	401	*	6.24412	5.17421	6.85165	-1.48094	6.59039e-09	7.28519e-07	down
55318	chr16	22189533	22189933	401	*	5.42362	3.74072	6.1794	-1.98429	6.61808e-09	7.31033e-07	down
144646	chrX	74281538	74281938	401	*	7.51976	6.95841	7.92285	-0.895763	6.63605e-09	7.32234e-07	no_change
116646	chr6	110645606	110646006	401	*	7.35443	7.77355	6.76127	0.937273	6.63885e-09	7.32234e-07	no_change
123762	chr7	75802877	75803277	401	*	6.32259	5.30168	6.91446	-1.43484	6.72249e-09	7.4025e-07	down
119636	chr6	144890169	144890569	401	*	6.68684	7.17324	5.94762	1.12272	6.72336e-09	7.4025e-07	up
119709	chr6	145250245	145250645	401	*	8.44227	8.74538	8.05805	0.651697	6.72654e-09	7.4025e-07	no_change
18851	chr11	5802040	5802440	401	*	6.8626	7.33696	6.15114	1.08953	6.7382e-09	7.40982e-07	up
20023	chr11	22342841	22343241	401	*	7.23368	6.57414	7.68461	-1.02462	6.74903e-09	7.4146e-07	down
70577	chr19	11813755	11814155	401	*	5.90655	4.64712	6.56857	-1.65633	6.75258e-09	7.4146e-07	down
116581	chr6	108668291	108668691	401	*	7.47598	7.86763	6.93669	0.86706	6.81065e-09	7.47282e-07	no_change
1586	chr1	36244109	36244509	401	*	8.0078	8.3378	7.57921	0.714533	6.86061e-09	7.52205e-07	no_change
91923	chr4	10932325	10932725	401	*	8.0872	7.62863	8.43463	-0.75636	6.9226e-09	7.58441e-07	no_change
139123	chr9	62870706	62871106	401	*	5.77775	6.40844	4.63119	1.55467	7.13801e-09	7.81136e-07	up
105743	chr5	110122388	110122788	401	*	5.59168	4.04367	6.32114	-1.8838	7.14032e-09	7.81136e-07	down
114739	chr6	83349238	83349638	401	*	8.08434	8.41293	7.65813	0.710651	7.14971e-09	7.81585e-07	no_change
137422	chr9	40397878	40398278	401	*	7.77922	7.23707	8.17236	-0.871738	7.17726e-09	7.84018e-07	no_change
111543	chr6	29082944	29083344	401	*	6.60213	7.10074	5.83392	1.15754	7.20821e-09	7.86414e-07	up
117729	chr6	122855974	122856374	401	*	4.96204	5.75281	3.07309	2.11229	7.20984e-09	7.86414e-07	up
124278	chr7	82772828	82773228	401	*	5.18303	3.25333	5.98006	-2.13551	7.22583e-09	7.87474e-07	down
83660	chr2	173174029	173174429	401	*	5.51604	3.93634	6.25195	-1.90221	7.2302e-09	7.87474e-07	down
13305	chr10	60240406	60240806	401	*	6.32936	5.31208	6.92004	-1.42642	7.32174e-09	7.96857e-07	down
2011	chr1	39895089	39895489	401	*	4.94045	5.71502	3.15117	2.05035	7.43234e-09	8.083e-07	up
80312	chr2	129587756	129588156	401	*	7.91465	7.43509	8.27395	-0.785804	7.45442e-09	8.10105e-07	no_change
140063	chr9	75261435	75261835	401	*	7.2027	6.50401	7.67141	-1.07502	7.46219e-09	8.10354e-07	down
17093	chr10	116534314	116534714	401	*	5.67902	4.30081	6.37082	-1.75303	7.52193e-09	8.16243e-07	down
129507	chr8	26119201	26119601	401	*	8.42856	8.72148	8.06061	0.627429	7.6719e-09	8.31612e-07	no_change
117622	chr6	122344717	122345117	401	*	7.01021	7.45936	6.35452	1.01924	7.67759e-09	8.31612e-07	up
41913	chr14	14702787	14703187	401	*	7.8756	8.21967	7.4229	0.747828	7.68043e-09	8.31612e-07	no_change
25981	chr11	93955788	93956188	401	*	8.82989	9.08744	8.51614	0.547846	7.73259e-09	8.36647e-07	no_change
11670	chr10	24629062	24629462	401	*	5.50164	6.21425	4.03264	1.82176	7.84595e-09	8.47771e-07	up
125864	chr7	113186077	113186477	401	*	7.09089	7.54389	6.42687	1.02835	7.84959e-09	8.47771e-07	up
48862	chr15	12203509	12203909	401	*	7.38662	6.7598	7.82214	-0.980654	7.8526e-09	8.47771e-07	no_change
144599	chrX	73798449	73798849	401	*	6.87902	6.10746	7.37901	-1.15869	7.86851e-09	8.48869e-07	down
134275	chr8	113489402	113489802	401	*	6.40986	6.9677	5.4883	1.3292	7.88989e-09	8.50555e-07	up
147642	chrX	164262278	164262678	401	*	6.59178	5.70521	7.13687	-1.29201	7.91878e-09	8.52878e-07	down
5665	chr1	119330000	119330400	401	*	5.94818	4.76355	6.58978	-1.58763	7.92343e-09	8.52878e-07	down
97971	chr4	131722677	131723077	401	*	5.74171	6.38614	4.54703	1.59557	7.92874e-09	8.52878e-07	up
19560	chr11	16675946	16676346	401	*	7.42402	6.81962	7.84868	-0.953495	7.94083e-09	8.53558e-07	no_change
55350	chr16	22400257	22400657	401	*	5.80995	4.48736	6.48818	-1.70812	7.98346e-09	8.57517e-07	down
103278	chr5	64360326	64360726	401	*	6.13876	6.71953	5.15124	1.39806	8.08342e-09	8.67437e-07	up
117194	chr6	117953839	117954239	401	*	6.24813	6.79278	5.36273	1.2894	8.08754e-09	8.67437e-07	up
42511	chr14	25362907	25363307	401	*	6.80111	7.27395	6.09308	1.08422	8.11791e-09	8.70063e-07	up
117238	chr6	118478995	118479395	401	*	7.38	7.77514	6.83403	0.875716	8.14728e-09	8.72218e-07	no_change
116593	chr6	108704337	108704737	401	*	5.92681	6.53418	4.85742	1.47891	8.14981e-09	8.72218e-07	up
5626	chr1	119083619	119084019	401	*	7.16366	6.48282	7.62435	-1.05049	8.21458e-09	8.78239e-07	down
128209	chr7	145308832	145309232	401	*	4.90724	5.67613	3.15117	2.02479	8.21794e-09	8.78239e-07	up
27093	chr11	101465039	101465439	401	*	7.02667	7.46825	6.38711	0.998232	8.24003e-09	8.79964e-07	no_change
140643	chr9	86491750	86492150	401	*	6.20769	5.13489	6.81612	-1.48279	8.24943e-09	8.80332e-07	down
93893	chr4	56051907	56052307	401	*	5.33122	3.5586	6.10296	-2.0392	8.29655e-09	8.84722e-07	down
7592	chr1	153140832	153141232	401	*	6.2991	6.83884	5.42684	1.27527	8.33241e-09	8.87906e-07	up
112345	chr6	38433558	38433958	401	*	8.41127	8.71093	8.03259	0.64334	8.39881e-09	8.94338e-07	no_change
35751	chr13	16830363	16830763	401	*	6.26922	5.24159	6.86327	-1.43897	8.41715e-09	8.95646e-07	down
17547	chr10	120398800	120399200	401	*	7.3017	6.65055	7.74873	-1.0119	8.42357e-09	8.95684e-07	down
118067	chr6	126535286	126535686	401	*	6.2175	6.77545	5.29563	1.3294	8.5727e-09	9.10675e-07	up
42255	chr14	21052349	21052749	401	*	8.739	9.0034	8.41503	0.562986	8.58239e-09	9.10675e-07	no_change
55727	chr16	30081240	30081640	401	*	5.78302	6.41521	4.63126	1.55527	8.58302e-09	9.10675e-07	up
19096	chr11	7750988	7751388	401	*	5.86413	4.55138	6.5399	-1.69745	8.5955e-09	9.11345e-07	down
113748	chr6	64728852	64729252	401	*	8.1354	8.45546	7.72347	0.689909	8.60343e-09	9.11532e-07	no_change
54304	chr16	8788016	8788416	401	*	6.59622	5.72147	7.1369	-1.27898	8.68895e-09	9.19934e-07	down
2644	chr1	54934896	54935296	401	*	5.34207	6.05807	3.85759	1.83191	8.73721e-09	9.24382e-07	up
101051	chr5	13982469	13982869	401	*	8.20346	7.7484	8.54889	-0.751146	8.7568e-09	9.25793e-07	no_change
80939	chr2	140790363	140790763	401	*	4.94597	5.72147	3.15121	2.0479	8.77942e-09	9.27521e-07	up
114154	chr6	71440523	71440923	401	*	9.39401	9.61476	9.13327	0.465533	8.81767e-09	9.30897e-07	no_change
118603	chr6	134829929	134830329	401	*	9.19445	9.42882	8.91447	0.496055	8.82695e-09	9.31212e-07	no_change
129260	chr8	24045914	24046314	401	*	5.89923	6.51268	4.81021	1.49815	8.84091e-09	9.3202e-07	up
103428	chr5	65525954	65526354	401	*	6.67277	5.8269	7.20247	-1.2437	8.85496e-09	9.32687e-07	down
119395	chr6	142751314	142751714	401	*	8.11782	8.44473	7.69443	0.706758	8.85985e-09	9.32687e-07	no_change
94043	chr4	57834257	57834657	401	*	7.92475	7.43215	8.29129	-0.801832	8.86999e-09	9.33091e-07	no_change
1447	chr1	34504996	34505396	401	*	5.73624	6.37099	4.57564	1.56483	8.92493e-09	9.38202e-07	up
82267	chr2	158799320	158799720	401	*	5.65768	4.22251	6.36273	-1.79558	8.93634e-09	9.38734e-07	down
44197	chr14	54107231	54107631	401	*	6.16383	6.74044	5.18861	1.38463	8.94462e-09	9.38938e-07	up
129289	chr8	24427572	24427972	401	*	7.42298	7.81328	6.88624	0.862887	8.95435e-09	9.39293e-07	no_change
112543	chr6	40435947	40436347	401	*	8.02562	8.35374	7.60022	0.708693	8.99218e-09	9.42592e-07	no_change
2787	chr1	57377369	57377769	401	*	8.65419	8.93152	8.31056	0.591408	9.14254e-09	9.57675e-07	no_change
142204	chr9	110035153	110035553	401	*	6.5959	5.73308	7.13207	-1.26399	9.22671e-09	9.65807e-07	down
1076	chr1	24100084	24100484	401	*	8.24155	8.54638	7.85455	0.655048	9.3518e-09	9.78209e-07	no_change
15879	chr10	93325846	93326246	401	*	5.95855	6.55432	4.92562	1.44296	9.44216e-09	9.86963e-07	up
5681	chr1	119417550	119417950	401	*	6.40657	5.51602	6.95312	-1.29447	9.46883e-09	9.89052e-07	down
61917	chr17	43036007	43036407	401	*	7.82735	7.33167	8.19558	-0.806069	9.50391e-09	9.92015e-07	no_change
116823	chr6	113483147	113483547	401	*	8.96006	9.20731	8.66148	0.524252	9.61503e-09	1.00291e-06	no_change
114157	chr6	71493599	71493999	401	*	8.48232	8.76857	8.12485	0.611536	9.63679e-09	1.00447e-06	no_change
51953	chr15	81965094	81965494	401	*	6.40088	5.41799	6.98009	-1.39424	9.69214e-09	1.00953e-06	down
35225	chr13	3730415	3730815	401	*	5.7381	4.3401	6.43457	-1.7645	9.7066e-09	1.01032e-06	down
76746	chr2	59670387	59670787	401	*	6.20605	6.76609	5.27834	1.33507	9.79522e-09	1.01883e-06	up
147906	chrY	1245594	1245994	401	*	5.17005	0	6.17005	-2.36973	9.88026e-09	1.02695e-06	down
129489	chr8	25976510	25976910	401	*	7.24428	7.66323	6.65147	0.936552	9.89996e-09	1.02827e-06	no_change
2527	chr1	52844725	52845125	401	*	9.24365	9.47785	8.96393	0.49478	1.00714e-08	1.04535e-06	no_change
113918	chr6	67219930	67220330	401	*	6.88965	6.13393	7.38303	-1.14026	1.00809e-08	1.0456e-06	down
146944	chrX	150399243	150399643	401	*	6.11375	4.99526	6.73614	-1.52273	1.00996e-08	1.04681e-06	down
42621	chr14	26557615	26558015	401	*	6.05201	6.64339	5.03256	1.42823	1.01195e-08	1.04814e-06	up
20968	chr11	34738956	34739356	401	*	7.54906	6.9644	7.96395	-0.92749	1.02293e-08	1.05877e-06	no_change
115883	chr6	95718545	95718945	401	*	7.54765	7.93195	7.02226	0.846822	1.02468e-08	1.05983e-06	no_change
42104	chr14	19910901	19911301	401	*	6.50212	7.02072	5.68466	1.21227	1.02758e-08	1.06183e-06	up
67060	chr18	40233461	40233861	401	*	7.89363	7.38778	8.26742	-0.819729	1.02804e-08	1.06183e-06	no_change
5896	chr1	121430887	121431287	401	*	7.80641	7.31482	8.1724	-0.801301	1.03056e-08	1.06369e-06	no_change
142213	chr9	110097791	110098191	401	*	6.25167	5.25954	6.834	-1.40022	1.03374e-08	1.06622e-06	down
70636	chr19	12731025	12731425	401	*	6.04089	4.82502	6.69118	-1.61387	1.03577e-08	1.06757e-06	down
25557	chr11	87854582	87854982	401	*	5.27475	6.00752	3.71059	1.88752	1.04595e-08	1.07732e-06	up
112516	chr6	39871935	39872335	401	*	7.95756	8.29615	7.51433	0.733358	1.04866e-08	1.07935e-06	no_change
18989	chr11	6615551	6615951	401	*	7.64179	7.1042	8.03255	-0.864499	1.05252e-08	1.08257e-06	no_change
118013	chr6	125540182	125540582	401	*	5.91174	6.49952	4.90328	1.41645	1.05384e-08	1.08318e-06	up
141406	chr9	100387273	100387673	401	*	6.26783	6.80171	5.41106	1.25721	1.05723e-08	1.08591e-06	up
3253	chr1	62736583	62736983	401	*	7.04908	7.49743	6.3951	1.01406	1.06734e-08	1.09553e-06	up
129279	chr8	24355106	24355506	401	*	5.78712	6.42838	4.60369	1.58209	1.07216e-08	1.09901e-06	up
74776	chr2	26079443	26079843	401	*	6.10382	4.95177	6.7361	-1.55511	1.07221e-08	1.09901e-06	down
5832	chr1	120603485	120603885	401	*	7.33313	6.73436	7.75502	-0.944218	1.07402e-08	1.1001e-06	no_change
20017	chr11	22247055	22247455	401	*	6.49281	7.00246	5.69768	1.18633	1.07579e-08	1.10115e-06	up
101959	chr5	31108109	31108509	401	*	5.15541	3.25688	5.94767	-2.10557	1.07752e-08	1.10216e-06	down
13743	chr10	63770244	63770644	401	*	5.14471	5.89558	3.48819	1.95159	1.08231e-08	1.10629e-06	up
45328	chr14	66279314	66279714	401	*	5.50268	6.16944	4.22512	1.66256	1.08506e-08	1.10834e-06	up
74714	chr2	25363456	25363856	401	*	6.03993	6.60672	5.09309	1.35276	1.09142e-08	1.11406e-06	up
44449	chr14	55788527	55788927	401	*	6.45105	6.95978	5.6582	1.18355	1.10769e-08	1.12989e-06	up
66683	chr18	36517216	36517616	401	*	6.6192	7.11999	5.84574	1.15997	1.1086e-08	1.13004e-06	up
37667	chr13	50510919	50511319	401	*	5.75709	4.37345	6.45018	-1.74902	1.1101e-08	1.13079e-06	down
18518	chr11	3774529	3774929	401	*	6.66255	7.14797	5.9256	1.11808	1.11662e-08	1.13664e-06	up
43436	chr14	39473155	39473555	401	*	7.53727	7.91323	7.02742	0.825377	1.12403e-08	1.14306e-06	no_change
56422	chr16	36205711	36206111	401	*	6.04376	4.83829	6.69119	-1.59811	1.12447e-08	1.14306e-06	down
141562	chr9	102993771	102994171	401	*	4.83191	5.64237	2.80994	2.17677	1.13104e-08	1.14836e-06	up
111845	chr6	31563770	31564170	401	*	7.93383	8.26942	7.49574	0.726728	1.13123e-08	1.14836e-06	no_change
125641	chr7	110116781	110117181	401	*	7.70591	7.15635	8.10291	-0.878947	1.1338e-08	1.15017e-06	no_change
118542	chr6	134450737	134451137	401	*	6.37979	6.89871	5.5615	1.21196	1.13472e-08	1.15032e-06	up
115545	chr6	91706095	91706495	401	*	6.89231	7.35498	6.20707	1.05273	1.13929e-08	1.1537e-06	up
89229	chr3	113629751	113630151	401	*	8.71855	8.98526	8.3911	0.567769	1.13962e-08	1.1537e-06	no_change
112627	chr6	42645043	42645443	401	*	7.93408	8.26764	7.49944	0.721573	1.14619e-08	1.15956e-06	no_change
118086	chr6	126740228	126740628	401	*	6.91	7.36433	6.24309	1.02967	1.15712e-08	1.16983e-06	up
59621	chr17	12363702	12364102	401	*	5.63726	6.28605	4.42686	1.60546	1.15809e-08	1.17e-06	up
103087	chr5	57587006	57587406	401	*	6.83996	7.29995	6.16065	1.04604	1.15888e-08	1.17001e-06	up
9544	chr1	181740222	181740622	401	*	6.30888	5.29737	6.89766	-1.4176	1.17426e-08	1.18473e-06	down
105422	chr5	105500335	105500735	401	*	6.66914	7.16208	5.9145	1.13775	1.18149e-08	1.1912e-06	up
133665	chr8	106610918	106611318	401	*	6.09931	4.99633	6.71703	-1.50666	1.18317e-08	1.19209e-06	down
147186	chrX	153668297	153668697	401	*	7.13258	6.43629	7.60022	-1.06624	1.18729e-08	1.19542e-06	down
122374	chr7	42592399	42592799	401	*	6.69546	5.89558	7.20703	-1.19025	1.1911e-08	1.19844e-06	down
70576	chr19	11811942	11812342	401	*	4.98654	2.67014	5.83393	-2.32361	1.19406e-08	1.2006e-06	down
30003	chr12	13356138	13356538	401	*	5.48027	3.94518	6.20705	-1.86212	1.20172e-08	1.20748e-06	down
43803	chr14	47581281	47581681	401	*	5.26995	6.01226	3.658	1.91696	1.21463e-08	1.21963e-06	up
119171	chr6	140514797	140515197	401	*	7.00786	7.46359	6.33788	1.03333	1.21576e-08	1.21993e-06	up
38322	chr13	58534359	58534759	401	*	6.1982	6.76168	5.26081	1.34237	1.21849e-08	1.22185e-06	up
118977	chr6	137649131	137649531	401	*	6.84263	7.30385	6.16062	1.04943	1.22153e-08	1.22406e-06	up
43279	chr14	34660871	34661271	401	*	7.21581	7.63069	6.63118	0.924126	1.23159e-08	1.2333e-06	no_change
112046	chr6	34673510	34673910	401	*	5.11398	5.85898	3.48819	1.92654	1.24084e-08	1.24173e-06	up
83538	chr2	172377085	172377485	401	*	5.4229	3.78603	6.17003	-1.9327	1.24603e-08	1.24608e-06	down
116863	chr6	113748262	113748662	401	*	6.77203	7.2497	6.053	1.09478	1.24819e-08	1.2474e-06	up
111128	chr6	17749016	17749416	401	*	8.01511	8.34527	7.58624	0.71322	1.26578e-08	1.26412e-06	no_change
64024	chr17	76500008	76500408	401	*	7.66465	7.10247	8.06816	-0.895633	1.27826e-08	1.27573e-06	no_change
136198	chr9	15068893	15069293	401	*	5.89498	6.48471	4.88056	1.4195	1.28498e-08	1.28157e-06	up
119396	chr6	142752830	142753230	401	*	7.26566	7.68529	6.67147	0.937293	1.29137e-08	1.28707e-06	no_change
118682	chr6	135197892	135198292	401	*	6.87996	7.32869	6.22515	1.01467	1.3003e-08	1.29509e-06	up
135564	chr8	126602954	126603354	401	*	7.46845	6.87797	7.88624	-0.932228	1.31941e-08	1.31325e-06	no_change
118116	chr6	127079908	127080308	401	*	7.89043	8.23178	7.44242	0.740978	1.32169e-08	1.31464e-06	no_change
75195	chr2	30308862	30309262	401	*	5.44872	3.84892	6.18863	-1.9087	1.32595e-08	1.31798e-06	down
2880	chr1	58504827	58505227	401	*	8.77708	9.03959	8.45595	0.557797	1.33045e-08	1.32157e-06	no_change
20880	chr11	33551151	33551551	401	*	7.54094	6.98317	7.94219	-0.888316	1.33441e-08	1.32392e-06	no_change
76894	chr2	60871021	60871421	401	*	8.16248	7.71889	8.50128	-0.73372	1.33476e-08	1.32392e-06	no_change
60771	chr17	28895161	28895561	401	*	6.3008	5.31634	6.88055	-1.38881	1.3355e-08	1.32392e-06	down
47347	chr14	104467891	104468291	401	*	8.12069	8.43184	7.72344	0.668603	1.34475e-08	1.33219e-06	no_change
33879	chr12	102562355	102562755	401	*	6.04961	6.63342	5.05305	1.40068	1.34756e-08	1.33409e-06	up
26065	chr11	94546386	94546786	401	*	5.17351	5.89615	3.65813	1.84644	1.34928e-08	1.33489e-06	up
111715	chr6	30344032	30344432	401	*	5.1005	5.83107	3.5471	1.87371	1.35513e-08	1.33979e-06	up
127168	chr7	130965390	130965790	401	*	5.5377	6.17656	4.36276	1.5711	1.35746e-08	1.34119e-06	up
76974	chr2	63541828	63542228	401	*	5.54826	3.99739	6.27831	-1.8719	1.36838e-08	1.35108e-06	down
115348	chr6	89291488	89291888	401	*	6.88463	7.33969	6.21615	1.03105	1.37884e-08	1.3605e-06	up
18496	chr11	3625469	3625869	401	*	6.00646	6.57556	5.05302	1.35705	1.38073e-08	1.36145e-06	up
75205	chr2	30396225	30396625	401	*	5.23126	3.40604	6.01183	-2.052	1.38981e-08	1.36949e-06	down
144475	chrX	70712960	70713360	401	*	8.00509	7.52494	8.36472	-0.78439	1.3957e-08	1.37439e-06	no_change
18775	chr11	5317997	5318397	401	*	6.5479	5.68745	7.08317	-1.25707	1.39794e-08	1.37567e-06	down
31079	chr12	51655938	51656338	401	*	5.39079	3.62922	6.16062	-2.01937	1.4059e-08	1.38258e-06	down
117553	chr6	121194836	121195236	401	*	5.26456	5.99526	3.71052	1.87347	1.40942e-08	1.38513e-06	up
72807	chr19	47508710	47509110	401	*	5.97063	6.54885	4.99067	1.38471	1.41658e-08	1.39124e-06	up
102839	chr5	50122826	50123226	401	*	7.301	6.65493	7.74565	-1.00458	1.41866e-08	1.39236e-06	down
117124	chr6	116682346	116682746	401	*	4.83533	5.63274	2.90309	2.11655	1.42972e-08	1.40228e-06	up
124027	chr7	80207487	80207887	401	*	7.22448	7.63688	6.64478	0.917542	1.43909e-08	1.41053e-06	no_change
25804	chr11	89242128	89242528	401	*	6.72224	7.2099	5.98005	1.12133	1.45631e-08	1.42647e-06	up
112644	chr6	43271094	43271494	401	*	4.77346	5.60354	2.60353	2.24439	1.46329e-08	1.43136e-06	up
2405	chr1	51478329	51478729	401	*	9.2185	9.44355	8.95174	0.47441	1.46418e-08	1.43136e-06	no_change
44554	chr14	57057651	57058051	401	*	7.58287	7.95056	7.08817	0.804002	1.4642e-08	1.43136e-06	no_change
47265	chr14	103099549	103099949	401	*	8.56774	8.84584	8.22291	0.592868	1.47674e-08	1.4415e-06	no_change
110403	chr5	150466159	150466559	401	*	6.17892	6.74808	5.22533	1.3572	1.47688e-08	1.4415e-06	up
43906	chr14	48626155	48626555	401	*	5.82015	6.43981	4.71073	1.50967	1.4775e-08	1.4415e-06	up
118760	chr6	135748612	135749012	401	*	7.14721	7.57683	6.53263	0.963109	1.48007e-08	1.44306e-06	no_change
49810	chr15	38458281	38458681	401	*	5.52004	4.08451	6.22516	-1.78227	1.48462e-08	1.44654e-06	down
41941	chr14	15496725	15497125	401	*	5.07996	5.85371	3.29556	2.02732	1.4876e-08	1.44849e-06	up
63360	chr17	65663715	65664115	401	*	6.50447	7.01361	5.7106	1.18264	1.49494e-08	1.45468e-06	up
114288	chr6	72549151	72549551	401	*	6.56942	7.06933	5.79808	1.15718	1.50556e-08	1.46405e-06	up
93937	chr4	56947288	56947688	401	*	7.79053	8.1465	7.31691	0.774455	1.51013e-08	1.46752e-06	no_change
42056	chr14	18893678	18894078	401	*	7.23823	7.64748	6.66477	0.909399	1.51664e-08	1.47288e-06	no_change
21291	chr11	43570697	43571097	401	*	5.48357	6.16424	4.15119	1.7035	1.51781e-08	1.47305e-06	up
70696	chr19	14785585	14785985	401	*	6.89573	6.13538	7.39106	-1.14354	1.52467e-08	1.47852e-06	down
41286	chr13	114297820	114298220	401	*	7.2464	6.60707	7.68788	-0.995099	1.52544e-08	1.47852e-06	no_change
45321	chr14	66189271	66189671	401	*	5.07869	5.82869	3.42673	1.93988	1.52865e-08	1.48066e-06	up
5929	chr1	122607358	122607758	401	*	5.76953	4.40604	6.45781	-1.72555	1.53144e-08	1.48239e-06	down
75511	chr2	32325462	32325862	401	*	5.37135	6.06373	3.99073	1.74202	1.53742e-08	1.4872e-06	up
81740	chr2	153643018	153643418	401	*	6.02994	4.86896	6.6648	-1.55552	1.55296e-08	1.50126e-06	down
137128	chr9	32901451	32901851	401	*	5.16841	5.90127	3.60381	1.87759	1.55779e-08	1.50494e-06	up
118168	chr6	127561198	127561598	401	*	6.90274	7.35374	6.24306	1.0193	1.56386e-08	1.50982e-06	up
30107	chr12	16840963	16841363	401	*	5.27917	5.97044	3.90321	1.73771	1.56516e-08	1.51008e-06	up
20053	chr11	22613502	22613902	401	*	7.29248	6.62829	7.74556	-1.02535	1.57288e-08	1.51655e-06	down
9582	chr1	182045188	182045588	401	*	5.20441	3.34345	5.99077	-2.07387	1.5844e-08	1.52575e-06	down
33619	chr12	99347660	99348060	401	*	5.54335	4.05187	6.26086	-1.82818	1.58449e-08	1.52575e-06	down
60073	chr17	23681964	23682364	401	*	7.11847	7.54483	6.5106	0.953921	1.58782e-08	1.52796e-06	no_change
49706	chr15	37192806	37193206	401	*	6.15486	6.70915	5.24315	1.31335	1.59509e-08	1.53396e-06	up
78855	chr2	103372365	103372765	401	*	6.30438	6.85781	5.39507	1.30994	1.5973e-08	1.53509e-06	up
6350	chr1	132095545	132095945	401	*	5.67125	6.30388	4.51798	1.55044	1.6005e-08	1.53716e-06	up
35745	chr13	16717370	16717770	401	*	5.65058	6.30302	4.42684	1.61266	1.60283e-08	1.53841e-06	up
84706	chr3	18828755	18829155	401	*	6.32602	5.31549	6.91447	-1.41256	1.61554e-08	1.5496e-06	down
120436	chr7	7060851	7061251	401	*	5.38338	3.73818	6.13209	-1.93505	1.6188e-08	1.55172e-06	down
128177	chr7	145106387	145106787	401	*	4.57552	5.41083	2.36298	2.2622	1.62867e-08	1.56017e-06	up
80499	chr2	131883082	131883482	401	*	5.7897	4.47673	6.46552	-1.68338	1.6642e-08	1.59283e-06	down
45558	chr14	69732478	69732878	401	*	8.41401	8.70415	8.05043	0.619908	1.66492e-08	1.59283e-06	no_change
133759	chr8	107287513	107287913	401	*	6.89531	6.12417	7.39514	-1.15546	1.66698e-08	1.59377e-06	down
53617	chr15	100540999	100541399	401	*	6.25987	5.20318	6.86325	-1.4605	1.67348e-08	1.59895e-06	down
93763	chr4	53952305	53952705	401	*	8.09861	7.65308	8.43852	-0.736298	1.6851e-08	1.60901e-06	no_change
27523	chr11	104293154	104293554	401	*	6.642	7.15206	5.84585	1.18508	1.70162e-08	1.62374e-06	up
114289	chr6	72552723	72553123	401	*	7.20294	7.61824	6.61747	0.923905	1.73669e-08	1.65614e-06	no_change
111763	chr6	30739116	30739516	401	*	6.11263	6.69107	5.13201	1.38262	1.74596e-08	1.6639e-06	up
116874	chr6	113891321	113891721	401	*	6.78612	7.24342	6.11275	1.03694	1.74893e-08	1.66566e-06	up
18652	chr11	4605407	4605807	401	*	7.06497	6.38492	7.5253	-1.04493	1.77287e-08	1.68738e-06	down
91	chr1	4857487	4857887	401	*	9.10983	9.35371	8.81618	0.516534	1.783e-08	1.69593e-06	no_change
62947	chr17	56478190	56478590	401	*	6.09323	6.65834	5.15118	1.34362	1.7879e-08	1.69949e-06	up
41551	chr14	8172947	8173347	401	*	9.42147	9.63552	9.17003	0.450797	1.80532e-08	1.71495e-06	no_change
38577	chr13	63293662	63294062	401	*	6.95587	6.26087	7.42293	-1.06357	1.80921e-08	1.71754e-06	down
55845	chr16	30936064	30936464	401	*	5.76259	6.37263	4.68463	1.47843	1.82956e-08	1.73575e-06	up
42205	chr14	20640757	20641157	401	*	7.63995	7.99646	7.16536	0.775721	1.84188e-08	1.74632e-06	no_change
31264	chr12	54981440	54981840	401	*	5.14576	3.18358	5.94763	-2.12762	1.85449e-08	1.75714e-06	down
18462	chr11	3418660	3419060	401	*	5.6235	4.22069	6.32111	-1.75542	1.86339e-08	1.76445e-06	down
64426	chr17	83547165	83547565	401	*	5.9081	6.50214	4.88051	1.42805	1.87684e-08	1.77605e-06	up
119278	chr6	141333219	141333619	401	*	5.45726	6.15992	4.03258	1.77051	1.88851e-08	1.78595e-06	up
34926	chr12	112866534	112866934	401	*	5.69425	6.30817	4.6037	1.48917	1.91395e-08	1.80885e-06	up
45385	chr14	67008836	67009236	401	*	8.89355	9.14199	8.59324	0.526072	1.92406e-08	1.81724e-06	no_change
105259	chr5	103735627	103736027	401	*	6.6299	5.80566	7.15118	-1.21563	1.9443e-08	1.83519e-06	down
74636	chr2	24503006	24503406	401	*	6.85424	7.30796	6.18868	1.0264	1.96486e-08	1.85341e-06	up
44711	chr14	59200836	59201236	401	*	8.60383	8.88217	8.25865	0.592265	1.97277e-08	1.85968e-06	no_change
74029	chr2	11546063	11546463	401	*	5.92732	6.52752	4.88062	1.44606	1.97428e-08	1.85992e-06	up
118393	chr6	131388304	131388704	401	*	8.35027	8.63955	7.98807	0.617846	1.98495e-08	1.86878e-06	no_change
117260	chr6	118802253	118802653	401	*	5.09464	5.83583	3.48834	1.90057	1.99301e-08	1.87518e-06	up
111263	chr6	22867619	22868019	401	*	4.53076	5.39307	2.07314	2.36174	2.00714e-08	1.88727e-06	up
117551	chr6	121191612	121192012	401	*	5.58408	6.25371	4.29545	1.66111	2.03174e-08	1.9074e-06	up
26309	chr11	96017978	96018378	401	*	8.72141	8.99003	8.39107	0.571013	2.03227e-08	1.9074e-06	no_change
7980	chr1	157101145	157101545	401	*	6.16373	6.72761	5.22521	1.3379	2.03242e-08	1.9074e-06	up
64056	chr17	78417676	78418076	401	*	7.9084	8.23787	7.48069	0.71014	2.03528e-08	1.90888e-06	no_change
52640	chr15	89480586	89480986	401	*	6.76526	7.2355	6.06313	1.0706	2.05372e-08	1.92495e-06	up
119442	chr6	142989532	142989932	401	*	6.63048	7.11657	5.89197	1.11531	2.05706e-08	1.92686e-06	up
142624	chr9	115020120	115020520	401	*	5.39881	6.06778	4.1127	1.65951	2.0616e-08	1.92989e-06	up
124243	chr7	82236648	82237048	401	*	6.10061	6.68811	5.09296	1.40853	2.06316e-08	1.93013e-06	up
1331	chr1	33757513	33757913	401	*	7.05069	7.47344	6.45017	0.942996	2.06931e-08	1.93353e-06	no_change
35286	chr13	5185521	5185921	401	*	6.19401	5.15421	6.792	-1.43891	2.06941e-08	1.93353e-06	down
139572	chr9	68426331	68426731	401	*	5.45076	6.12319	4.15117	1.67065	2.07824e-08	1.93941e-06	up
65967	chr18	24140522	24140922	401	*	6.38719	6.91466	5.54706	1.23261	2.07832e-08	1.93941e-06	up
72866	chr19	47985575	47985975	401	*	5.70798	4.41402	6.37898	-1.66678	2.10356e-08	1.96172e-06	down
112250	chr6	37729099	37729499	401	*	6.27668	5.25422	6.86905	-1.42023	2.10824e-08	1.96484e-06	down
27094	chr11	101467872	101468272	401	*	7.57076	7.94002	7.07321	0.805832	2.11875e-08	1.9734e-06	no_change
137097	chr9	32292639	32293039	401	*	6.59164	7.07589	5.85744	1.10842	2.12395e-08	1.977e-06	up
137844	chr9	45349174	45349574	401	*	7.22572	6.60533	7.65815	-0.968316	2.13252e-08	1.98373e-06	no_change
46101	chr14	76541455	76541855	401	*	5.44058	6.11041	4.15112	1.66223	2.139e-08	1.98851e-06	up
87980	chr3	94783556	94783956	401	*	5.16425	5.90757	3.54706	1.90731	2.15624e-08	2.00324e-06	up
44582	chr14	57407360	57407760	401	*	6.90444	7.35208	6.25198	1.00897	2.15756e-08	2.00324e-06	up
84504	chr3	10486116	10486516	401	*	7.04488	6.33633	7.51795	-1.07785	2.16021e-08	2.00444e-06	down
56169	chr16	33594132	33594532	401	*	6.06938	6.63961	5.11272	1.35545	2.16158e-08	2.00446e-06	up
27384	chr11	103257918	103258318	401	*	5.219	5.94014	3.71065	1.82939	2.16801e-08	2.00916e-06	up
414	chr1	10872281	10872681	401	*	5.23509	5.97044	3.65817	1.87918	2.18945e-08	2.02776e-06	up
63055	chr17	57079888	57080288	401	*	5.18749	5.90183	3.71059	1.8061	2.19315e-08	2.02991e-06	up
107993	chr5	129244394	129244794	401	*	5.42093	6.09554	4.11278	1.67802	2.19525e-08	2.03059e-06	up
33421	chr12	91683611	91684011	401	*	7.42458	6.85664	7.83103	-0.899546	2.21309e-08	2.04581e-06	no_change
84584	chr3	14948088	14948488	401	*	5.81748	6.44416	4.68456	1.52669	2.22348e-08	2.05413e-06	up
118512	chr6	134256346	134256746	401	*	7.44015	7.82461	6.91447	0.844052	2.23069e-08	2.05908e-06	no_change
129468	chr8	25819323	25819723	401	*	6.27748	6.80903	5.42681	1.24379	2.2323e-08	2.05908e-06	up
70093	chr19	5966684	5967084	401	*	6.8917	6.18783	7.36271	-1.07253	2.23302e-08	2.05908e-06	down
129437	chr8	25597309	25597709	401	*	8.11501	8.42659	7.71705	0.668708	2.23838e-08	2.06205e-06	no_change
19765	chr11	19972358	19972758	401	*	6.64051	5.78287	7.17472	-1.25362	2.24029e-08	2.06205e-06	down
47150	chr14	100889754	100890154	401	*	5.77975	6.39509	4.6846	1.49071	2.24042e-08	2.06205e-06	up
97101	chr4	123543716	123544116	401	*	5.95965	4.79094	6.59674	-1.55819	2.24875e-08	2.06843e-06	down
2972	chr1	59448562	59448962	401	*	7.49692	6.9013	7.91726	-0.935203	2.27079e-08	2.08741e-06	no_change
31839	chr12	71003997	71004397	401	*	6.34728	5.36689	6.92564	-1.37636	2.27431e-08	2.08921e-06	down
104051	chr5	76013796	76014196	401	*	5.45962	6.12465	4.18868	1.64507	2.27558e-08	2.08921e-06	up
31731	chr12	69828177	69828577	401	*	7.11402	6.45431	7.56503	-1.01699	2.27733e-08	2.08952e-06	down
18793	chr11	5444722	5445122	401	*	8.69485	8.96333	8.36471	0.57025	2.28102e-08	2.09161e-06	no_change
48691	chr15	9213015	9213415	401	*	7.51271	6.92087	7.93118	-0.930448	2.29064e-08	2.09913e-06	no_change
23240	chr11	65100011	65100411	401	*	7.2983	7.70505	6.72979	0.900555	2.29434e-08	2.10122e-06	no_change
48145	chr14	121435889	121436289	401	*	5.98281	6.56516	4.99061	1.39159	2.30437e-08	2.1091e-06	up
47296	chr14	103513122	103513522	401	*	5.45779	6.13199	4.15124	1.67493	2.31284e-08	2.11554e-06	up
2443	chr1	51879308	51879708	401	*	7.15911	7.56983	6.58274	0.910865	2.33484e-08	2.13435e-06	no_change
43376	chr14	36968593	36968993	401	*	8.01615	8.33442	7.60718	0.684153	2.37765e-08	2.17214e-06	no_change
119984	chr6	148444182	148444582	401	*	8.18489	8.48959	7.79811	0.652736	2.42748e-08	2.21629e-06	no_change
92331	chr4	21873756	21874156	401	*	5.53082	4.14164	6.22523	-1.74179	2.44951e-08	2.23413e-06	down
97090	chr4	123422830	123423230	401	*	6.60705	7.10768	5.83399	1.15403	2.45007e-08	2.23413e-06	up
43951	chr14	49171844	49172244	401	*	8.17091	8.48207	7.77363	0.667998	2.45156e-08	2.23413e-06	no_change
118226	chr6	128102564	128102964	401	*	5.40449	6.07491	4.11275	1.66201	2.47462e-08	2.25377e-06	up
20809	chr11	32835014	32835414	401	*	7.27959	6.66876	7.70738	-0.95603	2.4784e-08	2.25582e-06	no_change
9297	chr1	179386300	179386700	401	*	6.19888	5.17421	6.79198	-1.42139	2.48273e-08	2.25837e-06	down
64519	chr17	84044432	84044832	401	*	4.62267	5.46362	2.36265	2.26572	2.48546e-08	2.25946e-06	up
114248	chr6	72355179	72355579	401	*	7.80478	8.14506	7.35863	0.735545	2.50118e-08	2.2713e-06	no_change
50814	chr15	65926366	65926766	401	*	7.7716	7.2373	8.16063	-0.8563	2.50155e-08	2.2713e-06	no_change
3195	chr1	61525875	61526275	401	*	5.7035	6.32869	4.57559	1.51947	2.51077e-08	2.27827e-06	up
43120	chr14	32835509	32835909	401	*	5.24222	5.92451	3.90332	1.69811	2.5462e-08	2.309e-06	up
137655	chr9	43679275	43679675	401	*	6.60677	7.09252	5.86904	1.1134	2.55824e-08	2.31731e-06	up
31776	chr12	70284972	70285372	401	*	6.548	7.05424	5.76126	1.17028	2.55849e-08	2.31731e-06	up
113598	chr6	59185304	59185704	401	*	4.72176	5.51602	2.81024	2.08528	2.56622e-08	2.32288e-06	up
65477	chr18	11883401	11883801	401	*	6.32159	5.31464	6.90887	-1.40327	2.5711e-08	2.32588e-06	down
74279	chr2	17978200	17978600	401	*	6.66473	5.85722	7.17936	-1.19324	2.575e-08	2.32798e-06	down
100402	chr4	153806252	153806652	401	*	6.24909	6.80014	5.34626	1.29746	2.57973e-08	2.33002e-06	up
147433	chrX	160448496	160448896	401	*	6.93111	6.19764	7.41503	-1.10696	2.5804e-08	2.33002e-06	down
26272	chr11	95805590	95805990	401	*	7.22811	7.6288	6.67143	0.884695	2.58335e-08	2.33126e-06	no_change
25402	chr11	86436134	86436534	401	*	5.54899	6.22756	4.22508	1.68665	2.58683e-08	2.33297e-06	up
65526	chr18	12385640	12386040	401	*	6.19576	5.19856	6.77978	-1.39514	2.61294e-08	2.3543e-06	down
12458	chr10	41415372	41415772	401	*	6.56445	5.70846	7.09803	-1.24934	2.61366e-08	2.3543e-06	down
324	chr1	9748281	9748681	401	*	8.94858	9.18906	8.65982	0.507986	2.62224e-08	2.36059e-06	no_change
34872	chr12	112516798	112517198	401	*	7.47719	7.85205	6.96937	0.819213	2.63029e-08	2.36639e-06	no_change
24934	chr11	80784250	80784650	401	*	5.30548	6.02385	3.81009	1.81586	2.6333e-08	2.36766e-06	up
130426	chr8	47218026	47218426	401	*	6.33592	6.86631	5.48825	1.23783	2.63808e-08	2.37053e-06	up
33706	chr12	100235421	100235821	401	*	6.83186	7.28384	6.17004	1.01974	2.67254e-08	2.40003e-06	up
87124	chr3	84619043	84619443	401	*	4.56166	5.4426	1.90349	2.42095	2.68248e-08	2.40749e-06	up
23230	chr11	64997153	64997553	401	*	6.67973	7.16306	5.94765	1.10642	2.70411e-08	2.42535e-06	up
77364	chr2	71290047	71290447	401	*	5.2783	3.54703	6.04283	-1.97454	2.70566e-08	2.42535e-06	down
25425	chr11	86580405	86580805	401	*	6.53264	7.03771	5.74877	1.16616	2.73459e-08	2.4498e-06	up
91731	chr4	6115915	6116315	401	*	5.72656	4.41083	6.40308	-1.67806	2.77806e-08	2.48724e-06	down
23150	chr11	63350221	63350621	401	*	6.5542	7.06803	5.74869	1.19033	2.78949e-08	2.49596e-06	up
56599	chr16	38447361	38447761	401	*	6.67234	5.89501	7.17473	-1.15728	2.79235e-08	2.49701e-06	down
49018	chr15	16130928	16131328	401	*	7.42597	6.83736	7.84283	-0.925733	2.8019e-08	2.50371e-06	no_change
144613	chrX	73930677	73931077	401	*	7.27837	6.6914	7.6944	-0.924687	2.80323e-08	2.50371e-06	no_change
32984	chr12	85094012	85094412	401	*	6.2615	6.80505	5.37905	1.27537	2.81494e-08	2.51208e-06	up
106342	chr5	114728115	114728515	401	*	5.35948	3.79094	6.09314	-1.86691	2.816e-08	2.51208e-06	down
22688	chr11	59600878	59601278	401	*	5.04896	5.78102	3.48826	1.86011	2.82135e-08	2.51496e-06	up
34047	chr12	104726381	104726781	401	*	6.59966	5.75917	7.12728	-1.22844	2.82262e-08	2.51496e-06	down
27788	chr11	106637770	106638170	401	*	5.2631	3.61821	6.01176	-1.92011	2.82441e-08	2.51504e-06	down
43472	chr14	40915040	40915440	401	*	5.8899	6.45508	4.94766	1.33877	2.86726e-08	2.55165e-06	up
2211	chr1	43933665	43934065	401	*	9.13382	9.35745	8.86904	0.470966	2.87635e-08	2.55821e-06	no_change
119562	chr6	143960493	143960893	401	*	6.61433	7.1082	5.85745	1.13529	2.92716e-08	2.60183e-06	up
111116	chr6	17636747	17637147	401	*	8.17891	8.48558	7.78894	0.655881	2.93752e-08	2.60947e-06	no_change
1872	chr1	38627339	38627739	401	*	7.23358	7.64048	6.66477	0.899916	2.97616e-08	2.64221e-06	no_change
45766	chr14	72807261	72807661	401	*	4.63357	5.46054	2.48823	2.20358	2.98949e-08	2.65245e-06	up
136351	chr9	20073587	20073987	401	*	5.52491	6.1789	4.29549	1.60546	2.99147e-08	2.65261e-06	up
115184	chr6	87811653	87812053	401	*	8.51633	8.7908	8.17708	0.583692	2.99579e-08	2.65486e-06	no_change
51353	chr15	76887045	76887445	401	*	6.21626	5.17045	6.81617	-1.43782	3.02522e-08	2.67933e-06	down
23636	chr11	69503787	69504187	401	*	5.50935	6.1685	4.26076	1.6213	3.03519e-08	2.68655e-06	up
134260	chr8	112698112	112698512	401	*	7.00222	7.44766	6.35445	1.001	3.03775e-08	2.68721e-06	up
124515	chr7	89837850	89838250	401	*	5.32342	5.99367	4.03238	1.65748	3.04386e-08	2.69101e-06	up
59597	chr17	12171126	12171526	401	*	5.02793	5.7804	3.36282	1.92852	3.06329e-08	2.70656e-06	up
44571	chr14	57338665	57339065	401	*	5.3509	6.02808	4.03251	1.67969	3.06745e-08	2.70862e-06	up
145435	chrX	101740663	101741063	401	*	5.44805	3.89101	6.17936	-1.8542	3.07057e-08	2.70976e-06	down
21466	chr11	46020295	46020695	401	*	6.69428	5.88003	7.2116	-1.19786	3.08189e-08	2.71812e-06	down
39634	chr13	92703398	92703798	401	*	7.21632	6.59724	7.64811	-0.964483	3.10832e-08	2.73981e-06	no_change
90078	chr3	130180514	130180914	401	*	6.80758	7.25263	6.16065	1.00069	3.11948e-08	2.748e-06	up
54147	chr16	4913823	4914223	401	*	7.02972	6.33717	7.49568	-1.05622	3.12572e-08	2.75187e-06	down
134427	chr8	116735304	116735704	401	*	5.81862	6.40639	4.81017	1.40273	3.1479e-08	2.76974e-06	up
116497	chr6	107529593	107529993	401	*	6.73238	7.18314	6.0732	1.01493	3.16503e-08	2.78316e-06	up
988	chr1	21961180	21961580	401	*	7.69604	8.04534	7.23419	0.755837	3.18374e-08	2.79794e-06	no_change
24043	chr11	73018762	73019162	401	*	8.29549	8.58788	7.92839	0.624208	3.18919e-08	2.80107e-06	no_change
60435	chr17	26603239	26603639	401	*	5.38055	3.72027	6.13212	-1.92017	3.19118e-08	2.80116e-06	down
112054	chr6	34735283	34735683	401	*	5.28036	5.96114	3.94756	1.68901	3.19984e-08	2.80709e-06	up
117348	chr6	119848113	119848513	401	*	8.42353	8.70358	8.07568	0.596003	3.21888e-08	2.82212e-06	no_change
112803	chr6	48086425	48086825	401	*	8.00773	8.32933	7.59324	0.69029	3.22311e-08	2.82416e-06	no_change
22815	chr11	60526510	60526910	401	*	5.18518	3.40284	5.95858	-1.99828	3.22759e-08	2.8264e-06	down
32635	chr12	80838785	80839185	401	*	5.83332	4.48433	6.51807	-1.70254	3.24767e-08	2.84231e-06	down
120453	chr7	10757566	10757966	401	*	5.44067	3.84657	6.17946	-1.88107	3.2522e-08	2.84459e-06	down
94881	chr4	84203685	84204085	401	*	5.6371	6.26843	4.48832	1.5349	3.26185e-08	2.85057e-06	up
73647	chr2	4409750	4410150	401	*	4.83765	5.62176	2.99065	2.04091	3.26289e-08	2.85057e-06	up
98387	chr4	134480926	134481326	401	*	8.04592	7.59125	8.39112	-0.745398	3.27712e-08	2.86131e-06	no_change
64949	chr17	88346879	88347279	401	*	7.19879	7.62914	6.58271	0.960457	3.28171e-08	2.86362e-06	no_change
111556	chr6	29193914	29194314	401	*	6.73668	7.20321	6.04288	1.05778	3.29185e-08	2.87078e-06	up
108375	chr5	134312708	134313108	401	*	6.22066	5.20685	6.81019	-1.41203	3.31266e-08	2.88722e-06	down
23177	chr11	63925224	63925624	401	*	7.56491	7.93096	7.07319	0.796108	3.33067e-08	2.90122e-06	no_change
2909	chr1	58761441	58761841	401	*	7.91583	8.24746	7.48449	0.71399	3.37031e-08	2.93401e-06	no_change
41649	chr14	9990668	9991068	401	*	4.60925	5.4331	2.48815	2.18508	3.38087e-08	2.94148e-06	up
12465	chr10	41464588	41464988	401	*	5.99369	4.8933	6.61062	-1.48854	3.39448e-08	2.95158e-06	down
27732	chr11	106313560	106313960	401	*	6.0622	6.62309	5.13209	1.32337	3.41801e-08	2.9703e-06	up
27399	chr11	103340674	103341074	401	*	7.05159	7.47478	6.45018	0.941036	3.42161e-08	2.97167e-06	no_change
2161	chr1	43138354	43138754	401	*	5.79542	6.40759	4.7106	1.47427	3.44672e-08	2.99173e-06	up
35620	chr13	12542056	12542456	401	*	7.17118	7.58094	6.59671	0.906762	3.48009e-08	3.01892e-06	no_change
124253	chr7	82275813	82276213	401	*	5.61556	6.23163	4.518	1.48639	3.51581e-08	3.04812e-06	up
30247	chr12	20806558	20806958	401	*	5.19726	3.48433	5.95851	-1.95667	3.51814e-08	3.04836e-06	down
118712	chr6	135324919	135325319	401	*	5.00207	5.74966	3.36278	1.90793	3.54257e-08	3.06772e-06	up
17447	chr10	119622856	119623256	401	*	5.00205	5.74966	3.36265	1.90788	3.55168e-08	3.07245e-06	up
131925	chr8	79097014	79097414	401	*	5.46727	6.12465	4.22524	1.61319	3.55218e-08	3.07245e-06	up
119435	chr6	142964574	142964974	401	*	7.55005	7.91903	7.05302	0.803936	3.5636e-08	3.08053e-06	no_change
45110	chr14	63940866	63941266	401	*	5.83315	6.43349	4.78601	1.43865	3.57037e-08	3.08373e-06	up
5822	chr1	120466689	120467089	401	*	6.06208	4.94298	6.68465	-1.50458	3.57148e-08	3.08373e-06	down
113573	chr6	58640333	58640733	401	*	8.59332	8.85611	8.27176	0.556924	3.57448e-08	3.08453e-06	no_change
121433	chr7	27818820	27819220	401	*	5.48927	3.90919	6.22525	-1.87253	3.58147e-08	3.08875e-06	down
84695	chr3	18620636	18621036	401	*	7.01426	6.32912	7.4769	-1.04688	3.58745e-08	3.0921e-06	down
108560	chr5	135431754	135432154	401	*	4.66706	1.40604	5.58978	-2.5541	3.60862e-08	3.10848e-06	down
23373	chr11	67454820	67455220	401	*	7.29341	7.68131	6.76126	0.851064	3.61065e-08	3.10848e-06	no_change
40754	chr13	108119942	108120342	401	*	6.5295	5.61959	7.08314	-1.30479	3.61327e-08	3.10893e-06	down
101367	chr5	22572886	22573286	401	*	6.07406	4.9942	6.68469	-1.46917	3.63544e-08	3.12618e-06	down
86422	chr3	64321841	64322241	401	*	7.48393	6.87884	7.90893	-0.946323	3.64942e-08	3.13638e-06	no_change
56142	chr16	33428351	33428751	401	*	7.43063	6.85132	7.84283	-0.912558	3.66341e-08	3.14657e-06	no_change
40446	chr13	102756074	102756474	401	*	5.66679	6.28952	4.54716	1.50655	3.67625e-08	3.15567e-06	up
34115	chr12	105126483	105126883	401	*	5.67253	4.33507	6.35446	-1.68918	3.67826e-08	3.15567e-06	down
129209	chr8	23289177	23289577	401	*	5.0827	5.83346	3.42673	1.91749	3.69678e-08	3.16809e-06	up
47919	chr14	119099086	119099486	401	*	7.59441	7.94944	7.12245	0.769	3.69703e-08	3.16809e-06	no_change
68	chr1	4660097	4660497	401	*	6.75174	7.22047	6.05302	1.06228	3.75037e-08	3.21194e-06	up
17276	chr10	117741486	117741886	401	*	5.68059	4.37509	6.35453	-1.66436	3.76198e-08	3.22002e-06	down
40775	chr13	108301433	108301833	401	*	6.10166	5.04778	6.70414	-1.44688	3.7799e-08	3.23349e-06	down
27234	chr11	102327215	102327615	401	*	6.33234	6.86135	5.48825	1.23203	3.78423e-08	3.23504e-06	up
115680	chr6	93416035	93416435	401	*	7.02583	7.46323	6.39508	0.978867	3.78651e-08	3.23504e-06	no_change
78744	chr2	101756293	101756693	401	*	6.09856	6.67214	5.13217	1.36056	3.78828e-08	3.23504e-06	up
17227	chr10	117411106	117411506	401	*	6.54412	5.64712	7.09305	-1.28924	3.80376e-08	3.24639e-06	down
75087	chr2	29481879	29482279	401	*	6.37304	5.4813	6.92003	-1.28215	3.81347e-08	3.2528e-06	down
129105	chr8	22593776	22594176	401	*	8.31725	8.61294	7.94492	0.630782	3.81739e-08	3.25426e-06	no_change
131319	chr8	70317173	70317573	401	*	6.31078	5.37181	6.8748	-1.33032	3.83313e-08	3.2658e-06	down
101371	chr5	22706069	22706469	401	*	6.67972	5.88635	7.18866	-1.17502	3.8421e-08	3.27156e-06	down
99612	chr4	144934557	144934957	401	*	6.83074	6.06214	7.32952	-1.14835	3.85053e-08	3.27685e-06	down
83373	chr2	170257751	170258151	401	*	6.66964	5.88578	7.17471	-1.16386	3.86675e-08	3.28876e-06	down
125889	chr7	113419422	113419822	401	*	5.5406	6.21705	4.22517	1.67218	3.87135e-08	3.29079e-06	up
82494	chr2	163386789	163387189	401	*	6.7392	7.20689	6.0428	1.05851	3.89464e-08	3.30867e-06	up
43171	chr14	33923246	33923646	401	*	6.75596	7.21751	6.07321	1.04348	3.9157e-08	3.32466e-06	up
62309	chr17	46874166	46874566	401	*	6.22591	6.75599	5.37903	1.23349	3.92703e-08	3.33133e-06	up
14600	chr10	77191082	77191482	401	*	6.82703	6.0995	7.30839	-1.09638	3.92806e-08	3.33133e-06	down
25354	chr11	85850831	85851231	401	*	6.53802	7.0299	5.78588	1.12696	3.9348e-08	3.33513e-06	up
140822	chr9	89874433	89874833	401	*	4.98602	5.73053	3.36278	1.89529	3.94618e-08	3.34286e-06	up
30724	chr12	35642366	35642766	401	*	6.77427	5.98237	7.28262	-1.17121	3.9532e-08	3.34689e-06	down
87912	chr3	93506220	93506620	401	*	6.93791	7.37675	6.30413	0.982931	3.98713e-08	3.37368e-06	no_change
109998	chr5	147870281	147870681	401	*	4.73748	2.0905	5.61745	-2.3923	3.99286e-08	3.3766e-06	down
12596	chr10	42646354	42646754	401	*	6.25723	5.28163	6.83397	-1.36929	3.99773e-08	3.37879e-06	down
46057	chr14	76276646	76277046	401	*	5.21292	5.92171	3.7611	1.77524	4.0009e-08	3.37954e-06	up
84169	chr3	3666730	3667130	401	*	6.75299	5.9296	7.27393	-1.20525	4.01165e-08	3.38668e-06	down
105160	chr5	102101757	102102157	401	*	6.35041	5.37917	6.92566	-1.36553	4.04385e-08	3.41192e-06	down
105609	chr5	107853851	107854251	401	*	6.02278	4.99314	6.61749	-1.41965	4.05033e-08	3.41544e-06	down
2929	chr1	58973323	58973723	401	*	8.37253	8.6542	8.0222	0.599447	4.05717e-08	3.41926e-06	no_change
12887	chr10	49417273	49417673	401	*	7.76561	7.25998	8.13928	-0.814874	4.08402e-08	3.43993e-06	no_change
79949	chr2	124404630	124405030	401	*	6.28051	5.32144	6.85157	-1.35277	4.09115e-08	3.44397e-06	down
5641	chr1	119157149	119157549	401	*	6.27072	5.22989	6.86904	-1.42803	4.10689e-08	3.45488e-06	down
22873	chr11	61119927	61120327	401	*	4.86513	5.62657	3.15112	1.95221	4.10878e-08	3.45488e-06	up
1466	chr1	34677898	34678298	401	*	6.36885	6.87768	5.57575	1.17321	4.11173e-08	3.4554e-06	up
89026	chr3	107995982	107996382	401	*	6.70923	5.89842	7.22519	-1.19354	4.21968e-08	3.54288e-06	down
123579	chr7	71991838	71992238	401	*	6.34725	6.87624	5.50321	1.23039	4.22062e-08	3.54288e-06	up
147846	chrX	168673722	168674122	401	*	8.62033	8.88666	8.29346	0.564722	4.22956e-08	3.54837e-06	no_change
117399	chr6	120211502	120211902	401	*	7.45971	7.87188	6.88047	0.912408	4.23927e-08	3.5545e-06	no_change
28506	chr11	114883221	114883621	401	*	4.93191	5.69205	3.22515	1.94568	4.25539e-08	3.56405e-06	up
145542	chrX	103311758	103312158	401	*	8.3397	7.92493	8.66147	-0.69122	4.25549e-08	3.56405e-06	no_change
116119	chr6	99383844	99384244	401	*	6.14494	6.6891	5.26085	1.27338	4.27709e-08	3.58012e-06	up
11522	chr10	21829132	21829532	401	*	7.65891	7.14383	8.03769	-0.829042	4.29623e-08	3.59315e-06	no_change
105507	chr5	106383995	106384395	401	*	6.18537	6.71889	5.32954	1.24276	4.29752e-08	3.59315e-06	up
76135	chr2	40332479	40332879	401	*	6.41804	5.51454	6.96935	-1.293	4.31131e-08	3.60265e-06	down
142555	chr9	114612574	114612974	401	*	5.23503	3.55283	5.99069	-1.9314	4.33474e-08	3.61955e-06	down
41829	chr14	12551347	12551747	401	*	7.01077	7.43313	6.41105	0.938378	4.33643e-08	3.61955e-06	no_change
87979	chr3	94781119	94781519	401	*	5.15291	5.85956	3.71065	1.76575	4.35697e-08	3.63464e-06	up
6200	chr1	130731740	130732140	401	*	7.26227	7.66036	6.71063	0.875293	4.37507e-08	3.64768e-06	no_change
111600	chr6	29473859	29474259	401	*	8.24676	8.55303	7.85745	0.654556	4.38907e-08	3.65729e-06	no_change
26042	chr11	94346550	94346950	401	*	4.47965	5.33675	2.07314	2.29911	4.42276e-08	3.6833e-06	up
128374	chr8	8392610	8393010	401	*	5.19255	5.89672	3.76123	1.75772	4.43931e-08	3.695e-06	up
129584	chr8	27174465	27174865	401	*	7.9078	8.23244	7.48822	0.69668	4.47156e-08	3.71975e-06	no_change
42431	chr14	24148857	24149257	401	*	7.41172	7.8172	6.8457	0.893336	4.48166e-08	3.7248e-06	no_change
105017	chr5	100467297	100467697	401	*	7.16552	6.54044	7.60021	-0.969918	4.48268e-08	3.7248e-06	no_change
26852	chr11	99657058	99657458	401	*	6.26515	6.79801	5.41102	1.2401	4.48582e-08	3.72532e-06	up
86033	chr3	53457739	53458139	401	*	5.68752	4.40924	6.35448	-1.63799	4.50845e-08	3.74201e-06	down
112628	chr6	42692892	42693292	401	*	8.21604	8.51043	7.84578	0.627844	4.52018e-08	3.74964e-06	no_change
42279	chr14	21458770	21459170	401	*	5.97606	6.55612	4.99066	1.37697	4.52837e-08	3.75433e-06	up
23186	chr11	63977824	63978224	401	*	5.39436	6.06221	4.11261	1.64255	4.59841e-08	3.81027e-06	up
83686	chr2	173321251	173321651	401	*	5.07046	5.80687	3.48826	1.86241	4.60708e-08	3.81531e-06	up
42036	chr14	18331622	18332022	401	*	7.67503	8.02006	7.22065	0.74502	4.62045e-08	3.82425e-06	no_change
115951	chr6	97205533	97205933	401	*	9.00676	9.25015	8.7138	0.51338	4.62612e-08	3.82679e-06	no_change
34376	chr12	108396096	108396496	401	*	6.44179	6.94128	5.67145	1.14611	4.63889e-08	3.83521e-06	up
9822	chr1	185085794	185086194	401	*	4.96265	5.75352	3.07304	2.05257	4.64401e-08	3.8373e-06	up
130319	chr8	45579705	45580105	401	*	5.2817	5.96277	3.94773	1.68196	4.68231e-08	3.86679e-06	up
95506	chr4	99675163	99675563	401	*	6.08873	4.99314	6.7042	-1.4796	4.69916e-08	3.87854e-06	down
79420	chr2	115693827	115694227	401	*	5.26224	3.61268	6.01179	-1.90645	4.70962e-08	3.885e-06	down
99660	chr4	145319315	145319715	401	*	4.73703	5.51899	2.90332	2.01842	4.73858e-08	3.90671e-06	up
83419	chr2	170527217	170527617	401	*	5.66544	6.28779	4.5471	1.50185	4.77038e-08	3.93074e-06	up
65745	chr18	19960108	19960508	401	*	5.01002	5.75917	3.36253	1.90534	4.79516e-08	3.94896e-06	up
25423	chr11	86577225	86577625	401	*	7.10794	7.5255	6.51792	0.92458	4.8115e-08	3.95976e-06	no_change
59873	chr17	17424981	17425381	401	*	6.42577	5.52867	6.97473	-1.28396	4.81363e-08	3.95976e-06	down
130188	chr8	41348515	41348915	401	*	7.92923	8.25552	7.50688	0.700208	4.82425e-08	3.96629e-06	no_change
146919	chrX	147215220	147215620	401	*	5.8103	4.60433	6.45787	-1.57412	4.82795e-08	3.96712e-06	down
133060	chr8	94551656	94552056	401	*	5.27114	3.66747	6.01181	-1.87318	4.8357e-08	3.97076e-06	down
117328	chr6	119536156	119536556	401	*	5.59267	6.22892	4.42684	1.54335	4.83774e-08	3.97076e-06	up
8632	chr1	167620466	167620866	401	*	5.74663	6.33507	4.73614	1.40116	4.86484e-08	3.98927e-06	up
47929	chr14	119273064	119273464	401	*	6.02642	6.59544	5.07321	1.3419	4.86813e-08	3.98927e-06	up
31701	chr12	69524562	69524962	401	*	6.5089	7.00936	5.73622	1.14812	4.86838e-08	3.98927e-06	up
116852	chr6	113668562	113668962	401	*	6.57855	7.06217	5.8458	1.10135	4.88611e-08	4.00158e-06	up
5345	chr1	108046187	108046587	401	*	5.00989	5.7465	3.42673	1.86212	4.90973e-08	4.01869e-06	up
20331	chr11	26370190	26370590	401	*	6.01714	4.92618	6.63119	-1.4775	4.92165e-08	4.02622e-06	down
118707	chr6	135296296	135296696	401	*	5.93483	6.50064	4.99081	1.33365	4.93024e-08	4.03102e-06	up
25193	chr11	84129409	84129809	401	*	8.06186	8.37694	7.65818	0.674615	4.94579e-08	4.04151e-06	no_change
141813	chr9	106345166	106345566	401	*	6.16427	6.70915	5.27823	1.27447	4.95699e-08	4.04842e-06	up
135132	chr8	122909553	122909953	401	*	5.67953	4.37017	6.35445	-1.66004	4.96634e-08	4.05382e-06	down
144638	chrX	74246340	74246740	401	*	7.71124	7.21796	8.07815	-0.796884	4.97449e-08	4.05535e-06	no_change
99494	chr4	142340044	142340444	401	*	5.60763	6.23028	4.4883	1.50144	4.97464e-08	4.05535e-06	up
129165	chr8	23028107	23028507	401	*	8.10741	8.42221	7.70419	0.673211	4.97644e-08	4.05535e-06	no_change
49811	chr15	38459529	38459929	401	*	4.73749	2.0905	5.61747	-2.37784	5.01003e-08	4.08047e-06	down
26602	chr11	97826409	97826809	401	*	5.68306	6.30211	4.57571	1.48988	5.04748e-08	4.10871e-06	up
82	chr1	4785491	4785891	401	*	7.77209	8.11029	7.32952	0.729038	5.05452e-08	4.11217e-06	no_change
8	chr1	3445667	3446067	401	*	5.4211	6.07592	4.18861	1.59985	5.06237e-08	4.1163e-06	up
116255	chr6	100424791	100425191	401	*	7.48243	7.87461	6.94212	0.858812	5.07408e-08	4.12356e-06	no_change
35206	chr13	3531960	3532360	401	*	6.60221	5.80505	7.11269	-1.17633	5.10879e-08	4.14948e-06	down
140860	chr9	90217458	90217858	401	*	6.28902	5.32059	6.8633	-1.35892	5.17215e-08	4.19864e-06	down
29247	chr11	119760277	119760677	401	*	5.21567	3.54413	5.96935	-1.91584	5.21289e-08	4.22939e-06	down
121054	chr7	24465250	24465650	401	*	5.53288	6.17038	4.36269	1.54463	5.26052e-08	4.26387e-06	up
117959	chr6	125285886	125286286	401	*	6.71845	7.17679	6.04277	1.03238	5.26115e-08	4.26387e-06	up
79425	chr2	115747646	115748046	401	*	6.80576	6.04829	7.29988	-1.13185	5.28245e-08	4.27879e-06	down
136572	chr9	21762122	21762522	401	*	6.57191	5.76042	7.08813	-1.19068	5.39843e-08	4.37034e-06	down
114664	chr6	82854340	82854740	401	*	5.11164	5.82082	3.65807	1.76843	5.41172e-08	4.37668e-06	up
70273	chr19	7261590	7261990	401	*	7.34968	6.71502	7.78894	-0.979457	5.4143e-08	4.37668e-06	no_change
19344	chr11	11881730	11882130	401	*	7.08057	7.51043	6.46551	0.95681	5.41515e-08	4.37668e-06	no_change
119410	chr6	142845321	142845721	401	*	5.24086	5.92283	3.90323	1.68229	5.4265e-08	4.38346e-06	up
90840	chr3	144616988	144617388	401	*	6.12061	5.08551	6.71709	-1.42068	5.44273e-08	4.39417e-06	down
47177	chr14	101561321	101561721	401	*	5.53796	6.16755	4.39513	1.52085	5.45723e-08	4.40348e-06	up
47216	chr14	101891980	101892380	401	*	4.69548	5.53014	2.4883	2.20422	5.48076e-08	4.41762e-06	up
2421	chr1	51624606	51625006	401	*	7.68949	8.05293	7.20249	0.78751	5.48337e-08	4.41762e-06	no_change
110941	chr6	12107342	12107742	401	*	6.87641	7.34434	6.17947	1.05871	5.48372e-08	4.41762e-06	up
73742	chr2	5372882	5373282	401	*	5.81936	4.64577	6.45784	-1.54842	5.49157e-08	4.42154e-06	down
65684	chr18	16179917	16180317	401	*	6.01528	4.91835	6.63116	-1.47802	5.52813e-08	4.44855e-06	down
117409	chr6	120264176	120264576	401	*	6.67659	7.14434	5.98005	1.05752	5.54924e-08	4.46071e-06	up
127836	chr7	141087894	141088294	401	*	6.72649	7.18384	6.05297	1.02873	5.54927e-08	4.46071e-06	up
7973	chr1	157073535	157073935	401	*	5.63105	6.24294	4.54712	1.4668	5.56329e-08	4.46877e-06	up
133820	chr8	107821464	107821864	401	*	6.88012	6.17796	7.35037	-1.06436	5.56534e-08	4.46877e-06	down
5611	chr1	119003865	119004265	401	*	7.2844	6.68345	7.70736	-0.93873	5.57003e-08	4.47011e-06	no_change
21394	chr11	44806627	44807027	401	*	5.73408	4.47826	6.39514	-1.61504	5.59813e-08	4.49023e-06	down
2480	chr1	52233190	52233590	401	*	9.16799	9.39261	8.90183	0.472153	5.60943e-08	4.49685e-06	no_change
5575	chr1	118759542	118759942	401	*	6.25849	5.32059	6.82214	-1.32714	5.61733e-08	4.50074e-06	down
24933	chr11	80779849	80780249	401	*	8.62393	8.88983	8.2977	0.563243	5.64597e-08	4.52124e-06	no_change
71893	chr19	38324117	38324517	401	*	5.18713	3.47826	5.94765	-1.93714	5.65102e-08	4.52283e-06	down
17793	chr10	122006633	122007033	401	*	6.00647	4.94738	6.6106	-1.44435	5.66301e-08	4.52998e-06	down
116201	chr6	100180896	100181296	401	*	8.18039	8.48986	7.78587	0.660648	5.68653e-08	4.54633e-06	no_change
116260	chr6	100438530	100438930	401	*	6.26613	6.80539	5.39515	1.25772	5.69935e-08	4.55413e-06	up
110692	chr6	5496337	5496737	401	*	8.71076	8.9696	8.3951	0.546613	5.73166e-08	4.57747e-06	no_change
139758	chr9	70555426	70555826	401	*	6.55284	5.70521	7.08321	-1.2311	5.75258e-08	4.59169e-06	down
44876	chr14	61310304	61310704	401	*	4.92841	5.6748	3.29539	1.88889	5.97272e-08	4.76483e-06	up
23168	chr11	63793921	63794321	401	*	6.91048	7.3527	6.26956	0.988003	6.00067e-08	4.7822e-06	no_change
118879	chr6	136938681	136939081	401	*	4.85572	5.61545	3.15126	1.93349	6.00095e-08	4.7822e-06	up
105465	chr5	105835959	105836359	401	*	5.2356	5.92737	3.85753	1.71257	6.08806e-08	4.84901e-06	up
16769	chr10	111298399	111298799	401	*	9.39626	9.14796	9.60803	-0.443633	6.17661e-08	4.91689e-06	no_change
5707	chr1	119525951	119526351	401	*	8.19932	7.8049	8.50873	-0.66115	6.18342e-08	4.91966e-06	no_change
21248	chr11	43032118	43032518	401	*	5.67424	6.30774	4.51796	1.53106	6.19563e-08	4.92672e-06	up
117571	chr6	121345381	121345781	401	*	5.31619	5.98451	4.03258	1.63706	6.20364e-08	4.93044e-06	up
48294	chr14	122434066	122434466	401	*	6.74461	5.99792	7.23419	-1.11664	6.2092e-08	4.93221e-06	down
39090	chr13	75399838	75400238	401	*	6.66417	5.78357	7.20703	-1.26291	6.24484e-08	4.95786e-06	down
65269	chr18	6270004	6270404	401	*	6.20548	4.47826	6.96929	-1.94571	6.24858e-08	4.95817e-06	down
348	chr1	9967856	9968256	401	*	7.25819	7.64407	6.72983	0.8433	6.25748e-08	4.96256e-06	no_change
56067	chr16	32822003	32822403	401	*	5.43803	6.08751	4.22512	1.57951	6.27026e-08	4.97004e-06	up
122221	chr7	37553682	37554082	401	*	7.37942	6.81145	7.78588	-0.895242	6.33872e-08	5.02161e-06	no_change
121038	chr7	24387250	24387650	401	*	4.86558	5.61337	3.22524	1.89186	6.34648e-08	5.02507e-06	up
71995	chr19	40307586	40307986	401	*	7.01461	7.43884	6.41109	0.940609	6.36176e-08	5.03447e-06	no_change
24818	chr11	79793602	79794002	401	*	4.54053	5.35522	2.48815	2.124	6.41759e-08	5.07593e-06	up
107064	chr5	120696944	120697344	401	*	6.57327	5.78971	7.07821	-1.15809	6.42362e-08	5.07799e-06	down
89614	chr3	122105743	122106143	401	*	4.70933	1.88413	5.60378	-2.41014	6.4306e-08	5.08079e-06	down
146724	chrX	140813282	140813682	401	*	4.52835	5.37427	2.22501	2.23704	6.44402e-08	5.08837e-06	up
5718	chr1	119642379	119642779	401	*	7.28895	6.69074	7.71057	-0.934316	6.44707e-08	5.08837e-06	no_change
136165	chr9	14731146	14731546	401	*	6.11836	6.67911	5.18865	1.31498	6.5032e-08	5.12979e-06	up
49646	chr15	36688292	36688692	401	*	6.49999	6.9915	5.74873	1.12074	6.50649e-08	5.12979e-06	up
96719	chr4	118295578	118295978	401	*	5.55367	6.18783	4.39511	1.53191	6.51572e-08	5.13433e-06	up
63914	chr17	74301131	74301531	401	*	5.45166	3.95615	6.17005	-1.79688	6.62637e-08	5.21875e-06	down
63543	chr17	67565737	67566137	401	*	4.89179	5.65801	3.15097	1.9529	6.63224e-08	5.22058e-06	up
138138	chr9	49571430	49571830	401	*	5.58334	6.20784	4.45778	1.50282	6.64382e-08	5.22692e-06	up
17191	chr10	117152290	117152690	401	*	5.68917	4.4172	6.35448	-1.62837	6.67406e-08	5.24792e-06	down
50894	chr15	69079352	69079752	401	*	5.04484	5.77607	3.48819	1.83551	6.68197e-08	5.25135e-06	up
61350	chr17	33601946	33602346	401	*	4.93784	2.99951	5.73617	-2.0647	6.69777e-08	5.26097e-06	down
12323	chr10	39534314	39534714	401	*	6.87792	6.17085	7.35033	-1.07042	6.71305e-08	5.27017e-06	down
118027	chr6	125603233	125603633	401	*	6.75235	7.19856	6.10293	0.998006	6.75996e-08	5.30418e-06	no_change
129376	chr8	25201442	25201842	401	*	8.31089	8.59909	7.95036	0.61255	6.79785e-08	5.33109e-06	no_change
54600	chr16	13127558	13127958	401	*	5.4276	3.95177	6.14171	-1.78074	6.82882e-08	5.35253e-06	down
78745	chr2	101776736	101777136	401	*	4.5142	5.35853	2.22492	2.22741	6.87265e-08	5.3831e-06	up
119225	chr6	140745607	140746007	401	*	5.68837	6.30903	4.57564	1.49058	6.87509e-08	5.3831e-06	up
25143	chr11	83789218	83789618	401	*	6.22926	6.75442	5.3951	1.2144	6.94532e-08	5.43521e-06	up
68943	chr18	76200357	76200757	401	*	5.61376	6.25599	4.42688	1.55596	6.9594e-08	5.44012e-06	up
23239	chr11	65097497	65097897	401	*	6.15009	6.70915	5.2251	1.31119	6.96172e-08	5.44012e-06	up
119458	chr6	143051617	143052017	401	*	6.42818	5.5521	6.96935	-1.26066	6.96264e-08	5.44012e-06	down
144659	chrX	74424409	74424809	401	*	5.83184	4.64848	6.47309	-1.5537	6.97103e-08	5.44381e-06	down
11894	chr10	28636080	28636480	401	*	7.02566	6.32404	7.49567	-1.05998	6.98134e-08	5.44898e-06	down
75952	chr2	36415248	36415648	401	*	7.52461	6.97803	7.92007	-0.86639	6.98697e-08	5.4505e-06	no_change
124820	chr7	97719074	97719474	401	*	7.41786	6.85425	7.8221	-0.890082	6.99505e-08	5.45387e-06	no_change
122192	chr7	36796423	36796823	401	*	6.55804	7.05322	5.79806	1.13122	6.99878e-08	5.45387e-06	up
16334	chr10	99265288	99265688	401	*	6.47283	5.58871	7.017	-1.27081	7.00235e-08	5.45387e-06	down
78266	chr2	90612180	90612580	401	*	6.92026	7.35062	6.30414	0.956542	7.04112e-08	5.48118e-06	no_change
119021	chr6	138140301	138140701	401	*	5.90983	6.4744	4.96935	1.32586	7.0632e-08	5.49547e-06	up
136452	chr9	21095877	21096277	401	*	6.76439	6.02228	7.25201	-1.11038	7.08885e-08	5.51253e-06	down
58978	chr16	96301486	96301886	401	*	5.42152	6.07642	4.1887	1.59365	7.11352e-08	5.52881e-06	up
84105	chr2	181332564	181332964	401	*	4.99184	2.99951	5.79809	-2.08997	7.14443e-08	5.54761e-06	down
33582	chr12	98973472	98973872	401	*	6.03329	6.58377	5.13205	1.28496	7.14522e-08	5.54761e-06	up
88507	chr3	101406076	101406476	401	*	5.6499	6.30216	4.42681	1.58636	7.15283e-08	5.55061e-06	up
42509	chr14	25338888	25339288	401	*	5.07628	5.78971	3.60353	1.7759	7.16467e-08	5.55689e-06	up
118327	chr6	128842962	128843362	401	*	8.4186	8.68893	8.08565	0.572638	7.18504e-08	5.56976e-06	no_change
80334	chr2	129947775	129948175	401	*	5.14042	3.41879	5.90323	-1.94091	7.19447e-08	5.57415e-06	down
24075	chr11	73257450	73257850	401	*	5.07795	5.80383	3.54717	1.81597	7.20412e-08	5.5787e-06	up
33839	chr12	102319127	102319527	401	*	5.32472	5.99526	4.03251	1.64113	7.21277e-08	5.58112e-06	up
1659	chr1	36709845	36710245	401	*	8.21322	8.50582	7.84577	0.622036	7.21479e-08	5.58112e-06	no_change
25791	chr11	89142484	89142884	401	*	4.83521	5.6189	2.99081	2.00885	7.22135e-08	5.58328e-06	up
50396	chr15	56765202	56765602	401	*	4.92439	5.65666	3.36269	1.83731	7.23061e-08	5.58752e-06	up
7430	chr1	151557041	151557441	401	*	4.6938	5.49877	2.71042	2.08396	7.23735e-08	5.5898e-06	up
5669	chr1	119348214	119348614	401	*	7.19814	6.59759	7.62091	-0.936135	7.2716e-08	5.61332e-06	no_change
5693	chr1	119475878	119476278	401	*	5.14119	3.54413	5.88056	-1.85736	7.38813e-08	5.70031e-06	down
63082	chr17	57273796	57274196	401	*	5.76243	6.35604	4.73614	1.40988	7.41363e-08	5.717e-06	up
89027	chr3	108011572	108011972	401	*	4.98064	2.99526	5.78589	-2.08338	7.43651e-08	5.73166e-06	down
135568	chr8	126641927	126642327	401	*	5.08184	5.79644	3.60374	1.77729	7.44494e-08	5.73516e-06	up
118722	chr6	135373310	135373710	401	*	5.55788	6.17468	4.45794	1.47854	7.49704e-08	5.77229e-06	up
23983	chr11	72538176	72538576	401	*	7.06946	7.48263	6.48823	0.911022	7.50396e-08	5.77461e-06	no_change
109055	chr5	139300361	139300761	401	*	5.99575	6.55396	5.07318	1.3081	7.5559e-08	5.81156e-06	up
45973	chr14	75754364	75754764	401	*	7.95313	8.27614	7.53629	0.690974	7.59345e-08	5.8374e-06	no_change
108295	chr5	133173246	133173646	401	*	6.1294	6.66776	5.26081	1.25032	7.60159e-08	5.84063e-06	up
83679	chr2	173281538	173281938	401	*	6.82847	7.27019	6.18863	0.98518	7.63952e-08	5.86672e-06	no_change
103410	chr5	65407971	65408371	401	*	6.42473	5.58235	6.95308	-1.22247	7.6644e-08	5.88277e-06	down
91949	chr4	11053000	11053400	401	*	6.47296	5.63069	7.00126	-1.22276	7.68852e-08	5.89823e-06	down
44722	chr14	59440740	59441140	401	*	8.82258	9.06518	8.53078	0.511234	7.72926e-08	5.92641e-06	no_change
64523	chr17	84070554	84070954	401	*	5.79069	6.38532	4.76128	1.41184	7.74487e-08	5.93259e-06	up
67077	chr18	41886747	41887147	401	*	5.79125	6.41004	4.68476	1.48355	7.74534e-08	5.93259e-06	up
118781	chr6	136130445	136130845	401	*	5.57576	6.18876	4.48821	1.46571	7.75868e-08	5.93973e-06	up
11510	chr10	21701566	21701966	401	*	7.15366	6.51825	7.59328	-0.980673	7.76942e-08	5.94488e-06	no_change
113895	chr6	67111594	67111994	401	*	8.57611	8.8494	8.23867	0.578801	7.88311e-08	6.02734e-06	no_change
137190	chr9	35223486	35223886	401	*	7.41962	6.83018	7.8369	-0.921034	7.88676e-08	6.02734e-06	no_change
43183	chr14	34085668	34086068	401	*	4.5245	5.35356	2.36265	2.16608	7.88942e-08	6.02734e-06	up
17587	chr10	120628064	120628464	401	*	5.79059	6.40918	4.68473	1.48078	7.89462e-08	6.02819e-06	up
677	chr1	14506492	14506892	401	*	7.28132	7.66945	6.74869	0.848145	8.00754e-08	6.11126e-06	no_change
24547	chr11	77766566	77766966	401	*	7.28365	7.67297	6.74879	0.851195	8.03929e-08	6.13233e-06	no_change
117057	chr6	115909880	115910280	401	*	5.35181	5.99792	4.15109	1.56372	8.05544e-08	6.14148e-06	up
18731	chr11	5061832	5062232	401	*	8.74148	8.98774	8.44436	0.518972	8.09127e-08	6.16349e-06	no_change
75512	chr2	32329277	32329677	401	*	5.5324	6.16039	4.39505	1.50847	8.09264e-08	6.16349e-06	up
8901	chr1	172062137	172062537	401	*	5.76881	4.6099	6.40308	-1.52696	8.12298e-08	6.18341e-06	down
71894	chr19	38325852	38326252	401	*	5.85588	4.72925	6.4807	-1.49837	8.14271e-08	6.19338e-06	down
43482	chr14	40959151	40959551	401	*	6.64928	7.11929	5.94764	1.06181	8.14719e-08	6.19338e-06	up
5745	chr1	119899720	119900120	401	*	5.61967	4.3401	6.28695	-1.62919	8.14863e-08	6.19338e-06	down
141768	chr9	106071725	106072125	401	*	5.38037	6.03431	4.15114	1.58692	8.19351e-08	6.2229e-06	up
89561	chr3	121635509	121635909	401	*	5.08627	5.78971	3.65817	1.74074	8.19589e-08	6.2229e-06	up
26571	chr11	97685623	97686023	401	*	7.54393	7.91789	7.03776	0.812009	8.23188e-08	6.24696e-06	no_change
114855	chr6	84434584	84434984	401	*	4.30454	5.17984	1.71042	2.32792	8.23602e-08	6.24696e-06	up
112085	chr6	34988038	34988438	401	*	6.9484	7.37199	6.34619	0.936966	8.24644e-08	6.25166e-06	no_change
121318	chr7	27198784	27199184	401	*	5.07661	3.24976	5.85744	-1.99141	8.27402e-08	6.26935e-06	down
79598	chr2	118641095	118641495	401	*	7.51759	6.98963	7.90325	-0.840837	8.30081e-08	6.28244e-06	no_change
144326	chrX	57408816	57409216	401	*	6.52463	5.69533	7.04789	-1.20946	8.30301e-08	6.28244e-06	down
33151	chr12	86501784	86502184	401	*	8.45612	8.0985	8.74247	-0.607865	8.30404e-08	6.28244e-06	no_change
33594	chr12	99132675	99133075	401	*	5.19335	5.88635	3.81012	1.70687	8.33324e-08	6.30131e-06	up
56368	chr16	35772596	35772996	401	*	7.62527	7.11535	8.00128	-0.81639	8.35121e-08	6.31167e-06	no_change
4949	chr1	93160130	93160530	401	*	5.58852	6.19625	4.51796	1.44982	8.41012e-08	6.35294e-06	up
5616	chr1	119014270	119014670	401	*	5.56889	4.26219	6.24312	-1.64959	8.53555e-08	6.44441e-06	down
44866	chr14	61172662	61173062	401	*	9.85219	10.0277	9.65229	0.365206	8.55205e-08	6.45357e-06	no_change
124953	chr7	99093012	99093412	401	*	4.75852	5.52941	2.99081	1.96027	8.58519e-08	6.47527e-06	up
26434	chr11	96943892	96944292	401	*	8.21332	8.51154	7.83694	0.634514	8.61647e-08	6.49555e-06	no_change
13875	chr10	67458854	67459254	401	*	7.24777	7.64167	6.70416	0.861202	8.6966e-08	6.55075e-06	no_change
147898	chrY	1010289	1010689	401	*	4.69772	0	5.69772	-2.06549	8.69855e-08	6.55075e-06	down
25445	chr11	86873106	86873506	401	*	6.08908	5.03645	6.69117	-1.42913	8.70309e-08	6.55083e-06	down
84382	chr3	9339717	9340117	401	*	5.12628	5.8269	3.71049	1.73106	8.73326e-08	6.5702e-06	up
144574	chrX	73639180	73639580	401	*	7.71479	7.25463	8.06314	-0.750393	8.74806e-08	6.57799e-06	no_change
18727	chr11	5054097	5054497	401	*	6.50655	6.99553	5.76124	1.1119	8.76131e-08	6.58363e-06	up
8107	chr1	160309999	160310399	401	*	6.44062	5.59724	6.96936	-1.22166	8.76446e-08	6.58363e-06	down
20295	chr11	25994105	25994505	401	*	6.62468	5.82322	7.13688	-1.17795	8.78384e-08	6.59484e-06	down
125863	chr7	113172432	113172832	401	*	6.56658	7.05012	5.83401	1.09648	8.83219e-08	6.62777e-06	up
132194	chr8	83810737	83811137	401	*	6.07251	6.62343	5.17008	1.28375	8.83924e-08	6.6297e-06	up
58908	chr16	95682284	95682684	401	*	4.48554	5.32652	2.22519	2.201	8.87891e-08	6.65608e-06	up
117611	chr6	122297580	122297980	401	*	5.88534	6.45663	4.92558	1.34227	8.97774e-08	6.72676e-06	up
103421	chr5	65483952	65484352	401	*	6.5551	7.04393	5.81016	1.11089	9.00719e-08	6.74541e-06	up
133728	chr8	107088555	107088955	401	*	6.04516	5.00057	6.64469	-1.42557	9.10166e-08	6.8127e-06	down
117848	chr6	124683696	124684096	401	*	5.75186	6.35853	4.6847	1.44428	9.17022e-08	6.86055e-06	up
37693	chr13	51125356	51125756	401	*	6.86267	6.13978	7.34203	-1.08258	9.1934e-08	6.87441e-06	down
139087	chr9	62487213	62487613	401	*	5.68876	4.38324	6.3627	-1.64904	9.19949e-08	6.87549e-06	down
43449	chr14	40455541	40455941	401	*	5.53565	6.15516	4.42675	1.48247	9.27728e-08	6.93013e-06	up
24118	chr11	74445614	74446014	401	*	6.10937	6.6801	5.15124	1.33908	9.29932e-08	6.94085e-06	up
39502	chr13	90245999	90246399	401	*	7.3675	6.75725	7.79501	-0.947788	9.30102e-08	6.94085e-06	no_change
21322	chr11	43929288	43929688	401	*	6.19449	6.73149	5.3295	1.24497	9.35438e-08	6.97715e-06	up
76897	chr2	60901415	60901815	401	*	6.03823	6.59052	5.13203	1.28723	9.44285e-08	7.03959e-06	up
20541	chr11	30203256	30203656	401	*	5.28157	3.67812	6.0222	-1.85718	9.46603e-08	7.05331e-06	down
136635	chr9	22239993	22240393	401	*	5.87263	4.70065	6.51065	-1.53527	9.51321e-08	7.0849e-06	down
144688	chrX	75728433	75728833	401	*	6.05682	5.06829	6.63794	-1.37046	9.52986e-08	7.09373e-06	down
111159	chr6	18514615	18515015	401	*	7.55558	7.90244	7.09802	0.747015	9.552e-08	7.10663e-06	no_change
110761	chr6	6216970	6217370	401	*	7.88373	8.20759	7.46546	0.692174	9.56469e-08	7.11249e-06	no_change
835	chr1	17932090	17932490	401	*	7.6943	7.17441	8.07567	-0.830939	9.6438e-08	7.16772e-06	no_change
23978	chr11	72469240	72469640	401	*	5.17234	5.87186	3.76126	1.72395	9.70118e-08	7.20675e-06	up
115965	chr6	97278158	97278558	401	*	8.39792	8.67279	8.05806	0.581796	9.71929e-08	7.21657e-06	no_change
118287	chr6	128438515	128438915	401	*	8.50215	8.77194	8.17003	0.570814	9.73368e-08	7.22363e-06	no_change
144698	chrX	75829776	75830176	401	*	6.25482	5.27201	6.834	-1.36103	9.7399e-08	7.22462e-06	down
67325	chr18	46914474	46914874	401	*	5.8258	4.70065	6.45018	-1.49404	9.85785e-08	7.30845e-06	down
108446	chr5	134632907	134633307	401	*	5.42802	3.99739	6.13204	-1.73797	9.8836e-08	7.3206e-06	down
28828	chr11	116970830	116971230	401	*	5.9678	6.53051	5.03256	1.31728	9.88414e-08	7.3206e-06	up
50266	chr15	53232260	53232660	401	*	5.13072	3.35344	5.90325	-1.96504	9.9272e-08	7.34881e-06	down
95267	chr4	95025887	95026287	401	*	5.06921	5.78102	3.60384	1.76116	9.93237e-08	7.34896e-06	up
[truncated: 15,662 more rows]

## Sheet: H3K27ac
	seqnames	start	end	width	strand	Conc	Conc_GKOH3K27ac	Conc_WTH3K27ac	Fold	p.value	FDR	group
50893	chr8	24419783	24420183	401	*	9.06098	9.94567	6.35844	3.5706	1.19531e-160	7.00797e-156	up
49562	chr7	113261548	113261948	401	*	9.16805	10.0147	6.85787	3.14483	3.57392e-158	1.04768e-153	up
21298	chr16	33843615	33844015	401	*	9.2932	7.21899	10.1109	-2.87955	6.38534e-142	1.24789e-137	down
9057	chr11	83448837	83449237	401	*	8.75383	9.66418	5.70098	3.93885	2.02498e-139	2.96807e-135	up
8743	chr11	76357768	76358168	401	*	8.80128	9.67504	6.22415	3.43322	9.32548e-137	1.09349e-132	up
6894	chr11	4806846	4807246	401	*	9.57421	7.91374	10.3258	-2.4038	1.94244e-136	1.89805e-132	down
15421	chr14	7808687	7809087	401	*	8.79771	9.67094	6.22627	3.42811	6.86639e-133	5.75099e-129	up
9191	chr11	86872669	86873069	401	*	8.67967	9.62103	5.02966	4.55274	2.98961e-131	2.19097e-127	up
6988	chr11	6894545	6894945	401	*	9.67183	8.17317	10.3909	-2.21011	3.24426e-130	2.11342e-126	down
26231	chr18	67268294	67268694	401	*	8.63703	9.54605	5.60477	3.91713	1.06778e-128	6.26028e-125	up
1995	chr1	117458453	117458853	401	*	9.15756	7.18115	9.96151	-2.7689	1.3143e-125	7.00512e-122	down
26820	chr19	4850368	4850768	401	*	8.90876	6.60863	9.75432	-3.12997	8.07607e-125	3.94577e-121	down
46326	chr6	135251967	135252367	401	*	8.65058	9.49733	6.33983	3.13849	1.3197e-117	5.95174e-114	up
18693	chr15	59648600	59649000	401	*	8.68258	9.47868	6.75902	2.7083	1.9506e-115	8.16868e-112	up
38640	chr4	137449695	137450095	401	*	8.93234	9.74724	6.87837	2.85881	7.26414e-115	2.83926e-111	up
27200	chr19	11293129	11293529	401	*	8.82971	6.65782	9.66003	-2.98627	1.91044e-111	7.00047e-108	down
36427	chr4	55141962	55142362	401	*	8.36751	9.27793	5.31345	3.9259	5.70189e-108	1.96645e-104	up
37524	chr4	117964189	117964589	401	*	8.53752	6.39423	9.36423	-2.95261	2.69574e-107	8.78047e-104	down
11917	chr12	73087784	73088184	401	*	8.6633	6.30161	9.51565	-3.1963	2.11473e-106	6.52551e-103	down
7970	chr11	55428410	55428810	401	*	8.36942	9.31701	4.56058	4.70146	7.89377e-106	2.31402e-102	up
7367	chr11	23096134	23096534	401	*	8.32907	9.22962	5.42098	3.77516	1.46893e-105	4.10105e-102	up
47686	chr7	29247933	29248333	401	*	8.69771	9.46704	6.93903	2.51563	8.25839e-105	2.20082e-101	up
34914	chr3	121559202	121559602	401	*	9.06266	9.80857	7.4321	2.36716	1.28622e-104	3.27868e-101	up
49555	chr7	113186666	113187066	401	*	8.5583	9.41821	6.12452	3.26855	2.99347e-103	7.31268e-100	up
21066	chr16	30081621	30082021	401	*	8.28375	9.22286	4.68709	4.48572	2.19952e-102	5.15823e-99	up
16978	chr14	69816330	69816730	401	*	8.93493	9.6884	7.26452	2.41324	8.29492e-101	1.87047e-97	up
16061	chr14	34362441	34362841	401	*	10.5136	11.0649	9.61034	1.45053	3.59186e-98	7.79952e-95	up
7445	chr11	28171635	28172035	401	*	8.43549	6.00963	9.29459	-3.26292	1.32466e-97	2.77369e-94	down
1379	chr1	74778507	74778907	401	*	8.32648	9.19273	5.82892	3.34284	1.75554e-97	3.54915e-94	up
9114	chr11	84944519	84944919	401	*	8.38062	9.21655	6.16296	3.03364	9.68103e-96	1.89196e-92	up
8626	chr11	73318954	73319354	401	*	8.22311	9.12277	5.32748	3.75538	1.07636e-94	2.03567e-91	up
52243	chr8	85473498	85473898	401	*	8.64606	6.6803	9.44846	-2.75282	7.79072e-94	1.42738e-90	down
9163	chr11	86577964	86578364	401	*	8.80388	9.55929	7.12301	2.42639	3.38199e-93	6.00857e-90	up
45067	chr6	86506621	86507021	401	*	8.9311	9.65665	7.40192	2.24419	1.66441e-90	2.87007e-87	up
42500	chr5	135488680	135489080	401	*	8.39231	9.13448	6.78102	2.34297	2.7641e-90	4.63019e-87	up
4206	chr10	25426822	25427222	401	*	8.06322	8.99578	4.61058	4.3295	2.32443e-88	3.78553e-85	up
51795	chr8	71525785	71526185	401	*	8.07876	8.95452	5.47952	3.44465	3.66704e-88	5.81067e-85	up
50402	chr7	142498527	142498927	401	*	8.27698	9.2418	3.90178	5.24747	4.49671e-88	6.93782e-85	up
11034	chr12	12787689	12788089	401	*	9.17126	7.83405	9.85313	-2.00929	3.03877e-86	4.56821e-83	down
25012	chr18	10866642	10867042	401	*	9.01242	9.70425	7.63412	2.05995	4.2686e-85	6.2566e-82	up
3361	chr1	180980293	180980693	401	*	8.49413	6.54951	9.29339	-2.72803	7.68394e-85	1.09878e-81	down
47301	chr7	24461384	24461784	401	*	8.27713	9.10793	6.10136	2.98472	9.04206e-85	1.26221e-81	up
37897	chr4	127329903	127330303	401	*	8.7981	9.48609	7.4358	2.04149	6.96615e-84	9.4981e-81	up
34237	chr3	90586347	90586747	401	*	8.04222	8.93695	5.21335	3.69239	1.11632e-83	1.48748e-80	up
53846	chr9	21768897	21769297	401	*	8.58218	6.8268	9.35094	-2.511	1.44093e-83	1.87734e-80	down
5941	chr10	93069104	93069504	401	*	8.05536	8.91738	5.60069	3.28954	2.3469e-83	2.99122e-80	up
10781	chr11	118986094	118986494	401	*	7.99691	8.94509	4.17186	4.70271	5.26695e-83	6.57013e-80	up
11921	chr12	73112684	73113084	401	*	8.93903	7.81102	9.56426	-1.74617	8.88943e-83	1.08579e-79	down
45501	chr6	100451998	100452398	401	*	8.45357	9.22599	6.67694	2.53577	1.03161e-82	1.23433e-79	up
13577	chr13	34156698	34157098	401	*	8.11812	5.29266	9.01259	-3.68394	2.66323e-81	3.12285e-78	down
16046	chr14	34296786	34297186	401	*	7.92134	8.81947	5.04673	3.73313	2.99892e-81	3.44752e-78	up
31731	chr2	153611038	153611438	401	*	9.15043	9.88549	7.57497	2.29504	3.86384e-81	4.35641e-78	up
7877	chr11	52483970	52484370	401	*	8.44697	9.24039	6.54095	2.68223	4.49572e-81	4.9732e-78	up
44169	chr6	47319782	47320182	401	*	8.28786	9.09717	6.2741	2.80546	4.96949e-81	5.39548e-78	up
41224	chr5	104459719	104460119	401	*	9.18093	8.14974	9.77614	-1.6199	7.50819e-81	8.00359e-78	down
46530	chr6	142986932	142987332	401	*	8.86663	9.57321	7.42467	2.13784	2.06849e-80	2.16559e-77	up
27052	chr19	7267306	7267706	401	*	7.99202	5.65761	8.8414	-3.15683	3.6994e-80	3.80513e-77	down
11455	chr12	40996204	40996604	401	*	8.32161	6.3094	9.1307	-2.80301	1.13521e-79	1.14753e-76	down
42867	chr5	142668294	142668694	401	*	8.79653	7.32183	9.51039	-2.17718	5.12339e-79	5.09117e-76	down
57803	chrX	105938359	105938759	401	*	8.1482	8.9718	6.02906	2.92221	7.49187e-79	7.32068e-76	up
2619	chr1	151344700	151345100	401	*	8.17408	8.8982	6.65171	2.2351	1.08606e-77	1.04384e-74	up
39976	chr5	30059934	30060334	401	*	8.68346	7.1271	9.41463	-2.27564	5.16723e-77	4.88628e-74	down
51852	chr8	72333878	72334278	401	*	9.25635	8.02009	9.91218	-1.88264	2.34534e-76	2.18262e-73	down
35302	chr3	144611158	144611558	401	*	8.51593	6.84509	9.26947	-2.41058	3.50921e-76	3.18932e-73	down
18203	chr15	34367572	34367972	401	*	8.3151	6.48049	9.0972	-2.60155	3.5359e-76	3.18932e-73	down
30330	chr2	84809211	84809611	401	*	7.84444	8.73124	5.11646	3.57387	2.95954e-75	2.62901e-72	up
2605	chr1	151113189	151113589	401	*	7.94979	8.91059	3.72848	5.08282	4.14534e-75	3.62742e-72	up
27201	chr19	11299766	11300166	401	*	8.60393	6.99366	9.34591	-2.3396	5.88545e-75	5.07439e-72	down
24386	chr17	74301262	74301662	401	*	8.28151	6.26061	9.09183	-2.80852	1.12582e-74	9.56604e-72	down
22983	chr17	28895451	28895851	401	*	8.99565	7.71756	9.66255	-1.93436	1.68961e-74	1.41095e-71	down
5161	chr10	68229705	68230105	401	*	7.9788	8.8219	5.70022	3.09602	1.70867e-74	1.41095e-71	up
41760	chr5	116381553	116381953	401	*	7.83293	8.76632	4.36286	4.33768	2.81449e-74	2.29181e-71	up
52351	chr8	88992320	88992720	401	*	8.65722	7.1315	9.38203	-2.23815	5.8191e-74	4.67354e-71	down
42270	chr5	129156302	129156702	401	*	8.83481	7.47123	9.5231	-2.04136	1.06498e-73	8.43767e-71	down
41883	chr5	119613721	119614121	401	*	8.95339	9.64145	7.5908	2.03804	1.6671e-73	1.3032e-70	up
45499	chr6	100436854	100437254	401	*	8.11009	8.9162	6.11874	2.77596	2.1683e-73	1.6727e-70	up
2601	chr1	151080033	151080433	401	*	7.75831	8.67708	4.56728	4.0598	2.60108e-73	1.9805e-70	up
10010	chr11	101910886	101911286	401	*	7.75304	8.68196	4.37436	4.25328	9.62464e-73	7.23439e-70	up
29094	chr2	29945236	29945636	401	*	7.86704	8.73206	5.38212	3.319	1.15131e-72	8.54433e-70	up
43348	chr6	5020172	5020572	401	*	9.30772	9.93196	8.18305	1.74014	1.17411e-72	8.58832e-70	up
33834	chr3	81036981	81037381	401	*	7.79438	5.70138	8.61454	-2.89108	1.18654e-72	8.58832e-70	down
13824	chr13	44559210	44559610	401	*	7.96573	8.79566	5.797	2.96999	1.26977e-72	9.07874e-70	up
48165	chr7	44605320	44605720	401	*	7.9999	5.56911	8.8595	-3.25727	1.87325e-72	1.32321e-69	down
46310	chr6	135074215	135074615	401	*	7.83376	8.6973	5.36382	3.30043	2.07787e-72	1.45028e-69	up
8293	chr11	63956674	63957074	401	*	7.92949	8.77988	5.5858	3.16382	3.61482e-72	2.49333e-69	up
23730	chr17	46846127	46846527	401	*	9.38204	8.41924	9.95438	-1.52846	4.16982e-72	2.8427e-69	down
57605	chrX	101084745	101085145	401	*	9.76649	8.90963	10.3004	-1.38543	8.48311e-72	5.71674e-69	down
12858	chr12	111727583	111727983	401	*	7.81285	8.70971	4.95549	3.71445	2.35252e-71	1.56734e-68	up
23365	chr17	35021438	35021838	401	*	7.71762	8.65001	4.26846	4.31229	3.14748e-71	2.07341e-68	up
41576	chr5	114185745	114186145	401	*	7.73297	8.64815	4.60245	3.98254	1.01082e-70	6.58479e-68	up
46162	chr6	128299950	128300350	401	*	7.83597	8.57897	6.22044	2.34144	1.08482e-70	6.98923e-68	up
49554	chr7	113172744	113173144	401	*	7.78084	8.73191	3.87461	4.77713	1.78812e-70	1.13952e-67	up
38646	chr4	137469224	137469624	401	*	8.91803	9.53512	7.81709	1.71228	2.0907e-70	1.31802e-67	up
10736	chr11	117888614	117889014	401	*	9.24756	8.22061	9.8414	-1.6132	2.81741e-70	1.75726e-67	down
48859	chr7	81141931	81142331	401	*	8.43455	6.7921	9.18274	-2.37326	1.09367e-69	6.74958e-67	down
3348	chr1	180889937	180890337	401	*	8.68986	7.19217	9.40872	-2.20439	1.41368e-69	8.63364e-67	down
11372	chr12	33128827	33129227	401	*	7.88061	5.37713	8.74744	-3.3346	1.56355e-69	9.45045e-67	down
18308	chr15	37031372	37031772	401	*	7.8575	8.72413	5.3561	3.32687	3.3076e-69	1.97879e-66	up
50244	chr7	139253052	139253452	401	*	7.72553	8.66797	4.04931	4.5269	3.60093e-69	2.13252e-66	up
25020	chr18	11004748	11005148	401	*	7.73016	8.67789	3.91758	4.68352	6.55558e-69	3.84347e-66	up
15899	chr14	27272266	27272666	401	*	8.82844	7.52237	9.50252	-1.96937	8.30553e-69	4.82124e-66	down
989	chr1	56953369	56953769	401	*	7.70038	8.63648	4.17186	4.39196	8.89828e-69	5.11468e-66	up
56040	chr9	108753525	108753925	401	*	9.31101	9.91616	8.24871	1.65859	3.82235e-68	2.17573e-65	up
46421	chr6	137540979	137541379	401	*	8.91921	9.57009	7.7012	1.85809	6.04339e-68	3.38275e-65	up
510	chr1	34107105	34107505	401	*	9.34409	9.96991	8.21408	1.74707	6.05825e-68	3.38275e-65	up
11063	chr12	12986409	12986809	401	*	7.62883	8.55672	4.27052	4.21847	2.49034e-67	1.37742e-64	up
57643	chrX	101623082	101623482	401	*	8.22902	9.01805	6.35118	2.64231	4.60482e-67	2.52314e-64	up
38189	chr4	132733881	132734281	401	*	7.65109	5.06916	8.52528	-3.41374	5.66949e-67	3.07774e-64	down
58100	chrX	135974189	135974589	401	*	8.21663	6.4554	8.98641	-2.51418	8.90872e-67	4.79183e-64	down
8267	chr11	62996097	62996497	401	*	7.91802	8.73108	5.87741	2.82955	1.08695e-66	5.79335e-64	up
43325	chr6	4733031	4733431	401	*	7.92592	8.7522	5.78605	2.94427	1.18032e-66	6.23431e-64	up
41225	chr5	104466089	104466489	401	*	7.82776	5.52298	8.67384	-3.1189	1.29362e-66	6.77176e-64	down
39973	chr5	29810913	29811313	401	*	8.91177	7.66282	9.57101	-1.89731	1.42109e-66	7.3732e-64	down
105	chr1	7498825	7499225	401	*	7.67644	8.5549	5.04673	3.46795	1.66185e-66	8.54674e-64	up
34141	chr3	89373655	89374055	401	*	7.7322	8.59357	5.28395	3.27212	3.66472e-66	1.86834e-63	up
57230	chrX	73797916	73798316	401	*	7.77645	5.21426	8.64883	-3.39565	7.24818e-66	3.66339e-63	down
43297	chr6	3556789	3557189	401	*	8.82706	7.47309	9.51304	-2.02748	7.57395e-66	3.79532e-63	down
17060	chr14	72846668	72847068	401	*	7.763	8.61077	5.44314	3.14013	1.21606e-65	6.04208e-63	up
15996	chr14	31924042	31924442	401	*	8.34572	9.06968	6.82404	2.23087	1.74748e-65	8.60949e-63	up
8428	chr11	69469708	69470108	401	*	7.5943	8.52519	4.17625	4.28147	1.80554e-65	8.8214e-63	up
12333	chr12	86395681	86396081	401	*	7.74322	8.60231	5.31742	3.24892	1.86828e-65	9.0525e-63	up
28838	chr2	23907987	23908387	401	*	9.0261	7.7119	9.70223	-1.97969	1.95021e-65	9.37203e-63	down
30516	chr2	93872026	93872426	401	*	7.97814	5.89602	8.79685	-2.87763	7.10283e-65	3.38563e-62	down
43486	chr6	12107451	12107851	401	*	7.54299	8.46271	4.33534	4.06468	2.11593e-64	1.00044e-61	up
54360	chr9	45349508	45349908	401	*	7.71747	4.9404	8.6082	-3.62119	2.57237e-64	1.20653e-61	down
6890	chr11	4690905	4691305	401	*	8.09402	6.3177	8.86639	-2.52987	2.73929e-64	1.27462e-61	down
16790	chr14	63255772	63256172	401	*	7.38551	8.29722	4.31129	3.93477	3.93302e-64	1.81566e-61	up
159	chr1	10170791	10171191	401	*	8.32554	9.05164	6.79368	2.24434	4.5143e-64	2.06773e-61	up
18309	chr15	37046487	37046887	401	*	8.73488	9.39428	7.48531	1.89834	6.4672e-64	2.93927e-61	up
51154	chr8	34807644	34808044	401	*	7.31736	8.16346	5.0124	3.12298	7.69031e-64	3.46827e-61	up
55861	chr9	106211590	106211990	401	*	9.2288	8.17011	9.83281	-1.65391	1.01115e-63	4.52541e-61	down
45149	chr6	88106532	88106932	401	*	8.90889	7.83674	9.51712	-1.67247	1.63071e-63	7.24295e-61	down
44403	chr6	54435939	54436339	401	*	7.54928	8.46881	4.34512	4.06819	2.59962e-63	1.14596e-60	up
39781	chr5	22573323	22573723	401	*	7.83255	5.52774	8.67863	-3.12084	5.63541e-63	2.46566e-60	down
7681	chr11	43633558	43633958	401	*	7.70588	8.66851	3.41635	5.12916	1.38991e-62	6.03624e-60	up
50243	chr7	139248394	139248794	401	*	7.46546	8.2869	5.36286	2.89469	1.77682e-62	7.65981e-60	up
36870	chr4	84662852	84663252	401	*	8.80859	7.53855	9.4734	-1.92421	2.03102e-62	8.69173e-60	down
25023	chr18	11054553	11054953	401	*	7.6671	8.63465	3.17625	5.3342	2.08069e-62	8.83978e-60	up
44740	chr6	72390102	72390502	401	*	8.22703	8.90679	6.8983	1.99926	2.11946e-62	8.93969e-60	up
52762	chr8	107254702	107255102	401	*	7.80667	8.64848	5.53932	3.07127	2.9865e-62	1.25068e-59	up
44167	chr6	47294523	47294923	401	*	7.58539	8.46047	4.99368	3.42854	3.11135e-62	1.29373e-59	up
34137	chr3	89337537	89337937	401	*	8.49737	9.11085	7.4083	1.69253	1.97674e-61	8.16155e-59	up
3913	chr10	12548133	12548533	401	*	7.55153	4.47434	8.46342	-3.92607	2.26958e-61	9.30513e-59	down
50976	chr8	26064298	26064698	401	*	7.95107	5.96174	8.7569	-2.76885	2.80401e-61	1.14164e-58	down
31127	chr2	128428635	128429035	401	*	7.96316	8.71112	6.32196	2.3678	2.89437e-61	1.1703e-58	up
50691	chr8	12478967	12479367	401	*	7.7603	5.39605	8.61292	-3.18282	3.21779e-61	1.29216e-58	down
30125	chr2	73037836	73038236	401	*	9.19312	9.79346	8.14599	1.63676	5.48949e-61	2.18941e-58	up
49162	chr7	99381585	99381985	401	*	7.29115	8.21928	3.92803	4.23358	8.42202e-61	3.33632e-58	up
53311	chr8	123761076	123761476	401	*	7.70095	8.54987	5.37069	3.13849	8.69235e-61	3.42029e-58	up
35395	chr3	152165563	152165963	401	*	7.46512	8.27403	5.45416	2.79584	2.70852e-60	1.05865e-57	up
16047	chr14	34303561	34303961	401	*	7.66987	8.54122	5.11874	3.38064	2.74184e-60	1.06458e-57	up
41600	chr5	114513353	114513753	401	*	8.72058	7.54799	9.35877	-1.79993	3.08016e-60	1.18807e-57	down
34763	chr3	108587947	108588347	401	*	7.7249	5.2119	8.59265	-3.33832	3.13735e-60	1.20222e-57	down
38257	chr4	133241029	133241429	401	*	7.38372	8.18719	5.41063	2.75233	3.2042e-60	1.21986e-57	up
43827	chr6	31638295	31638695	401	*	8.08146	8.81986	6.48932	2.31462	3.84709e-60	1.45517e-57	up
7170	chr11	17882701	17883101	401	*	7.81477	5.62812	8.64693	-2.98661	6.33854e-60	2.38219e-57	down
23596	chr17	44238903	44239303	401	*	7.4519	8.35089	4.56561	3.73436	6.54903e-60	2.44563e-57	up
29196	chr2	30918353	30918753	401	*	8.14265	8.88379	6.53662	2.33108	6.76243e-60	2.50933e-57	up
30515	chr2	93869164	93869564	401	*	7.96591	6.24445	8.72869	-2.46469	8.24963e-60	3.04193e-57	down
14381	chr13	62858295	62858695	401	*	7.40361	8.32807	4.11056	4.15285	1.32449e-59	4.85334e-57	up
53389	chr8	125870071	125870471	401	*	7.7548	8.72589	3.09905	5.48065	1.92575e-59	7.01271e-57	up
22375	chr17	12112748	12113148	401	*	7.47761	8.36963	4.68401	3.63223	3.01036e-59	1.08947e-56	up
51842	chr8	72270908	72271308	401	*	9.22864	8.26783	9.8003	-1.52407	3.56631e-59	1.28276e-56	down
56312	chr9	116253240	116253640	401	*	7.43527	8.34906	4.32748	3.95103	4.19276e-59	1.49888e-56	up
7083	chr11	11829460	11829860	401	*	8.75935	7.56481	9.40374	-1.82786	6.1646e-59	2.19045e-56	down
25735	chr18	38907360	38907760	401	*	8.16722	6.53939	8.91261	-2.35383	7.19098e-59	2.53976e-56	down
16998	chr14	70191864	70192264	401	*	7.25889	8.14578	4.52978	3.56147	8.5064e-59	2.98636e-56	up
44887	chr6	82760260	82760660	401	*	7.82693	8.62064	5.919	2.67761	1.10362e-58	3.85144e-56	up
10002	chr11	101820351	101820751	401	*	7.42803	8.35599	4.06832	4.21306	1.79134e-58	6.21447e-56	up
50686	chr8	12439770	12440170	401	*	8.40491	7.15252	9.06506	-1.90074	2.67065e-58	9.21043e-56	down
41428	chr5	111128011	111128411	401	*	8.58253	9.237	7.35135	1.87431	3.17101e-58	1.08721e-55	up
50076	chr7	130945596	130945996	401	*	8.13744	8.86174	6.61422	2.23176	3.83118e-58	1.30592e-55	up
30898	chr2	119857837	119858237	401	*	8.75183	7.47259	9.41903	-1.93514	4.45245e-58	1.50892e-55	down
12559	chr12	102328531	102328931	401	*	7.48277	8.43375	3.57919	4.74244	5.12974e-58	1.72846e-55	up
24621	chr17	83861659	83862059	401	*	8.55943	9.16702	7.48932	1.66924	6.57971e-58	2.20435e-55	up
58178	chrX	139782431	139782831	401	*	7.57741	5.09769	8.44192	-3.3057	1.12727e-57	3.75517e-55	down
13065	chr13	5845298	5845698	401	*	8.36539	9.05119	7.01214	2.02394	3.25383e-57	1.07779e-54	up
23249	chr17	32902715	32903115	401	*	8.04525	6.22694	8.82467	-2.57735	7.73051e-57	2.54625e-54	down
15239	chr13	109778597	109778997	401	*	7.89638	6.00037	8.68824	-2.66524	8.15728e-57	2.67181e-54	down
15429	chr14	7851188	7851588	401	*	9.36735	9.92204	8.45454	1.45851	1.00016e-56	3.25769e-54	up
31969	chr2	158154275	158154675	401	*	9.01895	7.99254	9.6126	-1.61082	1.26078e-56	4.08387e-54	down
48661	chr7	75755257	75755657	401	*	7.77611	5.74058	8.58847	-2.81919	1.29215e-56	4.16248e-54	down
49762	chr7	123243930	123244330	401	*	7.4513	8.39324	3.78748	4.51684	1.30026e-56	4.16574e-54	up
49159	chr7	99352636	99353036	401	*	7.21426	8.07316	4.79035	3.25245	1.83756e-56	5.85513e-54	up
1172	chr1	62767261	62767661	401	*	8.30768	9.00368	6.91173	2.07507	2.08844e-56	6.61853e-54	up
8425	chr11	69452458	69452858	401	*	7.48877	8.38069	4.69653	3.6193	2.79392e-56	8.80672e-54	up
9998	chr11	101784648	101785048	401	*	10.1906	10.6231	9.56997	1.04923	4.66304e-56	1.46197e-53	up
15731	chr14	20674410	20674810	401	*	9.06898	9.56997	8.29502	1.26928	4.87647e-56	1.52076e-53	up
50695	chr8	12502960	12503360	401	*	8.68637	7.43876	9.34525	-1.89482	5.89818e-56	1.82965e-53	down
41401	chr5	110437126	110437526	401	*	7.67118	5.7039	8.47379	-2.74662	6.28211e-56	1.93849e-53	down
16491	chr14	54426699	54427099	401	*	9.49322	9.9697	8.77693	1.18726	6.93199e-56	2.12783e-53	up
47953	chr7	35530134	35530534	401	*	7.90205	6.05466	8.68623	-2.60975	8.73826e-56	2.66653e-53	down
14418	chr13	63980593	63980993	401	*	7.93144	6.14849	8.70494	-2.53586	8.77792e-56	2.66653e-53	down
50895	chr8	24427918	24428318	401	*	7.51938	8.35707	5.287	3.03534	1.42393e-55	4.30329e-53	up
44287	chr6	51485658	51486058	401	*	7.37861	8.30968	3.95677	4.27425	1.50817e-55	4.5345e-53	up
7798	chr11	49805586	49805986	401	*	8.91049	7.82855	9.52176	-1.68263	1.86046e-55	5.56515e-53	down
27638	chr19	34878540	34878940	401	*	7.9748	6.7414	8.62986	-1.87506	2.13037e-55	6.34017e-53	down
22390	chr17	12205987	12206387	401	*	8.72147	9.34626	7.5949	1.74066	2.18213e-55	6.46143e-53	up
8040	chr11	57914294	57914694	401	*	7.43187	8.30252	4.88826	3.36884	2.19629e-55	6.47067e-53	up
41930	chr5	120725575	120725975	401	*	7.93257	6.18674	8.69966	-2.49203	2.89574e-55	8.48871e-53	down
8827	chr11	77763983	77764383	401	*	7.11787	7.98032	4.6589	3.27635	3.51699e-55	1.02586e-52	up
50643	chr8	11382470	11382870	401	*	7.40507	8.28887	4.71323	3.52643	3.76264e-55	1.09208e-52	up
21751	chr16	72700019	72700419	401	*	7.72194	5.80808	8.51655	-2.68356	3.87284e-55	1.11853e-52	down
7946	chr11	54845240	54845640	401	*	8.25484	8.97385	6.75645	2.19937	4.44738e-55	1.27816e-52	up
17413	chr14	100350405	100350805	401	*	8.40473	9.10279	6.99998	2.08813	4.90247e-55	1.40208e-52	up
46309	chr6	135065492	135065892	401	*	7.47317	8.25443	5.64368	2.59221	1.09197e-54	3.10781e-52	up
48092	chr7	43277159	43277559	401	*	7.50888	8.36049	5.154	3.16725	1.19964e-54	3.39776e-52	up
42894	chr5	142924893	142925293	401	*	8.33351	9.053	6.83286	2.20094	1.91999e-54	5.41187e-52	up
8386	chr11	69016037	69016437	401	*	9.72311	10.1878	9.03348	1.15009	2.08993e-54	5.8627e-52	up
44889	chr6	82773700	82774100	401	*	9.48846	9.95312	8.79881	1.14978	2.97716e-54	8.3118e-52	up
33728	chr3	68565658	68566058	401	*	7.45101	4.19218	8.37362	-4.10069	3.95674e-54	1.09943e-51	down
44505	chr6	61047232	61047632	401	*	9.02507	9.60115	8.05141	1.54027	5.10198e-54	1.41096e-51	up
55645	chr9	96752110	96752510	401	*	8.69408	7.51168	9.33505	-1.81216	7.62047e-54	2.09756e-51	down
6721	chr10	128186825	128187225	401	*	8.71807	7.52369	9.36241	-1.82748	1.33677e-53	3.66231e-51	down
34450	chr3	97159003	97159403	401	*	9.36943	8.63786	9.85253	-1.2094	1.51433e-53	4.12948e-51	down
47499	chr7	27520395	27520795	401	*	8.2619	6.78593	8.97605	-2.17242	1.63412e-53	4.43549e-51	down
14384	chr13	62879741	62880141	401	*	7.73055	8.54003	5.71561	2.79033	1.87265e-53	5.05952e-51	up
4765	chr10	56378344	56378744	401	*	8.39239	8.98527	7.36838	1.60901	1.91126e-53	5.14016e-51	up
22409	chr17	12999941	13000341	401	*	8.15475	6.66715	8.87143	-2.18741	2.13277e-53	5.70968e-51	down
9466	chr11	95087600	95088000	401	*	8.49558	9.14302	7.29008	1.83881	2.26807e-53	6.04431e-51	up
27501	chr19	29008551	29008951	401	*	8.39158	7.054	9.07354	-2.0053	2.37194e-53	6.29252e-51	down
17082	chr14	73401814	73402214	401	*	7.48789	8.4527	3.11285	5.20677	2.41906e-53	6.3886e-51	up
33658	chr3	64322293	64322693	401	*	7.43707	4.60208	8.33226	-3.67234	2.51811e-53	6.62037e-51	down
3919	chr10	12614734	12615134	401	*	7.62175	5.70011	8.41755	-2.69012	2.56347e-53	6.70955e-51	down
27603	chr19	32727364	32727764	401	*	9.6432	8.81679	10.1653	-1.34072	3.22034e-53	8.39135e-51	down
50482	chr7	145138572	145138972	401	*	9.19213	8.26698	9.75126	-1.47539	7.18696e-53	1.86444e-50	down
56305	chr9	116174844	116175244	401	*	6.98008	7.87884	4.09674	3.71541	7.23496e-53	1.86863e-50	up
42356	chr5	131491294	131491694	401	*	7.69475	5.72694	8.49744	-2.74173	1.24374e-52	3.19822e-50	down
18698	chr15	59796426	59796826	401	*	7.75774	8.73764	2.5825	5.95319	1.78162e-52	4.56135e-50	up
17412	chr14	100314385	100314785	401	*	7.67769	8.4708	5.77368	2.67385	1.89453e-52	4.82931e-50	up
35325	chr3	145729691	145730091	401	*	7.27924	8.17347	4.45687	3.6605	4.93423e-52	1.25233e-49	up
3526	chr1	185209802	185210202	401	*	8.08686	6.61717	8.79963	-2.16547	6.0836e-52	1.53739e-49	down
17071	chr14	73253881	73254281	401	*	7.62901	8.44048	5.59988	2.81043	6.55075e-52	1.64834e-49	up
9471	chr11	95105526	95105926	401	*	8.73583	9.35452	7.62963	1.71553	7.23987e-52	1.81396e-49	up
41213	chr5	103931100	103931500	401	*	7.83724	6.07503	8.60718	-2.50986	7.27992e-52	1.81623e-49	down
47103	chr7	18858281	18858681	401	*	7.29903	8.18062	4.63335	3.49064	8.17792e-52	2.03162e-49	up
29793	chr2	59671962	59672362	401	*	7.37999	8.23258	5.01607	3.18054	1.12347e-51	2.77923e-49	up
4881	chr10	60814060	60814460	401	*	7.72696	8.51596	5.84931	2.63497	1.49016e-51	3.67088e-49	up
4854	chr10	60162657	60163057	401	*	7.40594	8.29938	4.59402	3.64993	1.63694e-51	4.01557e-49	up
29030	chr2	29075072	29075472	401	*	9.74208	9.00941	10.2257	-1.21035	1.69917e-51	4.15087e-49	down
16782	chr14	63222248	63222648	401	*	7.55557	8.52679	2.89338	5.48946	1.76923e-51	4.30407e-49	up
17091	chr14	73575228	73575628	401	*	8.21036	8.92482	6.73296	2.1727	1.88682e-51	4.57117e-49	up
9847	chr11	99386122	99386522	401	*	9.3897	9.85726	8.69357	1.15849	2.40348e-51	5.79891e-49	up
45630	chr6	113046278	113046678	401	*	9.75569	10.1887	9.13404	1.05071	2.4178e-51	5.80956e-49	up
5720	chr10	82810384	82810784	401	*	8.30284	8.97053	7.02171	1.93333	3.07388e-51	7.35586e-49	up
16797	chr14	63342892	63343292	401	*	8.14157	9.1304	2.12197	6.75515	8.0109e-51	1.90923e-48	up
30234	chr2	77146309	77146709	401	*	8.01052	8.73119	6.50443	2.20578	8.98646e-51	2.13307e-48	up
31614	chr2	152093534	152093934	401	*	8.23197	6.95111	8.89959	-1.93217	2.70134e-50	6.38616e-48	down
51125	chr8	34079959	34080359	401	*	7.40015	5.155	8.23936	-3.04578	3.12649e-50	7.36157e-48	down
36643	chr4	62634223	62634623	401	*	7.16735	8.08988	3.9097	4.09643	3.28728e-50	7.7092e-48	up
11143	chr12	17420705	17421105	401	*	7.51597	8.33292	5.44692	2.84936	3.84585e-50	8.9832e-48	up
48932	chr7	83883479	83883879	401	*	8.90385	9.40879	8.12031	1.28139	4.68648e-50	1.09033e-47	up
8187	chr11	61296979	61297379	401	*	8.34403	9.0012	7.1028	1.88475	5.3251e-50	1.23401e-47	up
1600	chr1	86442316	86442716	401	*	9.45107	8.62633	9.97255	-1.33843	5.56582e-50	1.28472e-47	down
21126	chr16	30835230	30835630	401	*	7.2253	8.15784	3.77307	4.2833	5.75319e-50	1.32276e-47	up
29502	chr2	35680725	35681125	401	*	8.93436	9.50147	7.98664	1.50468	5.88334e-50	1.3474e-47	up
3437	chr1	182103086	182103486	401	*	8.84881	7.76878	9.45949	-1.67993	7.32052e-50	1.67002e-47	down
8278	chr11	63350414	63350814	401	*	7.61028	8.39957	5.73072	2.63903	9.31254e-50	2.11622e-47	up
8424	chr11	69443586	69443986	401	*	7.16822	8.06817	4.26846	3.73072	1.02716e-49	2.32514e-47	up
8028	chr11	57850634	57851034	401	*	7.62078	8.3984	5.8134	2.55911	1.23343e-49	2.78133e-47	up
57102	chrX	60169104	60169504	401	*	7.51084	4.99175	8.37917	-3.3429	1.3042e-49	2.92966e-47	down
46968	chr7	13056917	13057317	401	*	8.10714	6.59982	8.82806	-2.20757	2.03515e-49	4.55415e-47	down
9807	chr11	98795564	98795964	401	*	7.81916	8.46576	6.61665	1.83726	2.42638e-49	5.40898e-47	up
17864	chr15	8722268	8722668	401	*	8.12745	8.82927	6.70642	2.1023	2.75892e-49	6.12701e-47	up
16493	chr14	54431718	54432118	401	*	7.45687	8.17705	5.95304	2.19846	2.78403e-49	6.15944e-47	up
302	chr1	15805566	15805966	401	*	10.0937	10.5302	9.46469	1.06016	2.97887e-49	6.56572e-47	up
46806	chr7	4124012	4124412	401	*	7.6743	5.85747	8.45348	-2.57013	3.03498e-49	6.66435e-47	down
46692	chr6	148971303	148971703	401	*	8.25224	6.89565	8.93885	-2.02818	3.12289e-49	6.83178e-47	down
46012	chr6	124740556	124740956	401	*	9.92083	10.3429	9.32161	1.01655	3.35907e-49	7.32114e-47	up
9068	chr11	83787082	83787482	401	*	8.13775	8.84447	6.6952	2.13208	3.5492e-49	7.70689e-47	up
52126	chr8	83875322	83875722	401	*	9.0031	8.24619	9.49699	-1.24388	3.87967e-49	8.3934e-47	down
29326	chr2	32362961	32363361	401	*	7.61229	8.30468	6.23163	2.05584	4.67001e-49	1.00661e-46	up
18923	chr15	76009147	76009547	401	*	8.64794	9.17492	7.80908	1.36046	4.78181e-49	1.02693e-46	up
11216	chr12	20946712	20947112	401	*	8.70322	7.65215	9.30481	-1.64124	5.70649e-49	1.22104e-46	down
4810	chr10	59380140	59380540	401	*	7.23074	8.11747	4.50356	3.55147	7.60738e-49	1.62187e-46	up
54895	chr9	62871213	62871613	401	*	7.24913	8.09657	4.93213	3.1246	7.91255e-49	1.68081e-46	up
27167	chr19	10232032	10232432	401	*	9.11345	8.21456	9.66307	-1.43902	9.38366e-49	1.98612e-46	down
11211	chr12	20844415	20844815	401	*	9.65684	8.88318	10.1577	-1.26782	9.7591e-49	2.05815e-46	down
33979	chr3	87034067	87034467	401	*	7.5283	8.33012	5.56644	2.73711	1.05508e-48	2.21714e-46	up
56212	chr9	114500514	114500914	401	*	8.94782	7.94479	9.53379	-1.57727	1.0711e-48	2.24276e-46	down
57975	chrX	123103548	123103948	401	*	7.20629	7.99029	5.35997	2.59812	1.916e-48	3.99763e-46	up
23945	chr17	53551924	53552324	401	*	7.498	5.27459	8.33463	-3.02368	2.39111e-48	4.97122e-46	down
39079	chr4	148654663	148655063	401	*	7.50132	5.63343	8.28877	-2.62958	2.54288e-48	5.26807e-46	down
34925	chr3	121617644	121618044	401	*	7.20279	8.14064	3.63494	4.39711	2.65335e-48	5.47758e-46	up
54224	chr9	41935357	41935757	401	*	9.185	8.34657	9.71182	-1.35706	2.72639e-48	5.60861e-46	down
23270	chr17	33599719	33600119	401	*	8.02287	6.59459	8.72635	-2.1144	3.00359e-48	6.15726e-46	down
40764	chr5	74953368	74953768	401	*	7.23996	8.12459	4.53833	3.53045	3.24412e-48	6.62716e-46	up
48074	chr7	42680548	42680948	401	*	9.38767	8.55695	9.91148	-1.34643	3.30087e-48	6.71967e-46	down
21034	chr16	29658233	29658633	401	*	7.55862	5.18797	8.41193	-3.1734	3.40695e-48	6.91163e-46	down
34381	chr3	95891473	95891873	401	*	7.59224	5.69715	8.38396	-2.65587	3.443e-48	6.96067e-46	down
56257	chr9	114781305	114781705	401	*	9.63513	10.0518	9.04688	1.00052	3.52403e-48	7.10001e-46	up
29476	chr2	35446330	35446730	401	*	8.09011	6.73192	8.77711	-2.02644	3.57241e-48	7.17283e-46	down
11346	chr12	31265493	31265893	401	*	6.85036	7.73211	4.1828	3.50096	3.90567e-48	7.81521e-46	up
8927	chr11	79288862	79289262	401	*	7.16199	8.05218	4.39174	3.59589	4.55751e-48	9.0885e-46	up
40622	chr5	66004838	66005238	401	*	7.67089	8.44547	5.88156	2.5331	4.82801e-48	9.59531e-46	up
45653	chr6	113367042	113367442	401	*	7.27874	5.05136	8.11584	-3.02396	5.34564e-48	1.05882e-45	down
18209	chr15	34568456	34568856	401	*	7.3779	4.16298	8.29805	-4.05375	7.49978e-48	1.48049e-45	down
2136	chr1	130741034	130741434	401	*	7.21658	8.16552	3.37053	4.67521	7.70543e-48	1.51598e-45	up
15226	chr13	109632698	109633098	401	*	8.91946	7.88723	9.51501	-1.61676	7.91983e-48	1.55295e-45	down
41625	chr5	114800828	114801228	401	*	7.8809	6.33687	8.60953	-2.25338	8.40683e-48	1.64295e-45	down
37903	chr4	127365889	127366289	401	*	8.61275	9.28975	7.29509	1.98168	9.14375e-48	1.78103e-45	up
10448	chr11	115071572	115071972	401	*	7.17499	8.09399	3.97994	4.02101	9.63333e-48	1.87017e-45	up
50339	chr7	141148950	141149350	401	*	7.92881	6.41963	8.65013	-2.20967	9.97591e-48	1.93029e-45	down
39701	chr5	18798899	18799299	401	*	8.30892	7.20101	8.92813	-1.7141	1.32353e-47	2.55254e-45	down
8963	chr11	79974928	79975328	401	*	9.12787	9.64708	8.30886	1.32945	1.37294e-47	2.63914e-45	up
43980	chr6	37691669	37692069	401	*	8.30203	8.96199	7.05036	1.89525	1.49653e-47	2.86733e-45	up
25725	chr18	38669375	38669775	401	*	7.77708	8.7614	2.24535	6.27383	1.50653e-47	2.87709e-45	up
57231	chrX	73816357	73816757	401	*	7.23362	4.11304	8.1482	-3.95132	1.54193e-47	2.93513e-45	down
10105	chr11	103340224	103340624	401	*	7.62869	8.40348	5.83817	2.53358	1.57086e-47	2.98052e-45	up
31653	chr2	152396918	152397318	401	*	7.71333	6.39318	8.39096	-1.97707	2.04674e-47	3.87091e-45	down
57232	chrX	73824000	73824400	401	*	6.98744	4.30552	7.87041	-3.50335	2.05388e-47	3.87194e-45	down
25073	chr18	12862261	12862661	401	*	9.03249	8.26762	9.52971	-1.25445	2.84912e-47	5.35387e-45	down
2603	chr1	151086990	151087390	401	*	7.3161	8.28026	2.96693	5.1679	3.48773e-47	6.53297e-45	up
33831	chr3	81021485	81021885	401	*	8.83319	7.82078	9.42227	-1.59029	6.84276e-47	1.27766e-44	down
24261	chr17	67697174	67697574	401	*	7.015	7.80602	5.12443	2.65632	1.2873e-46	2.39598e-44	up
22503	chr17	17491888	17492288	401	*	8.32515	7.09077	8.98048	-1.87524	1.32167e-46	2.45215e-44	down
8925	chr11	79254055	79254455	401	*	8.89352	9.36259	8.19401	1.16243	1.38003e-46	2.55235e-44	up
4400	chr10	36934914	36935314	401	*	7.6255	5.6689	8.42655	-2.72339	1.43062e-46	2.6376e-44	down
48796	chr7	80207851	80208251	401	*	8.90064	9.4601	7.97458	1.47658	1.50637e-46	2.76855e-44	up
15479	chr14	8551051	8551451	401	*	7.69651	8.44231	6.06655	2.35319	1.77789e-46	3.25736e-44	up
1810	chr1	93227524	93227924	401	*	8.27251	7.12048	8.90478	-1.76989	1.91499e-46	3.49764e-44	down
40828	chr5	77130370	77130770	401	*	7.25662	8.096	5.00994	3.04498	1.93826e-46	3.52913e-44	up
43774	chr6	30320752	30321152	401	*	7.12403	8.00356	4.48218	3.46424	2.29206e-46	4.16041e-44	up
13894	chr13	46752468	46752868	401	*	7.38144	5.52727	8.1667	-2.6117	2.41558e-46	4.37107e-44	down
50704	chr8	12544957	12545357	401	*	7.66232	6.09608	8.39551	-2.27827	2.46865e-46	4.45338e-44	down
14355	chr13	62263682	62264082	401	*	7.12939	3.57004	8.06687	-4.38643	2.62429e-46	4.71962e-44	down
1151	chr1	62181622	62182022	401	*	7.78736	8.51392	6.25332	2.23778	2.7654e-46	4.95819e-44	up
15726	chr14	20479413	20479813	401	*	8.31069	8.87768	7.3633	1.50558	2.86655e-46	5.12387e-44	up
44673	chr6	70824591	70824991	401	*	8.37371	8.99211	7.26846	1.70822	2.98495e-46	5.3193e-44	up
27732	chr19	38324769	38325169	401	*	7.86001	6.12128	8.62586	-2.47629	3.15156e-46	5.59918e-44	down
37778	chr4	125145469	125145869	401	*	8.90512	7.9369	9.47933	-1.53255	3.18639e-46	5.64395e-44	down
4873	chr10	60727783	60728183	401	*	7.70145	5.97508	8.4651	-2.46491	3.31957e-46	5.86214e-44	down
33681	chr3	65659254	65659654	401	*	9.52373	8.85562	9.97861	-1.1173	3.55358e-46	6.25653e-44	down
57739	chrX	103584700	103585100	401	*	7.1214	8.06455	3.42743	4.52111	3.69048e-46	6.47812e-44	up
4127	chr10	21989036	21989436	401	*	8.26733	6.92256	8.95106	-2.01144	4.06939e-46	7.12191e-44	down
2345	chr1	134570189	134570589	401	*	9.07969	8.20497	9.62035	-1.4058	4.70153e-46	8.20374e-44	down
37085	chr4	101389076	101389476	401	*	8.29447	8.97096	6.97885	1.97699	5.04715e-46	8.78069e-44	up
6274	chr10	111506698	111507098	401	*	8.06024	8.64579	7.05845	1.57795	5.59009e-46	9.69648e-44	up
48270	chr7	45439351	45439751	401	*	7.99393	6.76627	8.64744	-1.86455	7.32135e-46	1.2662e-43	down
17350	chr14	94796207	94796607	401	*	7.35132	5.02796	8.19948	-3.12435	8.37166e-46	1.44359e-43	down
19930	chr15	98992160	98992560	401	*	8.81859	7.8426	9.39546	-1.54254	8.71549e-46	1.49848e-43	down
50466	chr7	144859876	144860276	401	*	7.32168	5.13822	8.15344	-2.97753	1.06813e-45	1.8311e-43	down
53626	chr9	14641778	14642178	401	*	7.163	8.02238	4.73445	3.23852	1.14429e-45	1.95594e-43	up
24529	chr17	80727513	80727913	401	*	8.8514	9.35948	8.06014	1.29023	1.25247e-45	2.13462e-43	up
24389	chr17	74315958	74316358	401	*	9.92901	9.38059	10.3254	-0.940879	1.25775e-45	2.13741e-43	no_change
174	chr1	10877749	10878149	401	*	9.45619	9.94835	8.7034	1.23741	1.26353e-45	2.14102e-43	up
52196	chr8	84723007	84723407	401	*	8.0568	6.65345	8.75453	-2.08427	1.36931e-45	2.3099e-43	down
6490	chr10	120486060	120486460	401	*	8.18739	8.83968	6.96424	1.85953	1.37107e-45	2.3099e-43	up
23558	chr17	42883656	42884056	401	*	7.49712	8.28663	5.61624	2.64298	1.49701e-45	2.51485e-43	up
8433	chr11	69502042	69502442	401	*	7.4696	8.44685	2.47151	5.75252	1.5856e-45	2.65606e-43	up
43306	chr6	3875454	3875854	401	*	7.46654	5.44484	8.27697	-2.79722	1.6061e-45	2.68274e-43	down
55141	chr9	70048568	70048968	401	*	8.69138	9.2704	7.70904	1.55076	1.76769e-45	2.94426e-43	up
9419	chr11	94265555	94265955	401	*	7.0375	7.90908	4.48395	3.37223	1.8511e-45	3.07445e-43	up
47446	chr7	27174299	27174699	401	*	7.24954	5.01303	8.08773	-3.03554	1.92844e-45	3.19386e-43	down
7361	chr11	23048141	23048541	401	*	8.39378	9.05371	7.14218	1.8932	2.05602e-45	3.39556e-43	up
51045	chr8	32071417	32071817	401	*	7.06799	8.00912	3.42375	4.46778	2.07232e-45	3.41287e-43	up
14995	chr13	98305933	98306333	401	*	7.56346	5.63254	8.36067	-2.69874	2.46914e-45	4.055e-43	down
5964	chr10	93326147	93326547	401	*	7.44138	8.22474	5.59906	2.59558	3.46459e-45	5.66268e-43	up
1159	chr1	62678784	62679184	401	*	7.49849	8.27935	5.67151	2.57641	3.4674e-45	5.66268e-43	up
44793	chr6	72899833	72900233	401	*	9.80206	10.2415	9.16704	1.0696	3.72379e-45	6.0645e-43	up
31669	chr2	152738261	152738661	401	*	8.70179	9.26175	7.77428	1.47674	3.74363e-45	6.07992e-43	up
6955	chr11	6179339	6179739	401	*	9.39134	8.62315	9.88995	-1.2593	4.11241e-45	6.66041e-43	down
31694	chr2	153108258	153108658	401	*	6.94586	4.23717	7.83106	-3.53258	4.2463e-45	6.8583e-43	down
20290	chr16	3976155	3976555	401	*	7.35268	8.15353	5.39739	2.72548	4.57184e-45	7.36381e-43	up
7188	chr11	18957907	18958307	401	*	9.36875	9.86365	8.60943	1.24645	4.88926e-45	7.8535e-43	up
7111	chr11	12465356	12465756	401	*	9.04465	7.98171	9.65	-1.65492	5.33538e-45	8.54666e-43	down
51611	chr8	69027206	69027606	401	*	7.85361	8.56783	6.37729	2.17304	5.84126e-45	9.33153e-43	up
12626	chr12	104761072	104761472	401	*	8.17505	7.09994	8.78421	-1.67105	6.21441e-45	9.90067e-43	down
1214	chr1	64305177	64305577	401	*	7.89583	8.60214	6.45506	2.12852	8.08409e-45	1.28445e-42	up
18908	chr15	75889459	75889859	401	*	8.24479	8.87856	7.0876	1.7757	1.06239e-44	1.68343e-42	up
12616	chr12	104433764	104434164	401	*	7.15658	4.73852	8.01487	-3.22254	1.14325e-44	1.80667e-42	down
45474	chr6	100213477	100213877	401	*	8.61848	9.19281	7.64993	1.53098	1.50569e-44	2.37304e-42	up
8567	chr11	72285547	72285947	401	*	8.81297	9.41296	7.76691	1.63542	1.5702e-44	2.46808e-42	up
52919	chr8	111650016	111650416	401	*	7.38437	8.18999	5.39645	2.7609	1.58069e-44	2.47792e-42	up
54872	chr9	62408032	62408432	401	*	7.46704	8.25241	5.6122	2.60983	1.6679e-44	2.60766e-42	up
9073	chr11	83805163	83805563	401	*	7.2378	8.20482	2.77017	5.24775	1.74752e-44	2.72488e-42	up
34577	chr3	102192450	102192850	401	*	7.0127	7.94353	3.59566	4.24974	1.75471e-44	2.72882e-42	up
54365	chr9	45370497	45370897	401	*	6.89157	4.41576	7.75569	-3.28897	1.8213e-44	2.82489e-42	down
16749	chr14	62037844	62038244	401	*	7.80026	8.51722	6.31137	2.18494	1.86976e-44	2.8924e-42	up
22197	chr16	97819503	97819903	401	*	7.03641	7.97604	3.42743	4.43367	1.95228e-44	3.01211e-42	up
44127	chr6	42381130	42381530	401	*	7.22163	8.05879	4.99368	3.02519	1.96801e-44	3.02842e-42	up
34019	chr3	87893773	87894173	401	*	8.24611	7.05235	8.89027	-1.82234	2.12653e-44	3.26377e-42	down
10518	chr11	115777532	115777932	401	*	7.49319	8.26462	5.72238	2.51433	2.39046e-44	3.65927e-42	up
34913	chr3	121553154	121553554	401	*	7.22835	8.05748	5.06596	2.95165	2.44539e-44	3.73361e-42	up
6994	chr11	7423779	7424179	401	*	9.28514	8.44212	9.81373	-1.36307	2.45671e-44	3.74115e-42	down
28006	chr19	45208064	45208464	401	*	8.14079	8.76914	7.00219	1.75138	2.54914e-44	3.87185e-42	up
18666	chr15	59081683	59082083	401	*	7.89532	6.74755	8.52636	-1.76314	2.56276e-44	3.88248e-42	down
31332	chr2	135571215	135571615	401	*	7.58341	8.33551	5.92031	2.39045	2.61641e-44	3.95355e-42	up
27940	chr19	43981480	43981880	401	*	7.21786	8.18387	2.79321	5.2258	3.04193e-44	4.58471e-42	up
757	chr1	43168363	43168763	401	*	7.07145	8.02229	3.17186	4.71199	3.09363e-44	4.65068e-42	up
7799	chr11	49808672	49809072	401	*	7.24823	3.30441	8.20057	-4.75192	3.28645e-44	4.92791e-42	down
12632	chr12	104901127	104901527	401	*	7.43003	5.42757	8.23774	-2.77375	4.75298e-44	7.10874e-42	down
52893	chr8	111194103	111194503	401	*	7.15198	8.00073	4.82334	3.12922	4.88567e-44	7.28859e-42	up
15046	chr13	99100834	99101234	401	*	7.63244	8.35411	6.12159	2.21143	5.34839e-44	7.95865e-42	up
31261	chr2	131796105	131796505	401	*	7.1257	4.07698	8.03578	-3.87761	5.66333e-44	8.40595e-42	down
57751	chrX	103652751	103653151	401	*	7.21906	8.18524	2.78748	5.22645	5.90511e-44	8.74269e-42	up
3380	chr1	181623558	181623958	401	*	7.84334	8.54505	6.42283	2.10153	6.3051e-44	9.31138e-42	up
32886	chr3	9655042	9655442	401	*	7.68861	8.42417	6.11065	2.28959	8.31799e-44	1.22532e-41	up
7811	chr11	50252400	50252800	401	*	8.29437	8.92061	7.16296	1.7425	8.60645e-44	1.26463e-41	up
24061	chr17	56728019	56728419	401	*	7.18727	4.79585	8.04278	-3.19822	9.31739e-44	1.36294e-41	down
25402	chr18	34031642	34032042	401	*	9.03371	8.15977	9.57408	-1.40506	9.32197e-44	1.36294e-41	down
6784	chr10	128710965	128711365	401	*	7.65231	6.02964	8.3967	-2.34174	9.87456e-44	1.44014e-41	down
30392	chr2	90560118	90560518	401	*	8.0699	6.66564	8.76784	-2.08147	1.09288e-43	1.58994e-41	down
36511	chr4	57690450	57690850	401	*	8.17669	6.84816	8.8564	-1.98832	1.10167e-43	1.59876e-41	down
4041	chr10	18559345	18559745	401	*	7.42792	8.17073	5.8134	2.3332	1.10621e-43	1.60139e-41	up
28981	chr2	27515352	27515752	401	*	8.90322	8.18946	9.37859	-1.18207	1.19021e-43	1.71874e-41	down
27932	chr19	43890168	43890568	401	*	7.59883	6.11525	8.31463	-2.17718	1.2899e-43	1.85812e-41	down
43333	chr6	4903446	4903846	401	*	9.19109	9.65858	8.4951	1.15731	1.42031e-43	2.04096e-41	up
17168	chr14	76505350	76505750	401	*	9.88824	10.2754	9.35747	0.914349	1.42423e-43	2.04159e-41	no_change
57223	chrX	73685010	73685410	401	*	8.95793	8.06907	9.50385	-1.42509	1.52629e-43	2.18255e-41	down
32318	chr2	168066168	168066568	401	*	7.00859	7.92184	3.9097	3.92527	1.61213e-43	2.2997e-41	up
41107	chr5	100466822	100467222	401	*	7.83282	6.35445	8.54749	-2.17316	1.91775e-43	2.72902e-41	down
8741	chr11	76350946	76351346	401	*	7.27171	8.08722	5.21335	2.84151	2.08627e-43	2.96164e-41	up
24933	chr18	6269479	6269879	401	*	7.33879	5.19577	8.16546	-2.92924	2.10597e-43	2.98239e-41	down
4503	chr10	41400655	41401055	401	*	7.4369	5.42604	8.2458	-2.78142	2.19426e-43	3.09993e-41	down
6241	chr10	110855193	110855593	401	*	9.78089	9.12348	10.2308	-1.10129	2.20727e-43	3.11081e-41	down
5961	chr10	93310154	93310554	401	*	7.47122	8.15461	6.12783	2.01419	2.40956e-43	3.38777e-41	up
55472	chr9	85635214	85635614	401	*	7.65693	6.02186	8.40371	-2.35893	2.96651e-43	4.16085e-41	down
3928	chr10	12911860	12912260	401	*	8.14616	8.80312	6.90575	1.87858	3.10344e-43	4.34252e-41	up
33025	chr3	20023231	20023631	401	*	7.72112	6.04037	8.4765	-2.40964	3.17989e-43	4.43889e-41	down
51790	chr8	71498237	71498637	401	*	7.65896	8.40237	6.04133	2.33261	3.75907e-43	5.23493e-41	up
57028	chrX	52744228	52744628	401	*	6.9591	4.89381	7.77555	-2.84363	3.82523e-43	5.31444e-41	down
26165	chr18	65521137	65521537	401	*	8.93098	9.47278	8.05322	1.40892	4.28897e-43	5.94463e-41	up
32288	chr2	167558486	167558886	401	*	7.0833	8.0417	2.94653	4.93282	4.70575e-43	6.50692e-41	up
7760	chr11	47640141	47640541	401	*	7.20212	4.5047	8.08639	-3.51086	6.96512e-43	9.60842e-41	down
48667	chr7	75781701	75782101	401	*	7.30822	5.71693	8.04645	-2.30897	7.81733e-43	1.07587e-40	down
2118	chr1	130246132	130246532	401	*	8.60584	9.19824	7.58329	1.60124	9.01788e-43	1.2382e-40	up
17959	chr15	12423769	12424169	401	*	8.09022	6.83241	8.75181	-1.90248	9.61895e-43	1.31764e-40	down
13010	chr13	3866045	3866445	401	*	7.02187	7.94522	3.74924	4.10752	1.01614e-42	1.38871e-40	up
27350	chr19	21713877	21714277	401	*	7.09757	5.07568	7.90803	-2.79652	1.06761e-42	1.45565e-40	down
3447	chr1	182182037	182182437	401	*	8.014	6.70686	8.68835	-1.96291	1.09193e-42	1.48535e-40	down
31056	chr2	126948654	126949054	401	*	7.63556	8.3681	6.07254	2.27038	1.16235e-42	1.57749e-40	up
42515	chr5	135657707	135658107	401	*	8.74901	7.84395	9.30088	-1.44587	1.28666e-42	1.74216e-40	down
3415	chr1	182019230	182019630	401	*	9.07018	8.41898	9.51723	-1.09223	1.36674e-42	1.84632e-40	down
38871	chr4	141270547	141270947	401	*	7.65575	6.02152	8.40237	-2.356	1.41207e-42	1.90317e-40	down
17077	chr14	73384786	73385186	401	*	8.70854	9.21729	7.91564	1.29498	1.83632e-42	2.4693e-40	up
23136	chr17	31305265	31305665	401	*	8.39435	9.00313	7.32044	1.66726	1.96139e-42	2.63146e-40	up
22154	chr16	95766891	95767291	401	*	8.22215	6.91511	8.89648	-1.96115	2.00596e-42	2.68511e-40	down
57317	chrX	77667971	77668371	401	*	7.67414	6.0407	8.42061	-2.35415	2.03089e-42	2.71229e-40	down
26591	chr18	81252452	81252852	401	*	9.45194	8.69762	9.94474	-1.23889	2.08018e-42	2.7718e-40	down
39050	chr4	148151422	148151822	401	*	8.7792	9.29918	7.95825	1.33372	2.09597e-42	2.7865e-40	up
15715	chr14	20216767	20217167	401	*	8.61273	7.54528	9.2195	-1.66136	2.12858e-42	2.82345e-40	down
43362	chr6	5119817	5120217	401	*	8.48144	9.07544	7.45397	1.60713	2.24835e-42	2.97558e-40	up
42808	chr5	140444239	140444639	401	*	7.26103	8.07446	5.21778	2.81475	2.69112e-42	3.55355e-40	up
3354	chr1	180924766	180925166	401	*	7.16063	4.54762	8.03762	-3.43248	2.99784e-42	3.94966e-40	down
7289	chr11	21185515	21185915	401	*	6.9659	7.87407	3.94653	3.8397	3.10467e-42	4.08125e-40	up
17176	chr14	76615364	76615764	401	*	6.97422	7.90414	3.57587	4.20961	3.21027e-42	4.21062e-40	up
402	chr1	22467049	22467449	401	*	7.0632	7.92238	4.63654	3.23112	3.52911e-42	4.61849e-40	up
42039	chr5	122452698	122453098	401	*	8.52412	7.4639	9.12862	-1.65178	3.65173e-42	4.76832e-40	down
57656	chrX	101697761	101698161	401	*	6.68233	7.53998	4.27052	3.2157	3.96044e-42	5.15992e-40	up
6262	chr10	111363787	111364187	401	*	6.97006	7.88714	3.80787	3.97156	4.06385e-42	5.28292e-40	up
44057	chr6	39226448	39226848	401	*	8.12342	8.76515	6.93833	1.81265	4.11228e-42	5.33405e-40	up
38067	chr4	130301987	130302387	401	*	6.93774	7.86221	3.64447	4.12029	4.42417e-42	5.72593e-40	up
27168	chr19	10240374	10240774	401	*	8.04487	6.99297	8.64673	-1.64043	4.54336e-42	5.86724e-40	down
46052	chr6	125192003	125192403	401	*	10.2952	10.6474	9.82829	0.816529	4.95498e-42	6.38474e-40	no_change
3434	chr1	182094801	182095201	401	*	7.65481	6.0437	8.39695	-2.3299	5.82115e-42	7.48439e-40	down
37862	chr4	126943214	126943614	401	*	7.56601	5.8202	8.3331	-2.48407	6.40106e-42	8.21198e-40	down
52710	chr8	106617550	106617950	401	*	8.80144	7.86769	9.36363	-1.48383	7.27924e-42	9.29536e-40	down
32882	chr3	9620791	9621191	401	*	7.14107	8.10809	2.67319	5.23291	7.28507e-42	9.29536e-40	up
4818	chr10	59547713	59548113	401	*	7.01551	4.07308	7.91848	-3.76278	7.29309e-42	9.29536e-40	down
7679	chr11	43626104	43626504	401	*	9.41288	9.9023	8.66656	1.22835	8.68392e-42	1.1044e-39	up
7968	chr11	55418239	55418639	401	*	8.40764	8.98062	7.44298	1.52407	9.275e-42	1.17702e-39	up
13060	chr13	5803308	5803708	401	*	8.27408	8.92636	7.05096	1.85755	1.18565e-41	1.50137e-39	up
293	chr1	14742838	14743238	401	*	7.33209	8.1293	5.40114	2.6977	1.26683e-41	1.59896e-39	up
33238	chr3	34036111	34036511	401	*	7.96275	6.75409	8.61105	-1.83939	1.26817e-41	1.59896e-39	down
40205	chr5	35948038	35948438	401	*	9.03495	9.55569	8.21206	1.33485	1.33966e-41	1.68548e-39	up
45585	chr6	108687413	108687813	401	*	7.09574	7.95111	4.70566	3.18892	1.73934e-41	2.18363e-39	up
41890	chr5	119673980	119674380	401	*	7.2559	7.97377	5.76278	2.18406	1.94941e-41	2.44214e-39	up
15357	chr13	114027090	114027490	401	*	8.14639	6.95235	8.79064	-1.82208	1.96094e-41	2.45134e-39	down
23494	chr17	37072119	37072519	401	*	8.48101	7.4277	9.08332	-1.64057	2.20243e-41	2.74736e-39	down
23195	chr17	32036378	32036778	401	*	7.87366	6.78494	8.48702	-1.68678	2.48177e-41	3.08925e-39	down
15821	chr14	25378229	25378629	401	*	8.98658	9.49148	8.20313	1.28041	2.60322e-41	3.23356e-39	up
50588	chr8	8609668	8610068	401	*	7.6427	6.07406	8.37638	-2.2778	2.76333e-41	3.42518e-39	down
17011	chr14	70442993	70443393	401	*	8.61849	9.12257	7.83705	1.27583	3.36774e-41	4.16555e-39	up
28074	chr19	46495257	46495657	401	*	7.06537	3.23368	8.0138	-4.63518	3.83037e-41	4.7278e-39	down
28789	chr2	20929583	20929983	401	*	6.98339	7.85035	4.47863	3.31132	4.16394e-41	5.12873e-39	up
16142	chr14	38322497	38322897	401	*	7.99218	8.66688	6.68363	1.96194	4.20445e-41	5.16777e-39	up
8210	chr11	62050351	62050751	401	*	6.96686	7.82922	4.50879	3.26403	5.30627e-41	6.5084e-39	up
16986	chr14	70057035	70057435	401	*	6.96013	7.83886	4.32748	3.43958	7.70841e-41	9.43499e-39	up
22432	chr17	14163652	14164052	401	*	7.0606	7.92709	4.56058	3.30715	8.30623e-41	1.01455e-38	up
52857	chr8	110742050	110742450	401	*	6.88967	4.53915	7.74081	-3.14759	9.40347e-41	1.14619e-38	down
27482	chr19	27904276	27904676	401	*	7.58291	5.97438	8.32454	-2.3238	1.12303e-40	1.36602e-38	down
7072	chr11	10729972	10730372	401	*	6.87943	7.79784	3.69476	4.00978	1.21927e-40	1.48001e-38	up
12088	chr12	79808027	79808427	401	*	7.71036	6.25313	8.42036	-2.14477	1.34532e-40	1.62964e-38	down
35131	chr3	133535819	133536219	401	*	7.38849	5.55468	8.17046	-2.58208	1.3993e-40	1.69154e-38	down
45866	chr6	120539392	120539792	401	*	7.74474	8.42699	6.40597	1.99893	1.50207e-40	1.81203e-38	up
21577	chr16	50529087	50529487	401	*	9.85651	10.2759	9.26288	1.00868	1.55628e-40	1.87357e-38	up
14892	chr13	95605452	95605852	401	*	6.92098	7.83424	3.82194	3.9155	1.66186e-40	1.99658e-38	up
43957	chr6	37434911	37435311	401	*	6.89041	7.83174	3.24117	4.45964	1.80069e-40	2.15895e-38	up
8922	chr11	79214256	79214656	401	*	6.8835	7.82224	3.29525	4.39196	2.02169e-40	2.41897e-38	up
43598	chr6	23089248	23089648	401	*	8.06455	6.59733	8.77677	-2.15487	2.11031e-40	2.51986e-38	down
38306	chr4	133599937	133600337	401	*	8.35621	8.97176	7.26035	1.69724	2.16127e-40	2.57547e-38	up
9172	chr11	86646089	86646489	401	*	7.38566	8.15754	5.6122	2.51359	2.44156e-40	2.90357e-38	up
16830	chr14	64055999	64056399	401	*	7.77612	8.76485	1.77017	6.64329	2.66193e-40	3.15924e-38	up
27139	chr19	9075071	9075471	401	*	7.32781	8.15221	5.20246	2.91503	3.37626e-40	3.99893e-38	up
2192	chr1	132195327	132195727	401	*	9.21458	9.72387	8.42035	1.29484	3.52539e-40	4.16713e-38	up
48844	chr7	80914110	80914510	401	*	7.04612	4.12188	7.94782	-3.74752	3.5796e-40	4.2227e-38	down
44901	chr6	82885670	82886070	401	*	7.66749	8.38662	6.16856	2.19213	3.68618e-40	4.3397e-38	up
29546	chr2	37767528	37767928	401	*	7.74306	8.45679	6.26898	2.16326	3.97567e-40	4.67113e-38	up
4397	chr10	36923435	36923835	401	*	7.0893	4.63254	7.95153	-3.26295	4.12068e-40	4.83183e-38	down
33909	chr3	84639204	84639604	401	*	9.11288	9.61692	8.33152	1.2757	4.27733e-40	5.0055e-38	up
6900	chr11	4855107	4855507	401	*	7.98936	6.74181	8.64823	-1.88822	6.13042e-40	7.15976e-38	down
16905	chr14	66297186	66297586	401	*	8.84364	9.31145	8.14696	1.15615	6.14983e-40	7.16816e-38	up
55702	chr9	99256423	99256823	401	*	8.42535	7.36049	9.0313	-1.65604	6.34151e-40	7.37692e-38	down
5967	chr10	93335652	93336052	401	*	8.02879	8.69167	6.76606	1.90497	6.4103e-40	7.44217e-38	up
17878	chr15	9212708	9213108	401	*	7.27655	5.25572	8.08685	-2.79337	6.45097e-40	7.47459e-38	down
44004	chr6	37825753	37826153	401	*	7.98759	8.63753	6.77302	1.84598	6.71943e-40	7.77029e-38	up
28613	chr2	13413803	13414203	401	*	7.00586	7.85937	4.63335	3.16825	6.85559e-40	7.91213e-38	up
18155	chr15	31367043	31367443	401	*	6.76369	7.5408	4.95932	2.55797	7.41583e-40	8.5419e-38	up
15727	chr14	20545846	20546246	401	*	9.72428	10.14	9.13787	0.996985	8.42345e-40	9.6835e-38	no_change
54709	chr9	57969535	57969935	401	*	8.09252	8.72314	6.94616	1.76128	9.71072e-40	1.11415e-37	up
7865	chr11	52340579	52340979	401	*	9.3711	8.6198	9.86263	-1.23495	1.00716e-39	1.1533e-37	down
17410	chr14	100300637	100301037	401	*	7.2319	8.03928	5.23171	2.76304	1.05497e-39	1.20568e-37	up
1066	chr1	59322086	59322486	401	*	7.36885	8.16093	5.47151	2.64809	1.28567e-39	1.46649e-37	up
31442	chr2	144198507	144198907	401	*	6.84857	7.77723	3.47507	4.18252	1.44181e-39	1.6414e-37	up
9692	chr11	97427954	97428354	401	*	7.1576	7.93358	5.35997	2.53804	1.45308e-39	1.65102e-37	up
34984	chr3	122937096	122937496	401	*	7.05486	4.57557	7.91933	-3.28702	1.62561e-39	1.84348e-37	down
21035	chr16	29667344	29667744	401	*	7.22306	5.03667	8.05518	-2.97667	1.66665e-39	1.88637e-37	down
56313	chr9	116283664	116284064	401	*	7.49159	8.23711	5.86309	2.3435	1.85604e-39	2.09668e-37	up
44201	chr6	48021522	48021922	401	*	6.85251	7.78173	3.46793	4.18682	1.92122e-39	2.16613e-37	up
54461	chr9	48991951	48992351	401	*	8.59613	7.64227	9.16538	-1.51107	2.01659e-39	2.26931e-37	down
14028	chr13	51754236	51754636	401	*	7.06512	4.74263	7.91318	-3.11855	2.1055e-39	2.36481e-37	down
30466	chr2	92143759	92144159	401	*	8.06515	6.72464	8.74783	-2.00507	2.13281e-39	2.39091e-37	down
25364	chr18	32745580	32745980	401	*	6.85411	7.75999	3.8692	3.80275	2.66317e-39	2.97975e-37	up
11059	chr12	12927654	12928054	401	*	8.5943	7.63289	9.16616	-1.52011	3.64914e-39	4.07516e-37	down
25183	chr18	20961409	20961809	401	*	8.26584	7.2649	8.85111	-1.57331	3.71958e-39	4.14592e-37	down
4506	chr10	41415011	41415411	401	*	7.72465	6.30217	8.4268	-2.10491	4.64768e-39	5.17057e-37	down
28937	chr2	26575823	26576223	401	*	6.80683	7.7186	3.73147	3.88842	4.6658e-39	5.18089e-37	up
6263	chr10	111369428	111369828	401	*	6.829	7.76515	3.29928	4.33377	4.72001e-39	5.23119e-37	up
47223	chr7	19748994	19749394	401	*	9.02122	9.45217	8.4039	1.04334	4.78966e-39	5.29835e-37	up
50892	chr8	24412454	24412854	401	*	6.99199	7.95554	2.66697	5.07915	5.33209e-39	5.88729e-37	up
26625	chr18	82855878	82856278	401	*	8.14956	8.77226	7.03002	1.72464	5.59595e-39	6.16701e-37	up
6083	chr10	95719384	95719784	401	*	7.95503	8.61683	6.69641	1.89954	5.73793e-39	6.31162e-37	up
33192	chr3	31089358	31089758	401	*	7.17651	5.07373	7.99796	-2.8808	6.06996e-39	6.66434e-37	down
40032	chr5	31116623	31117023	401	*	7.86821	6.62343	8.52634	-1.88337	6.2859e-39	6.88852e-37	down
25403	chr18	34052813	34053213	401	*	7.12159	4.84719	7.96421	-3.06756	6.41532e-39	7.01723e-37	down
33816	chr3	79852548	79852948	401	*	7.20886	8.18349	2.3667	5.5796	6.63744e-39	7.24668e-37	up
56464	chr9	121457087	121457487	401	*	6.85835	7.80425	3.09442	4.55637	7.10131e-39	7.73871e-37	up
17130	chr14	76081805	76082205	401	*	8.85542	9.40562	7.95493	1.43793	7.17838e-39	7.80819e-37	up
8551	chr11	71019566	71019966	401	*	9.23949	9.67847	8.60541	1.0673	7.41074e-39	8.04601e-37	up
7712	chr11	45423498	45423898	401	*	7.12135	7.92907	5.11874	2.76938	1.00105e-38	1.08485e-36	up
48597	chr7	71961205	71961605	401	*	7.93715	8.59482	6.69405	1.88223	1.37749e-38	1.49005e-36	up
49425	chr7	109694807	109695207	401	*	7.92886	6.72797	8.57501	-1.82895	1.52241e-38	1.64378e-36	down
8762	chr11	76482777	76483177	401	*	8.81563	9.3469	7.96566	1.37057	1.65709e-38	1.78591e-36	up
44646	chr6	68853115	68853515	401	*	8.03245	6.83183	8.67853	-1.82895	1.78754e-38	1.92296e-36	down
58610	chrX	168673302	168673702	401	*	7.70785	8.32807	6.59661	1.71154	1.8477e-38	1.98404e-36	up
17031	chr14	70679625	70680025	401	*	6.95293	7.91465	2.69781	5.03684	2.03778e-38	2.18415e-36	up
2037	chr1	120644730	120645130	401	*	6.9278	3.68395	7.84957	-4.05349	2.1518e-38	2.30215e-36	down
9771	chr11	98202750	98203150	401	*	10.0228	10.3742	9.55711	0.814164	2.29969e-38	2.45589e-36	no_change
36535	chr4	57919458	57919858	401	*	7.24975	5.52536	8.01306	-2.4568	2.36292e-38	2.51883e-36	down
4624	chr10	44391415	44391815	401	*	7.10976	4.94112	7.93967	-2.95181	2.53408e-38	2.69638e-36	down
16788	chr14	63244817	63245217	401	*	6.68677	7.63819	2.77017	4.6972	2.78396e-38	2.9569e-36	up
58170	chrX	139610541	139610941	401	*	7.07961	7.77261	5.69641	2.05077	2.87569e-38	3.04881e-36	up
3917	chr10	12609221	12609621	401	*	7.15255	5.1162	7.96503	-2.80733	3.03489e-38	3.21178e-36	down
51207	chr8	36580347	36580747	401	*	8.32075	7.23733	8.93248	-1.67837	3.2865e-38	3.47179e-36	down
46336	chr6	135363065	135363465	401	*	7.26069	7.98814	5.72238	2.24015	3.44971e-38	3.63765e-36	up
48897	chr7	82235763	82236163	401	*	6.9914	7.86513	4.41449	3.37545	4.11091e-38	4.32708e-36	up
53892	chr9	22322453	22322853	401	*	8.02711	6.78333	8.68496	-1.88428	4.12992e-38	4.3393e-36	down
42833	chr5	140814813	140815213	401	*	6.79953	7.73377	3.31129	4.30063	4.19464e-38	4.39942e-36	up
21272	chr16	33517449	33517849	401	*	8.07587	6.99349	8.68728	-1.67895	4.45206e-38	4.66107e-36	down
25555	chr18	36327499	36327899	401	*	7.08363	7.89399	5.06241	2.78763	4.50888e-38	4.71214e-36	up
9517	chr11	95704038	95704438	401	*	9.22831	8.45685	9.72828	-1.26137	4.69815e-38	4.90121e-36	down
39091	chr4	148743114	148743514	401	*	7.65709	6.4624	8.30152	-1.8213	5.39305e-38	5.61614e-36	down
30634	chr2	104816476	104816876	401	*	8.45904	7.69915	8.95418	-1.24722	5.62632e-38	5.84633e-36	down
17477	chr14	105802981	105803381	401	*	6.82262	7.73821	3.68555	3.94822	5.63403e-38	5.84633e-36	up
52246	chr8	85482346	85482746	401	*	7.4643	5.84566	8.20791	-2.33575	5.75349e-38	5.95974e-36	down
15164	chr13	106906334	106906734	401	*	6.9363	4.15438	7.82741	-3.5921	5.96974e-38	6.17284e-36	down
43339	chr6	4979825	4980225	401	*	7.90884	8.56824	6.6593	1.88729	6.1165e-38	6.31345e-36	up
44619	chr6	67220099	67220499	401	*	7.51187	5.87406	8.25917	-2.35943	6.14212e-38	6.32876e-36	down
47249	chr7	19870955	19871355	401	*	8.95328	9.45415	8.17961	1.2644	6.21661e-38	6.39427e-36	up
9713	chr11	97598687	97599087	401	*	9.5113	9.90381	8.97038	0.928529	6.28281e-38	6.45105e-36	no_change
27867	chr19	42135567	42135967	401	*	8.01523	6.81454	8.66134	-1.82945	8.37181e-38	8.58096e-36	down
17711	chr14	122415862	122416262	401	*	8.36834	7.3496	8.9595	-1.59629	8.79939e-38	9.00348e-36	down
39598	chr5	7733145	7733545	401	*	7.6074	6.09384	8.32966	-2.20983	8.89556e-38	9.08602e-36	down
7963	chr11	55323528	55323928	401	*	7.02924	4.68736	7.87943	-3.13607	9.43137e-38	9.61655e-36	down
43456	chr6	8770437	8770837	401	*	7.07973	4.76707	7.92669	-3.10323	1.02669e-37	1.04504e-35	down
4032	chr10	18423326	18423726	401	*	7.16515	5.13448	7.97683	-2.79892	1.12902e-37	1.14719e-35	down
1079	chr1	59448265	59448665	401	*	9.35752	8.64018	9.83446	-1.18672	1.15148e-37	1.168e-35	down
49363	chr7	107209841	107210241	401	*	8.52098	7.69544	9.04276	-1.33667	1.18351e-37	1.19841e-35	down
15611	chr14	14633232	14633632	401	*	8.17815	8.78692	7.10429	1.66513	1.22799e-37	1.2413e-35	up
50709	chr8	12872252	12872652	401	*	7.91463	6.70917	8.56205	-1.83525	1.39453e-37	1.40722e-35	down
23132	chr17	31281971	31282371	401	*	7.38276	5.65804	8.14613	-2.45648	1.82498e-37	1.83843e-35	down
7671	chr11	43570444	43570844	401	*	6.77593	7.71211	3.24535	4.33729	1.8741e-37	1.88468e-35	up
40278	chr5	38684244	38684644	401	*	8.03688	7.10554	8.59821	-1.47936	2.26723e-37	2.27612e-35	down
8643	chr11	74610732	74611132	401	*	6.64015	7.44344	4.66828	2.73858	2.70198e-37	2.70794e-35	up
6070	chr10	95595628	95596028	401	*	6.83561	7.70538	4.30129	3.33498	2.76138e-37	2.76275e-35	up
15392	chr13	118022572	118022972	401	*	6.73995	7.66564	3.42375	4.12359	2.79091e-37	2.78753e-35	up
34172	chr3	89799714	89800114	401	*	9.30018	8.55304	9.78995	-1.22708	3.24334e-37	3.23391e-35	down
39965	chr5	29721812	29722212	401	*	7.17346	5.11936	7.98839	-2.82827	3.25657e-37	3.24159e-35	down
46332	chr6	135323103	135323503	401	*	6.8718	7.7186	4.56058	3.1017	3.35036e-37	3.32929e-35	up
8453	chr11	69655322	69655722	401	*	8.93981	9.44768	8.14908	1.28787	3.44939e-37	3.4219e-35	up
34669	chr3	104816863	104817263	401	*	6.89343	5.0573	7.67578	-2.58641	4.85494e-37	4.80811e-35	down
20693	chr16	17124586	17124986	401	*	7.48694	6.35284	8.11396	-1.74347	5.03755e-37	4.98055e-35	down
17849	chr15	8127903	8128303	401	*	7.14591	5.15377	7.95214	-2.75421	5.22776e-37	5.15991e-35	down
10011	chr11	101925331	101925731	401	*	7.59647	8.30975	6.12443	2.16339	5.30884e-37	5.23113e-35	up
40281	chr5	38697700	38698100	401	*	8.18279	6.94326	8.83951	-1.87879	5.53589e-37	5.4457e-35	down
4045	chr10	18845043	18845443	401	*	6.57066	7.38688	4.50705	2.83478	5.57438e-37	5.47438e-35	up
16992	chr14	70153240	70153640	401	*	8.14883	8.66043	7.34888	1.30365	5.90846e-37	5.79276e-35	up
5079	chr10	66919552	66919952	401	*	8.25752	8.84772	7.24169	1.59242	6.03234e-37	5.90434e-35	up
43324	chr6	4685506	4685906	401	*	6.95043	7.80454	4.57228	3.18071	6.21792e-37	6.07584e-35	up
17169	chr14	76516015	76516415	401	*	10.35	10.707	9.87463	0.828708	6.23955e-37	6.08683e-35	no_change
24955	chr18	7652132	7652532	401	*	7.13728	7.93538	5.20048	2.69094	7.30821e-37	7.11749e-35	up
54482	chr9	50471191	50471591	401	*	6.76315	7.6448	4.09674	3.46847	7.41723e-37	7.21169e-35	up
40876	chr5	81590414	81590814	401	*	6.76318	7.70781	3.03209	4.52663	7.52246e-37	7.30189e-35	up
29965	chr2	69132727	69133127	401	*	7.08639	8.06086	2.25368	5.56797	8.69063e-37	8.42186e-35	up
21890	chr16	87603419	87603819	401	*	6.83271	7.69354	4.38985	3.23713	8.90982e-37	8.62003e-35	up
27633	chr19	34656095	34656495	401	*	7.9442	6.65389	8.61425	-1.94136	9.10826e-37	8.7975e-35	down
2023	chr1	119869193	119869593	401	*	7.55154	6.05102	8.27101	-2.19259	1.02631e-36	9.89661e-35	down
5711	chr10	82747355	82747755	401	*	7.73576	6.41396	8.4138	-1.97884	1.07362e-36	1.03358e-34	down
43877	chr6	34554213	34554613	401	*	7.58783	8.30274	6.10836	2.16752	1.16412e-36	1.11887e-34	up
41879	chr5	119594864	119595264	401	*	6.8546	7.81161	2.76436	4.85021	1.35123e-36	1.29658e-34	up
52675	chr8	106168829	106169229	401	*	7.09792	7.7709	5.79617	1.95788	1.36394e-36	1.30664e-34	up
8034	chr11	57895996	57896396	401	*	6.7547	7.6963	3.09905	4.44769	1.40315e-36	1.34201e-34	up
48111	chr7	43607316	43607716	401	*	8.46764	7.68051	8.97404	-1.28374	1.49016e-36	1.4229e-34	down
46789	chr7	3578736	3579136	401	*	7.39139	5.8782	8.11356	-2.20729	1.61857e-36	1.54301e-34	down
50189	chr7	134931539	134931939	401	*	7.16853	7.96217	5.26109	2.66539	1.74052e-36	1.65657e-34	up
162	chr1	10256671	10257071	401	*	7.50976	8.23068	6.00245	2.20359	1.76591e-36	1.67801e-34	up
32272	chr2	167399362	167399762	401	*	7.2573	8.03098	5.47329	2.51808	1.81914e-36	1.7258e-34	up
14394	chr13	63293914	63294314	401	*	7.76858	6.43573	8.44938	-1.99019	1.86867e-36	1.76992e-34	down
17380	chr14	99274885	99275285	401	*	6.85131	7.81073	2.67938	4.93241	1.92057e-36	1.81615e-34	up
6865	chr11	4247161	4247561	401	*	7.8569	6.59345	8.51997	-1.90634	2.12424e-36	2.00551e-34	down
46504	chr6	142345576	142345976	401	*	8.169	8.70428	7.30855	1.38746	2.27724e-36	2.1465e-34	up
11061	chr12	12940469	12940869	401	*	6.71473	4.81864	7.50661	-2.64967	2.43081e-36	2.28758e-34	down
7484	chr11	29713738	29714138	401	*	8.42144	7.43126	9.00312	-1.55874	2.791e-36	2.62233e-34	down
35372	chr3	149070458	149070858	401	*	6.70528	7.63819	3.24535	4.26468	2.79746e-36	2.6242e-34	up
46090	chr6	125578380	125578780	401	*	8.65744	7.6459	9.24623	-1.58512	3.00111e-36	2.81073e-34	down
55033	chr9	65619763	65620163	401	*	7.36701	5.67105	8.12518	-2.42054	3.28409e-36	3.07086e-34	down
29075	chr2	29713993	29714393	401	*	6.87634	7.71777	4.6122	3.05035	3.30087e-36	3.08164e-34	up
18600	chr15	55208445	55208845	401	*	6.79547	7.6612	4.30329	3.29138	3.41662e-36	3.18463e-34	up
11342	chr12	31228700	31229100	401	*	6.87876	7.84088	2.6087	5.04773	3.55828e-36	3.3114e-34	up
20901	chr16	21982580	21982980	401	*	7.156	5.15869	7.96297	-2.76377	3.7564e-36	3.49023e-34	down
47266	chr7	19963618	19964018	401	*	6.892	7.65553	5.16636	2.45108	3.85493e-36	3.57612e-34	up
41194	chr5	103725066	103725466	401	*	8.88949	7.90854	9.46804	-1.54409	4.54936e-36	4.21366e-34	down
55863	chr9	106227941	106228341	401	*	7.06594	7.85975	5.15733	2.66449	5.43669e-36	5.02757e-34	up
41239	chr5	104859563	104859963	401	*	6.61668	3.84414	7.50705	-3.57915	5.9839e-36	5.52488e-34	down
6075	chr10	95659788	95660188	401	*	7.19502	7.97386	5.38022	2.55796	6.20551e-36	5.72048e-34	up
41123	chr5	100846180	100846580	401	*	6.37809	7.25385	3.77885	3.40013	6.37208e-36	5.86481e-34	up
20884	chr16	21395817	21396217	401	*	7.12472	8.10219	2.11285	5.7232	6.49376e-36	5.96744e-34	up
48857	chr7	81137486	81137886	401	*	7.00381	4.6563	7.85462	-3.13767	6.5841e-36	6.04099e-34	down
7837	chr11	51625379	51625779	401	*	7.93276	6.76181	8.57049	-1.79011	6.7143e-36	6.15082e-34	down
50953	chr8	25597110	25597510	401	*	9.16063	9.58259	8.56173	1.01438	7.07403e-36	6.47025e-34	up
2963	chr1	164993797	164994197	401	*	6.91382	7.75622	4.6413	3.06119	7.70221e-36	7.03384e-34	up
28482	chr2	5140398	5140798	401	*	6.7215	7.62064	3.83309	3.70188	8.52531e-36	7.77341e-34	up
17309	chr14	87087106	87087506	401	*	7.77384	8.43515	6.51709	1.89894	8.85315e-36	8.0598e-34	up
29431	chr2	33876664	33877064	401	*	7.42765	6.04104	8.12144	-2.05546	9.53055e-36	8.66305e-34	down
54194	chr9	40821507	40821907	401	*	6.51522	7.38438	3.98745	3.32489	1.05444e-35	9.56976e-34	up
35326	chr3	145758447	145758847	401	*	6.45623	7.3689	3.3667	3.89774	1.10213e-35	9.98716e-34	up
40537	chr5	64391835	64392235	401	*	9.47584	9.91773	8.83562	1.07579	1.16568e-35	1.05467e-33	up
46423	chr6	137558905	137559305	401	*	6.67735	7.60604	3.30329	4.17361	1.32077e-35	1.19315e-33	up
25178	chr18	20932374	20932774	401	*	7.96561	6.79388	8.60356	-1.79034	1.3372e-35	1.20614e-33	down
8937	chr11	79636299	79636699	401	*	7.6725	8.3492	6.35603	1.96969	1.41977e-35	1.27864e-33	up
32407	chr2	169288389	169288789	401	*	8.7391	9.23995	7.9655	1.26486	1.45252e-35	1.30613e-33	up
15995	chr14	31917932	31918332	401	*	8.65699	9.18353	7.81925	1.35299	1.5096e-35	1.35538e-33	up
52956	chr8	111924932	111925332	401	*	7.00779	7.82068	4.9684	2.80544	1.51461e-35	1.3578e-33	up
28109	chr19	47019294	47019694	401	*	7.24974	5.63078	7.99342	-2.33303	1.8383e-35	1.64546e-33	down
5491	chr10	79841233	79841633	401	*	7.27681	8.00262	5.74641	2.22898	2.00455e-35	1.79154e-33	up
57745	chrX	103616571	103616971	401	*	7.85913	8.48493	6.72917	1.7387	2.15705e-35	1.9249e-33	up
22609	chr17	23680833	23681233	401	*	6.68725	7.58156	3.86377	3.62629	2.25993e-35	2.01364e-33	up
32609	chr2	177230983	177231383	401	*	8.14888	7.06275	8.76145	-1.68179	2.81592e-35	2.50522e-33	down
22649	chr17	24196684	24197084	401	*	6.67189	7.56841	3.81913	3.65365	3.05361e-35	2.71257e-33	up
26734	chr19	3842985	3843385	401	*	9.11955	8.26225	9.65363	-1.38073	3.41308e-35	3.02732e-33	down
55696	chr9	99153163	99153563	401	*	9.26889	8.56684	9.73909	-1.16434	3.7751e-35	3.34336e-33	down
25746	chr18	39068292	39068692	401	*	8.04702	6.94058	8.66579	-1.70801	4.40879e-35	3.89868e-33	down
1501	chr1	80315239	80315639	401	*	7.8091	6.52057	8.4787	-1.93755	4.4485e-35	3.92788e-33	down
9574	chr11	96130835	96131235	401	*	7.20718	7.97044	5.48306	2.45475	4.53533e-35	3.99852e-33	up
8461	chr11	69758318	69758718	401	*	9.16334	9.58903	8.55684	1.02685	4.54286e-35	3.99915e-33	up
16483	chr14	54382985	54383385	401	*	8.17311	8.76201	7.16125	1.58597	4.58405e-35	4.02936e-33	up
16239	chr14	46390587	46390987	401	*	8.50081	9.05875	7.57895	1.46314	4.70795e-35	4.13207e-33	up
53404	chr8	126592807	126593207	401	*	8.81546	8.15438	9.26711	-1.10437	4.87199e-35	4.26965e-33	down
47454	chr7	27223021	27223421	401	*	7.83933	8.49581	6.60069	1.87409	5.29399e-35	4.63256e-33	up
27357	chr19	21791531	21791931	401	*	7.33258	5.70222	8.07846	-2.34649	5.39456e-35	4.71352e-33	down
26472	chr18	76556729	76557129	401	*	7.80354	6.51024	8.47437	-1.94303	5.49394e-35	4.79322e-33	down
15258	chr13	110967444	110967844	401	*	6.78688	7.64579	4.36286	3.21576	5.7864e-35	5.04087e-33	up
58494	chrX	162727604	162728004	401	*	7.00681	7.79655	5.12443	2.63578	5.82447e-35	5.06651e-33	up
6282	chr10	111575483	111575883	401	*	10.029	10.4369	9.45829	0.972081	6.1874e-35	5.37424e-33	no_change
40505	chr5	63565570	63565970	401	*	6.71916	7.59368	4.13366	3.38229	6.34551e-35	5.50341e-33	up
17113	chr14	75834466	75834866	401	*	9.03593	9.49081	8.36784	1.1133	6.42732e-35	5.56614e-33	up
46695	chr6	148982978	148983378	401	*	7.09647	5.17583	7.89212	-2.67439	6.7578e-35	5.8437e-33	down
30155	chr2	73799345	73799745	401	*	7.43668	8.14858	5.97093	2.15189	6.88552e-35	5.94538e-33	up
20981	chr16	24434354	24434754	401	*	7.03837	7.82525	5.17405	2.61332	7.02022e-35	6.05277e-33	up
43327	chr6	4784139	4784539	401	*	6.7522	7.69639	3.03209	4.50663	7.1855e-35	6.18618e-33	up
56307	chr9	116208462	116208862	401	*	6.71085	7.65379	3.02237	4.46947	7.53242e-35	6.47534e-33	up
43885	chr6	34709475	34709875	401	*	7.17236	7.8606	5.80906	2.03251	7.54771e-35	6.47899e-33	up
15365	chr13	114278182	114278582	401	*	8.19047	7.14275	8.791	-1.63281	7.69778e-35	6.59814e-33	down
43355	chr6	5093382	5093782	401	*	6.75797	7.63577	4.13591	3.42182	8.36318e-35	7.15803e-33	up
4513	chr10	41466986	41467386	401	*	7.05752	5.0293	7.86886	-2.79215	8.93857e-35	7.63935e-33	down
32284	chr2	167530895	167531295	401	*	6.65135	7.5858	3.15862	4.27452	9.47209e-35	8.08354e-33	up
55717	chr9	99436160	99436560	401	*	7.13905	7.79626	5.89769	1.87691	1.02769e-34	8.75765e-33	up
56310	chr9	116223593	116223993	401	*	6.95029	7.9222	2.25368	5.42734	1.16011e-34	9.87173e-33	up
8829	chr11	77771967	77772367	401	*	6.64026	7.54493	3.67319	3.75985	1.24617e-34	1.05886e-32	up
22679	chr17	24640018	24640418	401	*	7.61179	6.54268	8.21907	-1.66058	1.30505e-34	1.10729e-32	down
54731	chr9	58203828	58204228	401	*	7.06172	7.78114	5.56142	2.19185	1.34703e-34	1.14126e-32	up
14893	chr13	95617990	95618390	401	*	7.84562	8.38339	6.97859	1.39113	1.50997e-34	1.27746e-32	up
7967	chr11	55405140	55405540	401	*	7.34434	8.07398	5.79546	2.25214	1.51455e-34	1.27949e-32	up
11630	chr12	55505808	55506208	401	*	7.23066	5.45942	8.00217	-2.50441	1.6151e-34	1.36247e-32	down
37501	chr4	117415459	117415859	401	*	7.60935	6.20534	8.30723	-2.07722	1.75251e-34	1.47626e-32	down
10699	chr11	117628003	117628403	401	*	6.97683	4.94397	7.78882	-2.80078	1.90895e-34	1.60574e-32	down
12553	chr12	102262279	102262679	401	*	6.66554	7.60908	2.96186	4.4957	2.12374e-34	1.78385e-32	up
36469	chr4	56858094	56858494	401	*	6.63767	7.55116	3.53492	3.90489	2.13814e-34	1.79338e-32	up
11998	chr12	76458519	76458919	401	*	6.64895	7.55911	3.59893	3.86173	2.31244e-34	1.9368e-32	up
30148	chr2	73561275	73561675	401	*	6.65518	7.45427	4.71172	2.70024	2.38597e-34	1.99553e-32	up
56226	chr9	114583471	114583871	401	*	8.16146	7.12001	8.75997	-1.62341	2.43341e-34	2.03231e-32	down
26996	chr19	6675570	6675970	401	*	7.53953	6.12726	8.23933	-2.08749	2.53076e-34	2.11061e-32	down
34606	chr3	103127648	103128048	401	*	8.77747	7.92519	9.30963	-1.3723	2.59667e-34	2.1625e-32	down
17018	chr14	70515948	70516348	401	*	6.7843	7.7453	2.55581	4.95273	2.72916e-34	2.26962e-32	up
54362	chr9	45362350	45362750	401	*	7.29124	5.53962	8.05935	-2.48209	2.76533e-34	2.29643e-32	down
17874	chr15	9140657	9141057	401	*	8.04456	7.21382	8.56839	-1.34146	2.85961e-34	2.37138e-32	down
31623	chr2	152143786	152144186	401	*	8.10343	8.63205	7.26035	1.35905	2.92075e-34	2.41865e-32	up
12411	chr12	88045651	88046051	401	*	7.296	5.61605	8.05124	-2.40136	2.97425e-34	2.45948e-32	down
14480	chr13	66944884	66945284	401	*	6.94366	7.76999	4.8034	2.91487	3.0284e-34	2.50073e-32	up
22848	chr17	26998263	26998663	401	*	7.42401	6.08511	8.1063	-1.99801	3.7101e-34	3.05934e-32	down
49181	chr7	99535349	99535749	401	*	6.3878	7.23206	4.09905	3.06946	3.8668e-34	3.18408e-32	up
16827	chr14	64000946	64001346	401	*	6.77	7.72911	2.6087	4.93327	3.89118e-34	3.19966e-32	up
32596	chr2	174294883	174295283	401	*	9.30052	9.6978	8.75043	0.940823	4.0911e-34	3.35934e-32	no_change
45840	chr6	120145823	120146223	401	*	6.61383	7.53643	3.35514	4.0483	4.99863e-34	4.09881e-32	up
12153	chr12	81018580	81018980	401	*	8.17575	7.2821	8.72344	-1.42969	5.15391e-34	4.22023e-32	down
41629	chr5	114818104	114818504	401	*	6.7563	4.30995	7.61748	-3.24005	5.19494e-34	4.2479e-32	down
12488	chr12	99412316	99412716	401	*	7.93148	6.79467	8.55931	-1.7464	5.36023e-34	4.37695e-32	down
3424	chr1	182055098	182055498	401	*	7.94042	6.73707	8.58726	-1.83163	6.05074e-34	4.93392e-32	down
15250	chr13	110019662	110020062	401	*	7.97816	6.81806	8.61277	-1.77348	6.14941e-34	5.00741e-32	down
14352	chr13	62244892	62245292	401	*	6.90327	4.3845	7.77157	-3.31926	6.44141e-34	5.23533e-32	down
41503	chr5	113346311	113346711	401	*	7.5835	6.43266	8.21543	-1.76562	6.44717e-34	5.23533e-32	down
28329	chr19	56654982	56655382	401	*	7.07299	7.84701	5.287	2.52207	7.02672e-34	5.69805e-32	up
25896	chr18	53160599	53160999	401	*	7.13367	8.11359	1.95677	5.85194	7.32718e-34	5.93349e-32	up
15905	chr14	27347740	27348140	401	*	9.67052	9.07108	10.0927	-1.0152	7.3675e-34	5.95792e-32	down
9954	chr11	101233636	101234036	401	*	6.68195	7.55198	4.14489	3.3387	7.43931e-34	6.0077e-32	up
37989	chr4	129379218	129379618	401	*	7.04634	4.89528	7.87404	-2.9283	7.46553e-34	6.02058e-32	down
55735	chr9	100606139	100606539	401	*	7.07105	7.84701	5.27359	2.5368	7.5755e-34	6.10088e-32	up
7853	chr11	52008205	52008605	401	*	6.97003	4.86693	7.79153	-2.87229	7.65271e-34	6.15461e-32	down
40441	chr5	53948732	53949132	401	*	6.65223	7.54622	3.83309	3.62675	7.67357e-34	6.16293e-32	up
41661	chr5	115173016	115173416	401	*	7.02527	7.76737	5.41435	2.32525	7.91333e-34	6.34679e-32	up
15689	chr14	19860919	19861319	401	*	9.68414	10.092	9.11339	0.97256	8.17217e-34	6.54544e-32	no_change
37684	chr4	123161952	123162352	401	*	6.71021	7.56714	4.3053	3.19685	8.38079e-34	6.70337e-32	up
15463	chr14	8139951	8140351	401	*	8.6164	7.81239	9.12963	-1.30571	8.63605e-34	6.89813e-32	down
48861	chr7	81151301	81151701	401	*	7.54463	6.3523	8.18839	-1.81486	8.78625e-34	7.00855e-32	down
44789	chr6	72881137	72881537	401	*	8.11368	8.69725	7.11784	1.56502	9.07349e-34	7.22785e-32	up
97	chr1	7206586	7206986	401	*	9.01806	9.5015	8.28573	1.20498	9.45527e-34	7.52175e-32	up
53985	chr9	31009667	31010067	401	*	7.58953	8.25867	6.30279	1.93225	9.90075e-34	7.86546e-32	up
18193	chr15	34053821	34054221	401	*	8.52349	7.6138	9.07705	-1.45071	1.10291e-33	8.75003e-32	down
24607	chr17	83750943	83751343	401	*	7.52373	6.04536	8.2384	-2.16735	1.1199e-33	8.8728e-32	down
8981	chr11	80139069	80139469	401	*	6.61359	3.56819	7.52345	-3.84336	1.12611e-33	8.90996e-32	down
13637	chr13	37546941	37547341	401	*	6.58617	7.51338	3.24117	4.14	1.16479e-33	9.20354e-32	up
31479	chr2	145798069	145798469	401	*	6.61703	7.53572	3.42743	3.99031	1.24305e-33	9.8087e-32	up
48641	chr7	73627589	73627989	401	*	8.04714	7.01321	8.64324	-1.61235	1.24837e-33	9.83749e-32	down
45498	chr6	100435965	100436365	401	*	6.94933	7.75745	4.94396	2.76276	1.2544e-33	9.87171e-32	up
4392	chr10	36611935	36612335	401	*	8.92906	8.16261	9.42694	-1.25447	1.27678e-33	1.00344e-31	down
33258	chr3	34735196	34735596	401	*	8.15169	7.14617	8.73848	-1.57618	1.30327e-33	1.02289e-31	down
30260	chr2	79241292	79241692	401	*	6.58306	7.50637	3.31129	4.07329	1.33075e-33	1.04306e-31	up
51136	chr8	34281402	34281802	401	*	6.58322	7.48615	3.6413	3.74522	1.36338e-33	1.06721e-31	up
54299	chr9	44252620	44253020	401	*	6.6744	7.626	2.75266	4.66554	1.38145e-33	1.07991e-31	up
57645	chrX	101640240	101640640	401	*	9.08484	9.50077	8.49808	0.997697	1.45713e-33	1.13755e-31	no_change
14858	chr13	94706986	94707386	401	*	7.22425	5.55701	7.97712	-2.38618	1.50875e-33	1.17628e-31	down
36568	chr4	59117916	59118316	401	*	6.70577	7.53251	4.56226	2.91812	1.56123e-33	1.21558e-31	up
48749	chr7	79861278	79861678	401	*	6.66859	7.55385	3.95932	3.51526	1.59529e-33	1.24045e-31	up
50226	chr7	138847372	138847772	401	*	8.20446	7.35727	8.73466	-1.36628	1.64052e-33	1.27393e-31	down
41221	chr5	104434681	104435081	401	*	8.31895	7.36703	8.88752	-1.50711	1.68931e-33	1.31008e-31	down
36250	chr4	45763707	45764107	401	*	7.95116	6.74796	8.59795	-1.83019	1.71811e-33	1.33066e-31	down
24505	chr17	80254794	80255194	401	*	9.10658	9.56928	8.42129	1.13961	1.75131e-33	1.35458e-31	up
38035	chr4	129810714	129811114	401	*	8.73428	9.23192	7.9684	1.25222	1.7762e-33	1.37203e-31	up
31294	chr2	132340036	132340436	401	*	6.84922	7.81942	2.23697	5.3262	1.78265e-33	1.37491e-31	up
44135	chr6	43265617	43266017	401	*	6.37383	7.20326	4.20907	2.94397	1.78463e-33	1.37491e-31	up
26227	chr18	67245234	67245634	401	*	6.97998	7.65466	5.67151	1.95712	1.85901e-33	1.43034e-31	up
4863	chr10	60252484	60252884	401	*	6.66869	7.53831	4.13591	3.32595	1.87826e-33	1.44326e-31	up
22483	chr17	16997249	16997649	401	*	8.00451	7.06833	8.56755	-1.48471	1.88187e-33	1.44413e-31	down
40336	chr5	45493998	45494398	401	*	7.73832	6.73295	8.32507	-1.57663	1.94745e-33	1.49251e-31	down
37348	chr4	111663282	111663682	401	*	7.8407	8.47926	6.66678	1.79068	1.99585e-33	1.52761e-31	up
26200	chr18	65890270	65890670	401	*	6.70915	4.57465	7.53474	-2.91153	2.0086e-33	1.53536e-31	down
33327	chr3	37668913	37669313	401	*	7.90995	8.45051	7.03551	1.40008	2.01176e-33	1.53578e-31	up
40276	chr5	38655796	38656196	401	*	9.06859	8.30218	9.56645	-1.25312	2.08745e-33	1.59149e-31	down
34799	chr3	113630025	113630425	401	*	9.41448	9.84073	8.80683	1.02545	2.12323e-33	1.61666e-31	up
27698	chr19	37858320	37858720	401	*	7.00963	7.79477	5.15622	2.5984	2.1293e-33	1.61918e-31	up
13530	chr13	31559210	31559610	401	*	6.28553	7.18326	3.41635	3.66125	2.25893e-33	1.71553e-31	up
30203	chr2	75772317	75772717	401	*	6.60912	7.51842	3.57255	3.82381	2.37706e-33	1.8029e-31	up
13469	chr13	26114152	26114552	401	*	8.67974	7.81483	9.21671	-1.38972	2.44564e-33	1.85253e-31	down
42678	chr5	137671644	137672044	401	*	7.02337	7.79962	5.22415	2.53782	2.56892e-33	1.94339e-31	up
15673	chr14	19751155	19751555	401	*	9.07835	9.51959	8.43949	1.07322	2.6271e-33	1.98485e-31	up
7822	chr11	50851516	50851916	401	*	6.34026	7.22091	3.68555	3.45068	2.70657e-33	2.04226e-31	up
49379	chr7	107618548	107618948	401	*	7.81602	6.60706	8.46441	-1.83541	2.72653e-33	2.05468e-31	down
11064	chr12	12993413	12993813	401	*	6.80504	7.77211	2.33566	5.17055	2.7898e-33	2.09965e-31	up
6347	chr10	116287830	116288230	401	*	6.67202	7.56284	3.89381	3.56604	2.79695e-33	2.10234e-31	up
2340	chr1	134556499	134556899	401	*	7.72194	6.72673	8.3053	-1.56072	3.09849e-33	2.32601e-31	down
5814	chr10	85050396	85050796	401	*	9.37756	8.73201	9.82196	-1.08269	3.31648e-33	2.48647e-31	down
5468	chr10	79497204	79497604	401	*	8.20038	7.28041	8.75764	-1.46244	3.36269e-33	2.5179e-31	down
40586	chr5	65339626	65340026	401	*	6.59993	7.5337	3.12197	4.28061	3.6856e-33	2.75616e-31	up
5970	chr10	93364831	93365231	401	*	9.19264	9.65638	8.50503	1.14353	3.72401e-33	2.78134e-31	up
57105	chrX	60178530	60178930	401	*	6.45539	3.51528	7.3582	-3.7438	3.79832e-33	2.83323e-31	down
37466	chr4	117096293	117096693	401	*	6.81656	5.15377	7.5686	-2.37823	3.89263e-33	2.89673e-31	down
2267	chr1	133434747	133435147	401	*	8.23872	7.27531	8.81127	-1.52021	3.89334e-33	2.89673e-31	down
49432	chr7	109853303	109853703	401	*	6.75613	7.72111	2.37436	5.12119	4.47662e-33	3.32649e-31	up
21508	chr16	45356490	45356890	401	*	6.55432	7.46589	3.48218	3.87124	4.52016e-33	3.35459e-31	up
32145	chr2	165831394	165831794	401	*	7.89953	8.51428	6.80629	1.6883	4.60777e-33	3.41528e-31	up
3468	chr1	182506347	182506747	401	*	8.7352	9.25414	7.91687	1.32405	4.84395e-33	3.58502e-31	up
12334	chr12	86398876	86399276	401	*	6.56419	7.45853	3.74038	3.62751	4.84901e-33	3.58502e-31	up
53601	chr9	11940385	11940785	401	*	8.01629	6.87913	8.64423	-1.74378	5.49852e-33	4.06011e-31	down
9032	chr11	82856858	82857258	401	*	6.56689	7.46913	3.63494	3.72859	5.52889e-33	4.0774e-31	up
52853	chr8	110605405	110605805	401	*	6.61914	7.498	3.98495	3.42712	5.56702e-33	4.10036e-31	up
17715	chr14	122464874	122465274	401	*	6.69255	5.03466	7.44366	-2.37965	6.46571e-33	4.75632e-31	down
44299	chr6	51553701	51554101	401	*	6.81331	7.62956	4.74948	2.82416	6.73686e-33	4.94957e-31	up
43588	chr6	22439741	22440141	401	*	8.56189	9.08073	7.7438	1.32533	7.87608e-33	5.77931e-31	up
15960	chr14	30575877	30576277	401	*	6.70858	4.31437	7.56439	-3.18714	8.2704e-33	6.06107e-31	down
46252	chr6	133986710	133987110	401	*	7.54021	6.06291	8.25464	-2.16375	8.29199e-33	6.0693e-31	down
21530	chr16	48266226	48266626	401	*	6.5934	7.53808	2.86105	4.49953	8.32297e-33	6.08438e-31	up
45860	chr6	120356916	120357316	401	*	8.77739	9.23463	8.10414	1.12039	8.76949e-33	6.40282e-31	up
36875	chr4	84674699	84675099	401	*	6.8648	5.39761	7.57702	-2.15314	9.65114e-33	7.03777e-31	down
43538	chr6	17065170	17065570	401	*	6.21906	7.10106	3.54852	3.47871	9.98613e-33	7.273e-31	up
707	chr1	39655328	39655728	401	*	8.16824	7.31287	8.70158	-1.37596	1.04661e-32	7.61313e-31	down
10259	chr11	107141169	107141569	401	*	9.4703	8.79378	9.92903	-1.12709	1.0689e-32	7.76558e-31	down
2224	chr1	132851122	132851522	401	*	7.29157	5.66021	8.03764	-2.34552	1.10547e-32	8.02137e-31	down
6143	chr10	99461331	99461731	401	*	7.60578	8.27197	6.33043	1.91552	1.13482e-32	8.22413e-31	up
45632	chr6	113077394	113077794	401	*	10.0904	10.4171	9.66735	0.745924	1.15961e-32	8.39346e-31	no_change
8349	chr11	67468485	67468885	401	*	6.73319	7.59208	4.3093	3.2164	1.18833e-32	8.59069e-31	up
50272	chr7	139972548	139972948	401	*	6.77055	7.61763	4.45687	3.10084	1.19072e-32	8.59737e-31	up
17043	chr14	72151401	72151801	401	*	7.27203	7.99729	5.7442	2.2218	1.22059e-32	8.8022e-31	up
19020	chr15	76959721	76960121	401	*	7.74892	8.38799	6.57324	1.79292	1.3148e-32	9.46997e-31	up
17146	chr14	76277109	76277509	401	*	7.293	8.27942	1.55581	6.30442	1.40878e-32	1.01344e-30	up
53571	chr9	9027076	9027476	401	*	7.11975	5.27572	7.90338	-2.58936	1.44774e-32	1.04019e-30	down
29484	chr2	35501994	35502394	401	*	7.15994	7.90762	5.52019	2.35271	1.75318e-32	1.25688e-30	up
46790	chr7	3585965	3586365	401	*	8.4533	7.58649	8.99098	-1.39162	1.75361e-32	1.25688e-30	down
51987	chr8	78537429	78537829	401	*	8.3392	7.42475	8.89448	-1.45476	1.80157e-32	1.28968e-30	down
6998	chr11	7750498	7750898	401	*	6.94115	4.60298	7.79094	-3.12277	1.80857e-32	1.29311e-30	down
42141	chr5	124207934	124208334	401	*	6.71087	7.54834	4.4804	3.00848	1.95879e-32	1.3988e-30	up
951	chr1	54607204	54607604	401	*	6.73444	7.56818	4.53492	2.97517	2.04648e-32	1.45965e-30	up
31331	chr2	135559744	135560144	401	*	9.6025	10.0208	9.01104	1.003	2.08113e-32	1.48256e-30	up
37153	chr4	105195619	105196019	401	*	7.30934	8.04945	5.70857	2.31427	2.17524e-32	1.54614e-30	up
27122	chr19	8989411	8989811	401	*	7.7254	8.28147	6.80876	1.45848	2.17565e-32	1.54614e-30	up
43823	chr6	31587173	31587573	401	*	6.77339	7.73935	2.35126	5.13422	2.21393e-32	1.57143e-30	up
2044	chr1	121567504	121567904	401	*	7.81438	6.94004	8.3549	-1.40013	2.28581e-32	1.6205e-30	down
9122	chr11	85167260	85167660	401	*	7.08695	8.06874	1.77017	5.94741	2.35764e-32	1.6694e-30	up
40588	chr5	65367468	65367868	401	*	6.51817	7.44522	3.17625	4.13317	2.5056e-32	1.77203e-30	up
2725	chr1	153356885	153357285	401	*	6.57794	7.52548	2.77017	4.56542	2.54885e-32	1.80044e-30	up
18909	chr15	75893888	75894288	401	*	6.88166	7.57869	5.48129	2.07128	2.56379e-32	1.80882e-30	up
16261	chr14	47298241	47298641	401	*	9.89943	10.2451	9.44403	0.79798	2.68794e-32	1.89413e-30	no_change
10524	chr11	115842349	115842749	401	*	9.37541	9.80344	8.76411	1.03191	2.77138e-32	1.95058e-30	up
23280	chr17	33807174	33807574	401	*	7.8635	6.76908	8.47861	-1.69146	2.82626e-32	1.98682e-30	down
13699	chr13	40718074	40718474	401	*	6.67422	4.03198	7.55379	-3.4382	2.88594e-32	2.02635e-30	down
8791	chr11	77077961	77078361	401	*	8.78292	9.19959	8.19469	0.998838	2.9194e-32	2.04739e-30	no_change
30122	chr2	73015610	73016010	401	*	6.55907	7.47544	3.40891	3.93105	3.11856e-32	2.18231e-30	up
43626	chr6	24955691	24956091	401	*	7.824	8.3754	6.92025	1.44455	3.11923e-32	2.18231e-30	up
26159	chr18	65506773	65507173	401	*	7.96293	8.56045	6.9246	1.61796	3.26289e-32	2.2801e-30	up
21349	chr16	35870032	35870432	401	*	8.09112	8.72501	6.93353	1.76741	3.32537e-32	2.32099e-30	up
53309	chr8	123753775	123754175	401	*	7.05538	7.78383	5.51226	2.24354	3.80326e-32	2.65138e-30	up
27131	chr19	9047443	9047843	401	*	6.7395	7.57385	4.53492	2.98064	3.81156e-32	2.65401e-30	up
7852	chr11	51916286	51916686	401	*	7.68436	8.2968	6.59865	1.67828	3.8164e-32	2.65423e-30	up
53475	chr9	3871774	3872174	401	*	7.06624	5.13822	7.86301	-2.67992	4.11309e-32	2.85719e-30	down
58254	chrX	144336089	144336489	401	*	9.51701	8.96926	9.91307	-0.937914	4.15116e-32	2.88022e-30	no_change
15467	chr14	8173336	8173736	401	*	8.96404	9.44344	8.24104	1.19269	4.24592e-32	2.94248e-30	up
57630	chrX	101382587	101382987	401	*	7.2273	5.58797	7.97489	-2.3529	4.37287e-32	3.02688e-30	down
56602	chrX	8206315	8206715	401	*	7.46384	6.30885	8.09698	-1.76813	4.64889e-32	3.21415e-30	down
11055	chr12	12902224	12902624	401	*	7.21266	5.84108	7.90288	-2.03347	4.84996e-32	3.34921e-30	down
44145	chr6	44204822	44205222	401	*	6.76543	7.59402	4.60733	2.92604	4.9129e-32	3.38869e-30	up
23815	chr17	47712398	47712798	401	*	6.99375	5.21898	7.76585	-2.5104	5.0367e-32	3.47e-30	down
53781	chr9	21224230	21224630	401	*	8.16408	7.21914	8.73021	-1.49494	5.14742e-32	3.53918e-30	down
15220	chr13	109611185	109611585	401	*	7.78473	6.56562	8.43592	-1.84876	5.14919e-32	3.53918e-30	down
1178	chr1	63113585	63113985	401	*	9.66169	10.0217	9.18089	0.837404	5.21397e-32	3.57951e-30	no_change
55177	chr9	70485616	70486016	401	*	8.00267	8.59351	6.9849	1.59158	5.2218e-32	3.58069e-30	up
48747	chr7	79818537	79818937	401	*	8.10292	8.67858	7.13046	1.53277	5.89445e-32	4.03722e-30	up
8201	chr11	61578917	61579317	401	*	8.26938	7.52643	8.75736	-1.22036	5.93989e-32	4.06359e-30	down
2004	chr1	118321924	118322324	401	*	8.08642	7.3254	8.58203	-1.24539	6.33415e-32	4.32826e-30	down
15852	chr14	25868818	25869218	401	*	7.62512	6.38741	8.28135	-1.87131	7.2181e-32	4.92654e-30	down
47424	chr7	26387074	26387474	401	*	6.52273	3.23135	7.44711	-4.07705	7.59912e-32	5.18057e-30	down
44531	chr6	64654030	64654430	401	*	6.55631	7.46054	3.59566	3.76193	8.89158e-32	6.05464e-30	up
44895	chr6	82856824	82857224	401	*	6.54611	7.43305	3.81633	3.51812	8.96768e-32	6.09938e-30	up
5719	chr10	82797914	82798314	401	*	7.68457	8.32416	6.50705	1.79503	9.40264e-32	6.3878e-30	up
11129	chr12	17040164	17040564	401	*	6.5608	7.47234	3.48925	3.87048	1.0095e-31	6.85022e-30	up
37336	chr4	111477588	111477988	401	*	6.73237	7.70022	2.22855	5.2057	1.01227e-31	6.86106e-30	up
34050	chr3	88276332	88276732	401	*	8.85388	8.13338	9.33219	-1.18857	1.02648e-31	6.94935e-30	down
43071	chr5	146907779	146908179	401	*	6.90393	7.71275	4.89359	2.77332	1.02872e-31	6.95649e-30	up
36178	chr4	43950867	43951267	401	*	6.72652	7.69385	2.24535	5.1988	1.07605e-31	7.26814e-30	up
6345	chr10	116266815	116267215	401	*	6.48307	7.40827	3.17625	4.09609	1.20335e-31	8.11863e-30	up
13808	chr13	43908190	43908590	401	*	6.50721	7.41293	3.52463	3.76809	1.20592e-31	8.12662e-30	up
21572	chr16	50459027	50459427	401	*	7.84918	8.46502	6.75236	1.69333	1.23198e-31	8.29272e-30	up
45465	chr6	100163071	100163471	401	*	6.57553	7.42514	4.23907	3.11868	1.23476e-31	8.30194e-30	up
49552	chr7	113148736	113149136	401	*	6.52074	7.46228	2.86649	4.42387	1.26112e-31	8.46945e-30	up
4345	chr10	33905151	33905551	401	*	7.18966	5.80494	7.88301	-2.04987	1.28008e-31	8.58692e-30	down
21098	chr16	30502199	30502599	401	*	6.56816	7.5219	2.5825	4.73147	1.38199e-31	9.25996e-30	up
16912	chr14	66868779	66869179	401	*	7.60025	8.17363	6.63448	1.52508	1.40695e-31	9.41647e-30	up
6401	chr10	117411621	117412021	401	*	8.62311	7.8299	9.13198	-1.29094	1.52751e-31	1.02117e-29	down
9077	chr11	83851278	83851678	401	*	6.31275	7.25212	2.70996	4.39655	1.56539e-31	1.0453e-29	up
52359	chr8	89078826	89079226	401	*	6.48903	7.42552	2.95166	4.31431	1.77644e-31	1.1843e-29	up
20625	chr16	14178143	14178543	401	*	6.91693	7.71547	4.97723	2.69606	1.7776e-31	1.1843e-29	up
20912	chr16	22139498	22139898	401	*	6.61282	3.50759	7.52646	-3.89391	1.79234e-31	1.19277e-29	down
13549	chr13	33052018	33052418	401	*	6.61049	7.48591	4.01504	3.37729	1.85785e-31	1.23497e-29	up
19066	chr15	77821413	77821813	401	*	6.95338	7.74222	5.07674	2.61603	1.88389e-31	1.25086e-29	up
45500	chr6	100447329	100447729	401	*	6.53381	7.44407	3.48218	3.84429	1.89146e-31	1.25446e-29	up
14520	chr13	67743509	67743909	401	*	6.81051	4.8202	7.61648	-2.74754	2.09753e-31	1.38956e-29	down
30968	chr2	121894764	121895164	401	*	7.61533	6.3442	8.28042	-1.91144	2.10568e-31	1.39338e-29	down
21336	chr16	35586404	35586804	401	*	7.02368	5.36276	7.77537	-2.37726	2.24887e-31	1.48646e-29	down
13487	chr13	28780781	28781181	401	*	7.09873	5.37924	7.86116	-2.44448	2.28308e-31	1.50737e-29	down
6973	chr11	6519605	6520005	401	*	8.51925	9.03572	7.70715	1.31548	2.30759e-31	1.52184e-29	up
6465	chr10	120113142	120113542	401	*	8.33301	7.47209	8.86846	-1.3845	2.34847e-31	1.54706e-29	down
56309	chr9	116218769	116219169	401	*	6.4756	7.37845	3.53492	3.73387	2.3638e-31	1.55542e-29	up
22780	chr17	26112126	26112526	401	*	8.31406	7.42948	8.85839	-1.41467	2.39449e-31	1.57384e-29	down
52145	chr8	84057834	84058234	401	*	7.59858	6.37076	8.25213	-1.85934	2.44458e-31	1.60497e-29	down
12890	chr12	112517324	112517724	401	*	7.56075	8.25364	6.17797	2.04714	2.58548e-31	1.69557e-29	up
23788	chr17	47531691	47532091	401	*	8.0728	7.1304	8.63804	-1.49202	2.84206e-31	1.86176e-29	down
10029	chr11	102184737	102185137	401	*	8.91309	9.32107	8.34215	0.972042	3.19391e-31	2.08991e-29	no_change
6614	chr10	127152569	127152969	401	*	7.45634	8.1322	6.14322	1.96672	3.44588e-31	2.25227e-29	up
43000	chr5	144899246	144899646	401	*	6.53225	7.43573	3.5825	3.73875	3.76631e-31	2.45896e-29	up
24906	chr18	4403671	4404071	401	*	7.78712	6.57628	8.43603	-1.83498	3.9782e-31	2.59442e-29	down
50121	chr7	132769153	132769553	401	*	6.65258	7.61471	2.38197	5.01022	4.2701e-31	2.78169e-29	up
23927	chr17	51837213	51837613	401	*	6.81661	7.6165	4.86784	2.70068	4.33557e-31	2.8212e-29	up
45838	chr6	120134881	120135281	401	*	7.63398	8.2741	6.45461	1.79885	4.35267e-31	2.82919e-29	up
44063	chr6	39273266	39273666	401	*	6.98042	7.96032	1.80459	5.83647	4.58082e-31	2.97418e-29	up
10668	chr11	117319903	117320303	401	*	8.85184	8.09705	9.34484	-1.236	4.6199e-31	2.99624e-29	down
33164	chr3	30620314	30620714	401	*	8.23664	8.79338	7.31813	1.46167	4.68454e-31	3.0337e-29	up
12814	chr12	111113868	111114268	401	*	6.38555	7.28986	3.42375	3.75359	4.68801e-31	3.0337e-29	up
47310	chr7	24516458	24516858	401	*	7.4823	6.11589	8.17129	-2.02809	5.19009e-31	3.3549e-29	down
32112	chr2	164942367	164942767	401	*	6.53993	7.43889	3.65394	3.69005	5.51191e-31	3.55901e-29	up
786	chr1	44147932	44148332	401	*	8.32234	8.78916	7.62786	1.15099	5.61072e-31	3.61882e-29	up
11341	chr12	31225063	31225463	401	*	6.92408	7.72953	4.93731	2.74785	5.71664e-31	3.68309e-29	up
30520	chr2	93928141	93928541	401	*	8.76565	7.93941	9.28772	-1.33678	5.82693e-31	3.75002e-29	down
13573	chr13	34109336	34109736	401	*	7.56573	6.30774	8.22737	-1.89498	6.08809e-31	3.9138e-29	down
5431	chr10	78049303	78049703	401	*	8.99647	9.46651	8.29477	1.16234	6.23298e-31	4.00256e-29	up
38057	chr4	130174709	130175109	401	*	6.42589	7.28986	3.95166	3.26234	6.51374e-31	4.1761e-29	up
56643	chrX	11956645	11957045	401	*	6.92031	4.12314	7.81261	-3.5934	6.51748e-31	4.1761e-29	down
6850	chr11	3955092	3955492	401	*	7.06659	5.37765	7.82348	-2.40688	6.56506e-31	4.202e-29	down
16140	chr14	38289667	38290067	401	*	7.14051	7.878	5.55288	2.29423	6.58524e-31	4.21031e-29	up
15635	chr14	16313324	16313724	401	*	6.93284	7.71044	5.12556	2.54677	6.87422e-31	4.3867e-29	up
8030	chr11	57868869	57869269	401	*	8.13901	8.70865	7.18402	1.50784	6.87608e-31	4.3867e-29	up
25675	chr18	38126784	38127184	401	*	8.24466	8.83866	7.21721	1.60185	7.49694e-31	4.77758e-29	up
55852	chr9	106167250	106167650	401	*	7.10036	5.38029	7.86289	-2.44546	7.59563e-31	4.83523e-29	down
57448	chrX	93673638	93674038	401	*	7.73818	6.54693	8.38165	-1.81061	7.84107e-31	4.98605e-29	down
12877	chr12	111943834	111944234	401	*	6.68272	7.46203	4.86513	2.55232	8.29579e-31	5.26949e-29	up
45953	chr6	122741879	122742279	401	*	8.85686	9.30228	8.20914	1.08237	8.46193e-31	5.36921e-29	up
22053	chr16	92686166	92686566	401	*	6.82878	7.80376	1.96693	5.54536	8.55444e-31	5.42203e-29	up
26380	chr18	75251728	75252128	401	*	6.67316	7.5065	4.47685	2.96584	9.08177e-31	5.75006e-29	up
39780	chr5	22565324	22565724	401	*	6.93907	5.02997	7.73296	-2.65604	9.46491e-31	5.98617e-29	down
13547	chr13	33027623	33028023	401	*	8.27951	8.8403	7.34969	1.47249	1.01043e-30	6.38252e-29	up
15691	chr14	19911296	19911696	401	*	6.44406	7.37897	2.94139	4.26887	1.01134e-30	6.38252e-29	up
22385	chr17	12173740	12174140	401	*	6.60626	7.56714	2.38197	4.96424	1.1054e-30	6.96867e-29	up
57741	chrX	103591420	103591820	401	*	6.81275	7.78762	1.95677	5.53008	1.17274e-30	7.38527e-29	up
55772	chr9	102924335	102924735	401	*	6.39143	7.30426	3.29928	3.87633	1.23705e-30	7.7819e-29	up
32880	chr3	9609147	9609547	401	*	8.36941	8.88238	7.56606	1.30353	1.37978e-30	8.67043e-29	up
33643	chr3	63295540	63295940	401	*	8.64695	9.07156	8.04263	1.02158	1.38569e-30	8.69825e-29	up
11816	chr12	70712858	70713258	401	*	7.40298	8.08244	6.07548	1.98081	1.43289e-30	8.98489e-29	up
36197	chr4	44072277	44072677	401	*	7.41181	7.98284	6.45281	1.51422	1.44682e-30	9.06257e-29	up
54575	chr9	54837587	54837987	401	*	6.81103	4.60659	7.64536	-2.98145	1.60565e-30	1.00467e-28	down
6902	chr11	4861538	4861938	401	*	8.80398	8.0774	9.28494	-1.19748	1.61025e-30	1.00648e-28	down
10114	chr11	103405777	103406177	401	*	8.56152	7.74939	9.078	-1.3167	1.63264e-30	1.01939e-28	down
44867	chr6	82688505	82688905	401	*	8.41653	7.36048	9.01971	-1.64191	1.85696e-30	1.15821e-28	down
41189	chr5	103692449	103692849	401	*	7.00174	5.74058	7.66422	-1.89937	1.87867e-30	1.1705e-28	down
868	chr1	51508706	51509106	401	*	6.69629	7.66608	2.10366	5.28571	1.90674e-30	1.18673e-28	up
31173	chr2	129253223	129253623	401	*	7.8714	6.9182	8.44042	-1.50631	1.91819e-30	1.1926e-28	down
44800	chr6	72926792	72927192	401	*	7.82872	8.43502	6.76273	1.6528	2.00851e-30	1.24743e-28	up
2127	chr1	130550829	130551229	401	*	6.57864	7.43508	4.17843	3.18685	2.03085e-30	1.25997e-28	up
23761	chr17	47294520	47294920	401	*	6.4347	7.3653	3.02237	4.18381	2.04112e-30	1.265e-28	up
5829	chr10	85508140	85508540	401	*	6.59842	3.57924	7.50658	-3.81336	2.14012e-30	1.32495e-28	down
51371	chr8	48178367	48178767	401	*	9.4351	8.84256	9.85391	-1.00406	2.22968e-30	1.37894e-28	down
9082	chr11	83891638	83892038	401	*	6.49692	7.37474	3.87461	3.41652	2.23242e-30	1.37918e-28	up
46649	chr6	146793113	146793513	401	*	6.45254	7.39095	2.87191	4.3516	2.36199e-30	1.4577e-28	up
20306	chr16	4281261	4281661	401	*	6.75024	4.44836	7.59599	-3.08272	2.37721e-30	1.46554e-28	down
50082	chr7	130983309	130983709	401	*	6.47346	7.39814	3.17625	4.08104	2.3922e-30	1.47303e-28	up
33894	chr3	84283645	84284045	401	*	7.11324	7.84767	5.54088	2.27651	2.39437e-30	1.47303e-28	up
6972	chr11	6487837	6488237	401	*	9.31927	8.71767	9.74255	-1.01751	2.44481e-30	1.50248e-28	down
37327	chr4	111219554	111219954	401	*	6.64305	7.50032	4.23487	3.18799	2.47237e-30	1.51783e-28	up
32796	chr3	7682189	7682589	401	*	9.0667	8.39964	9.52109	-1.11204	2.47587e-30	1.51839e-28	down
44125	chr6	42350004	42350404	401	*	6.49441	7.24431	4.843	2.36117	2.55276e-30	1.5639e-28	up
685	chr1	39123068	39123468	401	*	6.41695	7.33483	3.24117	3.96125	2.86265e-30	1.75192e-28	up
32474	chr2	170627729	170628129	401	*	6.44969	7.36583	3.30329	3.93097	2.92663e-30	1.78921e-28	up
39301	chr4	152097137	152097537	401	*	9.24185	9.69899	8.5688	1.12078	3.09191e-30	1.88829e-28	up
2094	chr1	128095021	128095421	401	*	7.29293	5.80651	8.00935	-2.17184	3.27354e-30	1.99713e-28	down
2683	chr1	152992269	152992669	401	*	8.12145	8.68309	7.18923	1.47771	3.56631e-30	2.17348e-28	up
17053	chr14	72709579	72709979	401	*	7.7669	8.28641	6.94712	1.32735	3.62414e-30	2.20643e-28	up
8486	chr11	69980794	69981194	401	*	9.10746	9.49767	8.57092	0.920269	3.76622e-30	2.29056e-28	no_change
52712	chr8	106632275	106632675	401	*	7.92995	6.91073	8.52126	-1.59189	3.79819e-30	2.3076e-28	down
14524	chr13	67799254	67799654	401	*	7.53856	6.2363	8.21168	-1.95085	3.81927e-30	2.31801e-28	down
25556	chr18	36343483	36343883	401	*	6.41814	7.34326	3.11285	4.09319	3.84409e-30	2.33066e-28	up
40	chr1	4851846	4852246	401	*	6.76487	4.84795	7.55995	-2.66715	4.39069e-30	2.65766e-28	down
57703	chrX	103312030	103312430	401	*	9.07112	8.40159	9.52665	-1.11578	4.39249e-30	2.65766e-28	down
2611	chr1	151177762	151178162	401	*	7.55214	8.17955	6.41674	1.74091	4.44832e-30	2.68867e-28	up
49106	chr7	97719338	97719738	401	*	6.78624	4.66324	7.61034	-2.89185	4.52392e-30	2.73155e-28	down
43790	chr6	30738696	30739096	401	*	7.57185	8.13259	6.64216	1.47175	4.55252e-30	2.74599e-28	up
31209	chr2	130629471	130629871	401	*	7.40556	6.44685	7.97649	-1.5125	4.63686e-30	2.79398e-28	down
13062	chr13	5824683	5825083	401	*	6.48228	7.40152	3.2831	3.96516	4.79615e-30	2.887e-28	up
26664	chr18	84677708	84678108	401	*	6.46785	7.38531	3.29928	3.94885	4.94916e-30	2.97604e-28	up
1611	chr1	86481583	86481983	401	*	7.49015	6.19458	8.16155	-1.94012	4.97426e-30	2.98807e-28	down
34922	chr3	121602334	121602734	401	*	8.26232	8.8183	7.34593	1.45835	4.98801e-30	2.99326e-28	up
36045	chr4	40899014	40899414	401	*	7.71678	6.53962	8.35627	-1.7934	5.18162e-30	3.10627e-28	down
57761	chrX	104115690	104116090	401	*	6.86077	7.6459	5.00748	2.59154	5.25249e-30	3.14554e-28	up
19517	chr15	85530462	85530862	401	*	6.49582	7.44622	2.6087	4.65037	5.41908e-30	3.24199e-28	up
49523	chr7	112691616	112692016	401	*	8.92298	9.40763	8.18783	1.20997	5.67457e-30	3.39138e-28	up
15867	chr14	26638321	26638721	401	*	9.38303	9.73284	8.92029	0.808791	5.71026e-30	3.40923e-28	no_change
44983	chr6	84423054	84423454	401	*	6.402	7.3265	3.10826	4.07717	5.96853e-30	3.55981e-28	up
50644	chr8	11393409	11393809	401	*	6.47794	7.40217	3.18933	4.07996	6.01178e-30	3.58196e-28	up
52992	chr8	114387092	114387492	401	*	6.42278	7.32636	3.47151	3.73181	6.03783e-30	3.59383e-28	up
16951	chr14	68051038	68051438	401	*	6.75052	7.49934	5.10482	2.35887	6.12174e-30	3.64007e-28	up
16113	chr14	36462802	36463202	401	*	6.63425	7.59879	2.27019	5.09682	6.20938e-30	3.68845e-28	up
51264	chr8	41348346	41348746	401	*	7.99284	8.57321	7.00651	1.55043	6.46253e-30	3.83494e-28	up
9785	chr11	98447563	98447963	401	*	7.13662	7.77522	5.9626	1.79143	6.60799e-30	3.91729e-28	up
9079	chr11	83868969	83869369	401	*	7.03182	8.01491	1.6087	6.03794	6.72886e-30	3.98491e-28	up
46966	chr7	13043759	13044159	401	*	7.42393	6.42219	8.00948	-1.56979	6.78249e-30	4.01262e-28	down
820	chr1	45883083	45883483	401	*	6.62192	7.47631	4.24117	3.16291	6.86262e-30	4.05593e-28	up
39891	chr5	25276024	25276424	401	*	7.41936	8.09673	6.10021	1.96883	6.87761e-30	4.0607e-28	up
43909	chr6	35252627	35253027	401	*	8.42891	8.87927	7.7706	1.1012	6.8885e-30	4.06304e-28	up
8440	chr11	69580684	69581084	401	*	10.2746	10.5702	9.9025	0.663885	6.96137e-30	4.10189e-28	no_change
7221	chr11	20064518	20064918	401	*	6.82932	4.81631	7.63853	-2.7667	7.35611e-30	4.33014e-28	down
1999	chr1	118003585	118003985	401	*	6.63939	2.79427	7.5883	-4.59391	7.51702e-30	4.42041e-28	down
24169	chr17	65663336	65663736	401	*	7.16492	7.88202	5.67539	2.17462	7.57335e-30	4.44908e-28	up
20269	chr15	103383032	103383432	401	*	6.57085	7.4204	4.23487	3.11098	7.72713e-30	4.53487e-28	up
3420	chr1	182040274	182040674	401	*	7.09082	5.32759	7.86094	-2.49121	8.10817e-30	4.75374e-28	down
10522	chr11	115831048	115831448	401	*	9.49997	9.91854	8.9079	1.00213	8.25965e-30	4.83771e-28	up
7898	chr11	53335412	53335812	401	*	8.6624	7.94317	9.14015	-1.18605	8.30865e-30	4.86155e-28	down
54251	chr9	42897709	42898109	401	*	7.53189	6.36916	8.16725	-1.77438	8.53445e-30	4.9887e-28	down
11348	chr12	31270376	31270776	401	*	6.58466	7.54858	2.24535	5.05272	8.78456e-30	5.12978e-28	up
38440	chr4	134779343	134779743	401	*	7.13323	7.86636	5.56728	2.26813	8.79523e-30	5.1309e-28	up
12821	chr12	111267294	111267694	401	*	6.49976	7.448	2.67319	4.56448	8.85327e-30	5.15962e-28	up
19736	chr15	95837706	95838106	401	*	6.44898	7.36824	3.24952	3.98873	9.04752e-30	5.26759e-28	up
25179	chr18	20943491	20943891	401	*	8.86251	8.13542	9.34368	-1.19692	9.15763e-30	5.32641e-28	down
45590	chr6	108706959	108707359	401	*	6.46446	7.38029	3.32321	3.93873	9.29879e-30	5.40316e-28	up
55733	chr9	100597794	100598194	401	*	6.55535	7.31273	4.86377	2.4066	9.32682e-30	5.41408e-28	up
9187	chr11	86853738	86854138	401	*	6.68777	7.65738	2.10366	5.2706	9.86651e-30	5.7217e-28	up
9215	chr11	87489849	87490249	401	*	6.41302	7.33415	3.18062	4.01883	1.00103e-29	5.79933e-28	up
32035	chr2	163088732	163089132	401	*	6.3609	4.20055	7.18977	-2.93204	1.0354e-29	5.99255e-28	down
33993	chr3	87174188	87174588	401	*	7.90957	8.40905	7.13929	1.25867	1.09103e-29	6.30831e-28	up
501	chr1	34006908	34007308	401	*	7.42512	8.07561	6.20854	1.84478	1.09344e-29	6.31081e-28	up
5801	chr10	84909839	84910239	401	*	9.08941	8.44193	9.53471	-1.08444	1.09362e-29	6.31081e-28	down
36581	chr4	59558548	59558948	401	*	7.60472	8.26712	6.34381	1.89435	1.12339e-29	6.47621e-28	up
8830	chr11	77775921	77776321	401	*	6.45272	7.33006	3.83587	3.41237	1.1641e-29	6.70432e-28	up
27267	chr19	14791618	14792018	401	*	8.59439	7.78283	9.11064	-1.31553	1.19637e-29	6.88342e-28	down
53473	chr9	3562679	3563079	401	*	6.66087	4.18978	7.52453	-3.24959	1.23837e-29	7.11808e-28	down
18821	chr15	73432234	73432634	401	*	6.75646	7.57177	4.69958	2.80832	1.28133e-29	7.35781e-28	up
6356	chr10	116562727	116563127	401	*	7.17429	5.72818	7.88181	-2.12253	1.33597e-29	7.66407e-28	down
50891	chr8	24406530	24406930	401	*	6.61931	7.46191	4.34512	3.05637	1.35506e-29	7.76598e-28	up
37180	chr4	106582608	106583008	401	*	8.25063	8.80504	7.33861	1.44849	1.44443e-29	8.27008e-28	up
44715	chr6	71831363	71831763	401	*	9.3204	9.6822	8.83634	0.840723	1.56418e-29	8.94696e-28	no_change
40515	chr5	63958951	63959351	401	*	6.57702	7.40853	4.39551	2.95069	1.63817e-29	9.36103e-28	up
45424	chr6	97666466	97666866	401	*	6.62374	4.19098	7.48354	-3.2105	1.67137e-29	9.54143e-28	down
40827	chr5	77121268	77121668	401	*	6.48298	3.68395	7.37542	-3.58407	1.74682e-29	9.96249e-28	down
51734	chr8	70691413	70691813	401	*	8.18188	7.35284	8.70503	-1.3385	1.85022e-29	1.0542e-27	down
46276	chr6	134579196	134579596	401	*	7.06926	7.80612	5.48483	2.28859	1.86364e-29	1.06081e-27	up
6396	chr10	117376222	117376622	401	*	8.96086	8.41525	9.35581	-0.933451	1.89794e-29	1.07928e-27	no_change
45868	chr6	120555834	120556234	401	*	6.63896	7.60751	2.10366	5.22435	1.91284e-29	1.0867e-27	up
11431	chr12	39998277	39998677	401	*	7.50846	6.18343	8.18731	-1.97473	1.9813e-29	1.12451e-27	down
1068	chr1	59376806	59377206	401	*	9.10014	8.45484	9.54443	-1.0811	2.06898e-29	1.17314e-27	down
32854	chr3	9251222	9251622	401	*	6.3763	7.12064	4.75389	2.32657	2.13144e-29	1.20738e-27	up
32195	chr2	166194857	166195257	401	*	8.22064	7.34906	8.76013	-1.39612	2.25752e-29	1.27757e-27	down
28313	chr19	55729381	55729781	401	*	7.59721	6.4768	8.22017	-1.72172	2.31081e-29	1.30647e-27	down
34240	chr3	90613163	90613563	401	*	6.20248	7.11573	3.10366	3.88217	2.48675e-29	1.40458e-27	up
46300	chr6	134950924	134951324	401	*	6.4286	7.355	3.09905	4.1013	2.73836e-29	1.54521e-27	up
42792	chr5	140123368	140123768	401	*	7.87894	6.75246	8.50371	-1.72725	3.41395e-29	1.92387e-27	down
18321	chr15	37242797	37243197	401	*	8.442	7.65204	8.94955	-1.2842	3.41598e-29	1.92387e-27	down
47362	chr7	25254652	25255052	401	*	7.06328	7.80376	5.46061	2.30232	3.44419e-29	1.9379e-27	up
6508	chr10	120707469	120707869	401	*	7.65276	8.27509	6.53449	1.71814	3.51892e-29	1.97805e-27	up
36325	chr4	48585445	48585845	401	*	8.86571	8.26197	9.29005	-1.02085	3.69134e-29	2.07299e-27	down
45963	chr6	122811101	122811501	401	*	9.32747	9.7102	8.80502	0.899442	3.73035e-29	2.09289e-27	no_change
37538	chr4	118271921	118272321	401	*	8.64429	7.89279	9.1359	-1.23129	3.77517e-29	2.11601e-27	down
23484	chr17	36977144	36977544	401	*	8.25172	7.40074	8.78338	-1.36843	3.85135e-29	2.15665e-27	down
1957	chr1	109328327	109328727	401	*	7.16346	7.87548	5.69717	2.14488	3.92959e-29	2.19836e-27	up
1139	chr1	60857825	60858225	401	*	7.66024	8.28761	6.52499	1.7384	3.97643e-29	2.22244e-27	up
43891	chr6	34867049	34867449	401	*	6.36273	7.26961	3.36286	3.7808	3.98949e-29	2.22762e-27	up
15948	chr14	30426659	30427059	401	*	6.68886	7.66185	1.93622	5.40372	4.00348e-29	2.2333e-27	up
35177	chr3	135592686	135593086	401	*	7.2692	7.96182	5.88759	2.04374	4.14247e-29	2.30864e-27	up
40632	chr5	66081446	66081846	401	*	7.55489	8.18629	6.40589	1.76	4.22792e-29	2.35402e-27	up
7516	chr11	30491508	30491908	401	*	8.17305	7.25342	8.7302	-1.45995	4.24448e-29	2.361e-27	down
23323	chr17	34309875	34310275	401	*	6.74563	7.53013	4.89626	2.59234	4.31173e-29	2.39614e-27	up
20754	chr16	18348212	18348612	401	*	6.58876	7.29603	5.14378	2.1253	4.416e-29	2.45176e-27	up
20979	chr16	24393367	24393767	401	*	9.13452	9.51539	8.61557	0.893328	4.90107e-29	2.7185e-27	no_change
9562	chr11	96018313	96018713	401	*	9.84155	10.2169	9.3328	0.87889	5.47722e-29	3.0352e-27	no_change
41002	chr5	92496234	92496634	401	*	7.11074	5.52774	7.84731	-2.28442	5.73206e-29	3.17342e-27	down
56044	chr9	108776890	108777290	401	*	6.39994	7.28126	3.73742	3.44963	5.94323e-29	3.28722e-27	up
6641	chr10	127367631	127368031	401	*	7.62759	6.4461	8.26831	-1.79914	5.96696e-29	3.29724e-27	down
43820	chr6	31563431	31563831	401	*	6.25868	7.03047	4.48571	2.50604	6.05505e-29	3.34277e-27	up
55642	chr9	96725675	96726075	401	*	8.06126	7.09673	8.6342	-1.52057	6.07449e-29	3.35034e-27	down
9991	chr11	101673108	101673508	401	*	7.35661	8.01227	6.12102	1.86638	6.12242e-29	3.3736e-27	up
32976	chr3	16733579	16733979	401	*	7.47513	6.18463	8.14524	-1.93241	6.31632e-29	3.47718e-27	down
17180	chr14	76662275	76662675	401	*	6.68646	7.48995	4.71323	2.72555	6.55872e-29	3.60724e-27	up
7227	chr11	20152300	20152700	401	*	8.54708	7.77693	9.04649	-1.25656	6.7235e-29	3.69439e-27	down
39237	chr4	150572119	150572519	401	*	6.39229	7.31577	3.11742	4.06093	7.37315e-29	4.04757e-27	up
55478	chr9	85982952	85983352	401	*	6.41216	7.36076	2.57587	4.56828	7.45289e-29	4.08752e-27	up
9983	chr11	101612918	101613318	401	*	7.54102	6.32622	8.19101	-1.84016	7.57772e-29	4.15209e-27	down
31736	chr2	153626084	153626484	401	*	6.45246	7.40581	2.47863	4.70275	7.65569e-29	4.1909e-27	up
16993	chr14	70170660	70171060	401	*	7.31834	8.01636	5.91375	2.06862	8.66587e-29	4.73947e-27	up
54129	chr9	38407148	38407548	401	*	7.46616	6.17705	8.13591	-1.93288	9.55431e-29	5.2205e-27	down
53930	chr9	24819073	24819473	401	*	7.25713	7.96235	5.82124	2.10697	9.68832e-29	5.28879e-27	up
21088	chr16	30396911	30397311	401	*	6.50261	7.46054	2.38197	4.85299	9.75548e-29	5.3205e-27	up
29298	chr2	32140013	32140413	401	*	6.79269	4.57832	7.62823	-2.98768	9.82581e-29	5.35388e-27	down
13911	chr13	47168335	47168735	401	*	6.45033	7.31342	3.98495	3.24195	9.86287e-29	5.36908e-27	up
15856	chr14	26378698	26379098	401	*	6.37635	7.26762	3.59238	3.57194	1.01558e-28	5.52343e-27	up
7873	chr11	52389599	52389999	401	*	8.02486	7.06324	8.59679	-1.51638	1.03351e-28	5.61573e-27	down
40772	chr5	75118700	75119100	401	*	6.53742	7.50056	2.22855	5.00163	1.04022e-28	5.64693e-27	up
15604	chr14	14345860	14346260	401	*	7.70309	8.24735	6.81873	1.41339	1.20441e-28	6.53224e-27	up
16762	chr14	62760445	62760845	401	*	10.177	10.4723	9.80514	0.66413	1.22843e-28	6.65633e-27	no_change
8113	chr11	59458544	59458944	401	*	7.78594	8.41441	6.64697	1.74211	1.3238e-28	7.16647e-27	up
5963	chr10	93317442	93317842	401	*	7.49714	8.13323	6.33191	1.77607	1.36553e-28	7.37912e-27	up
3455	chr1	182271421	182271821	401	*	7.92501	6.95714	8.4991	-1.52352	1.3656e-28	7.37912e-27	down
16792	chr14	63264424	63264824	401	*	7.41364	8.40458	1.09442	6.76239	1.37009e-28	7.39658e-27	up
24249	chr17	67653559	67653959	401	*	7.12043	8.10714	1.35126	6.29028	1.39304e-28	7.51359e-27	up
40339	chr5	45515059	45515459	401	*	6.60323	4.37713	7.44018	-2.99346	1.53278e-28	8.25966e-27	down
6249	chr10	110931668	110932068	401	*	9.02004	8.33831	9.48113	-1.13219	1.62279e-28	8.73671e-27	down
8859	chr11	78165276	78165676	401	*	8.7025	9.10849	8.13547	0.965611	1.66272e-28	8.94343e-27	no_change
21303	chr16	33883383	33883783	401	*	6.7655	4.7919	7.56905	-2.72254	1.76219e-28	9.46979e-27	down
11913	chr12	73053744	73054144	401	*	7.63304	6.593	8.2311	-1.61749	1.79301e-28	9.6266e-27	down
7677	chr11	43620817	43621217	401	*	6.71917	7.51036	4.82753	2.635	1.80172e-28	9.66448e-27	up
25139	chr18	19063971	19064371	401	*	8.57543	7.80139	9.07645	-1.26324	1.80739e-28	9.68608e-27	down
27286	chr19	16492092	16492492	401	*	6.82196	4.86844	7.62255	-2.69985	1.84209e-28	9.86301e-27	down
21140	chr16	31066449	31066849	401	*	6.94402	7.69364	5.29408	2.36425	1.9374e-28	1.03639e-26	up
47621	chr7	28796131	28796531	401	*	8.39465	7.71317	8.85563	-1.1315	1.96747e-28	1.05071e-26	down
46623	chr6	145779836	145780236	401	*	6.48807	7.45013	2.22008	4.95434	1.96777e-28	1.05071e-26	up
12897	chr12	112576519	112576919	401	*	8.47065	8.976	7.6861	1.27825	1.98456e-28	1.05872e-26	up
56904	chrX	42059644	42060044	401	*	6.85141	7.62533	5.06596	2.51496	2.01553e-28	1.07426e-26	up
39413	chr4	155150694	155151094	401	*	7.88601	8.45891	6.92161	1.52089	2.04728e-28	1.09019e-26	up
7621	chr11	35389355	35389755	401	*	9.69126	9.18531	10.0651	-0.874217	2.06493e-28	1.09859e-26	no_change
6883	chr11	4464858	4465258	401	*	7.52602	6.18644	8.20847	-1.99438	2.18869e-28	1.16338e-26	down
54225	chr9	41937407	41937807	401	*	7.78473	6.71317	8.39278	-1.65779	2.28485e-28	1.21339e-26	down
43385	chr6	5576731	5577131	401	*	8.33625	8.87557	7.4651	1.39459	2.32573e-28	1.23398e-26	up
29914	chr2	65421966	65422366	401	*	7.36157	5.93177	8.06539	-2.10421	2.52462e-28	1.3383e-26	down
45066	chr6	86496756	86497156	401	*	9.49654	9.87564	8.98087	0.888568	2.55467e-28	1.35301e-26	no_change
42312	chr5	129874889	129875289	401	*	6.80281	5.19458	7.54438	-2.31087	2.5955e-28	1.37339e-26	down
42143	chr5	124213510	124213910	401	*	7.40735	8.08333	6.09375	1.96216	2.61276e-28	1.38128e-26	up
57279	chrX	75096112	75096512	401	*	8.13194	7.39657	8.61668	-1.20875	2.62818e-28	1.38817e-26	down
9990	chr11	101670808	101671208	401	*	6.35055	7.28409	2.87731	4.24213	2.68943e-28	1.41925e-26	up
867	chr1	51478150	51478550	401	*	7.26316	7.85415	6.24491	1.58703	2.73743e-28	1.44328e-26	up
46368	chr6	136470343	136470743	401	*	10.2217	10.5508	9.79469	0.752024	2.94713e-28	1.55245e-26	no_change
45335	chr6	93648248	93648648	401	*	6.53907	7.37355	4.33338	2.97221	3.02728e-28	1.59324e-26	up
37800	chr4	125562982	125563382	401	*	6.48967	7.34339	4.11513	3.15999	3.13365e-28	1.64774e-26	up
24536	chr17	80800669	80801069	401	*	9.9291	10.293	9.44135	0.846052	3.17081e-28	1.66579e-26	no_change
6964	chr11	6372147	6372547	401	*	7.11312	5.8326	7.78066	-1.92099	3.26022e-28	1.71122e-26	down
26832	chr19	4945765	4946165	401	*	6.5311	4.1593	7.38453	-3.14928	3.40262e-28	1.78436e-26	down
23597	chr17	44243713	44244113	401	*	6.3106	7.23879	2.94653	4.12711	3.41683e-28	1.79022e-26	up
13978	chr13	50453130	50453530	401	*	6.61255	4.44736	7.44204	-2.93079	3.45668e-28	1.80948e-26	down
5771	chr10	84533449	84533849	401	*	7.92162	8.43349	7.12102	1.29857	3.49984e-28	1.83044e-26	up
26590	chr18	81196950	81197350	401	*	8.70574	7.91902	9.21198	-1.27858	3.51607e-28	1.83729e-26	down
22450	chr17	15240904	15241304	401	*	7.02052	7.70528	5.67151	2.00124	3.64801e-28	1.90453e-26	up
46079	chr6	125481799	125482199	401	*	8.65649	9.13326	7.93951	1.18245	3.67247e-28	1.9156e-26	up
18162	chr15	31417662	31418062	401	*	9.25442	9.66002	8.68815	0.965149	3.68044e-28	1.91805e-26	no_change
9757	chr11	98027011	98027411	401	*	10.111	10.4017	9.74661	0.651503	3.69752e-28	1.92524e-26	no_change
28685	chr2	18040509	18040909	401	*	8.34564	7.55291	8.85432	-1.28782	3.7288e-28	1.9398e-26	down
12169	chr12	81690699	81691099	401	*	6.39499	7.31411	3.19798	3.98908	3.89999e-28	2.02674e-26	up
48387	chr7	49602147	49602547	401	*	6.41881	7.37513	2.35126	4.77337	3.90284e-28	2.02674e-26	up
51955	chr8	78067942	78068342	401	*	6.78042	5.04738	7.54526	-2.45162	4.0496e-28	2.1011e-26	down
17162	chr14	76479026	76479426	401	*	9.39302	9.79618	8.83151	0.957411	4.16317e-28	2.15811e-26	no_change
53598	chr9	11440794	11441194	401	*	7.42239	6.13604	8.09143	-1.92814	4.29057e-28	2.22219e-26	down
27498	chr19	28990439	28990839	401	*	7.81456	6.97771	8.34077	-1.34482	4.5936e-28	2.37703e-26	down
40176	chr5	35104976	35105376	401	*	8.5179	8.96864	7.85875	1.10009	4.87546e-28	2.52066e-26	up
24	chr1	4671515	4671915	401	*	6.62419	7.59572	1.94653	5.33229	4.88906e-28	2.52547e-26	up
27264	chr19	14677937	14678337	401	*	7.18005	5.31547	7.96698	-2.60692	5.58344e-28	2.88161e-26	down
54576	chr9	54839943	54840343	401	*	7.00246	5.30608	7.76072	-2.4116	5.59606e-28	2.88559e-26	down
16216	chr14	45506917	45507317	401	*	7.60803	8.22326	6.5132	1.68662	5.83714e-28	3.00726e-26	up
48668	chr7	75801225	75801625	401	*	8.53785	7.76394	9.03882	-1.26124	5.89943e-28	3.03668e-26	down
10774	chr11	118470032	118470432	401	*	6.31019	7.22532	3.18062	3.91014	5.91497e-28	3.04201e-26	up
8732	chr11	76286881	76287281	401	*	8.87868	9.31884	8.24213	1.0667	6.20348e-28	3.18759e-26	up
37332	chr4	111418957	111419357	401	*	6.59571	7.56667	1.94653	5.30626	6.30506e-28	3.23695e-26	up
31607	chr2	152020636	152021036	401	*	7.37101	6.1162	8.03181	-1.88859	6.3625e-28	3.26358e-26	down
49530	chr7	112780605	112781005	401	*	6.60406	7.41331	4.59074	2.76764	6.52776e-28	3.34542e-26	up
15613	chr14	14708396	14708796	401	*	6.86692	7.63863	5.09442	2.49328	6.55103e-28	3.35441e-26	up
44909	chr6	83033129	83033529	401	*	6.27285	7.03031	4.58084	2.40176	7.12977e-28	3.64757e-26	up
58007	chrX	129332474	129332874	401	*	6.42591	7.28168	4.03209	3.17194	7.24228e-28	3.7019e-26	up
15442	chr14	7954395	7954795	401	*	9.0835	9.51383	8.46745	1.03826	7.30942e-28	3.73296e-26	up
26979	chr19	6399436	6399836	401	*	6.94076	7.58969	5.72986	1.8403	7.69006e-28	3.92394e-26	up
56316	chr9	116314121	116314521	401	*	6.34492	7.29	2.60219	4.49506	7.83244e-28	3.99311e-26	up
12100	chr12	80060140	80060540	401	*	6.35002	7.24474	3.52119	3.59832	8.01788e-28	4.0841e-26	up
18827	chr15	73470461	73470861	401	*	7.13605	7.8553	5.63654	2.18333	8.16102e-28	4.15341e-26	up
28107	chr19	46988036	46988436	401	*	6.8552	7.60491	5.20478	2.35845	8.20714e-28	4.17325e-26	up
45627	chr6	113007251	113007651	401	*	6.3626	7.31314	2.47151	4.6126	8.30191e-28	4.21779e-26	up
21535	chr16	48297984	48298384	401	*	7.26373	7.9714	5.81692	2.12285	8.47681e-28	4.30292e-26	up
45793	chr6	118455178	118455578	401	*	6.09238	6.90414	4.06122	2.78154	8.83272e-28	4.4797e-26	up
6631	chr10	127270111	127270511	401	*	7.33604	6.01099	8.0149	-1.97583	8.93822e-28	4.52929e-26	down
8093	chr11	58928129	58928529	401	*	6.47326	7.29547	4.36478	2.86751	9.07705e-28	4.59567e-26	up
42697	chr5	137934334	137934734	401	*	8.50158	7.7348	8.9996	-1.2524	9.4965e-28	4.80388e-26	down
51846	chr8	72292263	72292663	401	*	6.96557	5.24996	7.7273	-2.43207	9.85117e-28	4.979e-26	down
4484	chr10	40442736	40443136	401	*	6.52403	7.36009	4.3053	2.987	9.86002e-28	4.97918e-26	up
44053	chr6	39132214	39132614	401	*	7.77697	8.36616	6.76418	1.58254	1.03944e-27	5.24451e-26	up
17830	chr15	7116099	7116499	401	*	9.86399	9.34987	10.2423	-0.886821	1.0428e-27	5.25693e-26	no_change
24217	chr17	66285770	66286170	401	*	7.569	6.40387	8.20505	-1.7769	1.13055e-27	5.69443e-26	down
19646	chr15	89488594	89488994	401	*	7.12167	7.84844	5.58662	2.22557	1.13356e-27	5.70469e-26	up
7153	chr11	16608291	16608691	401	*	7.2151	5.80729	7.91387	-2.07524	1.23855e-27	6.22771e-26	down
46146	chr6	128102771	128103171	401	*	6.28235	7.19577	3.18062	3.8817	1.25178e-27	6.28885e-26	up
57384	chrX	84443511	84443911	401	*	8.10641	7.13854	8.6805	-1.52514	1.28292e-27	6.43973e-26	down
44061	chr6	39264404	39264804	401	*	7.60566	8.26977	6.33828	1.90645	1.2978e-27	6.50888e-26	up
57908	chrX	114955632	114956032	401	*	6.65937	7.4634	4.68247	2.72151	1.30167e-27	6.52272e-26	up
7513	chr11	30443315	30443715	401	*	6.56664	7.3933	4.42375	2.90375	1.33773e-27	6.69767e-26	up
9936	chr11	101063759	101064159	401	*	6.87442	7.61168	5.28801	2.28553	1.3455e-27	6.73082e-26	up
9572	chr11	96113587	96113987	401	*	6.91615	7.66456	5.27257	2.35221	1.41576e-27	7.07627e-26	up
40814	chr5	76940592	76940992	401	*	6.30215	7.19157	3.54173	3.54518	1.48304e-27	7.40622e-26	up
35895	chr4	32923379	32923779	401	*	7.79464	6.70053	8.40966	-1.68542	1.58814e-27	7.91768e-26	down
17631	chr14	120355614	120356014	401	*	6.52758	7.34893	4.42559	2.86143	1.58816e-27	7.91768e-26	up
15492	chr14	8665866	8666266	401	*	9.56799	9.94574	9.05481	0.884434	1.61789e-27	8.05906e-26	no_change
28684	chr2	18031714	18032114	401	*	8.11264	7.28634	8.63473	-1.33492	1.63226e-27	8.12375e-26	down
37553	chr4	118686718	118687118	401	*	6.32184	7.20549	3.63175	3.46448	2.01047e-27	9.99762e-26	up
9083	chr11	83908125	83908525	401	*	6.66407	7.6394	1.78174	5.51066	2.10893e-27	1.04784e-25	up
1226	chr1	65037885	65038285	401	*	6.77396	7.54764	4.98994	2.51142	2.11218e-27	1.04856e-25	up
24074	chr17	56869227	56869627	401	*	8.51814	7.77442	9.00646	-1.21979	2.28251e-27	1.13216e-25	down
9763	chr11	98067304	98067704	401	*	8.20827	7.44294	8.70568	-1.24962	2.39086e-27	1.1849e-25	down
51190	chr8	36278884	36279284	401	*	6.51914	7.34799	4.359	2.91784	2.49533e-27	1.23563e-25	up
8426	chr11	69457521	69457921	401	*	6.53178	7.50141	1.94653	5.242	2.53248e-27	1.25297e-25	up
52500	chr8	95186643	95187043	401	*	9.20424	9.66524	8.52272	1.13041	2.54776e-27	1.25947e-25	up
40775	chr5	75145751	75146151	401	*	6.77135	7.75143	1.5825	5.77381	2.61505e-27	1.29164e-25	up
49624	chr7	116307959	116308359	401	*	8.75417	8.17963	9.16397	-0.976182	2.66625e-27	1.31582e-25	no_change
3934	chr10	13008617	13009017	401	*	7.56953	6.74633	8.09039	-1.32819	2.83395e-27	1.3969e-25	down
50500	chr8	3400941	3401341	401	*	7.28132	5.80808	7.99486	-2.15416	2.8353e-27	1.3969e-25	down
53667	chr9	15465161	15465561	401	*	6.96668	7.95173	1.3667	6.13512	2.89627e-27	1.42574e-25	up
46014	chr6	124756315	124756715	401	*	7.6987	8.21655	6.88313	1.32198	2.91161e-27	1.43209e-25	up
15631	chr14	16243183	16243583	401	*	8.00574	8.54133	7.14447	1.37702	2.9322e-27	1.441e-25	up
51777	chr8	71390861	71391261	401	*	6.20636	3.24066	7.11094	-3.74664	2.97542e-27	1.46102e-25	down
5075	chr10	66864334	66864734	401	*	7.43808	8.07943	6.25436	1.79865	2.98354e-27	1.46378e-25	up
19125	chr15	78851448	78851848	401	*	6.26265	7.18009	3.09442	3.93146	3.07031e-27	1.5051e-25	up
8907	chr11	79015725	79016125	401	*	7.36966	6.31852	7.97127	-1.63275	3.12747e-27	1.53183e-25	down
18823	chr15	73446577	73446977	401	*	6.70046	7.49691	4.77452	2.66487	3.20712e-27	1.56906e-25	up
25465	chr18	35065813	35066213	401	*	6.73584	7.52202	4.87596	2.60097	3.20882e-27	1.56906e-25	up
19865	chr15	98160821	98161221	401	*	6.42861	7.27204	4.14713	3.05702	3.30099e-27	1.61278e-25	up
43890	chr6	34780446	34780846	401	*	6.61459	7.35767	4.99864	2.32572	3.30663e-27	1.61419e-25	up
54600	chr9	55424707	55425107	401	*	6.30477	7.18644	3.63813	3.44486	3.33077e-27	1.62462e-25	up
55210	chr9	71749738	71750138	401	*	6.33266	7.28549	2.37436	4.68428	3.35699e-27	1.63605e-25	up
46744	chr7	3193890	3194290	401	*	7.78233	6.74694	8.3789	-1.61003	3.36405e-27	1.63813e-25	down
31040	chr2	126553030	126553430	401	*	6.28793	4.47631	7.06625	-2.53911	3.41726e-27	1.66266e-25	down
4592	chr10	43463614	43464014	401	*	6.26993	7.18644	3.11742	3.93363	3.64554e-27	1.77226e-25	up
23001	chr17	29007552	29007952	401	*	8.58522	8.00519	8.99779	-0.983636	3.89115e-27	1.8901e-25	no_change
51530	chr8	63929378	63929778	401	*	6.82611	5.05136	7.59821	-2.49871	3.93522e-27	1.90992e-25	down
655	chr1	37129580	37129980	401	*	8.61452	9.09371	7.89198	1.18893	4.0747e-27	1.97598e-25	up
48535	chr7	65895464	65895864	401	*	6.68682	7.48234	4.76704	2.66801	4.12894e-27	2.00062e-25	up
41787	chr5	117292991	117293391	401	*	7.93741	6.98536	8.50603	-1.50089	4.32966e-27	2.09615e-25	down
6297	chr10	111842468	111842868	401	*	8.39893	8.90326	7.61688	1.27338	4.37815e-27	2.11788e-25	up
47840	chr7	30829224	30829624	401	*	6.45907	7.2907	4.27666	2.94848	4.43036e-27	2.14136e-25	up
55622	chr9	96487951	96488351	401	*	6.35782	7.21515	3.9491	3.18132	4.46255e-27	2.15515e-25	up
54749	chr9	58488207	58488607	401	*	6.15232	6.93087	4.33926	2.54554	4.51115e-27	2.17682e-25	up
10414	chr11	114568613	114569013	401	*	7.86688	6.86428	8.45271	-1.56961	4.53063e-27	2.18443e-25	down
28822	chr2	23002991	23003391	401	*	6.72844	4.92164	7.50596	-2.53983	4.56206e-27	2.19777e-25	down
13934	chr13	48565829	48566229	401	*	6.86817	7.62053	5.20371	2.37228	5.06723e-27	2.43913e-25	up
15716	chr14	20220665	20221065	401	*	6.70207	4.71108	7.50813	-2.7367	5.17757e-27	2.4902e-25	down
3907	chr10	11801154	11801554	401	*	8.77395	8.0712	9.24447	-1.1614	5.20591e-27	2.50178e-25	down
9129	chr11	85253423	85253823	401	*	6.38101	7.32895	2.56253	4.52626	5.27053e-27	2.53076e-25	up
46350	chr6	135680550	135680950	401	*	9.49055	9.88897	8.93826	0.944366	5.30465e-27	2.54506e-25	no_change
16164	chr14	40956157	40956557	401	*	9.36282	9.75874	8.81534	0.937192	5.4577e-27	2.61635e-25	no_change
32086	chr2	164521971	164522371	401	*	6.7674	7.52417	5.07909	2.39876	5.4894e-27	2.62939e-25	up
16290	chr14	47515273	47515673	401	*	7.25925	7.936	5.94257	1.96483	5.54961e-27	2.65606e-25	up
14051	chr13	52561826	52562226	401	*	7.34277	6.04137	8.01566	-1.94411	5.58341e-27	2.67006e-25	down
50651	chr8	11497503	11497903	401	*	7.96955	7.24851	8.44809	-1.18612	5.62627e-27	2.68837e-25	down
11970	chr12	76072246	76072646	401	*	7.641	8.23265	6.62074	1.59178	5.76266e-27	2.7513e-25	up
13427	chr13	23595052	23595452	401	*	7.49137	6.30746	8.13277	-1.79917	5.86744e-27	2.79904e-25	down
44677	chr6	70963670	70964070	401	*	7.60319	8.24278	6.42567	1.78805	5.898e-27	2.81133e-25	up
55848	chr9	106072023	106072423	401	*	7.95469	8.51169	7.03546	1.46014	5.90363e-27	2.81173e-25	up
16220	chr14	45539973	45540373	401	*	8.4703	8.96442	7.71285	1.23944	6.37688e-27	3.03359e-25	up
34916	chr3	121570202	121570602	401	*	6.27835	7.16668	3.5315	3.52113	6.38027e-27	3.03359e-25	up
48355	chr7	46839057	46839457	401	*	8.37246	8.86613	7.61607	1.23706	6.38497e-27	3.03359e-25	up
37345	chr4	111653795	111654195	401	*	6.80958	7.56365	5.13591	2.38366	6.42118e-27	3.04832e-25	up
18194	chr15	34066954	34067354	401	*	7.9568	7.02525	8.51821	-1.47474	6.5873e-27	3.12465e-25	down
25677	chr18	38148497	38148897	401	*	7.07701	7.78344	5.63574	2.11226	6.76538e-27	3.20532e-25	up
9989	chr11	101668240	101668640	401	*	6.53444	7.33851	4.55722	2.7211	6.7683e-27	3.20532e-25	up
3878	chr10	8881224	8881624	401	*	7.7778	6.80651	8.35307	-1.52667	6.95375e-27	3.29049e-25	down
46362	chr6	136263150	136263550	401	*	7.61489	8.23463	6.50523	1.70817	6.97115e-27	3.29606e-25	up
49275	chr7	101628185	101628585	401	*	6.741	7.51494	4.95549	2.51497	7.00524e-27	3.30951e-25	up
6339	chr10	115833631	115834031	401	*	6.24128	7.13087	3.47863	3.538	7.12948e-27	3.36549e-25	up
13993	chr13	51078258	51078658	401	*	6.4823	4.03064	7.34402	-3.22593	7.28315e-27	3.43527e-25	down
15555	chr14	11905602	11906002	401	*	6.47173	4.07178	7.32814	-3.1702	7.68831e-27	3.62346e-25	down
34186	chr3	89896870	89897270	401	*	7.14358	7.84107	5.74124	2.06406	7.71461e-27	3.63293e-25	up
55078	chr9	66699137	66699537	401	*	6.91476	7.89926	1.3667	6.08293	7.74533e-27	3.64447e-25	up
8136	chr11	59941158	59941558	401	*	6.76727	7.74693	1.6087	5.76128	7.77907e-27	3.65741e-25	up
17209	chr14	77520444	77520844	401	*	10.1218	9.69661	10.4498	-0.748852	8.15591e-27	3.83151e-25	no_change
34041	chr3	88170275	88170675	401	*	7.03539	5.00075	7.84763	-2.78035	8.31223e-27	3.90182e-25	down
45468	chr6	100180870	100181270	401	*	7.37553	8.04262	6.09674	1.91354	8.50736e-27	3.99022e-25	up
35775	chr4	20021762	20022162	401	*	6.46205	3.51912	7.36506	-3.72446	8.61077e-27	4.0355e-25	down
8139	chr11	60101204	60101604	401	*	6.34588	7.20549	3.91496	3.20806	9.13381e-27	4.2772e-25	up
44657	chr6	70104144	70104544	401	*	8.8895	9.33422	8.24328	1.08195	9.29503e-27	4.34923e-25	up
10179	chr11	105919650	105920050	401	*	6.22223	7.1415	3.02237	3.96007	9.40901e-27	4.39905e-25	up
24934	chr18	6275171	6275571	401	*	8.27592	7.44218	8.80091	-1.34414	1.01826e-26	4.75695e-25	down
44385	chr6	54021100	54021500	401	*	6.69562	7.67482	1.56921	5.69869	1.0344e-26	4.8285e-25	up
7680	chr11	43630204	43630604	401	*	6.23706	7.1653	2.87191	4.12526	1.03931e-26	4.84756e-25	up
22	chr1	4571439	4571839	401	*	5.94969	6.84433	3.12197	3.62066	1.04151e-26	4.85393e-25	up
16297	chr14	47580318	47580718	401	*	7.05214	7.76049	5.60232	2.12507	1.05647e-26	4.91977e-25	up
12992	chr12	119777108	119777508	401	*	7.71994	6.6732	8.32015	-1.62502	1.10007e-26	5.11871e-25	down
56182	chr9	113457992	113458392	401	*	7.76899	6.761	8.35661	-1.57451	1.11204e-26	5.17035e-25	down
58243	chrX	144283262	144283662	401	*	6.91676	7.65302	5.33534	2.27805	1.17588e-26	5.4628e-25	up
53847	chr9	21773936	21774336	401	*	6.89492	5.25227	7.64315	-2.34844	1.20934e-26	5.61383e-25	down
24816	chr17	89158820	89159220	401	*	6.47309	7.44168	1.93622	5.18179	1.26535e-26	5.86895e-25	up
36982	chr4	94556286	94556686	401	*	6.84289	5.70138	7.4721	-1.7478	1.2663e-26	5.86895e-25	down
14264	chr13	58471771	58472171	401	*	6.80521	5.03198	7.57705	-2.49921	1.31176e-26	6.07483e-25	down
23065	chr17	29490836	29491236	401	*	8.20295	7.48725	8.67916	-1.17871	1.32551e-26	6.13363e-25	down
7304	chr11	22461719	22462119	401	*	7.6174	8.23324	6.52062	1.68822	1.34855e-26	6.23534e-25	up
32899	chr3	10305346	10305746	401	*	6.2861	7.17477	3.53492	3.52711	1.39064e-26	6.42487e-25	up
30865	chr2	119464316	119464716	401	*	9.02534	8.38892	9.46544	-1.06705	1.41016e-26	6.50993e-25	down
9736	chr11	97884078	97884478	401	*	8.45198	8.90124	7.79605	1.09433	1.42344e-26	6.56609e-25	up
8529	chr11	70647501	70647901	401	*	8.99114	9.4014	8.41568	0.978971	1.45701e-26	6.71564e-25	no_change
54929	chr9	63971983	63972383	401	*	8.06891	8.60497	7.20639	1.38222	1.4584e-26	6.71677e-25	up
44006	chr6	37836127	37836527	401	*	7.0014	7.72579	5.47774	2.20821	1.50766e-26	6.93818e-25	up
36507	chr4	57363054	57363454	401	*	6.2383	7.17187	2.76436	4.21005	1.52468e-26	7.011e-25	up
41716	chr5	115520672	115521072	401	*	7.18886	7.8624	5.88491	1.9453	1.52895e-26	7.02514e-25	up
49293	chr7	101900419	101900819	401	*	6.31242	3.23368	7.22441	-3.84599	1.6266e-26	7.46797e-25	down
1605	chr1	86456627	86457027	401	*	7.28569	6.00861	7.95233	-1.91453	1.68224e-26	7.7174e-25	down
1189	chr1	63247875	63248275	401	*	7.28805	7.89907	6.20693	1.66965	1.69109e-26	7.75192e-25	up
50966	chr8	25962611	25963011	401	*	6.75706	4.7735	7.56205	-2.7337	1.72867e-26	7.91798e-25	down
23135	chr17	31295937	31296337	401	*	6.97214	5.84337	7.5976	-1.72851	1.77737e-26	8.13469e-25	down
54110	chr9	37401987	37402387	401	*	7.47525	8.08892	6.38552	1.67918	1.7858e-26	8.16692e-25	up
9762	chr11	98057590	98057990	401	*	8.66434	9.11973	7.99512	1.11437	1.82875e-26	8.35682e-25	up
43118	chr5	147869861	147870261	401	*	6.51824	4.27289	7.35748	-3.01067	1.91546e-26	8.74623e-25	down
9229	chr11	87756736	87757136	401	*	6.45344	7.22061	4.70718	2.46329	1.95296e-26	8.9105e-25	up
45483	chr6	100287346	100287746	401	*	8.75517	9.16633	8.17793	0.980572	1.96284e-26	8.94531e-25	no_change
45901	chr6	121193839	121194239	401	*	8.31443	8.84347	7.47025	1.35953	1.96364e-26	8.94531e-25	up
11266	chr12	24943087	24943487	401	*	6.22972	7.16652	2.68555	4.28633	2.02046e-26	9.197e-25	up
15854	chr14	26352446	26352846	401	*	6.23918	7.18054	2.58909	4.38741	2.09654e-26	9.53593e-25	up
22094	chr16	93907138	93907538	401	*	8.6612	7.9512	9.13492	-1.17191	2.11133e-26	9.59574e-25	down
21544	chr16	48434614	48435014	401	*	8.95458	8.31065	9.39823	-1.07728	2.12084e-26	9.63152e-25	down
18863	chr15	74659323	74659723	401	*	9.3895	8.79976	9.80693	-0.999092	2.18347e-26	9.90827e-25	no_change
52041	chr8	79794856	79795256	401	*	7.24307	7.91838	5.93213	1.95689	2.26053e-26	1.025e-24	up
9304	chr11	88689435	88689835	401	*	10.2924	10.6136	9.87876	0.730712	2.26665e-26	1.02698e-24	no_change
41931	chr5	120733503	120733903	401	*	7.90699	6.92148	8.48709	-1.54403	2.30413e-26	1.04316e-24	down
29844	chr2	60411600	60412000	401	*	8.61843	7.90377	9.0942	-1.17762	2.34766e-26	1.06205e-24	down
18339	chr15	37977249	37977649	401	*	6.75949	4.94326	7.53858	-2.54669	2.52883e-26	1.14312e-24	down
8693	chr11	75531399	75531799	401	*	8.10338	8.57897	7.3891	1.17648	2.6475e-26	1.19584e-24	up
25742	chr18	38973095	38973495	401	*	6.39736	2.79743	7.33661	-4.34195	2.67729e-26	1.20836e-24	down
5295	chr10	75166496	75166896	401	*	6.67718	7.47123	4.76704	2.65523	2.6844e-26	1.21065e-24	up
48079	chr7	42749998	42750398	401	*	6.49178	4.71024	7.26504	-2.50199	2.80923e-26	1.26597e-24	down
46018	chr6	124783578	124783978	401	*	6.19761	7.11112	3.09442	3.86289	2.88648e-26	1.29978e-24	up
34145	chr3	89393091	89393491	401	*	6.56139	7.25299	5.18407	2.03166	2.95745e-26	1.33072e-24	up
18069	chr15	25763692	25764092	401	*	7.64375	6.63654	8.2311	-1.57304	2.96698e-26	1.33398e-24	down
33906	chr3	84630327	84630727	401	*	6.27279	7.1682	3.43478	3.61867	3.10246e-26	1.39382e-24	up
16430	chr14	52103566	52103966	401	*	9.19951	9.54834	8.73848	0.804174	3.19884e-26	1.43603e-24	no_change
34	chr1	4803236	4803636	401	*	9.1501	8.56179	9.56681	-0.996698	3.29651e-26	1.47874e-24	no_change
40030	chr5	31108267	31108667	401	*	6.18752	2.80373	7.1167	-4.14368	3.33003e-26	1.49164e-24	down
24538	chr17	80809817	80810217	401	*	8.51374	9.00008	7.77464	1.21242	3.33036e-26	1.49164e-24	up
28460	chr2	4596839	4597239	401	*	7.65631	6.64382	8.24541	-1.57997	3.36311e-26	1.50506e-24	down
23008	chr17	29024735	29025135	401	*	6.87615	5.34285	7.60256	-2.22069	3.36546e-26	1.50506e-24	down
45221	chr6	90507897	90508297	401	*	6.94681	7.67029	5.42743	2.20689	3.382e-26	1.51131e-24	up
33264	chr3	34758701	34759101	401	*	8.83779	8.17408	9.29065	-1.1066	3.41149e-26	1.52332e-24	down
39619	chr5	8798270	8798670	401	*	6.94345	7.54998	5.87674	1.64826	3.57933e-26	1.59705e-24	up
45503	chr6	100462409	100462809	401	*	6.65701	7.44862	4.76267	2.63527	3.61493e-26	1.61171e-24	up
36108	chr4	41670272	41670672	401	*	6.69902	7.47111	4.92433	2.49385	3.61819e-26	1.61194e-24	up
1316	chr1	72805748	72806148	401	*	6.98788	5.44685	7.7159	-2.23022	3.72021e-26	1.65613e-24	down
46155	chr6	128261934	128262334	401	*	7.16836	5.71526	7.87744	-2.12814	3.72878e-26	1.65868e-24	down
45056	chr6	86404339	86404739	401	*	10.0086	10.328	9.59769	0.726647	3.74475e-26	1.66452e-24	no_change
29773	chr2	59401848	59402248	401	*	7.322	7.98518	6.05816	1.89853	4.05117e-26	1.79936e-24	up
2130	chr1	130684376	130684776	401	*	6.83639	7.8202	1.35126	6.00311	4.05714e-26	1.80065e-24	up
17835	chr15	7251690	7252090	401	*	6.44795	7.41551	1.95677	5.15204	4.06884e-26	1.80448e-24	up
48853	chr7	81063120	81063520	401	*	8.78164	8.12623	9.23065	-1.09483	4.29564e-26	1.90362e-24	down
22512	chr17	17739614	17740014	401	*	8.99104	8.34637	9.43504	-1.07817	4.39741e-26	1.94725e-24	down
54239	chr9	42196016	42196416	401	*	7.7366	6.75531	8.31527	-1.54013	4.55182e-26	2.0141e-24	down
28823	chr2	23006090	23006490	401	*	6.69542	4.8233	7.48354	-2.60946	4.79509e-26	2.12015e-24	down
13567	chr13	34037581	34037981	401	*	7.18809	6.15838	7.78282	-1.60266	4.80553e-26	2.12316e-24	down
17594	chr14	118924934	118925334	401	*	8.0213	8.50395	7.2908	1.20266	5.03609e-26	2.22335e-24	up
10311	chr11	107580637	107581037	401	*	6.90266	5.21957	7.65848	-2.39729	5.18146e-26	2.28581e-24	down
39917	chr5	26751097	26751497	401	*	8.55006	7.81131	9.03625	-1.21295	5.20573e-26	2.29479e-24	down
17037	chr14	70781109	70781509	401	*	6.43113	7.23104	4.48218	2.69154	5.36825e-26	2.36465e-24	up
16958	chr14	68563796	68564196	401	*	6.849	7.60514	5.16415	2.39037	5.42322e-26	2.38707e-24	up
46070	chr6	125425338	125425738	401	*	7.55213	8.13142	6.56901	1.54248	5.42936e-26	2.38798e-24	up
28579	chr2	11535347	11535747	401	*	6.57709	7.33101	4.90421	2.3938	5.56472e-26	2.44568e-24	up
40774	chr5	75137410	75137810	401	*	6.50968	7.48198	1.79321	5.35487	5.59409e-26	2.45675e-24	up
10460	chr11	115195040	115195440	401	*	6.25925	7.21011	2.359	4.60734	5.73013e-26	2.51461e-24	up
23100	chr17	29989211	29989611	401	*	6.74462	7.51938	4.95422	2.51752	5.81822e-26	2.55135e-24	up
16954	chr14	68117029	68117429	401	*	6.52979	7.33592	4.53833	2.73925	5.94975e-26	2.60709e-24	up
19082	chr15	77887100	77887500	401	*	7.42383	8.05574	6.27308	1.7574	6.55612e-26	2.87064e-24	up
3125	chr1	171477834	171478234	401	*	8.62531	7.93511	9.09022	-1.14327	6.56976e-26	2.87447e-24	down
8450	chr11	69633037	69633437	401	*	9.29841	9.64796	8.83614	0.807826	6.75823e-26	2.95472e-24	no_change
31434	chr2	144165365	144165765	401	*	6.20023	6.99694	4.27257	2.66818	6.79694e-26	2.96943e-24	up
30414	chr2	91045307	91045707	401	*	6.48713	4.71359	7.25902	-2.49403	7.17401e-26	3.13183e-24	down
52499	chr8	95177907	95178307	401	*	8.30981	8.81093	7.53556	1.26183	7.18445e-26	3.13406e-24	up
22415	chr17	13693248	13693648	401	*	6.20738	7.14741	2.58909	4.353	7.37081e-26	3.21296e-24	up
15388	chr13	117217236	117217636	401	*	6.48811	4.23601	7.32814	-3.01606	7.43199e-26	3.23722e-24	down
39683	chr5	16839560	16839960	401	*	6.35403	7.20176	4.0345	3.09001	7.43821e-26	3.23753e-24	up
55754	chr9	102690084	102690484	401	*	6.86241	5.54386	7.53964	-1.96612	7.57995e-26	3.29677e-24	down
14836	chr13	94065271	94065671	401	*	6.19888	7.08916	3.42743	3.54621	7.87151e-26	3.42104e-24	up
1639	chr1	87313377	87313777	401	*	7.08149	5.65934	7.78356	-2.08939	8.11894e-26	3.52596e-24	down
48083	chr7	42838703	42839103	401	*	7.26511	5.97508	7.9351	-1.92955	8.14756e-26	3.53578e-24	down
6223	chr10	108531520	108531920	401	*	6.22132	7.12773	3.22855	3.75097	8.1827e-26	3.5484e-24	up
3571	chr1	189007326	189007726	401	*	7.09617	6.0222	7.70497	-1.65771	8.22407e-26	3.5637e-24	down
26091	chr18	61929576	61929976	401	*	6.18251	7.08511	3.24535	3.71018	8.27567e-26	3.58341e-24	up
22050	chr16	92658437	92658837	401	*	6.6233	7.60163	1.55581	5.62241	8.65052e-26	3.74296e-24	up
54643	chr9	56995219	56995619	401	*	8.08678	8.53944	7.42348	1.10741	8.91051e-26	3.85261e-24	up
53893	chr9	22327310	22327710	401	*	8.28858	7.55245	8.77365	-1.20862	8.92783e-26	3.85726e-24	down
29035	chr2	29097622	29098022	401	*	8.99533	8.37613	9.42718	-1.04155	9.07728e-26	3.91894e-24	down
49581	chr7	114171394	114171794	401	*	6.59823	7.41111	4.5589	2.78596	9.70429e-26	4.18525e-24	up
40973	chr5	91994803	91995203	401	*	7.15715	7.81581	5.91036	1.87718	9.7084e-26	4.18525e-24	up
14527	chr13	67830193	67830593	401	*	6.68299	5.00485	7.43789	-2.38492	9.72013e-26	4.18722e-24	down
54626	chr9	56535226	56535626	401	*	7.25191	5.90194	7.9369	-2.00039	9.92594e-26	4.27274e-24	down
48122	chr7	43856805	43857205	401	*	6.26214	7.15592	3.44572	3.60364	1.0056e-25	4.32557e-24	up
136	chr1	9349671	9350071	401	*	6.3096	7.17462	3.82473	3.25591	1.01359e-25	4.35672e-24	up
57695	chrX	103273931	103274331	401	*	7.78603	6.83145	8.35552	-1.50403	1.05033e-25	4.5088e-24	down
9733	chr11	97826643	97827043	401	*	8.1411	8.66818	7.302	1.3511	1.05051e-25	4.5088e-24	up
43923	chr6	35457160	35457560	401	*	6.20762	7.0898	3.53492	3.44455	1.06522e-25	4.56858e-24	up
42107	chr5	123376098	123376498	401	*	8.02896	7.14057	8.57472	-1.41649	1.10466e-25	4.73429e-24	down
44510	chr6	61115786	61116186	401	*	6.41354	7.38055	1.94653	5.11591	1.10942e-25	4.7512e-24	up
38638	chr4	137387968	137388368	401	*	9.55461	9.8857	9.12419	0.756692	1.12845e-25	4.82921e-24	no_change
9747	chr11	97950119	97950519	401	*	9.18231	9.60773	8.57636	1.0228	1.18271e-25	5.05768e-24	up
57403	chrX	86192010	86192410	401	*	6.70468	5.44434	7.36694	-1.89038	1.19217e-25	5.09443e-24	down
12792	chr12	110837112	110837512	401	*	7.51898	6.24185	8.18563	-1.91182	1.19605e-25	5.1073e-24	down
50811	chr8	18950521	18950921	401	*	8.76939	8.22592	9.16322	-0.928822	1.30475e-25	5.56739e-24	no_change
17421	chr14	100750339	100750739	401	*	7.86111	8.41034	6.96328	1.42805	1.39007e-25	5.92715e-24	up
15614	chr14	14709378	14709778	401	*	6.38328	7.21899	4.16746	2.97282	1.40706e-25	5.99523e-24	up
55032	chr9	65606312	65606712	401	*	8.28123	7.48247	8.79235	-1.29516	1.41344e-25	6.01806e-24	down
52983	chr8	113523147	113523547	401	*	6.25985	7.18403	2.97199	4.05788	1.41792e-25	6.03274e-24	up
11343	chr12	31229844	31230244	401	*	6.31686	7.27743	2.10366	4.89228	1.42525e-25	6.05953e-24	up
56801	chrX	20935172	20935572	401	*	6.62097	4.56726	7.43584	-2.80111	1.4657e-25	6.22701e-24	down
49813	chr7	126325051	126325451	401	*	8.78139	7.96763	9.29851	-1.31675	1.48172e-25	6.2905e-24	down
25879	chr18	50859125	50859525	401	*	6.40183	7.2511	4.06832	3.1003	1.52722e-25	6.47897e-24	up
44478	chr6	58752027	58752427	401	*	6.67705	7.65598	1.56921	5.66532	1.53242e-25	6.49633e-24	up
38911	chr4	141599166	141599566	401	*	9.21101	8.7196	9.57689	-0.850998	1.53395e-25	6.4981e-24	no_change
27561	chr19	30527212	30527612	401	*	6.31598	7.27602	2.12197	4.8898	1.58066e-25	6.69116e-24	up
55712	chr9	99401633	99402033	401	*	6.36377	7.21338	4.02724	3.10203	1.58436e-25	6.70197e-24	up
35188	chr3	135769284	135769684	401	*	6.50834	7.30857	4.55722	2.68895	1.60005e-25	6.76254e-24	up
44603	chr6	67128832	67129232	401	*	7.91733	8.48799	6.95942	1.50764	1.60098e-25	6.76254e-24	up
14043	chr13	52222321	52222721	401	*	6.47166	7.30329	4.28919	2.93067	1.64224e-25	6.93182e-24	up
18068	chr15	25754513	25754913	401	*	8.58058	7.89603	9.04294	-1.13547	1.6506e-25	6.96209e-24	down
2006	chr1	118368332	118368732	401	*	6.44921	4.15438	7.29416	-3.05761	1.66316e-25	7.01003e-24	down
23759	chr17	47267263	47267663	401	*	6.82473	7.5705	5.19492	2.33585	1.6901e-25	7.11847e-24	up
51241	chr8	40648854	40649254	401	*	6.20785	7.10379	3.36286	3.61286	1.7073e-25	7.18574e-24	up
16156	chr14	40891888	40892288	401	*	7.71326	8.30482	6.69329	1.59011	1.70906e-25	7.188e-24	up
24388	chr17	74311256	74311656	401	*	6.50267	4.5124	7.30863	-2.73743	1.74914e-25	7.35128e-24	down
42812	chr5	140514889	140515289	401	*	6.48759	7.29547	4.48395	2.75133	1.78706e-25	7.50529e-24	up
21776	chr16	76294148	76294548	401	*	6.19193	7.13557	2.48571	4.43415	1.79779e-25	7.54082e-24	up
16214	chr14	45497644	45498044	401	*	8.56439	9.0358	7.8596	1.16382	1.7981e-25	7.54082e-24	up
56319	chr9	116327730	116328130	401	*	6.62312	7.40348	4.79913	2.54956	1.87734e-25	7.86752e-24	up
49318	chr7	102479439	102479839	401	*	7.79627	8.36363	6.84783	1.49696	1.90021e-25	7.95767e-24	up
16360	chr14	49819582	49819982	401	*	8.45526	7.70886	8.94472	-1.22331	1.92402e-25	8.05163e-24	down
39949	chr5	28399084	28399484	401	*	8.28621	8.79586	7.49108	1.29161	1.94046e-25	8.11113e-24	up
4189	chr10	24863870	24864270	401	*	7.9932	8.53387	7.11846	1.3969	1.941e-25	8.11113e-24	up
44539	chr6	65002675	65003075	401	*	9.6362	10.0368	9.07974	0.948262	2.00539e-25	8.37422e-24	no_change
29483	chr2	35493289	35493689	401	*	6.55193	7.34285	4.66204	2.62448	2.01496e-25	8.40821e-24	up
848	chr1	48651945	48652345	401	*	6.33241	3.74099	7.20747	-3.3613	2.1059e-25	8.7814e-24	down
37371	chr4	115232498	115232898	401	*	7.94451	6.84471	8.56126	-1.69317	2.13521e-25	8.89733e-24	down
6871	chr11	4266705	4267105	401	*	8.40218	8.8696	7.70636	1.15139	2.13947e-25	8.90872e-24	up
50628	chr8	11266471	11266871	401	*	6.45404	7.42501	1.80459	5.29687	2.15314e-25	8.95928e-24	up
45940	chr6	122643890	122644290	401	*	6.19292	7.13745	2.46435	4.43626	2.17996e-25	9.06448e-24	up
4072	chr10	20149153	20149553	401	*	7.68555	6.91675	8.18441	-1.25237	2.21677e-25	9.211e-24	down
46178	chr6	128445757	128446157	401	*	7.11007	5.72611	7.80325	-2.04232	2.26242e-25	9.39399e-24	down
52619	chr8	105481250	105481650	401	*	7.84677	6.89861	8.41404	-1.49479	2.35883e-25	9.7874e-24	down
6921	chr11	5324726	5325126	401	*	7.33389	6.01984	8.00999	-1.95938	2.3638e-25	9.80109e-24	down
51198	chr8	36537332	36537732	401	*	9.11697	8.52763	9.5342	-0.997407	2.52088e-25	1.0445e-23	no_change
36505	chr4	57322702	57323102	401	*	7.0015	7.98943	1.09442	6.34918	2.54965e-25	1.05568e-23	up
17172	chr14	76541180	76541580	401	*	6.15533	7.089	2.67938	4.20938	2.65714e-25	1.0994e-23	up
2018	chr1	119356592	119356992	401	*	6.62885	4.5448	7.44783	-2.83914	2.75377e-25	1.13858e-23	down
20910	chr16	22097331	22097731	401	*	7.69662	6.64272	8.29911	-1.63207	2.88513e-25	1.19205e-23	down
3960	chr10	14584687	14585087	401	*	9.57518	9.06489	9.95138	-0.879649	2.90316e-25	1.19866e-23	no_change
8142	chr11	60114575	60114975	401	*	9.33792	8.78108	9.73869	-0.950042	2.93481e-25	1.21087e-23	no_change
34746	chr3	108296091	108296491	401	*	7.11708	5.79309	7.79567	-1.96927	2.98792e-25	1.23192e-23	down
38812	chr4	140500345	140500745	401	*	6.22719	7.14787	3.00275	3.95881	3.05653e-25	1.25932e-23	up
51226	chr8	39117594	39117994	401	*	6.87282	7.59721	5.34917	2.20788	3.12388e-25	1.28616e-23	up
38376	chr4	134117438	134117838	401	*	9.97541	9.50782	10.328	-0.815088	3.19061e-25	1.31272e-23	no_change
17883	chr15	9452143	9452543	401	*	9.09918	8.42109	9.55862	-1.12733	3.2353e-25	1.33017e-23	down
123	chr1	8582348	8582748	401	*	7.9327	6.99229	8.49724	-1.48605	3.26774e-25	1.34257e-23	down
40594	chr5	65428594	65428994	401	*	7.39283	6.22224	8.03045	-1.77929	3.29254e-25	1.35181e-23	down
33967	chr3	86863249	86863649	401	*	6.73006	5.00963	7.49265	-2.43486	3.29704e-25	1.35271e-23	down
1179	chr1	63139111	63139511	401	*	9.11015	9.52539	8.52476	0.99122	3.29956e-25	1.3528e-23	no_change
48941	chr7	84041251	84041651	401	*	6.55624	7.5331	1.5825	5.55354	3.34689e-25	1.37124e-23	up
19790	chr15	97073739	97074139	401	*	6.13242	7.0412	3.10366	3.79247	3.38232e-25	1.38479e-23	up
31082	chr2	127449109	127449509	401	*	6.15803	7.09592	2.58909	4.30175	3.41008e-25	1.39518e-23	up
39124	chr4	149157799	149158199	401	*	7.71879	8.29812	6.73556	1.54177	3.42607e-25	1.40074e-23	up
41531	chr5	113661073	113661473	401	*	6.00845	3.1593	6.9047	-3.61891	3.47428e-25	1.41947e-23	down
16999	chr14	70196393	70196793	401	*	6.35695	7.31936	2.07576	4.92701	3.53024e-25	1.44132e-23	up
57746	chrX	103621910	103622310	401	*	8.38896	8.85634	7.69326	1.1532	3.63543e-25	1.48324e-23	up
23215	chr17	32296388	32296788	401	*	8.15241	7.31383	8.67929	-1.34908	3.82397e-25	1.55908e-23	down
49005	chr7	89317454	89317854	401	*	6.27254	3.37396	7.17241	-3.6608	3.85451e-25	1.57044e-23	down
20409	chr16	8780129	8780529	401	*	6.90342	5.23076	7.6573	-2.37857	3.86149e-25	1.57219e-23	down
18476	chr15	41906108	41906508	401	*	7.54459	8.17141	6.41117	1.73096	4.06006e-25	1.65189e-23	up
8429	chr11	69474479	69474879	401	*	6.71835	7.70095	1.33566	5.88381	4.28698e-25	1.74301e-23	up
30960	chr2	121594629	121595029	401	*	6.25484	7.20907	2.25368	4.70658	4.34266e-25	1.76442e-23	up
54348	chr9	45042497	45042897	401	*	7.05363	7.65902	5.99057	1.64532	4.56005e-25	1.85146e-23	up
33073	chr3	22412549	22412949	401	*	6.54092	4.50856	7.35284	-2.77825	4.70855e-25	1.91043e-23	down
50836	chr8	22492028	22492428	401	*	6.1354	7.06275	2.78748	4.09929	5.03075e-25	2.03975e-23	up
16241	chr14	46410402	46410802	401	*	8.11625	8.65127	7.25648	1.37585	5.21951e-25	2.11482e-23	up
8345	chr11	67379948	67380348	401	*	7.30363	7.97298	6.01607	1.92953	5.25713e-25	2.12859e-23	up
55408	chr9	78623001	78623401	401	*	6.136	7.0583	2.88268	4.01572	5.40367e-25	2.18642e-23	up
16592	chr14	55815099	55815499	401	*	6.90378	7.56004	5.66594	1.86682	5.48732e-25	2.21873e-23	up
40083	chr5	32135964	32136364	401	*	5.96325	6.75348	4.07773	2.63076	5.4998e-25	2.22224e-23	up
1166	chr1	62736491	62736891	401	*	6.97837	7.70306	5.45326	2.20933	5.66618e-25	2.2879e-23	up
21434	chr16	38447310	38447710	401	*	8.29318	7.60378	8.75774	-1.14128	5.7152e-25	2.3061e-23	down
50672	chr8	11704630	11705030	401	*	6.73172	5.05334	7.48667	-2.38739	5.88267e-25	2.37204e-23	down
2600	chr1	151025346	151025746	401	*	6.24371	7.20221	2.10366	4.81937	5.89606e-25	2.37581e-23	up
1310	chr1	72672684	72673084	401	*	6.29422	3.57004	7.18071	-3.49133	5.90012e-25	2.37581e-23	down
23134	chr17	31290634	31291034	401	*	6.49981	4.3396	7.32867	-2.91275	6.00151e-25	2.41498e-23	down
48431	chr7	56019238	56019638	401	*	7.27191	7.81923	6.37927	1.421	6.10625e-25	2.45544e-23	up
31292	chr2	132286131	132286531	401	*	7.1882	6.01031	7.8279	-1.79067	6.16058e-25	2.47559e-23	down
52186	chr8	84642265	84642665	401	*	6.48873	4.54574	7.28776	-2.68536	6.27813e-25	2.5211e-23	down
33837	chr3	81058046	81058446	401	*	6.83623	5.17765	7.58748	-2.36577	6.2836e-25	2.52157e-23	down
21135	chr16	31006221	31006621	401	*	8.50349	8.99797	7.74515	1.23691	6.36316e-25	2.55175e-23	up
55094	chr9	67099332	67099732	401	*	6.24152	7.11794	3.63494	3.37195	6.56186e-25	2.62963e-23	up
5521	chr10	80138838	80139238	401	*	7.79396	7.06027	8.27797	-1.2051	6.60855e-25	2.64654e-23	down
27939	chr19	43976417	43976817	401	*	6.27225	7.13838	3.77597	3.25994	6.61967e-25	2.64918e-23	up
10178	chr11	105898940	105899340	401	*	6.1088	7.02559	2.95166	3.91335	6.62471e-25	2.64939e-23	up
2841	chr1	156955930	156956330	401	*	6.36028	7.20191	4.09442	3.02051	6.85434e-25	2.73935e-23	up
25739	chr18	38928629	38929029	401	*	6.65818	4.98554	7.41206	-2.37954	6.94488e-25	2.77365e-23	down
7910	chr11	53783646	53784046	401	*	6.47843	4.34177	7.3043	-2.88838	6.97034e-25	2.78192e-23	down
9439	chr11	94621002	94621402	401	*	7.63655	8.24293	6.57033	1.64638	7.04989e-25	2.81175e-23	up
15733	chr14	20695090	20695490	401	*	9.093	9.46352	8.59316	0.862867	7.41758e-25	2.95639e-23	no_change
16066	chr14	34502269	34502669	401	*	8.59487	9.01214	8.00543	0.997708	7.56723e-25	3.01399e-23	no_change
56687	chrX	12941880	12942280	401	*	6.21385	7.07862	3.73147	3.24726	7.61367e-25	3.03043e-23	up
46442	chr6	137804385	137804785	401	*	6.42738	7.23499	4.42559	2.74632	8.03159e-25	3.1946e-23	up
29625	chr2	43735398	43735798	401	*	6.16097	7.08138	2.94139	3.96358	8.14792e-25	3.23868e-23	up
38116	chr4	131126043	131126443	401	*	6.42758	4.1593	7.26949	-3.03148	8.18842e-25	3.25257e-23	down
36107	chr4	41665190	41665590	401	*	7.52954	8.12608	6.49423	1.60854	8.39495e-25	3.33234e-23	up
22629	chr17	24022737	24023137	401	*	7.89283	7.04654	8.42269	-1.35854	8.40917e-25	3.33573e-23	down
47830	chr7	30706916	30707316	401	*	6.52211	7.49885	1.55581	5.51833	8.57564e-25	3.39947e-23	up
1023	chr1	58366482	58366882	401	*	7.02394	7.75449	5.47061	2.23622	8.72698e-25	3.45712e-23	up
9251	chr11	88172801	88173201	401	*	6.64186	7.41008	4.88959	2.46995	9.16905e-25	3.62979e-23	up
25901	chr18	53198591	53198991	401	*	6.43464	7.28182	4.12006	3.06425	9.30129e-25	3.67966e-23	up
49504	chr7	112216950	112217350	401	*	6.44746	7.24822	4.49277	2.70284	9.50259e-25	3.75676e-23	up
34142	chr3	89382293	89382693	401	*	8.56236	9.07511	7.75954	1.3018	9.75048e-25	3.85216e-23	up
17891	chr15	10105982	10106382	401	*	7.51401	6.34339	8.15163	-1.78114	9.81902e-25	3.87663e-23	down
8423	chr11	69437374	69437774	401	*	6.47838	7.45052	1.77017	5.31141	9.84754e-25	3.88527e-23	up
33221	chr3	32758815	32759215	401	*	6.72004	4.9883	7.48465	-2.44772	1.00268e-24	3.95332e-23	down
5164	chr10	68248973	68249373	401	*	6.94637	7.65455	5.4973	2.12177	1.00925e-24	3.97657e-23	up
53202	chr8	121850822	121851222	401	*	6.85694	5.41112	7.56439	-2.1147	1.02083e-24	4.01949e-23	down
31710	chr2	153436568	153436968	401	*	7.20304	7.87932	5.88826	1.95872	1.02482e-24	4.0325e-23	up
43265	chr5	151026168	151026568	401	*	6.24209	7.20027	2.11285	4.81462	1.06531e-24	4.18899e-23	up
21086	chr16	30388350	30388750	401	*	7.95653	8.4184	7.27308	1.13344	1.06904e-24	4.20085e-23	up
19345	chr15	81968582	81968982	401	*	8.92647	8.30559	9.35913	-1.0438	1.08197e-24	4.24882e-23	down
37055	chr4	99569662	99570062	401	*	7.02342	1.30441	8.00966	-6.18102	1.14623e-24	4.49813e-23	down
56228	chr9	114612836	114613236	401	*	6.21454	3.56634	7.09462	-3.41077	1.16923e-24	4.58532e-23	down
3234	chr1	178283652	178284052	401	*	6.36217	3.94183	7.2207	-3.18672	1.17441e-24	4.60257e-23	down
37282	chr4	108842962	108843362	401	*	6.14627	7.03232	3.42743	3.4877	1.18819e-24	4.65348e-23	up
9703	chr11	97507787	97508187	401	*	6.19635	7.13933	2.50677	4.42788	1.22052e-24	4.77691e-23	up
48738	chr7	79660486	79660886	401	*	8.07785	7.44938	8.51416	-1.05352	1.25272e-24	4.89964e-23	down
26471	chr18	76544518	76544918	401	*	6.78351	5.21426	7.51731	-2.2588	1.28256e-24	5.01301e-23	down
16611	chr14	56402646	56403046	401	*	6.11052	6.88677	4.31129	2.52899	1.33915e-24	5.2307e-23	up
32875	chr3	9574499	9574899	401	*	6.85259	7.5528	5.43858	2.07774	1.37726e-24	5.37601e-23	up
10718	chr11	117828943	117829343	401	*	6.78918	7.52667	5.20156	2.27803	1.37852e-24	5.37732e-23	up
25537	chr18	36151821	36152221	401	*	8.43428	8.91374	7.71115	1.18926	1.3859e-24	5.40251e-23	up
28150	chr19	47391066	47391466	401	*	6.52556	7.30829	4.68709	2.5658	1.39141e-24	5.42041e-23	up
22273	chr17	6777660	6778060	401	*	7.68143	6.74304	8.24526	-1.48251	1.44361e-24	5.62e-23	down
35252	chr3	139205582	139205982	401	*	6.81858	7.48247	5.55203	1.9019	1.55128e-24	6.03518e-23	up
7273	chr11	20660779	20661179	401	*	6.32091	7.15314	4.13366	2.93908	1.63549e-24	6.35855e-23	up
42891	chr5	142881319	142881719	401	*	7.08936	7.76384	5.78174	1.95062	1.64056e-24	6.37404e-23	up
37033	chr4	98796563	98796963	401	*	6.33189	4.23717	7.15228	-2.84604	1.69489e-24	6.58077e-23	down
18426	chr15	39791023	39791423	401	*	7.64454	6.63011	8.23428	-1.58094	1.71976e-24	6.67293e-23	down
54281	chr9	43989215	43989615	401	*	6.62232	7.38398	4.90707	2.42548	1.72551e-24	6.6908e-23	up
11903	chr12	72854254	72854654	401	*	7.42518	6.23485	8.06839	-1.80633	1.7327e-24	6.71423e-23	down
12555	chr12	102283055	102283455	401	*	6.0098	6.95732	2.20298	4.48192	1.73563e-24	6.72116e-23	up
56428	chr9	120519446	120519846	401	*	6.08168	6.99746	2.94139	3.88637	1.82036e-24	7.04461e-23	up
38028	chr4	129741940	129742340	401	*	8.1748	8.60395	7.56121	1.03221	1.82383e-24	7.05338e-23	up
31071	chr2	127208495	127208895	401	*	7.6414	6.89418	8.13119	-1.22367	1.83151e-24	7.07842e-23	down
39455	chr4	155688019	155688419	401	*	7.23084	7.89686	5.95613	1.91253	1.98063e-24	7.64969e-23	up
49099	chr7	97535946	97536346	401	*	7.19345	7.8532	5.94257	1.88151	2.13381e-24	8.23591e-23	up
10627	chr11	116864022	116864422	401	*	6.14588	7.00878	3.68247	3.22457	2.14097e-24	8.25809e-23	up
32697	chr2	180726725	180727125	401	*	9.08484	8.51812	9.49067	-0.964398	2.18077e-24	8.40605e-23	no_change
43969	chr6	37604519	37604919	401	*	8.79133	9.24358	8.12893	1.10206	2.46304e-24	9.48789e-23	up
1494	chr1	79712556	79712956	401	*	6.46318	7.43826	1.59566	5.45751	2.46484e-24	9.48858e-23	up
30187	chr2	75633985	75634385	401	*	8.32694	8.79546	7.62866	1.15425	2.76496e-24	1.06369e-22	up
45921	chr6	122356058	122356458	401	*	7.72146	6.76546	8.29145	-1.50287	2.87426e-24	1.10502e-22	down
15981	chr14	31403955	31404355	401	*	6.27438	7.23748	1.96693	4.97307	2.92823e-24	1.12503e-22	up
43503	chr6	13747657	13748057	401	*	7.02556	5.61471	7.72503	-2.07279	2.9648e-24	1.13833e-22	down
15380	chr13	115101694	115102094	401	*	5.88242	6.72152	3.63813	3.00136	2.98247e-24	1.14437e-22	up
39428	chr4	155318156	155318556	401	*	6.06934	6.99883	2.67938	4.12015	3.00916e-24	1.15385e-22	up
40545	chr5	64579817	64580217	401	*	7.76996	8.34149	6.80952	1.50855	3.03545e-24	1.16317e-22	up
55893	chr9	106788713	106789113	401	*	6.9076	5.86956	7.50502	-1.60926	3.05866e-24	1.1713e-22	down
9542	chr11	95939762	95940162	401	*	6.06994	6.97456	3.10366	3.72627	3.15928e-24	1.2083e-22	up
2943	chr1	164376681	164377081	401	*	8.51007	8.97407	7.82188	1.14136	3.16098e-24	1.2083e-22	up
15855	chr14	26357597	26357997	401	*	6.08913	6.98467	3.24952	3.61014	3.16145e-24	1.2083e-22	up
45095	chr6	87009772	87010172	401	*	8.62572	9.00933	8.10162	0.901404	3.16529e-24	1.20898e-22	no_change
44341	chr6	52443690	52444090	401	*	6.11	7.01236	3.17625	3.69685	3.19263e-24	1.21862e-22	up
48474	chr7	63947888	63948288	401	*	7.77952	6.7608	8.37067	-1.58532	3.21326e-24	1.2257e-22	down
36486	chr4	56953228	56953628	401	*	8.96775	9.3858	8.37674	1.00026	3.23684e-24	1.23389e-22	up
9609	chr11	96795597	96795997	401	*	7.05	5.75734	7.72066	-1.93223	3.34435e-24	1.27405e-22	down
5393	chr10	77178490	77178890	401	*	6.74517	5.2893	7.45487	-2.12652	3.53407e-24	1.34545e-22	down
23733	chr17	46873778	46874178	401	*	6.8333	7.56621	5.26846	2.25259	3.57692e-24	1.35948e-22	up
34611	chr3	103188532	103188932	401	*	8.31528	7.51962	8.82516	-1.29014	3.57779e-24	1.35948e-22	down
56219	chr9	114540767	114541167	401	*	7.59972	8.18697	6.59285	1.5703	3.57789e-24	1.35948e-22	up
54244	chr9	42461250	42461650	401	*	7.4667	6.45465	8.05565	-1.57947	3.88131e-24	1.47382e-22	down
25071	chr18	12854851	12855251	401	*	6.7926	5.26948	7.51688	-2.2033	4.04282e-24	1.53415e-22	down
34065	chr3	88440117	88440517	401	*	7.4082	6.30244	8.02676	-1.69971	4.04728e-24	1.53485e-22	down
1560	chr1	84925756	84926156	401	*	6.10795	7.02407	2.96186	3.90548	4.16143e-24	1.57712e-22	up
7606	chr11	34315122	34315522	401	*	6.64673	4.89749	7.41442	-2.46863	4.19741e-24	1.58973e-22	down
34436	chr3	96701252	96701652	401	*	6.16816	3.07828	7.08084	-3.84698	4.21287e-24	1.59455e-22	down
54702	chr9	57830775	57831175	401	*	7.16374	5.96314	7.80982	-1.81603	4.2705e-24	1.61532e-22	down
43973	chr6	37622034	37622434	401	*	6.51289	7.30398	4.62188	2.62858	4.33384e-24	1.63822e-22	up
43788	chr6	30693428	30693828	401	*	8.4067	8.85063	7.76218	1.07632	4.35764e-24	1.64616e-22	up
29191	chr2	30906092	30906492	401	*	6.32833	7.16928	4.06832	3.01991	4.36052e-24	1.64619e-22	up
58372	chrX	153118689	153119089	401	*	6.67892	4.9122	7.44964	-2.4817	4.72163e-24	1.78137e-22	down
9576	chr11	96140676	96141076	401	*	6.05267	6.98101	2.68555	4.10219	5.00108e-24	1.88558e-22	up
35638	chr4	11045437	11045837	401	*	8.87652	9.29855	8.27748	1.01121	5.01657e-24	1.89021e-22	up
3363	chr1	181010254	181010654	401	*	6.29778	3.74099	7.16966	-3.3212	5.18596e-24	1.95278e-22	down
35452	chr3	153791173	153791573	401	*	6.59381	7.57443	1.3667	5.7556	5.20078e-24	1.9571e-22	up
2676	chr1	152915100	152915500	401	*	9.05216	9.47636	8.44868	1.01837	5.21591e-24	1.96154e-22	up
51718	chr8	70631081	70631481	401	*	7.9204	7.16744	8.41262	-1.23086	5.2985e-24	1.99132e-22	down
12667	chr12	105738595	105738995	401	*	7.11789	7.80631	5.75377	2.02175	5.49914e-24	2.0654e-22	up
21435	chr16	38472235	38472635	401	*	7.57704	8.16844	6.55757	1.58904	5.91885e-24	2.22161e-22	up
56739	chrX	17752033	17752433	401	*	7.46001	6.34582	8.08111	-1.70983	6.0267e-24	2.26065e-22	down
38020	chr4	129608864	129609264	401	*	8.03467	7.2043	8.55834	-1.33608	6.20074e-24	2.32445e-22	down
38653	chr4	137494837	137495237	401	*	8.42293	8.91036	7.68128	1.21389	6.55835e-24	2.45693e-22	up
25096	chr18	14706150	14706550	401	*	6.96501	5.86844	7.58078	-1.68574	6.60721e-24	2.47365e-22	down
9899	chr11	100559091	100559491	401	*	7.47915	8.07976	6.43118	1.62381	6.75342e-24	2.52678e-22	up
33242	chr3	34642207	34642607	401	*	6.30074	4.62989	7.05429	-2.37647	6.79279e-24	2.53989e-22	down
7158	chr11	17159459	17159859	401	*	8.12056	7.5118	8.54735	-1.02564	7.16105e-24	2.67588e-22	down
1997	chr1	117650518	117650918	401	*	6.22232	2.78794	7.154	-4.16025	7.18196e-24	2.68198e-22	down
15990	chr14	31830035	31830435	401	*	9.06788	9.45176	8.54327	0.902067	7.33821e-24	2.73859e-22	no_change
33328	chr3	37673780	37674180	401	*	7.16802	7.83116	5.90432	1.8982	7.44802e-24	2.7778e-22	up
11591	chr12	54312964	54313364	401	*	7.26505	6.09544	7.90239	-1.77908	7.71227e-24	2.87452e-22	down
36902	chr4	86184021	86184421	401	*	6.62023	4.82097	7.39648	-2.52203	7.75941e-24	2.89025e-22	down
29501	chr2	35672080	35672480	401	*	6.08967	6.97543	3.37436	3.48472	7.76431e-24	2.89025e-22	up
18566	chr15	52037594	52037994	401	*	7.34816	7.96965	6.23268	1.71077	7.77261e-24	2.8915e-22	up
44696	chr6	71271883	71272283	401	*	9.67663	10.0086	9.24473	0.759237	7.82324e-24	2.90849e-22	no_change
37390	chr4	115955192	115955592	401	*	6.78886	5.25284	7.51583	-2.22073	7.90059e-24	2.93539e-22	down
3580	chr1	189760866	189761266	401	*	6.19777	7.07585	3.57255	3.37688	8.04604e-24	2.98753e-22	up
25381	chr18	33835392	33835792	401	*	8.36217	7.64194	8.84036	-1.1856	8.05119e-24	2.98755e-22	down
14054	chr13	52583083	52583483	401	*	7.33939	6.43113	7.89243	-1.44066	8.13501e-24	3.01674e-22	down
39325	chr4	152290276	152290676	401	*	6.45657	4.6848	7.22816	-2.48749	8.17443e-24	3.02945e-22	down
40262	chr5	38494723	38495123	401	*	6.23315	7.08073	3.91496	3.08024	8.57162e-24	3.17464e-22	up
46150	chr6	128143207	128143607	401	*	7.09288	7.64414	6.1895	1.43527	9.00303e-24	3.33231e-22	up
48699	chr7	79188634	79189034	401	*	6.14279	7.00912	3.64447	3.26533	9.12786e-24	3.37639e-22	up
12350	chr12	86687790	86688190	401	*	9.09198	9.52572	8.46885	1.04555	9.20514e-24	3.40283e-22	up
9631	chr11	96955665	96956065	401	*	9.01309	9.39641	8.48955	0.899399	9.28319e-24	3.42952e-22	no_change
36179	chr4	43957589	43957989	401	*	6.13692	6.86221	4.60896	2.20761	9.31094e-24	3.4376e-22	up
35294	chr3	144422221	144422621	401	*	7.11635	5.79585	7.79406	-1.96521	9.77132e-24	3.6053e-22	down
10143	chr11	104319198	104319598	401	*	6.80572	7.50747	5.38497	2.0886	9.98891e-24	3.68327e-22	up
10737	chr11	117901570	117901970	401	*	6.5417	4.6848	7.3274	-2.58228	1.00358e-23	3.69824e-22	down
8640	chr11	74572173	74572573	401	*	6.70307	7.42974	5.16856	2.21546	1.00574e-23	3.70386e-22	up
37702	chr4	123422547	123422947	401	*	6.06904	7.00227	2.60219	4.20506	1.04575e-23	3.84879e-22	up
8894	chr11	78872212	78872612	401	*	6.01728	6.92383	3.02237	3.74431	1.05145e-23	3.86733e-22	up
1126	chr1	60787385	60787785	401	*	7.79254	8.35419	6.86031	1.47224	1.06263e-23	3.906e-22	up
6279	chr10	111543549	111543949	401	*	6.18315	7.0716	3.43478	3.51666	1.06412e-23	3.90903e-22	up
25050	chr18	12238949	12239349	401	*	7.11671	5.83106	7.78557	-1.9208	1.0938e-23	4.01557e-22	down
24130	chr17	63532621	63533021	401	*	7.18474	5.9045	7.8522	-1.9148	1.14394e-23	4.19701e-22	down
45225	chr6	90518787	90519187	401	*	6.20006	7.16146	1.95677	4.89958	1.154e-23	4.23127e-22	up
29285	chr2	32061435	32061835	401	*	6.12471	7.05994	2.61518	4.25306	1.16604e-23	4.27273e-22	up
2303	chr1	134210617	134211017	401	*	6.13978	7.09512	2.10366	4.71092	1.20445e-23	4.41073e-22	up
4390	chr10	36547418	36547818	401	*	7.37584	6.23397	8.00515	-1.74325	1.2147e-23	4.44549e-22	down
44174	chr6	47341308	47341708	401	*	6.41603	7.39004	1.6087	5.40439	1.22902e-23	4.49508e-22	up
35292	chr3	144412167	144412567	401	*	7.89943	7.02474	8.44008	-1.39608	1.25333e-23	4.58114e-22	down
7260	chr11	20543334	20543734	401	*	8.58201	8.04761	8.97109	-0.915442	1.27171e-23	4.64541e-22	no_change
36194	chr4	44062243	44062643	401	*	8.68973	7.99608	9.15618	-1.14863	1.27277e-23	4.64641e-22	down
54938	chr9	64043131	64043531	401	*	7.89177	8.44521	6.9824	1.441	1.32441e-23	4.8319e-22	up
25659	chr18	37934642	37935042	401	*	7.29728	6.43063	7.83491	-1.38524	1.36819e-23	4.98853e-22	down
1386	chr1	74806484	74806884	401	*	5.96162	6.8268	3.47507	3.24297	1.4072e-23	5.12758e-22	up
2195	chr1	132265182	132265582	401	*	10.0754	9.64511	10.4064	-0.756111	1.44362e-23	5.25702e-22	no_change
55066	chr9	66274355	66274755	401	*	6.22226	7.0864	3.7463	3.2452	1.45671e-23	5.30138e-22	up
19060	chr15	77798921	77799321	401	*	8.20333	8.68853	7.46689	1.20765	1.47033e-23	5.34764e-22	up
24914	chr18	5011844	5012244	401	*	6.70396	5.03131	7.45784	-2.37786	1.47596e-23	5.36157e-22	down
43821	chr6	31567472	31567872	401	*	6.13418	7.08964	2.09442	4.70573	1.47599e-23	5.36157e-22	up
6405	chr10	117451473	117451873	401	*	6.07546	6.99557	2.86105	3.95201	1.49652e-23	5.4328e-22	up
27254	chr19	14597000	14597400	401	*	9.14197	8.67143	9.49621	-0.818383	1.51144e-23	5.48356e-22	no_change
50470	chr7	144898924	144899324	401	*	6.24915	3.84261	7.10625	-3.16375	1.52678e-23	5.53577e-22	down
50421	chr7	143008018	143008418	401	*	8.98697	8.4184	9.39374	-0.966626	1.54129e-23	5.58493e-22	no_change
20915	chr16	22189886	22190286	401	*	6.02879	3.45037	6.90266	-3.34235	1.5671e-23	5.67495e-22	down
33730	chr3	68572476	68572876	401	*	6.93985	5.74058	7.58556	-1.8135	1.59673e-23	5.77869e-22	down
19769	chr15	96658223	96658623	401	*	5.97043	6.869	3.08978	3.62783	1.63953e-23	5.92992e-22	up
14107	chr13	54215516	54215916	401	*	7.94393	7.05945	8.48823	-1.41066	1.66284e-23	6.01052e-22	down
15440	chr14	7941005	7941405	401	*	6.63499	7.40009	4.90045	2.44094	1.71248e-23	6.18612e-22	up
54460	chr9	48985429	48985829	401	*	6.77139	5.65891	7.39197	-1.7078	1.72952e-23	6.24383e-22	down
20565	chr16	13127328	13127728	401	*	6.21216	3.57004	7.09172	-3.40267	1.73294e-23	6.25233e-22	down
40261	chr5	38488604	38489004	401	*	6.17631	7.06539	3.42005	3.51397	1.75047e-23	6.3117e-22	up
9135	chr11	85311358	85311758	401	*	8.00874	8.46445	7.33881	1.11255	1.76356e-23	6.35499e-22	up
45374	chr6	95353547	95353947	401	*	6.18665	7.04902	3.72848	3.21384	1.77972e-23	6.4093e-22	up
38635	chr4	137373964	137374364	401	*	6.67373	7.4084	5.10021	2.26185	1.78544e-23	6.42593e-22	up
44698	chr6	71293769	71294169	401	*	8.66115	9.07475	8.07904	0.986558	1.78774e-23	6.43027e-22	no_change
54118	chr9	37529338	37529738	401	*	6.01813	6.85596	3.78461	2.99136	1.81026e-23	6.50729e-22	up
54939	chr9	64049981	64050381	401	*	9.14406	9.53052	8.61463	0.908977	1.81163e-23	6.5082e-22	no_change
8356	chr11	67656403	67656803	401	*	6.03473	6.94147	3.03692	3.75665	1.88622e-23	6.77202e-22	up
6926	chr11	5514803	5515203	401	*	7.72718	6.76969	8.29769	-1.50661	1.93706e-23	6.95031e-22	down
41060	chr5	96802977	96803377	401	*	6.05818	6.94683	3.3073	3.51311	1.97269e-23	7.07382e-22	up
16083	chr14	34660617	34661017	401	*	8.23088	8.73965	7.43793	1.28348	2.04207e-23	7.31811e-22	up
43331	chr6	4891938	4892338	401	*	9.53363	9.90082	9.03984	0.853763	2.08876e-23	7.48086e-22	no_change
32839	chr3	9057975	9058375	401	*	6.80494	7.52572	5.29827	2.18151	2.11442e-23	7.56814e-22	up
45041	chr6	85961196	85961596	401	*	9.09877	9.46387	8.60878	0.850626	2.19795e-23	7.86233e-22	no_change
50904	chr8	24570813	24571213	401	*	7.18521	7.86542	5.85468	1.98047	2.22657e-23	7.95987e-22	up
8725	chr11	76150967	76151367	401	*	6.4335	7.2462	4.39551	2.78115	2.25832e-23	8.06845e-22	up
31435	chr2	144173543	144173943	401	*	6.11042	7.05945	2.26196	4.55511	2.36225e-23	8.43461e-22	up
16159	chr14	40914760	40915160	401	*	6.77153	7.50286	5.21441	2.24879	2.37213e-23	8.46472e-22	up
10085	chr11	102702540	102702940	401	*	6.13127	6.99177	3.69169	3.20277	2.37816e-23	8.48111e-22	up
36227	chr4	45197839	45198239	401	*	6.17562	7.13635	1.95677	4.87355	2.39758e-23	8.54513e-22	up
8812	chr11	77686703	77687103	401	*	10.4229	10.6736	10.1193	0.551139	2.51508e-23	8.95847e-22	no_change
32804	chr3	8006176	8006576	401	*	8.82546	8.02067	9.33901	-1.30309	2.52275e-23	8.98035e-22	down
33819	chr3	79907817	79908217	401	*	6.51753	7.49752	1.33566	5.67756	2.70624e-23	9.62769e-22	up
12707	chr12	108285580	108285980	401	*	6.91847	5.49009	7.62198	-2.08987	2.71134e-23	9.63997e-22	down
25306	chr18	30122083	30122483	401	*	9.25609	8.72032	9.64588	-0.917826	2.73129e-23	9.70503e-22	no_change
22377	chr17	12119360	12119760	401	*	7.80401	8.28634	7.07425	1.20049	2.79572e-23	9.92795e-22	up
29215	chr2	31060736	31061136	401	*	8.1549	7.40737	8.64483	-1.22182	2.81019e-23	9.97327e-22	down
23946	chr17	53564692	53565092	401	*	7.82043	6.73398	8.43309	-1.67332	2.8911e-23	1.02542e-21	down
20484	chr16	10337198	10337598	401	*	5.98922	6.92943	2.3667	4.33306	2.94021e-23	1.04221e-21	up
46092	chr6	125591548	125591948	401	*	8.06755	7.25442	8.58442	-1.31359	3.02081e-23	1.07013e-21	down
2765	chr1	153983622	153984022	401	*	6.3637	7.33673	1.6087	5.35144	3.06688e-23	1.0858e-21	up
17894	chr15	10466395	10466795	401	*	6.35443	4.23601	7.17793	-2.86628	3.07135e-23	1.08672e-21	down
27560	chr19	30514018	30514418	401	*	6.52488	7.50432	1.38197	5.68034	3.24171e-23	1.14631e-21	up
18812	chr15	73194115	73194515	401	*	6.50714	7.28224	4.71474	2.5133	3.26929e-23	1.15537e-21	up
2341	chr1	134560413	134560813	401	*	8.22222	7.60321	8.65399	-1.04075	3.28886e-23	1.16158e-21	down
1043	chr1	58652498	58652898	401	*	5.89159	6.75938	3.37817	3.28475	3.34227e-23	1.17973e-21	up
4214	chr10	25779981	25780381	401	*	6.08916	6.99383	3.12197	3.73336	3.39706e-23	1.19835e-21	up
17829	chr15	7088963	7089363	401	*	6.08963	7.03485	2.34348	4.42704	3.40888e-23	1.2018e-21	up
21523	chr16	46501162	46501562	401	*	7.41032	6.27232	8.0385	-1.73688	3.51106e-23	1.23708e-21	down
1983	chr1	113963621	113964021	401	*	8.75763	8.17621	9.1709	-0.985929	3.53789e-23	1.24578e-21	no_change
46262	chr6	134256075	134256475	401	*	6.13095	7.00673	3.5315	3.35724	3.56086e-23	1.25312e-21	up
14837	chr13	94069003	94069403	401	*	6.04405	6.98623	2.37436	4.38125	3.68022e-23	1.29435e-21	up
47243	chr7	19847250	19847650	401	*	7.5749	8.13518	6.64652	1.46927	3.72705e-23	1.31003e-21	up
55607	chr9	96230708	96231108	401	*	6.93476	5.48123	7.64394	-2.12418	3.79717e-23	1.33388e-21	down
17019	chr14	70519848	70520248	401	*	5.66124	6.52584	3.18062	3.24703	3.85436e-23	1.35316e-21	up
36450	chr4	55478064	55478464	401	*	10.4283	10.0497	10.7279	-0.673925	3.86276e-23	1.35529e-21	no_change
38555	chr4	135927256	135927656	401	*	6.34859	4.06786	7.19194	-3.02994	4.27319e-23	1.4984e-21	down
20354	chr16	5255435	5255835	401	*	7.84212	7.16192	8.30252	-1.128	4.31969e-23	1.5138e-21	down
55602	chr9	96163528	96163928	401	*	6.66247	5.04937	7.40499	-2.30579	4.56189e-23	1.59772e-21	down
52921	chr8	111657664	111658064	401	*	6.13082	6.98623	3.74038	3.15234	4.63189e-23	1.62127e-21	up
43960	chr6	37451490	37451890	401	*	6.06861	6.97665	3.05132	3.78299	4.69542e-23	1.64244e-21	up
21582	chr16	50943532	50943932	401	*	6.00681	6.912	3.03209	3.72806	4.69797e-23	1.64244e-21	up
52088	chr8	83160042	83160442	401	*	6.42448	4.41267	7.23352	-2.75134	4.89028e-23	1.70865e-21	down
21151	chr16	31290504	31290904	401	*	6.08423	6.95961	3.48925	3.36008	4.92716e-23	1.72052e-21	up
23662	chr17	46080925	46081325	401	*	6.51556	7.28465	4.75828	2.47221	4.93157e-23	1.72103e-21	up
56462	chr9	121435600	121436000	401	*	6.23866	7.20624	1.74677	5.07618	4.99054e-23	1.74057e-21	up
52677	chr8	106173058	106173458	401	*	6.14537	7.10554	1.94653	4.84294	5.19721e-23	1.81158e-21	up
53305	chr8	123717818	123718218	401	*	6.05629	7.00364	2.25368	4.50318	5.64618e-23	1.96691e-21	up
14698	chr13	81783260	81783660	401	*	8.70003	9.08191	8.17918	0.895294	5.66539e-23	1.97242e-21	no_change
44855	chr6	82046279	82046679	401	*	7.06833	8.0592	0.758519	6.60473	5.67572e-23	1.97485e-21	up
7534	chr11	30885314	30885714	401	*	6.79205	7.39618	5.73296	1.63583	5.71923e-23	1.9888e-21	up
46448	chr6	139525728	139526128	401	*	6.56549	7.31646	4.90838	2.3575	5.8821e-23	2.04423e-21	up
34322	chr3	95066203	95066603	401	*	8.02469	8.53168	7.23614	1.27941	5.90228e-23	2.05003e-21	up
54696	chr9	57807465	57807865	401	*	8.12568	7.32732	8.63664	-1.29361	6.04e-23	2.09662e-21	down
40743	chr5	73946201	73946601	401	*	7.53015	6.65411	8.07131	-1.3988	6.16702e-23	2.13944e-21	down
17030	chr14	70659210	70659610	401	*	6.90125	7.52416	5.78102	1.71424	6.49958e-23	2.25348e-21	up
51505	chr8	61714367	61714767	401	*	6.11714	6.97682	3.68555	3.18741	6.56368e-23	2.27436e-21	up
9249	chr11	88164690	88165090	401	*	6.79443	7.48554	5.41913	2.0255	6.56983e-23	2.27515e-21	up
17069	chr14	73231183	73231583	401	*	7.11551	7.76818	5.89093	1.84642	6.72596e-23	2.32784e-21	up
19753	chr15	96253559	96253959	401	*	6.40333	7.181	4.59566	2.53303	6.89802e-23	2.38598e-21	up
6129	chr10	99203903	99204303	401	*	8.09755	8.58992	7.34426	1.22941	6.94429e-23	2.40057e-21	up
7585	chr11	32907907	32908307	401	*	6.28403	7.12347	4.03692	3.00471	7.02925e-23	2.42851e-21	up
30362	chr2	87501338	87501738	401	*	6.47978	7.30538	4.34512	2.88865	7.17908e-23	2.47881e-21	up
15427	chr14	7839490	7839890	401	*	6.05394	7.00244	2.22008	4.50366	7.3496e-23	2.5362e-21	up
29624	chr2	43732029	43732429	401	*	6.09249	6.96508	3.52807	3.317	7.59505e-23	2.61935e-21	up
14925	chr13	97064722	97065122	401	*	8.74401	8.15152	9.1628	-1.00117	7.66205e-23	2.64091e-21	down
27141	chr19	9107243	9107643	401	*	6.70973	7.4456	5.13027	2.2638	7.68095e-23	2.64587e-21	up
12382	chr12	87275616	87276016	401	*	7.46114	6.34177	8.08379	-1.71299	7.87688e-23	2.71177e-21	down
39878	chr5	24751251	24751651	401	*	9.87917	10.2021	9.46249	0.734209	7.98846e-23	2.74856e-21	no_change
42203	chr5	125390215	125390615	401	*	7.09943	5.86012	7.75609	-1.86583	8.38521e-23	2.88338e-21	down
32838	chr3	9053908	9054308	401	*	6.92501	7.60818	5.5825	1.98578	8.5714e-23	2.94568e-21	up
34578	chr3	102198353	102198753	401	*	6.27783	7.11335	4.06359	2.96387	8.72101e-23	2.99534e-21	up
10541	chr11	116004944	116005344	401	*	6.5827	7.30412	5.07303	2.1926	8.81227e-23	3.02491e-21	up
8832	chr11	77807750	77808150	401	*	6.95635	7.64755	5.58071	2.03278	8.85428e-23	3.03755e-21	up
37009	chr4	96089016	96089416	401	*	7.33002	6.20475	7.95443	-1.72066	8.93565e-23	3.06367e-21	down
8957	chr11	79752529	79752929	401	*	7.34149	7.97884	6.17186	1.77694	9.45958e-23	3.24141e-21	up
23810	chr17	47672637	47673037	401	*	6.56984	5.25916	7.24509	-1.95213	9.51709e-23	3.25921e-21	down
55168	chr9	70274704	70275104	401	*	6.73211	7.45452	5.21778	2.18906	9.65682e-23	3.30513e-21	up
32773	chr3	6094730	6095130	401	*	6.84008	7.5494	5.38592	2.12556	9.89782e-23	3.38564e-21	up
57499	chrX	95373460	95373860	401	*	7.99183	8.51012	7.17515	1.31883	9.94039e-23	3.39822e-21	up
38032	chr4	129750656	129751056	401	*	6.93115	7.61482	5.58662	1.99098	1.02446e-22	3.50016e-21	up
1047	chr1	58762104	58762504	401	*	8.81948	9.23966	8.22417	1.00487	1.02985e-22	3.51655e-21	up
43886	chr6	34717405	34717805	401	*	7.1497	7.82341	5.84507	1.94285	1.08246e-22	3.69404e-21	up
46755	chr7	3267542	3267942	401	*	6.98164	5.58934	7.67678	-2.05079	1.09665e-22	3.74029e-21	down
35315	chr3	145614262	145614662	401	*	6.38718	7.19443	4.38796	2.73175	1.13497e-22	3.86873e-21	up
32565	chr2	173304979	173305379	401	*	7.65713	8.22194	6.71593	1.48358	1.13603e-22	3.8701e-21	up
43429	chr6	7692777	7693177	401	*	8.43056	8.81991	7.89564	0.917065	1.15531e-22	3.93347e-21	no_change
15534	chr14	11553671	11554071	401	*	9.66742	9.99526	9.24247	0.749144	1.15871e-22	3.94276e-21	no_change
46961	chr7	12970994	12971394	401	*	6.48648	4.93897	7.21583	-2.2293	1.25923e-22	4.28235e-21	down
29984	chr2	69592097	69592497	401	*	8.65995	8.083	9.07096	-0.979383	1.26412e-22	4.29647e-21	no_change
24842	chr17	91431686	91432086	401	*	6.85484	7.54916	5.466	2.04362	1.29394e-22	4.39528e-21	up
23	chr1	4660355	4660755	401	*	6.69301	7.41641	5.17405	2.1991	1.29551e-22	4.39807e-21	up
8745	chr11	76363725	76364125	401	*	6.71441	7.44319	5.16966	2.22553	1.36028e-22	4.61423e-21	up
45837	chr6	120126372	120126772	401	*	8.13849	8.63244	7.38145	1.23404	1.36076e-22	4.61423e-21	up
24464	chr17	79135712	79136112	401	*	6.92586	7.60863	5.58497	1.98491	1.38768e-22	4.70279e-21	up
10899	chr12	3795993	3796393	401	*	5.95647	6.86334	2.95677	3.75073	1.38929e-22	4.70551e-21	up
22852	chr17	27018091	27018491	401	*	7.51518	6.65934	8.0487	-1.37083	1.43231e-22	4.84842e-21	down
28922	chr2	26298709	26299109	401	*	6.32371	4.30774	7.13333	-2.75317	1.47425e-22	4.98751e-21	down
8035	chr11	57899103	57899503	401	*	5.96514	6.88788	2.7039	4.00498	1.49824e-22	5.06576e-21	up
8763	chr11	76494482	76494882	401	*	6.76993	7.38701	5.66906	1.69513	1.50855e-22	5.09767e-21	up
20379	chr16	8533410	8533810	401	*	8.2461	7.47172	8.74727	-1.26058	1.52836e-22	5.16166e-21	down
34241	chr3	90614904	90615304	401	*	6.00126	6.87538	3.42005	3.33456	1.54452e-22	5.21323e-21	up
2364	chr1	135109049	135109449	401	*	7.61953	6.74222	8.16116	-1.40069	1.54606e-22	5.21543e-21	down
48476	chr7	63956712	63957112	401	*	9.45432	8.95461	9.82477	-0.86315	1.55345e-22	5.23735e-21	no_change
28705	chr2	18672468	18672868	401	*	7.01468	7.58006	6.07186	1.49024	1.60975e-22	5.42401e-21	up
23918	chr17	51178770	51179170	401	*	7.29388	7.81961	6.45822	1.34721	1.68137e-22	5.66208e-21	up
44884	chr6	82751095	82751495	401	*	6.61768	7.35647	5.02359	2.28187	1.68782e-22	5.68054e-21	up
40705	chr5	72559235	72559635	401	*	6.33746	6.99263	5.10366	1.85686	1.82666e-22	6.14432e-21	up
5772	chr10	84542192	84542592	401	*	5.98629	6.91018	2.7039	4.02405	1.89838e-22	6.38188e-21	up
55151	chr9	70145999	70146399	401	*	6.12341	6.97421	3.77597	3.09819	1.90187e-22	6.38997e-21	up
42398	chr5	134340591	134340991	401	*	6.74897	5.15684	7.48737	-2.28361	1.92922e-22	6.47813e-21	down
29787	chr2	59616420	59616820	401	*	7.33585	6.08898	7.99453	-1.8751	1.94915e-22	6.54131e-21	down
53306	chr8	123722483	123722883	401	*	7.20339	7.83473	6.05459	1.74923	1.96307e-22	6.58425e-21	up
12515	chr12	100203995	100204395	401	*	6.32188	7.123	4.36478	2.68883	1.97191e-22	6.61011e-21	up
31196	chr2	130288743	130289143	401	*	6.17969	7.02119	3.91496	3.01924	1.98222e-22	6.6409e-21	up
4515	chr10	41476202	41476602	401	*	7.08424	6.08285	7.66967	-1.55882	2.02164e-22	6.76907e-21	down
27334	chr19	21138719	21139119	401	*	6.10956	7.06931	1.92584	4.80455	2.02776e-22	6.78569e-21	up
43956	chr6	37410316	37410716	401	*	6.40866	7.38636	1.38197	5.5648	2.05278e-22	6.86551e-21	up
41585	chr5	114372233	114372633	401	*	5.97335	6.85634	3.29121	3.42746	2.05668e-22	6.87465e-21	up
43433	chr6	7727738	7728138	401	*	5.92925	6.7923	3.46435	3.20803	2.10633e-22	7.03659e-21	up
11700	chr12	62707709	62708109	401	*	6.19029	3.68224	7.05756	-3.25977	2.17301e-22	7.2552e-21	down
10012	chr11	101928183	101928583	401	*	7.27767	7.89658	6.17076	1.69619	2.18018e-22	7.27501e-21	up
35576	chr4	8462164	8462564	401	*	6.42232	4.38029	7.23558	-2.78099	2.18832e-22	7.29802e-21	down
52797	chr8	107595021	107595421	401	*	7.04747	5.76788	7.71477	-1.91158	2.21568e-22	7.38504e-21	down
30067	chr2	71680244	71680644	401	*	6.93824	7.63775	5.52721	2.06532	2.28074e-22	7.59758e-21	up
33598	chr3	60106881	60107281	401	*	7.3141	6.12945	7.95571	-1.7967	2.44988e-22	8.15638e-21	down
36456	chr4	55531551	55531951	401	*	7.58285	8.05002	6.88759	1.1479	2.47798e-22	8.24528e-21	up
8944	chr11	79673430	79673830	401	*	6.01729	6.94381	2.68555	4.05501	2.49131e-22	8.2849e-21	up
17724	chr14	123122134	123122534	401	*	6.02109	6.96807	2.22855	4.46696	2.52581e-22	8.39489e-21	up
45912	chr6	122274161	122274561	401	*	6.07762	7.03585	1.94653	4.77347	2.53814e-22	8.42942e-21	up
45954	chr6	122751933	122752333	401	*	6.47777	7.25414	4.67784	2.51045	2.53908e-22	8.42942e-21	up
43958	chr6	37441664	37442064	401	*	6.83491	7.40776	5.87066	1.50778	2.55803e-22	8.48754e-21	up
50060	chr7	130646052	130646452	401	*	8.61906	9.04957	8.00265	1.03542	2.57877e-22	8.55152e-21	up
37305	chr4	109420492	109420892	401	*	6.61194	7.34812	5.03088	2.2712	2.60113e-22	8.62078e-21	up
21279	chr16	33584199	33584599	401	*	7.43188	8.0003	6.4804	1.49695	2.68234e-22	8.8849e-21	up
29733	chr2	55222257	55222657	401	*	6.52313	7.27687	4.85126	2.37638	2.68668e-22	8.89427e-21	up
18070	chr15	25781244	25781644	401	*	6.68962	5.52536	7.32542	-1.77005	2.73719e-22	9.05637e-21	down
8417	chr11	69395199	69395599	401	*	8.80676	9.18708	8.28881	0.888839	2.73988e-22	9.06014e-21	no_change
10044	chr11	102284882	102285282	401	*	8.03659	8.46502	7.42444	1.03096	2.74691e-22	9.07827e-21	up
31633	chr2	152192919	152193319	401	*	8.10385	7.31149	8.61239	-1.28272	2.75467e-22	9.09878e-21	down
9070	chr11	83796804	83797204	401	*	6.02639	6.88732	3.5825	3.19461	2.81896e-22	9.30591e-21	up
49086	chr7	97340712	97341112	401	*	7.75915	6.81532	8.32489	-1.48774	2.83997e-22	9.36999e-21	down
18939	chr15	76196062	76196462	401	*	8.78927	9.20672	8.19945	0.998053	2.87919e-22	9.49403e-21	no_change
40826	chr5	77114950	77115350	401	*	6.37227	4.56911	7.14917	-2.5176	2.92639e-22	9.64426e-21	down
15464	chr14	8148983	8149383	401	*	7.03964	5.70432	7.72103	-1.98122	2.93969e-22	9.68264e-21	down
51153	chr8	34782057	34782457	401	*	5.96622	6.90578	2.359	4.30213	3.05932e-22	1.0071e-20	up
47470	chr7	27343919	27344319	401	*	5.98609	6.9222	2.45716	4.2179	3.06205e-22	1.00743e-20	up
31620	chr2	152122532	152122932	401	*	5.94192	6.86919	2.59566	4.07434	3.12193e-22	1.02656e-20	up
31187	chr2	129880073	129880473	401	*	6.66344	5.09448	7.39719	-2.25512	3.15197e-22	1.03586e-20	down
13734	chr13	40944077	40944477	401	*	8.45949	7.77723	8.92082	-1.13068	3.29309e-22	1.08163e-20	down
9109	chr11	84847053	84847453	401	*	8.54276	8.97975	7.91285	1.05587	3.30883e-22	1.08619e-20	up
3707	chr10	3172535	3172935	401	*	6.28316	4.11557	7.11294	-2.91266	3.42738e-22	1.12448e-20	down
56308	chr9	116213145	116213545	401	*	6.36308	7.17932	4.29928	2.79973	3.49562e-22	1.14622e-20	up
8965	chr11	79993235	79993635	401	*	10.153	10.4536	9.77288	0.676862	3.5068e-22	1.14925e-20	no_change
6494	chr10	120546588	120546988	401	*	5.9699	6.85709	3.23697	3.48318	3.54068e-22	1.1597e-20	up
22526	chr17	18523647	18524047	401	*	7.08165	5.72652	7.76791	-2.00309	3.62842e-22	1.18778e-20	down
15887	chr14	27067802	27068202	401	*	6.83149	5.39501	7.53684	-2.09881	3.74188e-22	1.22424e-20	down
58189	chrX	140009955	140010355	401	*	5.95891	6.87688	2.78174	3.91069	3.75928e-22	1.22924e-20	up
28518	chr2	6071312	6071712	401	*	6.52412	7.26691	4.9097	2.30746	3.86195e-22	1.26211e-20	up
19232	chr15	79942475	79942875	401	*	7.27493	6.12411	7.90685	-1.75017	4.03483e-22	1.31787e-20	down
23244	chr17	32872281	32872681	401	*	7.68377	6.72069	8.25622	-1.51285	4.03827e-22	1.31826e-20	down
53478	chr9	3988397	3988797	401	*	6.89106	5.44383	7.59882	-2.11073	4.04629e-22	1.32015e-20	down
27232	chr19	12548694	12549094	401	*	6.26265	7.08398	4.16083	2.83562	4.1971e-22	1.36859e-20	up
37577	chr4	119095443	119095843	401	*	7.68435	8.24009	6.76861	1.44921	4.23633e-22	1.38061e-20	up
16222	chr14	45543245	45543645	401	*	6.17211	7.00279	3.9974	2.92618	4.26932e-22	1.39059e-20	up
12853	chr12	111697981	111698381	401	*	5.94341	6.85044	2.94139	3.73754	4.28605e-22	1.39526e-20	up
29389	chr2	32891738	32892138	401	*	6.25867	7.08803	4.09442	2.90458	4.29725e-22	1.39813e-20	up
45772	chr6	117858745	117859145	401	*	5.98515	6.92979	2.25368	4.42841	4.31648e-22	1.40361e-20	up
16177	chr14	41189814	41190214	401	*	6.9514	5.58432	7.64054	-2.01598	4.39717e-22	1.42906e-20	down
48299	chr7	45680148	45680548	401	*	6.03448	6.90027	3.54173	3.25133	4.4444e-22	1.44361e-20	up
821	chr1	45925582	45925982	401	*	5.99102	6.75918	4.23907	2.46353	4.52154e-22	1.46785e-20	up
41424	chr5	111111192	111111592	401	*	6.42668	7.21114	4.57753	2.56364	4.62299e-22	1.49995e-20	up
11081	chr12	15115853	15116253	401	*	7.71148	8.25544	6.82793	1.40572	4.63758e-22	1.50385e-20	up
18556	chr15	51951979	51952379	401	*	6.07921	6.92907	3.74038	3.09475	4.65359e-22	1.50821e-20	up
8098	chr11	58969967	58970367	401	*	6.24569	7.07552	4.07773	2.92119	4.69705e-22	1.52146e-20	up
36068	chr4	41151052	41151452	401	*	6.47213	4.81787	7.22256	-2.35149	4.74679e-22	1.53672e-20	down
9132	chr11	85266723	85267123	401	*	5.95946	6.89806	2.37436	4.29239	4.77986e-22	1.54657e-20	up
16971	chr14	69767537	69767937	401	*	6.90756	7.49093	5.91233	1.55568	5.12264e-22	1.65657e-20	up
28479	chr2	5077637	5078037	401	*	8.24071	7.52166	8.71839	-1.18201	5.40204e-22	1.74596e-20	down
19	chr1	4492595	4492995	401	*	5.73309	6.6732	2.11285	4.32507	5.46709e-22	1.76601e-20	up
24635	chr17	84045328	84045728	401	*	6.209	7.03719	4.05409	2.89072	5.68404e-22	1.83508e-20	up
3078	chr1	170978108	170978508	401	*	8.55295	7.93484	8.98428	-1.03853	5.71524e-22	1.84413e-20	down
18242	chr15	36374454	36374854	401	*	6.96837	7.66336	5.5767	2.03957	5.78693e-22	1.86624e-20	up
13599	chr13	35189213	35189613	401	*	6.47996	7.23031	4.82613	2.35257	5.7939e-22	1.86746e-20	up
39886	chr5	25010073	25010473	401	*	6.94309	5.58569	7.62989	-2.00545	5.80333e-22	1.86947e-20	down
11594	chr12	54576065	54576465	401	*	5.99603	6.9463	2.11285	4.56012	5.89188e-22	1.89695e-20	up
41502	chr5	113334982	113335382	401	*	6.74076	5.42808	7.41651	-1.95043	5.97066e-22	1.92126e-20	down
35317	chr3	145649581	145649981	401	*	5.82476	6.60073	4.02724	2.51271	6.27529e-22	2.01677e-20	up
23876	chr17	48432991	48433391	401	*	7.16013	7.78663	6.02784	1.72879	6.27747e-22	2.01677e-20	up
40740	chr5	73893206	73893606	401	*	8.07386	8.56829	7.31565	1.23643	6.2778e-22	2.01677e-20	up
31429	chr2	144086002	144086402	401	*	7.6521	8.20773	6.73668	1.45053	6.48953e-22	2.08365e-20	up
1003	chr1	57476625	57477025	401	*	6.01408	6.91146	3.14972	3.59412	6.61701e-22	2.12342e-20	up
13442	chr13	24565595	24565995	401	*	5.97012	6.86731	3.10826	3.61363	6.69388e-22	2.14691e-20	up
37714	chr4	123653675	123654075	401	*	7.45189	6.44635	8.0387	-1.56766	6.72048e-22	2.15427e-20	down
12177	chr12	82187943	82188343	401	*	6.04087	6.90761	3.53833	3.25722	6.78628e-22	2.17417e-20	up
8863	chr11	78245962	78246362	401	*	8.81093	9.17176	8.32863	0.836992	6.90297e-22	2.21034e-20	no_change
55374	chr9	78049931	78050331	401	*	6.04076	6.98311	2.3667	4.3653	6.92839e-22	2.21727e-20	up
3914	chr10	12573151	12573551	401	*	6.73854	5.27346	7.45028	-2.13383	7.09119e-22	2.26814e-20	down
33597	chr3	59879852	59880252	401	*	6.04898	2.98968	6.95974	-3.79896	7.74831e-22	2.47697e-20	down
55007	chr9	65208681	65209081	401	*	6.14703	4.30995	6.92954	-2.55806	7.78003e-22	2.48575e-20	down
58076	chrX	134686496	134686896	401	*	7.40287	6.59414	7.91799	-1.30555	7.86022e-22	2.51e-20	down
4505	chr10	41410563	41410963	401	*	6.20114	3.9404	7.04218	-3.00866	7.92724e-22	2.52948e-20	down
29009	chr2	28506604	28507004	401	*	6.86359	7.54998	5.50792	2.00243	7.92983e-22	2.52948e-20	up
35999	chr4	39718729	39719129	401	*	7.47343	8.04187	6.52191	1.49664	8.01779e-22	2.55615e-20	up
40797	chr5	76321936	76322336	401	*	6.86206	5.39657	7.5739	-2.13507	8.10833e-22	2.5836e-20	down
58249	chrX	144318205	144318605	401	*	9.06191	8.62165	9.39876	-0.770903	8.62064e-22	2.74535e-20	no_change
2650	chr1	152523723	152524123	401	*	6.32769	7.30385	1.39709	5.48131	9.11336e-22	2.90069e-20	up
27320	chr19	18713295	18713695	401	*	7.97193	7.3661	8.39729	-1.02025	9.22445e-22	2.93446e-20	down
9248	chr11	88161447	88161847	401	*	5.93915	6.77352	3.73445	2.95074	9.36209e-22	2.97663e-20	up
55773	chr9	102944732	102945132	401	*	5.9978	6.87538	3.37817	3.38084	9.42078e-22	2.99366e-20	up
24896	chr18	4321169	4321569	401	*	6.15178	3.74099	7.00933	-3.16177	9.51091e-22	3.02067e-20	down
58515	chrX	162837014	162837414	401	*	6.1028	3.44635	6.9836	-3.40678	9.72896e-22	3.08825e-20	down
36914	chr4	86672523	86672923	401	*	5.97857	6.85615	3.359	3.36665	9.86393e-22	3.12939e-20	up
21470	chr16	42770495	42770895	401	*	6.80464	5.19458	7.54657	-2.30151	9.98813e-22	3.16709e-20	down
48955	chr7	84191312	84191712	401	*	5.91218	6.83299	2.68555	3.95074	1.01885e-21	3.22888e-20	up
45809	chr6	119418074	119418474	401	*	7.33377	6.2629	7.94161	-1.65026	1.04411e-21	3.30714e-20	down
21629	chr16	57131009	57131409	401	*	6.01152	3.07568	6.91403	-3.67956	1.04873e-21	3.31997e-20	down
6636	chr10	127322754	127323154	401	*	6.07362	6.92943	3.67938	3.13938	1.06735e-21	3.37711e-20	up
49444	chr7	110006298	110006698	401	*	5.92371	6.84585	2.67319	3.96308	1.09436e-21	3.4607e-20	up
20990	chr16	25038772	25039172	401	*	7.29854	7.9078	6.22309	1.65658	1.09617e-21	3.46456e-20	up
22055	chr16	92696825	92697225	401	*	5.61353	6.50274	2.85559	3.49564	1.10774e-21	3.49923e-20	up
40877	chr5	81607695	81608095	401	*	5.98527	6.93484	2.12197	4.54577	1.1112e-21	3.50827e-20	up
49104	chr7	97696655	97697055	401	*	7.32596	6.54151	7.83126	-1.27386	1.12422e-21	3.54747e-20	down
44593	chr6	67015851	67016251	401	*	5.98934	6.85653	3.48218	3.25999	1.19087e-21	3.75576e-20	up
57736	chrX	103541362	103541762	401	*	6.07776	7.04087	1.77017	4.91182	1.27247e-21	4.01094e-20	up
45647	chr6	113296391	113296791	401	*	7.05314	5.75409	7.72543	-1.93472	1.28224e-21	4.03886e-20	down
33472	chr3	52102328	52102728	401	*	6.66565	7.26333	5.62683	1.60999	1.2827e-21	4.03886e-20	up
53696	chr9	18721598	18721998	401	*	7.65096	6.70264	8.21827	-1.49341	1.32272e-21	4.16264e-20	down
14401	chr13	63528522	63528922	401	*	6.05581	3.14945	6.95623	-3.64459	1.3447e-21	4.22954e-20	down
2510	chr1	138904039	138904439	401	*	7.00463	7.66336	5.75755	1.87042	1.3954e-21	4.38665e-20	up
16709	chr14	60764747	60765147	401	*	6.79239	7.52835	5.21245	2.26007	1.41627e-21	4.44988e-20	up
10651	chr11	117079812	117080212	401	*	8.14889	7.41988	8.63089	-1.19535	1.45419e-21	4.56656e-20	down
14382	chr13	62863254	62863654	401	*	6.06839	7.03064	1.79321	4.9006	1.49057e-21	4.67831e-20	up
13701	chr13	40723124	40723524	401	*	6.91412	5.85369	7.51868	-1.63615	1.49218e-21	4.68084e-20	down
25561	chr18	36386377	36386777	401	*	5.92673	6.86937	2.24535	4.37032	1.4987e-21	4.69878e-20	up
43093	chr5	147277583	147277983	401	*	5.74303	6.65367	2.68555	3.79013	1.54585e-21	4.84402e-20	up
37334	chr4	111450924	111451324	401	*	5.92047	6.85804	2.359	4.25244	1.55005e-21	4.85458e-20	up
38503	chr4	135420262	135420662	401	*	7.85395	7.11795	8.33895	-1.2041	1.55255e-21	4.85982e-20	down
7599	chr11	33551155	33551555	401	*	8.99167	8.36322	9.42797	-1.05329	1.55921e-21	4.87806e-20	down
39278	chr4	151147409	151147809	401	*	6.90697	7.57523	5.62362	1.91358	1.61661e-21	5.05494e-20	up
27868	chr19	42142330	42142730	401	*	6.87682	5.49155	7.5703	-2.03623	1.67928e-21	5.24811e-20	down
19926	chr15	98969477	98969877	401	*	7.71875	6.82467	8.2666	-1.41948	1.68186e-21	5.25338e-20	down
43878	chr6	34559660	34560060	401	*	6.22778	7.03719	4.21335	2.75279	1.71706e-21	5.36045e-20	up
40159	chr5	34578641	34579041	401	*	6.32527	4.34393	7.12994	-2.71351	1.74658e-21	5.44972e-20	down
12854	chr12	111704825	111705225	401	*	6.11742	6.96631	3.78748	3.08292	1.74874e-21	5.45356e-20	up
8241	chr11	62478773	62479173	401	*	7.03197	7.70675	5.72313	1.94527	1.74999e-21	5.45456e-20	up
17717	chr14	122468315	122468715	401	*	6.1275	3.57372	6.9991	-3.30723	1.77652e-21	5.53431e-20	down
38430	chr4	134725352	134725752	401	*	7.37104	7.95598	6.37109	1.55793	1.78202e-21	5.54848e-20	up
37132	chr4	103460211	103460611	401	*	6.0937	7.05632	1.80459	4.92048	1.79833e-21	5.5963e-20	up
9717	chr11	97636166	97636566	401	*	9.90586	10.2258	9.49406	0.726383	1.8788e-21	5.84361e-20	no_change
50072	chr7	130936292	130936692	401	*	5.62577	6.4461	3.5315	2.82969	1.88359e-21	5.8554e-20	up
58580	chrX	166620882	166621282	401	*	9.3826	8.89256	9.74773	-0.847614	1.93301e-21	6.00586e-20	no_change
40200	chr5	35900161	35900561	401	*	6.45568	7.21411	4.75828	2.40057	1.95954e-21	6.08505e-20	up
43299	chr6	3573385	3573785	401	*	6.68856	5.15807	7.41438	-2.20935	1.99003e-21	6.17361e-20	down
55157	chr9	70196944	70197344	401	*	7.42566	7.95545	6.57953	1.35484	1.99016e-21	6.17361e-20	up
34083	chr3	88576412	88576812	401	*	9.25203	8.73769	9.63041	-0.885463	2.01235e-21	6.23914e-20	no_change
14362	chr13	62510326	62510726	401	*	7.49047	6.47877	8.07931	-1.57386	2.03368e-21	6.30192e-20	down
43547	chr6	17694286	17694686	401	*	7.05763	7.59083	6.20263	1.36427	2.07509e-21	6.42686e-20	up
41018	chr5	92774159	92774559	401	*	5.96166	6.83704	3.3667	3.34614	2.12557e-21	6.57974e-20	up
43591	chr6	22578506	22578906	401	*	6.07966	6.93087	3.72848	3.0949	2.16149e-21	6.6874e-20	up
58188	chrX	140003597	140003997	401	*	6.02564	6.96225	2.48571	4.2392	2.18358e-21	6.75218e-20	up
2724	chr1	153348130	153348530	401	*	6.11599	3.57372	6.98651	-3.29475	2.18772e-21	6.76142e-20	down
38682	chr4	137801637	137802037	401	*	6.9152	7.58912	5.60977	1.93974	2.21032e-21	6.82765e-20	up
27737	chr19	38335556	38335956	401	*	5.94198	6.82583	3.24952	3.44778	2.24516e-21	6.93161e-20	up
56295	chr9	115450594	115450994	401	*	7.42751	8.01958	6.40597	1.585	2.25188e-21	6.9487e-20	up
8279	chr11	63362962	63363362	401	*	6.04759	7.00929	1.79321	4.87878	2.41843e-21	7.4587e-20	up
7835	chr11	51615552	51615952	401	*	8.59155	7.94915	9.03448	-1.07241	2.49109e-21	7.67875e-20	down
26986	chr19	6469477	6469877	401	*	6.30907	7.11525	4.31726	2.73257	2.49722e-21	7.69362e-20	up
48329	chr7	45972537	45972937	401	*	6.553	5.02997	7.27725	-2.19999	2.51538e-21	7.74548e-20	down
32852	chr3	9223654	9224054	401	*	6.20354	7.0098	4.21121	2.72689	2.5763e-21	7.9289e-20	up
37044	chr4	98949487	98949887	401	*	6.74301	7.44497	5.32139	2.08224	2.58748e-21	7.95913e-20	up
7307	chr11	22482462	22482862	401	*	5.99272	6.87463	3.32321	3.43176	2.6899e-21	8.26986e-20	up
18449	chr15	41286407	41286807	401	*	5.96632	6.89012	2.68555	3.99786	2.70008e-21	8.29251e-20	up
19224	chr15	79904339	79904739	401	*	9.0415	8.48357	9.44283	-0.950182	2.7001e-21	8.29251e-20	no_change
17620	chr14	120287616	120288016	401	*	8.80365	9.20508	8.24552	0.950828	2.71558e-21	8.33329e-20	no_change
31676	chr2	152792232	152792632	401	*	7.34431	7.95678	6.2585	1.66995	2.71622e-21	8.33329e-20	up
14354	chr13	62255413	62255813	401	*	5.79878	3.1593	6.6781	-3.38871	2.78301e-21	8.53374e-20	down
44397	chr6	54233931	54234331	401	*	6.25905	7.23456	1.3667	5.41391	2.83408e-21	8.6858e-20	up
3647	chr1	191929647	191930047	401	*	9.15117	9.54451	8.60864	0.92558	3.00033e-21	9.19051e-20	no_change
22912	chr17	28029768	28030168	401	*	7.57489	8.13901	6.63568	1.48174	3.02205e-21	9.25222e-20	up
49421	chr7	109629288	109629688	401	*	5.88396	6.78114	3.02237	3.59882	3.13251e-21	9.58537e-20	up
12332	chr12	86387190	86387590	401	*	5.86423	6.78772	2.58909	3.99347	3.15403e-21	9.64619e-20	up
2198	chr1	132282194	132282594	401	*	8.02765	7.2763	8.5192	-1.22664	3.15581e-21	9.64662e-20	down
23495	chr17	37079339	37079739	401	*	8.62842	8.0039	9.06284	-1.04805	3.15987e-21	9.65397e-20	down
17338	chr14	91458340	91458740	401	*	7.77097	8.30238	6.92063	1.36176	3.20769e-21	9.79499e-20	up
51155	chr8	34815314	34815714	401	*	5.89314	6.76181	3.37053	3.2756	3.21211e-21	9.80337e-20	up
16171	chr14	41017181	41017581	401	*	6.04092	7.00244	1.79321	4.87112	3.24595e-21	9.90149e-20	up
13979	chr13	50460178	50460578	401	*	7.78006	6.76161	8.37113	-1.58414	3.32018e-21	1.01227e-19	down
55095	chr9	67106325	67106725	401	*	5.89386	6.82	2.56921	4.02351	3.37386e-21	1.0281e-19	up
16282	chr14	47417818	47418218	401	*	7.91317	8.35647	7.26996	1.07591	3.41404e-21	1.0398e-19	up
27442	chr19	24671943	24672343	401	*	6.06824	6.94345	3.47507	3.33829	3.5336e-21	1.07566e-19	up
45057	chr6	86438646	86439046	401	*	9.28126	9.61631	8.8441	0.767072	3.6009e-21	1.09557e-19	no_change
18688	chr15	59618491	59618891	401	*	5.84138	6.70539	3.3667	3.22545	3.61145e-21	1.09821e-19	up
12102	chr12	80091416	80091816	401	*	6.28139	7.10138	4.18967	2.81758	3.62568e-21	1.10197e-19	up
43350	chr6	5033469	5033869	401	*	6.72763	7.44244	5.24864	2.14303	3.73132e-21	1.13349e-19	up
51143	chr8	34689680	34690080	401	*	6.07715	6.9056	3.9202	2.90546	3.83011e-21	1.1629e-19	up
37057	chr4	99641217	99641617	401	*	6.59984	4.85099	7.36746	-2.46122	3.84189e-21	1.16587e-19	down
36837	chr4	83326466	83326866	401	*	6.79358	5.32759	7.50552	-2.1341	3.91393e-21	1.18712e-19	down
51050	chr8	32209274	32209674	401	*	5.86938	6.78193	2.78174	3.81781	3.94512e-21	1.19596e-19	up
28220	chr19	53284257	53284657	401	*	7.89461	8.43044	7.03269	1.37967	3.9729e-21	1.20376e-19	up
6220	chr10	108445751	108446151	401	*	6.53525	7.2879	4.8692	2.36501	4.03894e-21	1.22313e-19	up
51225	chr8	39116527	39116927	401	*	6.70423	7.40802	5.27461	2.09147	4.13653e-21	1.25204e-19	up
14831	chr13	93990707	93991107	401	*	5.97686	6.84318	3.47863	3.24555	4.15467e-21	1.25689e-19	up
48958	chr7	84248090	84248490	401	*	5.96661	6.83685	3.42743	3.29032	4.262e-21	1.28869e-19	up
10935	chr12	4556243	4556643	401	*	7.8483	6.98467	8.38479	-1.37846	4.33528e-21	1.31017e-19	down
20271	chr15	103519458	103519858	401	*	6.7768	5.36169	7.47726	-2.07242	4.40731e-21	1.33125e-19	down
17178	chr14	76624645	76625045	401	*	6.07738	6.90651	3.91496	2.90673	4.52508e-21	1.36612e-19	up
26364	chr18	74801592	74801992	401	*	6.66895	7.38267	5.19492	2.14542	4.61252e-21	1.3918e-19	up
25786	chr18	43011435	43011835	401	*	5.96832	6.92256	1.96693	4.65651	4.63931e-21	1.39917e-19	up
28106	chr19	46983453	46983853	401	*	6.71274	7.42335	5.2528	2.12386	4.7636e-21	1.43591e-19	up
54147	chr9	38874537	38874937	401	*	6.32033	4.4137	7.11384	-2.63133	4.85068e-21	1.46141e-19	down
20654	chr16	16086593	16086993	401	*	7.43881	6.40645	8.0344	-1.60119	4.85729e-21	1.46265e-19	down
1134	chr1	60832905	60833305	401	*	7.78856	8.3293	6.91365	1.39626	4.95866e-21	1.49241e-19	up
21884	chr16	87442841	87443241	401	*	5.86835	6.77572	2.86105	3.73495	5.00305e-21	1.505e-19	up
31109	chr2	128211364	128211764	401	*	8.08803	8.57783	7.34081	1.22015	5.06537e-21	1.52296e-19	up
3498	chr1	184033550	184033950	401	*	6.30944	6.96595	5.07068	1.86235	5.11858e-21	1.53817e-19	up
14292	chr13	59656500	59656900	401	*	9.57575	9.11992	9.92161	-0.795673	5.14774e-21	1.54614e-19	no_change
40789	chr5	76014199	76014599	401	*	5.91021	6.85253	2.23697	4.34921	5.1566e-21	1.54801e-19	up
25543	chr18	36196994	36197394	401	*	5.75754	6.52798	3.99243	2.475	5.20591e-21	1.56201e-19	up
18224	chr15	35937660	35938060	401	*	7.95142	7.3657	8.36684	-0.990645	5.2318e-21	1.56898e-19	no_change
39934	chr5	27813868	27814268	401	*	6.82212	7.51278	5.44873	2.02046	5.3099e-21	1.59159e-19	up
38431	chr4	134729818	134730218	401	*	6.28064	7.06964	4.40301	2.60367	5.33083e-21	1.59696e-19	up
25873	chr18	50065229	50065629	401	*	6.10046	7.06833	1.59566	5.08456	5.33328e-21	1.59696e-19	up
18769	chr15	65218317	65218717	401	*	6.44027	4.53537	7.23352	-2.62461	5.40149e-21	1.61656e-19	down
3856	chr10	8359356	8359756	401	*	6.96224	7.6221	5.71096	1.87513	5.42943e-21	1.62409e-19	up
26858	chr19	5178720	5179120	401	*	6.03274	3.37818	6.91337	-3.40051	5.47067e-21	1.63559e-19	down
46341	chr6	135377563	135377963	401	*	6.24908	7.00963	4.54003	2.41474	5.63262e-21	1.68315e-19	up
2987	chr1	165652887	165653287	401	*	7.28018	7.88081	6.23216	1.62103	5.7043e-21	1.70371e-19	up
29031	chr2	29077895	29078295	401	*	7.14174	5.84871	7.81249	-1.92772	5.73851e-21	1.71305e-19	down
17938	chr15	12037257	12037657	401	*	7.66753	6.8008	8.20519	-1.38403	5.75788e-21	1.71796e-19	down
24448	chr17	78635912	78636312	401	*	6.94876	7.61605	5.66918	1.9056	5.84751e-21	1.74343e-19	up
48885	chr7	81867980	81868380	401	*	6.47683	7.26089	4.63016	2.55844	5.84919e-21	1.74343e-19	up
43728	chr6	29853785	29854185	401	*	6.73031	7.3967	5.45416	1.90579	5.92715e-21	1.76577e-19	up
46612	chr6	145417110	145417510	401	*	5.74821	6.65324	2.77597	3.70267	5.93772e-21	1.76802e-19	up
45169	chr6	88691192	88691592	401	*	5.90077	6.78693	3.18062	3.47068	6.01229e-21	1.78931e-19	up
3648	chr1	191946816	191947216	401	*	8.99403	9.42913	8.36809	1.0472	6.0486e-21	1.79921e-19	up
26094	chr18	61953292	61953692	401	*	6.12422	6.89806	4.33926	2.50006	6.11787e-21	1.81889e-19	up
2585	chr1	150115052	150115452	401	*	6.42422	7.19142	4.67784	2.44683	6.22141e-21	1.84873e-19	up
45061	chr6	86472339	86472739	401	*	8.31746	8.74325	7.71077	1.02105	6.24098e-21	1.85361e-19	up
42829	chr5	140789651	140790051	401	*	5.8839	6.77452	3.10826	3.52276	6.26668e-21	1.8603e-19	up
10581	chr11	116371928	116372328	401	*	8.40837	7.7547	8.85657	-1.08862	6.34226e-21	1.88178e-19	down
1224	chr1	64735642	64736042	401	*	7.1598	6.28168	7.70174	-1.39726	6.41183e-21	1.90146e-19	down
19172	chr15	79368374	79368774	401	*	6.38555	7.13511	4.73593	2.3455	6.75141e-21	2.00116e-19	up
46157	chr6	128280166	128280566	401	*	9.14184	9.53245	8.60453	0.917758	7.02125e-21	2.08008e-19	no_change
33332	chr3	37758466	37758866	401	*	6.62374	7.33578	5.15733	2.13361	7.10139e-21	2.10206e-19	up
36913	chr4	86669796	86670196	401	*	6.63721	7.2876	5.42098	1.82821	7.10544e-21	2.10206e-19	up
35316	chr3	145632400	145632800	401	*	5.86931	6.76059	3.08512	3.51336	7.10618e-21	2.10206e-19	up
14291	chr13	59646545	59646945	401	*	7.8471	7.02	8.36949	-1.32966	7.12329e-21	2.10606e-19	down
864	chr1	51420540	51420940	401	*	5.98741	6.83876	3.63494	3.09571	7.17007e-21	2.11882e-19	up
15988	chr14	31669547	31669947	401	*	5.82113	6.74857	2.47151	4.04983	7.18736e-21	2.12286e-19	up
3449	chr1	182191755	182192155	401	*	6.65589	5.13698	7.37927	-2.19448	7.2567e-21	2.14226e-19	down
32974	chr3	16724125	16724525	401	*	8.34671	7.64172	8.81822	-1.16256	7.39289e-21	2.18137e-19	down
50964	chr8	25847255	25847655	401	*	8.53855	8.92234	8.01413	0.900284	7.61483e-21	2.24572e-19	no_change
35318	chr3	145653396	145653796	401	*	5.71353	6.58523	3.15862	3.29067	7.6389e-21	2.25169e-19	up
16309	chr14	47856904	47857304	401	*	6.05185	6.901	3.71949	3.06646	7.70618e-21	2.27038e-19	up
1158	chr1	62665472	62665872	401	*	7.88777	8.39624	7.09553	1.28109	7.78031e-21	2.29107e-19	up
39776	chr5	22549858	22550258	401	*	8.26532	7.69778	8.67156	-0.963577	7.82588e-21	2.30333e-19	no_change
29076	chr2	29729092	29729492	401	*	6.37155	4.5124	7.15761	-2.5785	7.8823e-21	2.31877e-19	down
41922	chr5	120680311	120680711	401	*	6.71906	5.4773	7.37638	-1.86197	7.99141e-21	2.34969e-19	down
41968	chr5	121545244	121545644	401	*	6.70548	5.67578	7.3002	-1.59606	8.04029e-21	2.36288e-19	down
19478	chr15	84232589	84232989	401	*	8.21518	8.6644	7.55932	1.09062	8.1109e-21	2.38243e-19	up
1211	chr1	64226419	64226819	401	*	6.80564	7.51987	5.32929	2.15039	8.13895e-21	2.38948e-19	up
47955	chr7	35555425	35555825	401	*	8.24573	7.67793	8.6521	-0.96439	8.29178e-21	2.43313e-19	no_change
28247	chr19	53482286	53482686	401	*	6.16259	6.98292	4.06832	2.83159	8.37615e-21	2.45665e-19	up
[truncated: 28,874 more rows]

## Sheet: H3K4me3
	seqnames	start	end	width	strand	Conc	Conc_GKOH3K4me3	Conc_WTH3K4me3	Fold	p.value	FDR	group
23724	chr17	46811515	46811915	401	*	8.90758	6.6548	9.74768	-3.05732	1.58707e-119	8.76364e-115	down
16788	chr14	63244817	63245217	401	*	8.62006	9.48802	6.10485	3.33878	1.05377e-116	2.9094e-112	up
19	chr1	4492595	4492995	401	*	8.93491	9.74518	6.91434	2.81207	1.6415e-109	3.0214e-105	up
42088	chr5	123139094	123139494	401	*	9.4463	8.11346	10.1271	-1.99807	3.18216e-108	4.39289e-104	down
17209	chr14	77520444	77520844	401	*	8.72027	6.34512	9.57406	-3.20522	8.17368e-108	9.02685e-104	down
9077	chr11	83851278	83851678	401	*	8.46673	9.40709	4.84067	4.46795	1.27803e-107	1.17619e-103	up
57605	chrX	101084745	101085145	401	*	9.61158	8.28576	10.2906	-1.99568	6.3597e-106	5.0168e-102	down
25023	chr18	11054553	11054953	401	*	8.35743	9.24184	5.65829	3.54097	3.29675e-105	2.27554e-101	up
57656	chrX	101697761	101698161	401	*	8.58902	9.40124	6.55445	2.81829	2.21751e-98	1.36054e-94	up
22679	chr17	24640018	24640418	401	*	9.26382	7.66583	10.0034	-2.32646	8.49484e-98	4.69077e-94	down
49162	chr7	99381585	99381985	401	*	8.99587	9.74824	7.33134	2.39421	3.11869e-97	1.56555e-93	up
47621	chr7	28796131	28796531	401	*	9.23192	7.76498	9.94407	-2.16421	3.5257e-94	1.62238e-90	down
47465	chr7	27309977	27310377	401	*	8.6052	6.67531	9.40225	-2.68432	8.37296e-91	3.55651e-87	down
26172	chr18	65581129	65581529	401	*	8.7079	7.01314	9.46586	-2.43965	1.90025e-88	7.49499e-85	down
16821	chr14	63943542	63943942	401	*	8.32425	9.16671	6.05119	3.06418	1.26903e-87	4.67165e-84	up
14964	chr13	97483731	97484131	401	*	8.72393	6.9392	9.49773	-2.55697	1.87593e-87	6.47418e-84	down
54747	chr9	58455350	58455750	401	*	8.7753	7.11036	9.52774	-2.39134	3.03433e-86	9.85603e-83	down
34083	chr3	88576412	88576812	401	*	8.60794	6.54088	9.42463	-2.84421	2.28782e-85	7.0184e-82	down
45149	chr6	88106532	88106932	401	*	8.53925	6.6141	9.33559	-2.68519	2.09131e-82	6.0779e-79	down
32035	chr2	163088732	163089132	401	*	8.42534	5.28669	9.34102	-4.00169	1.01293e-81	2.79665e-78	down
37524	chr4	117964189	117964589	401	*	8.34532	4.79741	9.28229	-4.40581	1.73373e-79	4.55881e-76	down
31997	chr2	160655680	160656080	401	*	9.03045	7.57672	9.73968	-2.1506	5.62987e-79	1.41307e-75	down
57232	chrX	73824000	73824400	401	*	9.05024	7.61218	9.75594	-2.11778	3.05271e-78	7.32903e-75	down
2004	chr1	118321924	118322324	401	*	11.2468	10.5536	11.7131	-1.15099	6.49811e-77	1.49508e-73	down
23730	chr17	46846127	46846527	401	*	8.2963	6.30688	9.10214	-2.76512	1.11636e-76	2.46576e-73	down
50072	chr7	130936292	130936692	401	*	9.82631	10.4277	8.77577	1.64415	1.18198e-76	2.51029e-73	up
56147	chr9	110960904	110961304	401	*	8.28133	6.3852	9.07322	-2.64757	1.90983e-75	3.90589e-72	down
34573	chr3	102165513	102165913	401	*	8.17728	5.82567	9.02853	-3.13569	7.82406e-75	1.49793e-71	down
44515	chr6	61180573	61180973	401	*	9.61532	10.2288	8.52628	1.69501	7.86685e-75	1.49793e-71	up
51154	chr8	34807644	34808044	401	*	9.8512	10.4098	8.92762	1.47561	5.10298e-74	9.39272e-71	up
27200	chr19	11293129	11293529	401	*	8.58683	6.73312	9.37203	-2.61582	7.76082e-74	1.3824e-70	down
13678	chr13	38345526	38345926	401	*	8.45054	9.21954	6.69375	2.50258	3.76476e-72	6.49645e-69	up
58205	chrX	140813007	140813407	401	*	8.64694	9.63431	2.80527	6.71292	3.51005e-71	5.87337e-68	up
43820	chr6	31563431	31563831	401	*	10.0496	10.6005	9.14695	1.44858	3.17728e-69	5.16018e-66	up
44909	chr6	83033129	83033529	401	*	9.09638	9.72898	7.94322	1.76896	1.1112e-68	1.75312e-65	up
11346	chr12	31265493	31265893	401	*	8.95628	9.60559	7.74401	1.84054	3.13981e-67	4.81603e-64	up
54365	chr9	45370497	45370897	401	*	9.14828	7.9599	9.79094	-1.81886	5.56445e-67	8.30441e-64	down
9591	chr11	96318736	96319136	401	*	8.54484	9.26076	7.06072	2.17183	3.18658e-66	4.63052e-63	up
16252	chr14	46882906	46883306	401	*	9.09171	9.74396	7.86869	1.8627	2.30109e-65	3.25805e-62	up
31668	chr2	152727676	152728076	401	*	8.33918	6.86734	9.05242	-2.16802	3.87982e-65	5.35599e-62	down
707	chr1	39655328	39655728	401	*	8.44441	6.87476	9.17829	-2.29387	9.15606e-65	1.23314e-61	down
7034	chr11	8604810	8605210	401	*	7.91769	4.89941	8.82579	-3.8163	1.02006e-64	1.34112e-61	down
8839	chr11	77893373	77893773	401	*	8.44004	7.07619	9.12841	-2.02131	5.1593e-63	6.62539e-60	down
38535	chr4	135675343	135675743	401	*	8.17253	6.15861	8.98187	-2.80378	6.15558e-63	7.72511e-60	down
27168	chr19	10240374	10240774	401	*	9.17178	8.05428	9.79387	-1.72333	1.35438e-62	1.66195e-59	down
9876	chr11	100376507	100376907	401	*	8.4017	6.94982	9.11051	-2.1083	2.91535e-62	3.49963e-59	down
14355	chr13	62263682	62264082	401	*	8.06002	4.35065	9.00379	-4.45294	6.1814e-62	7.26236e-59	down
46772	chr7	3366441	3366841	401	*	8.77496	7.60145	9.41342	-1.78921	2.74719e-61	3.16036e-58	down
57252	chrX	74023440	74023840	401	*	9.28244	8.25547	9.87628	-1.59819	9.16406e-61	1.03272e-57	down
17459	chr14	104522151	104522551	401	*	9.13294	9.7505	8.03049	1.7101	6.06147e-60	6.69416e-57	up
48270	chr7	45439351	45439751	401	*	8.052	6.12718	8.84828	-2.67099	1.2419e-59	1.34464e-56	down
11912	chr12	73045812	73046212	401	*	9.85881	9.0159	10.3874	-1.36016	2.78112e-59	2.95328e-56	down
21434	chr16	38447310	38447710	401	*	7.78578	5.18892	8.66133	-3.37099	2.98168e-59	3.10652e-56	down
1600	chr1	86442316	86442716	401	*	8.95948	7.8039	9.59278	-1.76963	7.23202e-59	7.39528e-56	down
32564	chr2	173290612	173291012	401	*	8.89975	7.67651	9.55206	-1.84408	1.67142e-58	1.66216e-55	down
54191	chr9	40782199	40782599	401	*	7.72891	5.18568	8.59952	-3.33007	1.68567e-58	1.66216e-55	down
19591	chr15	88836635	88837035	401	*	8.332	6.94199	9.0266	-2.05617	1.84817e-58	1.79042e-55	down
50048	chr7	130265714	130266114	401	*	8.7306	9.41564	7.38044	2.01922	2.14864e-58	2.04562e-55	up
40743	chr5	73946201	73946601	401	*	7.83034	4.64883	8.74856	-3.99788	3.55902e-58	3.33094e-55	down
16611	chr14	56402646	56403046	401	*	7.92447	8.71618	6.0295	2.61494	6.59557e-58	6.07001e-55	up
27562	chr19	30548941	30549341	401	*	7.6532	8.49127	5.41764	2.99449	1.16244e-57	1.05227e-54	up
41531	chr5	113661073	113661473	401	*	7.97841	5.86191	8.80167	-2.8607	1.9329e-57	1.7215e-54	down
20175	chr15	102270838	102271238	401	*	8.56135	7.31458	9.22	-1.8915	7.84487e-57	6.87597e-54	down
34669	chr3	104816863	104817263	401	*	8.14766	6.36152	8.92171	-2.51374	1.22466e-56	1.05663e-53	down
48888	chr7	81933797	81934197	401	*	9.24718	9.8576	8.16802	1.67429	1.30101e-56	1.10524e-53	up
44135	chr6	43265617	43266017	401	*	8.72156	9.37268	7.50269	1.84712	1.54703e-56	1.29433e-53	up
3356	chr1	180935004	180935404	401	*	7.80626	4.77054	8.7155	-3.81886	1.92458e-56	1.58617e-53	down
52857	chr8	110742050	110742450	401	*	7.90023	4.1652	8.84501	-4.52495	7.63872e-56	6.20297e-53	down
26614	chr18	82760060	82760460	401	*	8.47396	7.01787	9.18371	-2.14643	7.85869e-56	6.28912e-53	down
55645	chr9	96752110	96752510	401	*	7.73315	5.05141	8.6161	-3.45833	7.98585e-56	6.29958e-53	down
17019	chr14	70519848	70520248	401	*	9.52181	10.0575	8.66024	1.38499	3.17722e-55	2.47102e-52	up
57657	chrX	101793911	101794311	401	*	7.79043	8.58593	5.87079	2.66323	3.9928e-55	3.0622e-52	up
4954	chr10	61978241	61978641	401	*	8.47028	9.13981	7.18203	1.93794	2.40659e-54	1.8204e-51	up
41600	chr5	114513353	114513753	401	*	7.65802	5.18892	8.52149	-3.23279	3.21164e-54	2.39654e-51	down
44912	chr6	83070185	83070585	401	*	8.00628	8.75843	6.34288	2.38168	5.47135e-54	4.0283e-51	up
51718	chr8	70631081	70631481	401	*	8.34815	6.93087	9.0491	-2.06979	1.12581e-53	8.17973e-51	down
3486	chr1	183289918	183290318	401	*	8.37561	6.8234	9.10594	-2.22817	8.07394e-53	5.79006e-50	down
43790	chr6	30738696	30739096	401	*	9.50565	10.0364	8.65715	1.37183	8.9934e-53	6.36675e-50	up
12153	chr12	81018580	81018980	401	*	8.29994	6.89644	8.9977	-2.07527	1.18335e-52	8.27131e-50	down
36214	chr4	44953338	44953738	401	*	8.48672	7.1559	9.16701	-1.99188	1.9518e-52	1.34721e-49	down
3913	chr10	12548133	12548533	401	*	7.67684	5.02925	8.55687	-3.44404	1.59586e-51	1.08792e-48	down
29984	chr2	69592097	69592497	401	*	8.14564	6.71087	8.8506	-2.09682	4.15577e-51	2.79851e-48	down
45793	chr6	118455178	118455578	401	*	9.00761	9.59442	8.00207	1.57374	4.75506e-51	3.16349e-48	up
20693	chr16	17124586	17124986	401	*	9.92865	9.20342	10.409	-1.19513	6.45758e-51	4.24502e-48	down
44889	chr6	82773700	82774100	401	*	11.0385	11.4226	10.5136	0.90504	6.77647e-51	4.40223e-48	no_change
12626	chr12	104761072	104761472	401	*	8.26203	6.90658	8.94836	-1.99859	8.85776e-51	5.68741e-48	down
44402	chr6	54429567	54429967	401	*	8.42533	9.12411	7.01748	2.06217	1.16607e-50	7.40106e-48	up
43538	chr6	17065170	17065570	401	*	9.20113	9.75562	8.28887	1.45694	1.67582e-50	1.05156e-47	up
15824	chr14	25459363	25459763	401	*	9.2364	9.78582	8.33804	1.43204	2.13472e-50	1.32446e-47	up
50686	chr8	12439770	12440170	401	*	7.58885	5.41843	8.41899	-2.90174	5.4739e-50	3.35848e-47	down
58266	chrX	145504808	145505208	401	*	7.85916	8.63119	6.08481	2.5173	1.59107e-49	9.65464e-47	up
17540	chr14	116925810	116926210	401	*	9.12259	9.68868	8.17778	1.49771	1.63569e-49	9.76985e-47	up
16861	chr14	65261891	65262291	401	*	9.74578	10.2396	8.9891	1.24238	1.64544e-49	9.76985e-47	up
39701	chr5	18798899	18799299	401	*	7.4685	4.61421	8.36513	-3.64819	8.26305e-49	4.85401e-46	down
28500	chr2	5760272	5760672	401	*	7.5459	4.84931	8.43011	-3.46636	8.56923e-49	4.98089e-46	down
45522	chr6	101377441	101377841	401	*	8.57242	9.19841	7.44184	1.73648	1.96191e-48	1.12849e-45	up
14951	chr13	97282117	97282517	401	*	7.50455	5.40128	8.32607	-2.85596	2.57887e-48	1.46807e-45	down
19812	chr15	97384095	97384495	401	*	7.80278	6.14972	8.55299	-2.34406	2.62019e-48	1.47637e-45	down
26484	chr18	77038972	77039372	401	*	9.42746	8.5716	9.96099	-1.38837	2.92937e-48	1.63391e-45	down
50632	chr8	11311464	11311864	401	*	7.20511	8.12284	4.03193	3.91494	3.70212e-48	2.04427e-45	up
18155	chr15	31367043	31367443	401	*	10.0539	10.5213	9.35816	1.15832	6.53248e-48	3.57146e-45	up
44467	chr6	57824697	57825097	401	*	9.28097	9.83368	8.37361	1.44899	1.85108e-47	1.00211e-44	up
17169	chr14	76516015	76516415	401	*	8.65151	7.69744	9.22083	-1.50793	2.17832e-47	1.16781e-44	down
[truncated: 11,765 more rows]
