# Supplementary material for: Genomic locus of lncRNA-Gm26793 forms an inter-chromosomal interaction with Cubn to ensure proper stem cell differentiation in vitro and in vivo
Source: Cell Discov. 2025 Jun 3;11:53. doi: 10.1038/s41421-025-00805-0 (PMC12134126; doi:10.1038/s41421-025-00805-0)
Supplement: Supplementary file 12 — Supplementary Table 11 [file 41421_2025_805_MOESM12_ESM.xlsx]

## Sheet: H3K27acup H3K4me3pos 
	seqnames	start	end	width	strand	annotation	geneChr	geneStart	geneEnd	geneLength	geneStrand	geneId	transcriptId	distanceToTSS	ENSEMBL	SYMBOL	GENENAME
1	chr1	151113190	151113589	400	*	Distal Intergenic	1	151138034	151142345	4312	1	402734	ENSMUST00000188305.1	-24445	NA	C730036E19Rik	RIKEN cDNA C730036E19 gene
2	chr1	56953370	56953769	400	*	Intron (ENSMUST00000042857.13/212712, intron 2 of 9)	1	56948134	56969840	21707	2	212712	ENSMUST00000176759.1	16071	ENSMUSG00000038331	Satb2	special AT-rich sequence binding protein 2
3	chr1	62767262	62767661	400	*	Intron (ENSMUST00000075144.11/18187, intron 10 of 15)	1	62703702	62818695	114994	1	18187	ENSMUST00000114157.2	63560	ENSMUSG00000025969	Nrp2	neuropilin 2
4	chr1	130741035	130741434	400	*	Promoter (<=1kb)	1	130740272	130744621	4350	1	212439	ENSMUST00000190859.1	763	ENSMUSG00000042510	AA986860	expressed sequence AA986860
5	chr1	7206587	7206986	400	*	Distal Intergenic	1	7160557	7172659	12103	1	319263	ENSMUST00000183204.1	46030	ENSMUSG00000051285	Pcmtd1	protein-L-isoaspartate (D-aspartate) O-methyltransferase domain containing 1
6	chr1	51508707	51509106	400	*	Promoter (3-4kb)	1	51507086	51512329	5244	2	100045066	ENSMUST00000190169.1	3223	ENSMUSG00000099413	Gm17767	predicted gene, 17767
7	chr1	130550830	130551229	400	*	Intron (ENSMUST00000125681.1/ENSMUST00000125681.1, intron 4 of 4)	1	130576716	130629612	52897	2	22789	ENSMUST00000142416.1	78383	ENSMUSG00000042554	Zp3r	zona pellucida 3 receptor
8	chr1	60857826	60858225	400	*	Distal Intergenic	1	60887000	60912716	25717	1	12477	ENSMUST00000124816.1	-28775	ENSMUSG00000026011	Ctla4	cytotoxic T-lymphocyte-associated protein 4
9	chr1	51478151	51478550	400	*	Promoter (<=1kb)	1	51465862	51478399	12538	2	109019	ENSMUST00000189542.6	0	ENSMUSG00000026107	Nabp1	nucleic acid binding protein 1
10	chr1	151025347	151025746	400	*	Distal Intergenic	1	150873748	150993435	119688	2	545370	ENSMUST00000155715.1	-31912	ENSMUSG00000066842	Hmcn1	hemicentin 1
11	chr1	74806485	74806884	400	*	Distal Intergenic	1	74793363	74803495	10133	1	22409	ENSMUST00000187238.1	13122	ENSMUSG00000026167	Wnt10a	wingless-type MMTV integration site family, member 10A
12	chr1	58762105	58762504	400	*	Distal Intergenic	1	58730552	58752453	21902	1	12633	ENSMUST00000123032.1	31553	ENSMUSG00000026031	Cflar	CASP8 and FADD-like apoptosis regulator
13	chr1	45925583	45925982	400	*	Promoter (<=1kb)	1	45915241	45925609	10369	2	53945	ENSMUST00000191247.6	0	ENSMUSG00000025993	Slc40a1	solute carrier family 40 (iron-regulated transporter), member 1
14	chr1	4492596	4492995	400	*	Promoter (<=1kb)	1	4492465	4493735	1271	2	20671	ENSMUST00000191939.1	740	ENSMUSG00000025902	Sox17	SRY (sex determining region Y)-box 17
15	chr1	152523724	152524123	400	*	Intron (ENSMUST00000111859.7/19731, intron 17 of 18)	1	152557543	152592759	35217	2	19731	ENSMUST00000128251.7	68636	ENSMUSG00000026482	Rgl1	ral guanine nucleotide dissociation stimulator,-like 1
16	chr1	14755468	14755867	400	*	Promoter (<=1kb)	1	14753746	14755353	1608	2	17681	ENSMUST00000190719.1	-115	ENSMUSG00000025930	Msc	musculin
17	chr1	134188795	134189194	400	*	Promoter (<=1kb)	1	134189126	134190027	902	1	12654	ENSMUST00000134812.1	0	ENSMUSG00000064246	Chil1	chitinase-like 1
18	chr1	152933894	152934293	400	*	Distal Intergenic	1	152954993	153119164	164172	1	226518	ENSMUST00000186368.6	-20700	ENSMUSG00000042751	Nmnat2	nicotinamide nucleotide adenylyltransferase 2
20	chr1	43141704	43142103	400	*	5' UTR	1	43123074	43163961	40888	2	14200	ENSMUST00000008280.13	21858	ENSMUSG00000008136	Fhl2	four and a half LIM domains 2
22	chr1	75447111	75447510	400	*	Promoter (2-3kb)	1	75450436	75474340	23905	1	241118	ENSMUST00000113577.7	-2926	ENSMUSG00000033007	Asic4	acid-sensing (proton-gated) ion channel family member 4
25	chr1	154034379	154034778	400	*	Distal Intergenic	1	153906043	153907116	1074	1	14645	ENSMUST00000154576.1	128336	ENSMUSG00000026473	Glul	glutamate-ammonia ligase (glutamine synthetase)
26	chr1	39761714	39762113	400	*	Distal Intergenic	1	39665301	39720997	55697	2	619289	ENSMUST00000151913.2	-40717	ENSMUSG00000057173	Rfx8	regulatory factor X 8
27	chr1	180250095	180250494	400	*	Promoter (1-2kb)	1	180227443	180248150	20708	2	19165	ENSMUST00000111105.7	-1945	ENSMUSG00000010609	Psen2	presenilin 2
29	chr1	131274846	131275245	400	*	Promoter (1-2kb)	1	131273791	131276713	2923	2	56489	ENSMUST00000159195.1	1468	ENSMUSG00000042349	Ikbke	inhibitor of kappaB kinase epsilon
30	chr1	43447422	43447821	400	*	Promoter (1-2kb)	1	43445751	43570515	124765	1	17974	ENSMUST00000086421.8	1671	ENSMUSG00000066877	Nck2	non-catalytic region of tyrosine kinase adaptor protein 2
31	chr1	9636438	9636837	400	*	Distal Intergenic	1	9601018	9631175	30158	2	72481	ENSMUST00000153239.7	-5263	ENSMUSG00000079671	2610203C22Rik	RIKEN cDNA 2610203C22 gene
33	chr1	24107454	24107853	400	*	Distal Intergenic	1	24051764	24100341	48578	2	68187	ENSMUST00000185525.1	-7113	ENSMUSG00000026153	Fam135a	family with sequence similarity 135, member A
36	chr1	22533475	22533874	400	*	Exon (ENSMUST00000081544.12/116837, exon 8 of 32)	1	22288422	22432843	144422	2	116837	ENSMUST00000185942.1	-100632	ENSMUSG00000041670	Rims1	regulating synaptic membrane exocytosis 1
37	chr1	16688422	16688821	400	*	Promoter (<=1kb)	1	16688433	16709611	21179	1	17087	ENSMUST00000026881.10	0	ENSMUSG00000025779	Ly96	lymphocyte antigen 96
40	chr1	34469473	34469872	400	*	Promoter (2-3kb)	1	34472720	34475733	3014	1	19253	ENSMUST00000188972.2	-2848	ENSMUSG00000026126	Ptpn18	protein tyrosine phosphatase, non-receptor type 18
41	chr1	55213272	55213671	400	*	Intron (ENSMUST00000027121.14/74013, intron 2 of 8)	1	55203945	55206489	2545	2	74013	ENSMUST00000133294.1	-6783	ENSMUSG00000025978	Rftn2	raftlin family member 2
42	chr1	38383933	38384332	400	*	Intron (ENSMUST00000095027.8/16764, intron 5 of 21)	1	38181262	38197443	16182	2	16764	ENSMUST00000136641.2	-186490	ENSMUSG00000037138	Aff3	AF4/FMR2 family, member 3
43	chr1	75263614	75264013	400	*	Promoter (<=1kb)	1	75258491	75263907	5417	2	19275	ENSMUST00000186178.6	0	ENSMUSG00000026204	Ptprn	protein tyrosine phosphatase, receptor type, N
44	chr1	97821588	97821987	400	*	Promoter (3-4kb)	1	97822724	97825985	3262	2	18484	ENSMUST00000160210.1	3998	ENSMUSG00000026335	Pam	peptidylglycine alpha-amidating monooxygenase
45	chr1	21271824	21272223	400	*	Distal Intergenic	1	21285608	21298127	12520	2	241041	ENSMUST00000178869.7	25904	ENSMUSG00000025936	Gm4956	predicted gene 4956
48	chr1	33990004	33990403	400	*	Intron (ENSMUST00000183034.4/13518, intron 3 of 102)	1	34005880	34174795	168916	1	13518	ENSMUST00000187486.6	-15477	ENSMUSG00000026131	Dst	dystonin
49	chr1	75361932	75362331	400	*	Promoter (<=1kb)	1	75362030	75363638	1609	1	13346	ENSMUST00000125948.1	0	ENSMUSG00000026208	Des	desmin
50	chr1	52527325	52527724	400	*	Intron (ENSMUST00000189527.1/ENSMUST00000189527.1, intron 1 of 4)	1	52457294	52500679	43386	2	17936	ENSMUST00000069792.13	-26646	ENSMUSG00000002881	Nab1	Ngfi-A binding protein 1
51	chr1	45502603	45503002	400	*	Promoter (<=1kb)	1	45374321	45503282	128962	2	12832	ENSMUST00000086430.4	280	ENSMUSG00000026042	Col5a2	collagen, type V, alpha 2
52	chr1	44551814	44552213	400	*	Promoter (<=1kb)	1	44551727	44788495	236769	1	70676	ENSMUST00000161793.1	87	ENSMUSG00000056870	Gulp1	GULP, engulfment adaptor PTB domain containing 1
53	chr1	72490688	72491087	400	*	Intron (ENSMUST00000047786.5/381270, intron 1 of 3)	1	72427112	72536930	109819	2	381270	ENSMUST00000047786.5	45843	ENSMUSG00000039372	Marchf4	membrane associated ring-CH-type finger 4
54	chr1	13015397	13015796	400	*	Distal Intergenic	1	12866549	12992650	126102	2	240726	ENSMUST00000188454.6	-22747	ENSMUSG00000025938	Slco5a1	solute carrier organic anion transporter family, member 5A1
56	chr1	125676966	125677365	400	*	Promoter (<=1kb)	1	125676995	125873862	196868	1	71111	ENSMUST00000027581.6	0	ENSMUSG00000026343	Gpr39	G protein-coupled receptor 39
58	chr1	151346668	151347067	400	*	Promoter (2-3kb)	1	151344578	151363365	18788	1	117198	ENSMUST00000186745.1	2090	ENSMUSG00000023150	Ivns1abp	influenza virus NS1A binding protein
59	chr1	37029190	37029589	400	*	Promoter (<=1kb)	1	37029304	37063649	34346	1	70853	ENSMUST00000124404.7	0	ENSMUSG00000050122	Vwa3b	von Willebrand factor A domain containing 3B
60	chr1	185061654	185062053	400	*	Distal Intergenic	1	184896789	184999570	102782	2	226778	ENSMUST00000027929.9	-62084	ENSMUSG00000026620	Mark1	MAP/microtubule affinity regulating kinase 1
61	chr1	180330854	180331253	400	*	Promoter (<=1kb)	1	180330485	180424802	94318	1	320404	ENSMUST00000070181.6	369	ENSMUSG00000038855	Itpkb	inositol 1,4,5-trisphosphate 3-kinase B
62	chr1	62966621	62967020	400	*	Intron (ENSMUST00000133236.7/227195, intron 11 of 12)	1	62958418	63091929	133512	2	227195	ENSMUST00000133236.7	124909	ENSMUSG00000040865	Ino80d	INO80 complex subunit D
63	chr1	33714427	33714826	400	*	Distal Intergenic	1	33719887	33723837	3951	1	19335	ENSMUST00000195006.5	-5061	ENSMUSG00000004768	Rab23	RAB23, member RAS oncogene family
64	chr1	186610169	186610568	400	*	Distal Intergenic	1	186625580	186649990	24411	2	21808	ENSMUST00000191766.5	39422	ENSMUSG00000039239	Tgfb2	transforming growth factor, beta 2
66	chr1	166048357	166048756	400	*	Distal Intergenic	1	165865154	166002678	137525	2	18986	ENSMUST00000160260.8	-45679	ENSMUSG00000026565	Pou2f1	POU domain, class 2, transcription factor 1
67	chr1	14918620	14919019	400	*	Promoter (<=1kb)	1	14872648	14918862	46215	2	277328	ENSMUST00000041447.4	0	ENSMUSG00000032769	Trpa1	transient receptor potential cation channel, subfamily A, member 1
68	chr1	39362154	39362553	400	*	3' UTR	1	39367842	39371911	4070	1	114641	ENSMUST00000086535.11	-5289	ENSMUSG00000073702	Rpl31	ribosomal protein L31
70	chr1	88584064	88584463	400	*	Distal Intergenic	1	88551517	88562167	10651	1	100503197	ENSMUST00000189394.1	32547	ENSMUSG00000100798	Gm19589	predicted gene, 19589
71	chr1	150099721	150100120	400	*	Promoter (<=1kb)	1	150100031	150108227	8197	1	19225	ENSMUST00000035065.8	0	ENSMUSG00000032487	Ptgs2	prostaglandin-endoperoxide synthase 2
72	chr1	34850122	34850521	400	*	Promoter (<=1kb)	1	34849992	34879580	29589	1	226971	ENSMUST00000027297.10	130	ENSMUSG00000026123	Plekhb2	pleckstrin homology domain containing, family B (evectins) member 2
73	chr1	134326524	134326923	400	*	Promoter (<=1kb)	1	134296784	134327266	30483	2	68507	ENSMUST00000186730.6	343	ENSMUSG00000026458	Ppfia4	protein tyrosine phosphatase, receptor type, f polypeptide (PTPRF), interacting protein (liprin), alpha 4
74	chr1	74951432	74951831	400	*	Promoter (<=1kb)	1	74945315	74951672	6358	2	16147	ENSMUST00000164097.3	0	ENSMUSG00000006538	Ihh	Indian hedgehog
75	chr1	134234935	134235334	400	*	Promoter (<=1kb)	1	134203397	134235364	31968	2	11539	ENSMUST00000187631.1	30	ENSMUSG00000042429	Adora1	adenosine A1 receptor
76	chr1	135374704	135375103	400	*	Promoter (<=1kb)	1	135373888	135375077	1190	2	77552	ENSMUST00000159181.1	0	ENSMUSG00000041889	Shisa4	shisa family member 4
77	chr1	184732049	184732448	400	*	Promoter (<=1kb)	1	184727140	184732619	5480	2	15284	ENSMUST00000048572.6	171	ENSMUSG00000039377	Hlx	H2.0-like homeobox
79	chr1	79858284	79858683	400	*	Promoter (<=1kb)	1	79794197	79858696	64500	2	20720	ENSMUST00000027467.10	13	ENSMUSG00000026249	Serpine2	serine (or cysteine) peptidase inhibitor, clade E, member 2
80	chr1	34678163	34678562	400	*	Promoter (<=1kb)	1	34678188	34812739	134552	1	226970	ENSMUST00000159747.8	0	ENSMUSG00000037509	Arhgef4	Rho guanine nucleotide exchange factor (GEF) 4
82	chr1	75422969	75423368	400	*	Promoter (<=1kb)	1	75423510	75427623	4114	1	11790	ENSMUST00000143679.1	-142	ENSMUSG00000026207	Speg	SPEG complex locus
83	chr1	55405840	55406239	400	*	Promoter (<=1kb)	1	55405921	55754285	348365	1	227120	ENSMUST00000042986.9	0	ENSMUSG00000038349	Plcl1	phospholipase C-like 1
84	chr1	21961409	21961808	400	*	Promoter (<=1kb)	1	21398403	21961581	563179	2	226922	ENSMUST00000029667.12	0	ENSMUSG00000028033	Kcnq5	potassium voltage-gated channel, subfamily Q, member 5
85	chr1	184890549	184890948	400	*	Distal Intergenic	1	184871926	184883218	11293	2	226777	ENSMUST00000048308.5	-7331	ENSMUSG00000039349	C130074G19Rik	RIKEN cDNA C130074G19 gene
86	chr1	14304748	14305147	400	*	Promoter (<=1kb)	1	14270707	14304628	33922	2	14048	ENSMUST00000185453.6	-120	ENSMUSG00000025932	Eya1	EYA transcriptional coactivator and phosphatase 1
89	chr10	18559346	18559745	400	*	Distal Intergenic	10	18539498	18546076	6579	2	56016	ENSMUST00000020000.6	-13270	ENSMUSG00000019853	Hebp2	heme binding protein 2
90	chr10	95719385	95719784	400	*	Exon (ENSMUST00000218396.1/ENSMUST00000218396.1, exon 3 of 3)	10	95547007	95564146	17140	2	71207	ENSMUST00000020217.6	-155239	ENSMUSG00000020029	Nudt4	nudix (nucleoside diphosphate linked moiety X)-type motif 4
91	chr10	79841234	79841633	400	*	Distal Intergenic	10	79829286	79830280	995	1	78906	ENSMUST00000218531.1	11948	ENSMUSG00000035852	Misp	mitotic spindle positioning
92	chr10	99461332	99461731	400	*	Intron (ENSMUST00000219484.1/ENSMUST00000219484.1, intron 1 of 2)	10	99609171	99658134	48964	1	100504202	ENSMUST00000218263.1	-147440	ENSMUSG00000111962	Gm20110	predicted gene, 20110
93	chr10	127152570	127152969	400	*	Distal Intergenic	10	127165225	127172330	7106	1	14421	ENSMUST00000006914.10	-12256	ENSMUSG00000006731	B4galnt1	beta-1,4-N-acetyl-galactosaminyl transferase 1
94	chr10	115833632	115834031	400	*	Intron (ENSMUST00000080630.10/216350, intron 4 of 8)	10	115817284	115849615	32332	1	216350	ENSMUST00000035563.14	16348	ENSMUSG00000034127	Tspan8	tetraspanin 8
95	chr10	127322755	127323154	400	*	Promoter (<=1kb)	10	127323707	127329943	6237	1	216445	ENSMUST00000219026.1	-553	ENSMUSG00000040345	Arhgap9	Rho GTPase activating protein 9
96	chr10	62527673	62528072	400	*	Promoter (<=1kb)	10	62493833	62527451	33619	2	19073	ENSMUST00000160987.7	-222	ENSMUSG00000020077	Srgn	serglycin
97	chr10	78004871	78005270	400	*	Promoter (3-4kb)	10	77996562	78001479	4918	2	18641	ENSMUST00000220064.1	-3392	ENSMUSG00000020277	Pfkl	phosphofructokinase, liver, B-type
98	chr10	60215319	60215718	400	*	Promoter (3-4kb)	10	60181532	60219260	37729	2	53374	ENSMUST00000135158.8	3542	ENSMUSG00000057337	Chst3	carbohydrate sulfotransferase 3
99	chr10	42108221	42108620	400	*	Distal Intergenic	10	41916807	42018442	101636	2	213402	ENSMUST00000161927.7	-89779	ENSMUSG00000071324	Armc2	armadillo repeat containing 2
100	chr10	88349580	88349979	400	*	Intron (ENSMUST00000156097.1/71712, intron 1 of 6)	10	88322804	88356996	34193	2	71712	ENSMUST00000156097.1	7017	ENSMUSG00000020057	Dram1	DNA-damage regulated autophagy modulator 1
101	chr10	44005771	44006170	400	*	Promoter (1-2kb)	10	43950638	44004369	53732	2	11630	ENSMUST00000020017.13	-1402	ENSMUSG00000019866	Crybg1	crystallin beta-gamma domain containing 1
102	chr10	18329539	18329938	400	*	Intron (ENSMUST00000207038.1/215819, intron 1 of 6)	10	18318985	18531973	212989	1	215819	ENSMUST00000207038.1	10554	ENSMUSG00000039835	Nhsl1	NHS-like 1
103	chr10	59974206	59974605	400	*	Distal Intergenic	10	59988404	59990383	1980	2	52717	ENSMUST00000182925.1	15778	ENSMUSG00000020107	Anapc16	anaphase promoting complex subunit 16
104	chr10	117417762	117418161	400	*	Distal Intergenic	10	117446015	117447493	1479	2	102634600	ENSMUST00000220189.1	29332	ENSMUSG00000112344	Gm32141	predicted gene, 32141
105	chr10	117571431	117571830	400	*	Distal Intergenic	10	117629500	117635373	5874	1	70574	ENSMUST00000138020.7	-57670	ENSMUSG00000020183	Cpm	carboxypeptidase M
106	chr10	80019510	80019909	400	*	Promoter (<=1kb)	10	80019653	80031468	11816	1	70719	ENSMUST00000043311.6	0	ENSMUSG00000035697	Arhgap45	Rho GTPase activating protein 45
107	chr10	127180051	127180450	400	*	Promoter (<=1kb)	10	127171393	127180582	9190	2	216441	ENSMUST00000221174.1	132	ENSMUSG00000040441	Slc26a10	solute carrier family 26, member 10
109	chr10	108113649	108114048	400	*	Distal Intergenic	10	108162193	108277351	115159	1	17931	ENSMUST00000219263.1	-48145	ENSMUSG00000019907	Ppp1r12a	protein phosphatase 1, regulatory subunit 12A
110	chr10	5194479	5194878	400	*	Promoter (<=1kb)	10	5117100	5194707	77608	2	64009	ENSMUST00000215467.1	0	ENSMUSG00000096054	Syne1	spectrin repeat containing, nuclear envelope 1
112	chr10	34483963	34484362	400	*	Promoter (<=1kb)	10	34483532	34606280	122749	1	14302	ENSMUST00000215594.1	431	ENSMUSG00000019779	Frk	fyn-related kinase
113	chr10	23894599	23894998	400	*	Promoter (<=1kb)	10	23894688	23905343	10656	1	22361	ENSMUST00000041416.7	0	ENSMUSG00000037440	Vnn1	vanin 1
114	chr10	120656861	120657260	400	*	Intron (ENSMUST00000219150.1/ENSMUST00000219150.1, intron 1 of 2)	10	120765732	120774481	8750	1	70874	ENSMUST00000219219.1	-108472	ENSMUSG00000044544	4921513I03Rik	RIKEN cDNA 4921513I03 gene
115	chr10	61978242	61978641	400	*	Promoter (<=1kb)	10	61848732	61978121	129390	2	12817	ENSMUST00000051826.13	-121	ENSMUSG00000058806	Col13a1	collagen, type XIII, alpha 1
116	chr10	111537089	111537488	400	*	Distal Intergenic	10	111507696	111508165	470	1	21664	ENSMUST00000186359.1	29393	ENSMUSG00000020205	Phlda1	pleckstrin homology like domain, family A, member 1
117	chr10	93688499	93688898	400	*	Intron (ENSMUST00000020204.4/57764, intron 3 of 9)	10	93674218	93683322	9105	2	100504069	ENSMUST00000147379.2	-5177	ENSMUSG00000085723	Gm15915	predicted gene 15915
118	chr10	84524782	84525181	400	*	Distal Intergenic	10	84526636	84534036	7401	2	216197	ENSMUST00000167671.1	8855	ENSMUSG00000046841	Ckap4	cytoskeleton-associated protein 4
119	chr10	97313325	97313724	400	*	Distal Intergenic	10	97423478	97423562	85	1	100628616	ENSMUST00000198473.1	-109754	ENSMUSG00000105557	Mir3966	microRNA 3966
120	chr10	120869180	120869579	400	*	Promoter (1-2kb)	10	120783894	120871152	87259	2	320183	ENSMUST00000130950.1	1573	ENSMUSG00000051236	Msrb3	methionine sulfoxide reductase B3
122	chr11	83448838	83449237	400	*	Intron (ENSMUST00000103209.9/118453, intron 3 of 7)	11	83440131	83440828	698	1	66330	ENSMUST00000188702.1	8707	ENSMUSG00000035085	1700020L24Rik	RIKEN cDNA 1700020L24 gene
123	chr11	23096135	23096534	400	*	Distal Intergenic	11	23152140	23166375	14236	1	76993	ENSMUST00000141678.1	-55606	ENSMUSG00000086366	1700061J23Rik	RIKEN cDNA 1700061J23 gene
124	chr11	84944520	84944919	400	*	Distal Intergenic	11	84957786	84962555	4770	1	12351	ENSMUST00000139416.1	-12867	ENSMUSG00000000805	Car4	carbonic anhydrase 4
125	chr11	63956675	63957074	400	*	Distal Intergenic	11	63964226	63968040	3815	1	78883	ENSMUST00000146915.1	-7152	ENSMUSG00000086359	9630013K17Rik	RIKEN cDNA 9630013K17 gene
126	chr11	101820352	101820751	400	*	Distal Intergenic	11	101769747	101785371	15625	2	18612	ENSMUST00000107176.7	-34981	ENSMUSG00000017724	Etv4	ets variant 4
127	chr11	69452459	69452858	400	*	Exon (ENSMUST00000035539.11/327954, exon 54 of 85)	11	69464610	69465694	1085	2	327954	ENSMUST00000151811.1	12836	ENSMUSG00000005237	Dnah2	dynein, axonemal, heavy chain 2
128	chr11	77763984	77764383	400	*	Promoter (<=1kb)	11	77763246	77865980	102735	1	360013	ENSMUST00000108375.8	738	ENSMUSG00000000631	Myo18a	myosin XVIIIA
129	chr11	83787083	83787482	400	*	Distal Intergenic	11	83774424	83778917	4494	1	217026	ENSMUST00000136572.1	12659	ENSMUSG00000000976	Heatr6	HEAT repeat containing 6
130	chr11	115071573	115071972	400	*	Distal Intergenic	11	115051917	115062177	10261	2	217306	ENSMUST00000062787.7	-9396	ENSMUSG00000048498	Cd300e	CD300E molecule
133	chr11	55418240	55418639	400	*	Promoter (1-2kb)	11	55394500	55419898	25399	2	20692	ENSMUST00000108858.7	1259	ENSMUSG00000018593	Sparc	secreted acidic cysteine rich glycoprotein
134	chr11	74610733	74611132	400	*	Promoter (<=1kb)	11	74383485	74610915	227431	2	380711	ENSMUST00000238457.1	0	ENSMUSG00000038807	Rap1gap2	RAP1 GTPase activating protein 2
135	chr11	101925332	101925731	400	*	Distal Intergenic	11	101952421	101960573	8153	1	73887	ENSMUST00000123249.1	-26690	ENSMUSG00000071818	4930417O22Rik	RIKEN cDNA 4930417O22 gene
136	chr11	50851517	50851916	400	*	Promoter (<=1kb)	11	50850986	50866177	15192	1	108072	ENSMUST00000000631.7	531	ENSMUSG00000000617	Grm6	glutamate receptor, metabotropic 6
137	chr11	83851279	83851678	400	*	Promoter (<=1kb)	11	83850874	83905816	54943	1	21410	ENSMUST00000108114.8	405	ENSMUSG00000020679	Hnf1b	HNF1 homeobox B
138	chr11	58928130	58928529	400	*	Distal Intergenic	11	58918057	58926965	8909	1	192194	ENSMUST00000108818.3	10073	ENSMUSG00000020490	Btnl10	butyrophilin-like 10
139	chr11	96113588	96113987	400	*	Promoter (1-2kb)	11	96099326	96111964	12639	2	76815	ENSMUST00000068686.12	-1624	ENSMUSG00000006056	Calcoco2	calcium binding and coiled-coil domain 2
141	chr11	101668241	101668640	400	*	Promoter (2-3kb)	11	101665541	101667832	2292	1	80981	ENSMUST00000039388.2	2700	ENSMUSG00000034936	Arl4d	ADP-ribosylation factor-like 4D
142	chr11	105919651	105920050	400	*	Exon (ENSMUST00000100330.9/77097, exon 25 of 26)	11	105935489	105936177	689	2	13056	ENSMUST00000146607.1	16127	ENSMUSG00000019590	Cyb561	cytochrome b-561
143	chr11	87756737	87757136	400	*	Promoter (<=1kb)	11	87756841	87756955	115	2	102466883	ENSMUST00000083486.2	0	ENSMUSG00000065420	Mir142b	microRNA 142b
145	chr11	67379949	67380348	400	*	Distal Intergenic	11	67364785	67369204	4420	1	544791	ENSMUST00000181027.1	15164	ENSMUSG00000060180	Myh13	myosin, heavy polypeptide 13, skeletal muscle
147	chr11	79752530	79752929	400	*	Distal Intergenic	11	79726400	79726511	112	1	723853	ENSMUST00000083555.1	26130	ENSMUSG00000065489	Mir365-2	microRNA 365-2
148	chr11	58969968	58970367	400	*	Intron (ENSMUST00000047697.11/56631, intron 4 of 6)	11	58963802	58973098	9297	1	56631	ENSMUST00000075141.6	6166	ENSMUSG00000036964	Trim17	tripartite motif-containing 17
149	chr11	88161448	88161847	400	*	Promoter (<=1kb)	11	88162261	88194140	31880	1	103841	ENSMUST00000154812.7	-414	ENSMUSG00000018378	Cuedc1	CUE domain containing 1
150	chr11	96203358	96203757	400	*	Distal Intergenic	11	96194316	96197447	3132	1	15408	ENSMUST00000062709.3	9042	ENSMUSG00000049604	Hoxb13	homeobox B13
151	chr11	69600453	69600852	400	*	Promoter (1-2kb)	11	69600666	69602741	2076	2	11932	ENSMUST00000138694.1	1889	ENSMUSG00000041329	Atp1b2	ATPase, Na+/K+ transporting, beta 2 polypeptide
152	chr11	115463533	115463932	400	*	Promoter (<=1kb)	11	115463800	115474398	10599	1	217316	ENSMUST00000133636.7	0	ENSMUSG00000045775	Slc16a5	solute carrier family 16 (monocarboxylic acid transporters), member 5
153	chr11	87748879	87749278	400	*	Distal Intergenic	11	87756864	87756927	64	1	387160	ENSMUST00000198092.1	-7586	ENSMUSG00000105196	Mir142	microRNA 142
154	chr11	101479036	101479435	400	*	Distal Intergenic	11	101468175	101471853	3679	1	11858	ENSMUST00000001347.6	10861	ENSMUSG00000001313	Rnd2	Rho family GTPase 2
157	chr11	32138009	32138408	400	*	Distal Intergenic	11	32095261	32101228	5968	2	104692	ENSMUST00000145338.1	-36781	ENSMUSG00000086386	Gm12108	predicted gene 12108
160	chr11	101881664	101882063	400	*	Intron (ENSMUST00000057054.7/17285, intron 1 of 2)	11	101877510	101894374	16865	2	17285	ENSMUST00000057054.7	12311	ENSMUSG00000001493	Meox1	mesenchyme homeobox 1
161	chr11	70459437	70459836	400	*	Promoter (<=1kb)	11	70459622	70466202	6581	1	574428	ENSMUST00000039093.9	0	ENSMUSG00000040829	Zmynd15	zinc finger, MYND-type containing 15
162	chr11	96271516	96271915	400	*	Promoter (<=1kb)	11	96271523	96276595	5073	1	15417	ENSMUST00000174042.2	0	ENSMUSG00000020875	Hoxb9	homeobox B9
163	chr11	63213953	63214352	400	*	Distal Intergenic	11	63133068	63158566	25499	1	18858	ENSMUST00000108700.1	80885	ENSMUSG00000018217	Pmp22	peripheral myelin protein 22
164	chr11	118975704	118976103	400	*	Distal Intergenic	11	118988188	118992841	4654	1	238011	ENSMUST00000092373.12	-12085	ENSMUSG00000046697	Enpp7	ectonucleotide pyrophosphatase/phosphodiesterase 7
165	chr11	94548946	94549345	400	*	Promoter (<=1kb)	11	94539798	94549199	9402	2	237926	ENSMUST00000040487.3	0	ENSMUSG00000039096	Rsad1	radical S-adenosyl methionine domain containing 1
166	chr11	70229540	70229939	400	*	Promoter (<=1kb)	11	70224128	70229739	5612	2	12029	ENSMUST00000000326.11	0	ENSMUSG00000000317	Bcl6b	B cell CLL/lymphoma 6, member B
167	chr11	63925092	63925491	400	*	Promoter (2-3kb)	11	63885792	63922290	36499	2	54710	ENSMUST00000094103.3	-2802	ENSMUSG00000070407	Hs3st3b1	heparan sulfate (glucosamine) 3-O-sulfotransferase 3B1
168	chr11	52294468	52294867	400	*	Distal Intergenic	11	52253236	52283331	30096	2	21414	ENSMUST00000109071.2	-11137	ENSMUSG00000000782	Tcf7	transcription factor 7, T cell specific
169	chr11	119258647	119259046	400	*	Promoter (<=1kb)	11	119258927	119265236	6310	1	207607	ENSMUST00000126652.1	0	ENSMUSG00000039963	Ccdc40	coiled-coil domain containing 40
170	chr11	87817238	87817637	400	*	Promoter (<=1kb)	11	87816569	87817505	937	2	76113	ENSMUST00000157004.1	0	ENSMUSG00000009356	Lpo	lactoperoxidase
171	chr11	89187098	89187497	400	*	Distal Intergenic	11	89075009	89092965	17957	1	217071	ENSMUST00000127186.1	112089	ENSMUSG00000072553	Gm525	predicted gene 525
173	chr11	90225266	90225665	400	*	Intron (ENSMUST00000124877.2/ENSMUST00000124877.2, intron 2 of 3)	11	90249456	90268465	19010	1	67468	ENSMUST00000107887.7	-23791	ENSMUSG00000003948	Mmd	monocyte to macrophage differentiation-associated
174	chr11	118609777	118610176	400	*	5' UTR	11	118502842	118569910	67069	2	52897	ENSMUST00000136551.2	-39867	ENSMUSG00000025576	Rbfox3	RNA binding protein, fox-1 homolog (C. elegans) 3
175	chr11	64122725	64123124	400	*	Distal Intergenic	11	64079582	64083259	3678	1	66456	ENSMUST00000146333.1	43143	ENSMUSG00000087497	2810001G20Rik	RIKEN cDNA 2810001G20 gene
176	chr11	102244901	102245300	400	*	Promoter (3-4kb)	11	102248882	102265187	16306	1	217216	ENSMUST00000100392.4	-3582	ENSMUSG00000034773	Hrob	homologous recombination factor with OB-fold
177	chr11	73324128	73324527	400	*	Promoter (<=1kb)	11	73315997	73324337	8341	2	11484	ENSMUST00000132774.1	0	ENSMUSG00000020774	Aspa	aspartoacylase
179	chr11	77947786	77948185	400	*	Promoter (3-4kb)	11	77951305	77954762	3458	1	20370	ENSMUST00000138346.1	-3120	ENSMUSG00000000632	Sez6	seizure related gene 6
180	chr11	43929495	43929894	400	*	Distal Intergenic	11	43776023	43901210	125188	2	11548	ENSMUST00000139906.1	-28285	ENSMUSG00000050541	Adra1b	adrenergic receptor, alpha 1b
181	chr11	77462265	77462664	400	*	Promoter (<=1kb)	11	77462411	77470484	8074	1	216961	ENSMUST00000102493.7	0	ENSMUSG00000020836	Coro6	coronin 6
182	chr11	67455215	67455614	400	*	Promoter (<=1kb)	11	67455437	67683460	228024	1	14457	ENSMUST00000108681.7	0	ENSMUSG00000033066	Gas7	growth arrest specific 7
183	chr11	110354679	110355078	400	*	Distal Intergenic	11	110325496	110337716	12221	2	217265	ENSMUST00000148984.1	-16963	ENSMUSG00000018800	Abca5	ATP-binding cassette, sub-family A (ABC1), member 5
184	chr11	117200718	117201117	400	*	Promoter (1-2kb)	11	117199661	117362325	162665	1	53860	ENSMUST00000093907.10	1057	ENSMUSG00000059248	Septin9	septin 9
185	chr11	59964575	59964974	400	*	Promoter (<=1kb)	11	59963181	59964944	1764	2	19416	ENSMUST00000062405.7	0	ENSMUSG00000049892	Rasd1	RAS, dexamethasone-induced 1
186	chr11	84068024	84068423	400	*	Promoter (<=1kb)	11	84048041	84068357	20317	2	56405	ENSMUST00000100705.10	0	ENSMUSG00000018648	Dusp14	dual specificity phosphatase 14
187	chr11	72266331	72266730	400	*	Promoter (<=1kb)	11	72241989	72266659	24671	2	237831	ENSMUST00000021161.13	0	ENSMUSG00000020805	Slc13a5	solute carrier family 13 (sodium-dependent citrate transporter), member 5
188	chr11	97152562	97152961	400	*	Promoter (1-2kb)	11	97148629	97151495	2867	2	73174	ENSMUST00000146374.2	-1067	ENSMUSG00000038517	Tbkbp1	TBK1 binding protein 1
189	chr11	103356153	103356552	400	*	Promoter (<=1kb)	11	103339229	103356361	17133	2	544817	ENSMUST00000136491.2	0	ENSMUSG00000034255	Arhgap27	Rho GTPase activating protein 27
190	chr11	101260391	101260790	400	*	Promoter (<=1kb)	11	101260567	101277409	16843	1	69847	ENSMUST00000139487.7	0	ENSMUSG00000035112	Wnk4	WNK lysine deficient protein kinase 4
191	chr11	78804089	78804488	400	*	Distal Intergenic	11	78826584	78846870	20287	1	66274	ENSMUST00000147875.8	-22096	ENSMUSG00000072640	Lyrm9	LYR motif containing 9
193	chr11	113172673	113173072	400	*	Promoter (<=1kb)	11	113043895	113173077	129183	2	72386	ENSMUST00000136438.7	5	ENSMUSG00000087259	2610035D17Rik	RIKEN cDNA 2610035D17 gene
194	chr11	79660622	79661021	400	*	Promoter (<=1kb)	11	79660562	79683498	22937	1	268451	ENSMUST00000155381.1	60	ENSMUSG00000017639	Rab11fip4	RAB11 family interacting protein 4 (class II)
197	chr11	95009722	95010121	400	*	Promoter (<=1kb)	11	95009879	95026087	16209	1	217125	ENSMUST00000055947.9	0	ENSMUSG00000047181	Samd14	sterile alpha motif domain containing 14
198	chr11	110274527	110274926	400	*	Intron (ENSMUST00000043961.11/217265, intron 36 of 38)	11	110236453	110251776	15324	2	76184	ENSMUST00000150988.1	-22751	ENSMUSG00000044749	Abca6	ATP-binding cassette, sub-family A (ABC1), member 6
200	chr11	79711219	79711618	400	*	Promoter (<=1kb)	11	79711969	79712034	66	1	387188	ENSMUST00000083461.1	-351	ENSMUSG00000065395	Mir193a	microRNA 193a
201	chr11	73281613	73282012	400	*	Exon (ENSMUST00000049676.2/246788, exon 7 of 18)	11	73267388	73300363	32976	1	246788	ENSMUST00000049676.2	14225	ENSMUSG00000043029	Trpv3	transient receptor potential cation channel, subfamily V, member 3
203	chr11	31949221	31949620	400	*	Distal Intergenic	11	31965592	31979651	14060	1	67592	ENSMUST00000102829.3	-15972	ENSMUSG00000020299	4930524B15Rik	RIKEN cDNA 4930524B15 gene
204	chr11	64472474	64472873	400	*	Intron (ENSMUST00000058652.5/15478, intron 1 of 1)	11	64435332	64522841	87510	1	15478	ENSMUST00000058652.5	37142	ENSMUSG00000047759	Hs3st3a1	heparan sulfate (glucosamine) 3-O-sulfotransferase 3A1
205	chr11	76647360	76647759	400	*	Distal Intergenic	11	76416734	76623558	206825	2	109934	ENSMUST00000238684.1	-23802	ENSMUSG00000017631	Abr	active BCR-related gene
206	chr11	31169415	31169814	400	*	Distal Intergenic	11	31058595	31061626	3032	1	65257	ENSMUST00000148808.1	110820	ENSMUSG00000020305	Asb3	ankyrin repeat and SOCS box-containing 3
207	chr11	87073572	87073971	400	*	Promoter (<=1kb)	11	87033867	87074062	40196	2	66569	ENSMUST00000020804.7	91	ENSMUSG00000061666	Gdpd1	glycerophosphodiester phosphodiesterase domain containing 1
208	chr11	78497184	78497583	400	*	Promoter (<=1kb)	11	78472330	78497458	25129	2	237868	ENSMUST00000108287.9	0	ENSMUSG00000050132	Sarm1	sterile alpha and HEAT/Armadillo motif containing 1
209	chr11	94392610	94393009	400	*	Promoter (<=1kb)	11	94343295	94392976	49682	2	76408	ENSMUST00000178136.7	0	ENSMUSG00000020865	Abcc3	ATP-binding cassette, sub-family C (CFTR/MRP), member 3
210	chr11	83462731	83463130	400	*	Promoter (<=1kb)	11	83440768	83463022	22255	2	118453	ENSMUST00000103209.9	0	ENSMUSG00000020682	Mmp28	matrix metallopeptidase 28 (epilysin)
211	chr11	72050879	72051278	400	*	Promoter (<=1kb)	11	72051109	72052049	941	2	327958	ENSMUST00000134210.1	771	ENSMUSG00000040543	Pitpnm3	PITPNM family member 3
212	chr11	100145193	100145592	400	*	Promoter (<=1kb)	11	100140810	100146120	5311	2	16669	ENSMUST00000007317.7	528	ENSMUSG00000020911	Krt19	keratin 19
213	chr11	96318737	96319136	400	*	Promoter (<=1kb)	11	96318267	96321638	3372	1	15412	ENSMUST00000049241.8	470	ENSMUSG00000038692	Hoxb4	homeobox B4
214	chr11	87764149	87764548	400	*	Promoter (<=1kb)	11	87764731	87766395	1665	1	207777	ENSMUST00000148422.1	-183	ENSMUSG00000034156	Tspoap1	TSPO associated protein 1
215	chr11	121035200	121035599	400	*	Promoter (3-4kb)	11	121036747	121039418	2672	2	12516	ENSMUST00000026159.5	3819	ENSMUSG00000025163	Cd7	CD7 antigen
217	chr11	102096984	102097383	400	*	Promoter (3-4kb)	11	102099930	102101310	1381	2	19064	ENSMUST00000170554.8	3927	ENSMUSG00000017316	Ppy	pancreatic polypeptide
218	chr11	76027369	76027768	400	*	Promoter (<=1kb)	11	76019194	76027782	8589	2	76566	ENSMUST00000021207.6	14	ENSMUSG00000020846	Rflnb	refilin B
220	chr11	85844304	85844703	400	*	Distal Intergenic	11	85832551	85841948	9398	1	21385	ENSMUST00000000095.6	11753	ENSMUSG00000000093	Tbx2	T-box 2
221	chr11	95120035	95120434	400	*	Promoter (<=1kb)	11	95120119	95125296	5178	1	13393	ENSMUST00000092768.6	0	ENSMUSG00000001510	Dlx3	distal-less homeobox 3
222	chr11	98786180	98786579	400	*	Distal Intergenic	11	98795516	98807859	12344	1	74026	ENSMUST00000037915.8	-8937	ENSMUSG00000052915	Msl1	male specific lethal 1
223	chr11	88820768	88821167	400	*	Distal Intergenic	11	88837012	88841540	4529	2	11640	ENSMUST00000153961.7	20373	ENSMUSG00000018428	Akap1	A kinase (PRKA) anchor protein 1
224	chr11	99041044	99041443	400	*	Promoter (<=1kb)	11	99041244	99054392	13149	1	16010	ENSMUST00000017637.12	0	ENSMUSG00000017493	Igfbp4	insulin-like growth factor binding protein 4
225	chr11	95914568	95914967	400	*	Promoter (<=1kb)	11	95865943	95914891	48949	2	14422	ENSMUST00000038343.6	0	ENSMUSG00000013418	B4galnt2	beta-1,4-N-acetyl-galactosaminyl transferase 2
227	chr11	98283919	98284318	400	*	Distal Intergenic	11	98262606	98262662	57	1	100628613	ENSMUST00000175435.1	21313	ENSMUSG00000093176	Mir5119	microRNA 5119
229	chr11	19026769	19027168	400	*	Distal Intergenic	11	18879817	19018985	139169	2	17268	ENSMUST00000144988.7	-7784	ENSMUSG00000020160	Meis1	Meis homeobox 1
231	chr11	100860135	100860534	400	*	Promoter (<=1kb)	11	100860345	100863220	2876	1	20850	ENSMUST00000138083.7	0	ENSMUSG00000004043	Stat5a	signal transducer and activator of transcription 5A
234	chr11	87578342	87578741	400	*	Promoter (<=1kb)	11	87578401	87590539	12139	1	18952	ENSMUST00000107962.7	0	ENSMUSG00000020486	Septin4	septin 4
236	chr11	94521224	94521623	400	*	Promoter (<=1kb)	11	94501347	94521742	20396	2	104601	ENSMUST00000093945.9	119	ENSMUSG00000039110	Mycbpap	MYCBP associated protein
237	chr11	105112214	105112613	400	*	Promoter (<=1kb)	11	105112656	105117535	4880	1	70894	ENSMUST00000154543.1	-43	ENSMUSG00000020690	Efcab3	EF-hand calcium binding domain 3
239	chr11	96284297	96284696	400	*	Promoter (1-2kb)	11	96282725	96284693	1969	1	15416	ENSMUST00000168043.1	1572	ENSMUSG00000056648	Hoxb8	homeobox B8
240	chr11	96861693	96862092	400	*	Distal Intergenic	11	96854131	96861203	7073	1	56358	ENSMUST00000147710.1	7562	ENSMUSG00000018672	Copz2	coatomer protein complex, subunit zeta 2
241	chr11	72361890	72362289	400	*	Promoter (<=1kb)	11	72344722	72361873	17152	2	21689	ENSMUST00000108503.8	-17	ENSMUSG00000020799	Tekt1	tektin 1
242	chr11	102026608	102027007	400	*	Promoter (<=1kb)	11	101999652	102026934	27283	2	13384	ENSMUST00000132094.7	0	ENSMUSG00000052373	Mpp3	membrane protein, palmitoylated 3 (MAGUK p55 subfamily member 3)
243	chr11	103773930	103774329	400	*	Promoter (<=1kb)	11	103774150	103817957	43808	1	22415	ENSMUST00000000127.5	0	ENSMUSG00000000125	Wnt3	wingless-type MMTV integration site family, member 3
244	chr11	102146344	102146743	400	*	Promoter (<=1kb)	11	102146366	102149477	3112	1	217214	ENSMUST00000147252.1	0	ENSMUSG00000048217	Nags	N-acetylglutamate synthase
245	chr11	70075703	70076102	400	*	Distal Intergenic	11	70092644	70106187	13544	1	11890	ENSMUST00000102572.7	-16542	ENSMUSG00000040963	Asgr2	asialoglycoprotein receptor 2
246	chr11	96286701	96287100	400	*	Promoter (<=1kb)	11	96286623	96290162	3540	1	15415	ENSMUST00000049352.7	78	ENSMUSG00000038721	Hoxb7	homeobox B7
247	chr11	96345725	96346124	400	*	Promoter (1-2kb)	11	96345481	96347923	2443	2	102632302	ENSMUST00000131275.2	1799	NA	Hoxb3os	homeobox B3 and homeobox B2, opposite strand
249	chr11	70351627	70352026	400	*	Promoter (<=1kb)	11	70344152	70352031	7880	2	11687	ENSMUST00000019068.6	5	ENSMUSG00000018924	Alox15	arachidonate 15-lipoxygenase
250	chr11	68432037	68432436	400	*	Promoter (<=1kb)	11	68432121	68497849	65729	1	320207	ENSMUST00000021283.7	0	ENSMUSG00000020901	Pik3r5	phosphoinositide-3-kinase regulatory subunit 5
252	chr11	59289463	59289862	400	*	Promoter (<=1kb)	11	59248033	59290752	42720	2	22416	ENSMUST00000010044.7	890	ENSMUSG00000009900	Wnt3a	wingless-type MMTV integration site family, member 3A
253	chr11	84525424	84525823	400	*	Promoter (<=1kb)	11	84518284	84525535	7252	2	16869	ENSMUST00000018842.13	0	ENSMUSG00000018698	Lhx1	LIM homeobox protein 1
254	chr11	78408301	78408700	400	*	Intron (ENSMUST00000001122.5/20500, intron 1 of 11)	11	78397087	78422217	25131	2	20500	ENSMUST00000001122.5	13517	ENSMUSG00000001095	Slc13a2	solute carrier family 13 (sodium-dependent dicarboxylate transporter), member 2
255	chr11	121014859	121015258	400	*	Distal Intergenic	11	120961749	120991330	29582	2	104318	ENSMUST00000018274.9	-23529	ENSMUSG00000025162	Csnk1d	casein kinase 1, delta
256	chr11	90417684	90418083	400	*	Distal Intergenic	11	90336536	90390895	54360	2	217082	ENSMUST00000004051.7	-26789	ENSMUSG00000003949	Hlf	hepatic leukemia factor
257	chr11	65270020	65270419	400	*	Promoter (<=1kb)	11	65176574	65269989	93416	2	214384	ENSMUST00000108695.8	-31	ENSMUSG00000020542	Myocd	myocardin
258	chr11	96332715	96333114	400	*	Promoter (4-5kb)	11	96328062	96344303	16242	1	15410	ENSMUST00000123091.7	4653	ENSMUSG00000048763	Hoxb3	homeobox B3
259	chr12	31265494	31265893	400	*	Promoter (<=1kb)	12	31265297	31266793	1497	1	16777	ENSMUST00000170495.1	197	ENSMUSG00000002900	Lamb1	laminin B1
260	chr12	76072247	76072646	400	*	Promoter (<=1kb)	12	76072016	76094436	22421	1	319565	ENSMUST00000131480.7	231	ENSMUSG00000063450	Syne2	spectrin repeat containing, nuclear envelope 2
261	chr12	102283056	102283455	400	*	Promoter (<=1kb)	12	102283167	102363068	79902	1	217835	ENSMUST00000101114.10	0	ENSMUSG00000044456	Rin3	Ras and Rab interactor 3
262	chr12	15115854	15116253	400	*	Intron (ENSMUST00000222288.1/ENSMUST00000222288.1, intron 8 of 10)	12	15040194	15051598	11405	2	73972	ENSMUST00000220988.1	-64256	ENSMUSG00000113644	4930448C13Rik	RIKEN cDNA 4930448C13 gene
263	chr12	80091417	80091816	400	*	Exon (ENSMUST00000219740.1/ENSMUST00000219740.1, exon 1 of 2)	12	80108756	80112994	4239	2	12192	ENSMUST00000219642.1	21178	ENSMUSG00000021127	Zfp36l1	zinc finger protein 36, C3H type-like 1
264	chr12	87026395	87026794	400	*	Promoter (<=1kb)	12	87026564	87090033	63470	1	217733	ENSMUST00000110187.7	0	ENSMUSG00000034145	Tmem63c	transmembrane protein 63c
265	chr12	73953242	73953641	400	*	Intron (ENSMUST00000221833.1/75627, intron 1 of 2)	12	73964481	73967999	3519	1	75627	ENSMUST00000222025.1	-10840	ENSMUSG00000021113	Snapc1	small nuclear RNA activating complex, polypeptide 1
266	chr12	112106771	112107170	400	*	Promoter (<=1kb)	12	112106869	112116527	9659	1	104816	ENSMUST00000223412.1	0	ENSMUSG00000037686	Aspg	asparaginase
267	chr12	102423039	102423438	400	*	Promoter (<=1kb)	12	102394084	102423769	29686	2	19141	ENSMUST00000110020.7	331	ENSMUSG00000021190	Lgmn	legumain
268	chr12	79034997	79035396	400	*	Promoter (<=1kb)	12	79035636	79080629	44994	1	211945	ENSMUST00000219956.1	-240	ENSMUSG00000060716	Plekhh1	pleckstrin homology domain containing, family H (with MyTH4 domain) member 1
269	chr12	72441798	72442197	400	*	Promoter (<=1kb)	12	72441866	72497239	55374	1	78257	ENSMUST00000161284.2	0	ENSMUSG00000021090	Lrrc9	leucine rich repeat containing 9
270	chr12	72408191	72408590	400	*	Promoter (<=1kb)	12	72211752	72409054	197303	2	104001	ENSMUST00000078505.13	464	ENSMUSG00000021087	Rtn1	reticulon 1
271	chr12	107980224	107980623	400	*	Intron (ENSMUST00000066060.10/58208, intron 2 of 3)	12	107915222	108003414	88193	2	58208	ENSMUST00000109887.7	22791	ENSMUSG00000048251	Bcl11b	B cell leukemia/lymphoma 11B
273	chr12	57515755	57516154	400	*	Distal Intergenic	12	57540628	57546121	5494	2	15375	ENSMUST00000044380.7	29967	ENSMUSG00000035451	Foxa1	forkhead box A1
274	chr12	70903187	70903586	400	*	Distal Intergenic	12	70894823	70897916	3094	1	319710	ENSMUST00000222045.1	8364	ENSMUSG00000048285	Frmd6	FERM domain containing 6
275	chr12	105718503	105718902	400	*	Promoter (<=1kb)	12	105718856	105739243	20388	1	78801	ENSMUST00000221981.1	0	ENSMUSG00000041323	Ak7	adenylate kinase 7
276	chr12	112503189	112503588	400	*	Exon (ENSMUST00000066791.6/104885, exon 3 of 4)	12	112500189	112511172	10984	2	104885	ENSMUST00000066791.6	7584	ENSMUSG00000054013	Tmem179	transmembrane protein 179
277	chr12	111504794	111505193	400	*	Distal Intergenic	12	111484609	111485823	1215	2	212539	ENSMUST00000010673.6	-18971	ENSMUSG00000010529	Gm266	predicted gene 266
278	chr12	111271393	111271792	400	*	Promoter (<=1kb)	12	111271095	111276426	5332	1	93835	ENSMUST00000021707.7	298	ENSMUSG00000021278	Amn	amnionless
281	chr12	27338919	27339318	400	*	Promoter (3-4kb)	12	27334264	27342574	8311	2	20666	ENSMUST00000079063.6	3256	ENSMUSG00000063632	Sox11	SRY (sex determining region Y)-box 11
282	chr12	71342407	71342806	400	*	Exon (ENSMUST00000221224.1/ENSMUST00000221224.1, exon 3 of 3)	12	71309984	71318894	8911	1	59036	ENSMUST00000150639.1	32423	ENSMUSG00000044548	Dact1	dishevelled-binding antagonist of beta-catenin 1
283	chr12	17176069	17176468	400	*	Promoter (<=1kb)	12	17172100	17176888	4789	2	382571	ENSMUST00000170580.2	420	ENSMUSG00000051726	Kcnf1	potassium voltage-gated channel, subfamily F, member 1
284	chr12	111442570	111442969	400	*	Promoter (<=1kb)	12	111442658	111454678	12021	1	21928	ENSMUST00000109792.7	0	ENSMUSG00000021281	Tnfaip2	tumor necrosis factor, alpha-induced protein 2
286	chr13	62858296	62858695	400	*	Promoter (<=1kb)	13	62836877	62858422	21546	2	14120	ENSMUST00000021907.8	0	ENSMUSG00000021456	Fbp2	fructose bisphosphatase 2
287	chr13	31559211	31559610	400	*	Promoter (3-4kb)	13	31556134	31560976	4843	1	15220	ENSMUST00000042118.10	3077	ENSMUSG00000038415	Foxq1	forkhead box Q1
288	chr13	115101695	115102094	400	*	Promoter (<=1kb)	13	115088356	115101921	13566	2	105083	ENSMUST00000224997.1	0	ENSMUSG00000042275	Pelo	pelota mRNA surveillance and ribosome rescue factor
290	chr13	98016053	98016452	400	*	Promoter (<=1kb)	13	97899469	98016417	116949	2	110596	ENSMUST00000238746.1	0	ENSMUSG00000021662	Arhgef28	Rho guanine nucleotide exchange factor (GEF) 28
291	chr13	110395172	110395571	400	*	Promoter (<=1kb)	13	110395048	110397724	2677	1	20620	ENSMUST00000223756.1	124	ENSMUSG00000021701	Plk2	polo like kinase 2
292	chr13	93687625	93688024	400	*	Intron (ENSMUST00000048001.7/74129, intron 3 of 15)	13	93674433	93752833	78401	1	74129	ENSMUST00000048001.7	13192	ENSMUSG00000042102	Dmgdh	dimethylglycine dehydrogenase precursor
293	chr13	38311946	38312345	400	*	Distal Intergenic	13	38345107	38500302	155196	1	12161	ENSMUST00000171970.2	-32762	ENSMUSG00000039004	Bmp6	bone morphogenetic protein 6
294	chr13	48490759	48491158	400	*	Exon (ENSMUST00000177530.7/67911, exon 5 of 5)	13	48489202	48506939	17738	2	67911	ENSMUST00000167682.7	15781	ENSMUSG00000050954	Zfp169	zinc finger protein 169
295	chr13	53470416	53470815	400	*	Promoter (2-3kb)	13	53466884	53473074	6191	2	17702	ENSMUST00000021922.9	2259	ENSMUSG00000021469	Msx2	msh homeobox 2
296	chr13	104863532	104863931	400	*	Promoter (<=1kb)	13	104845283	104863893	18611	2	77803	ENSMUST00000043061.4	0	ENSMUSG00000042655	Shisal2b	shisa like 2B
297	chr13	113046040	113046439	400	*	Promoter (<=1kb)	13	113042753	113046393	3641	2	69590	ENSMUST00000231962.1	0	ENSMUSG00000021760	Gpx8	glutathione peroxidase 8 (putative)
299	chr13	99152598	99152997	400	*	Distal Intergenic	13	99184823	99250656	65834	1	238803	ENSMUST00000056558.9	-31826	ENSMUSG00000050919	Zfp366	zinc finger protein 366
300	chr13	7175398	7175797	400	*	Exon (ENSMUST00000221816.1/ENSMUST00000221816.1, exon 1 of 5)	13	6579768	6648777	69010	2	56421	ENSMUST00000138703.7	-526621	ENSMUSG00000021196	Pfkp	phosphofructokinase, platelet
301	chr13	33004229	33004628	400	*	Promoter (<=1kb)	13	33004541	33017955	13415	1	20723	ENSMUST00000006391.4	0	ENSMUSG00000045827	Serpinb9	serine (or cysteine) peptidase inhibitor, clade B, member 9
302	chr13	42916346	42916745	400	*	Intron (ENSMUST00000128646.7/218194, intron 3 of 13)	13	42866834	42956675	89842	1	218194	ENSMUST00000127859.1	49512	ENSMUSG00000054728	Phactr1	phosphatase and actin regulator 1
303	chr13	40749568	40749967	400	*	Distal Intergenic	13	40716605	40738376	21772	2	21418	ENSMUST00000223869.1	-11192	ENSMUSG00000021359	Tfap2a	transcription factor AP-2, alpha
304	chr13	118714669	118715068	400	*	Promoter (<=1kb)	13	118714699	118792115	77417	1	14165	ENSMUST00000022246.8	0	ENSMUSG00000021732	Fgf10	fibroblast growth factor 10
305	chr13	93102003	93102402	400	*	Intron (ENSMUST00000062122.3/76469, intron 1 of 12)	13	93094833	93098968	4136	1	408254	ENSMUST00000224009.1	7170	ENSMUSG00000114968	A630019I02Rik	RIKEN cDNA A630019I02 gene
306	chr13	34644403	34644802	400	*	Promoter (3-4kb)	13	34628868	34648568	19701	2	66895	ENSMUST00000152392.1	3766	ENSMUSG00000021411	Pxdc1	PX domain containing 1
309	chr13	31625785	31626184	400	*	Promoter (<=1kb)	13	31625816	31631403	5588	1	14238	ENSMUST00000042054.2	0	ENSMUSG00000038402	Foxf2	forkhead box F2
310	chr13	104286684	104287083	400	*	Promoter (<=1kb)	13	104287835	104496695	208861	1	108154	ENSMUST00000224784.1	-752	ENSMUSG00000046169	Adamts6	a disintegrin-like and metallopeptidase (reprolysin type) with thrombospondin type 1 motif, 6
311	chr13	59829419	59829818	400	*	Intron (ENSMUST00000224737.1/ENSMUST00000224737.1, intron 2 of 2)	13	59771561	59823147	51587	2	214290	ENSMUST00000071703.5	-6272	ENSMUSG00000035248	Tut7	terminal uridylyl transferase 7
313	chr13	83518239	83518638	400	*	Promoter (4-5kb)	13	83523473	83625393	101921	1	17260	ENSMUST00000196493.4	-4835	ENSMUSG00000005583	Mef2c	myocyte enhancer factor 2C
314	chr13	94173908	94174307	400	*	Promoter (<=1kb)	13	94173992	94195409	21418	1	218454	ENSMUST00000121618.1	0	ENSMUSG00000045312	Lhfpl2	lipoma HMGIC fusion partner-like 2
315	chr13	93674277	93674676	400	*	Promoter (<=1kb)	13	93655720	93674302	18583	2	64918	ENSMUST00000015941.7	0	ENSMUSG00000042118	Bhmt2	betaine-homocysteine methyltransferase 2
317	chr13	48336180	48336579	400	*	Distal Intergenic	13	48272413	48273884	1472	2	320315	ENSMUST00000180777.2	-62296	ENSMUSG00000097326	A330048O09Rik	RIKEN cDNA A330048O09 gene
318	chr14	7808688	7809087	400	*	Distal Intergenic	14	7817957	7951588	133632	1	286940	ENSMUST00000052678.8	-8870	ENSMUSG00000025278	Flnb	filamin, beta
319	chr14	63255773	63256172	400	*	Intron (ENSMUST00000132122.1/14463, intron 1 of 1)	14	63198922	63245271	46350	2	14463	ENSMUST00000067417.9	-10502	ENSMUSG00000021944	Gata4	GATA binding protein 4
320	chr14	70191865	70192264	400	*	Exon (ENSMUST00000227653.1/20410, exon 12 of 21)	14	70180932	70204623	23692	2	20410	ENSMUST00000227259.1	12359	ENSMUSG00000022091	Sorbs3	sorbin and SH3 domain containing 3
321	chr14	73401815	73402214	400	*	Distal Intergenic	14	73362226	73385289	23064	2	16432	ENSMUST00000022704.8	-16526	ENSMUSG00000022108	Itm2b	integral membrane protein 2B
322	chr14	63342893	63343292	400	*	Intron (ENSMUST00000226066.1/ENSMUST00000226066.1, intron 1 of 1)	14	63374224	63376418	2195	2	12143	ENSMUST00000224965.1	33126	ENSMUSG00000014453	Blk	B lymphoid kinase
323	chr14	54431719	54432118	400	*	Promoter (<=1kb)	14	54431664	54436160	4497	1	17387	ENSMUST00000197947.1	55	ENSMUSG00000000957	Mmp14	matrix metallopeptidase 14 (membrane-inserted)
325	chr14	105802982	105803381	400	*	Distal Intergenic	14	105891947	105896819	4873	2	24064	ENSMUST00000022709.5	93438	ENSMUSG00000022114	Spry2	sprouty RTK signaling antagonist 2
326	chr14	47515274	47515673	400	*	Intron (ENSMUST00000226395.1/78938, intron 2 of 3)	14	47507352	47531955	24604	1	78938	ENSMUST00000165714.1	7922	ENSMUSG00000037536	Fbxo34	F-box protein 34
327	chr14	45539974	45540373	400	*	Promoter (3-4kb)	14	45543675	45562933	19259	1	67651	ENSMUST00000226815.1	-3302	ENSMUSG00000115324	4930527F14Rik	RIKEN cDNA 4930527F14 gene
328	chr14	70781110	70781509	400	*	Promoter (4-5kb)	14	70776710	70777595	886	1	13449	ENSMUST00000164691.1	4400	ENSMUSG00000022102	Dok2	docking protein 2
329	chr14	76541181	76541580	400	*	Intron (ENSMUST00000064517.8/72661, intron 2 of 2)	14	76539570	76556492	16923	2	72661	ENSMUST00000227957.1	14912	ENSMUSG00000052584	Serp2	stress-associated endoplasmic reticulum protein family member 2
330	chr14	56402647	56403046	400	*	Promoter (<=1kb)	14	56402697	56463432	60736	1	30054	ENSMUST00000223627.1	0	ENSMUSG00000000365	Rnf17	ring finger protein 17
331	chr14	70519849	70520248	400	*	Promoter (<=1kb)	14	70474558	70520149	45592	2	12153	ENSMUST00000226906.1	0	ENSMUSG00000022098	Bmp1	bone morphogenetic protein 1
332	chr14	47856905	47857304	400	*	Distal Intergenic	14	47898851	47915716	16866	1	73961	ENSMUST00000226143.1	-41547	ENSMUSG00000115609	4930447J18Rik	RIKEN cDNA 4930447J18 gene
333	chr14	41004139	41004538	400	*	Promoter (<=1kb)	14	40994526	41004533	10008	2	70564	ENSMUST00000153830.7	0	ENSMUSG00000021792	Prxl2a	peroxiredoxin like 2A
334	chr14	118369282	118369681	400	*	Promoter (3-4kb)	14	118365878	118398170	32293	1	73306	ENSMUST00000186060.1	3404	ENSMUSG00000099911	1700044C05Rik	RIKEN cDNA 1700044C05 gene
335	chr14	51012069	51012468	400	*	Promoter (4-5kb)	14	51007929	51010757	2829	1	75019	ENSMUST00000022424.7	4140	ENSMUSG00000021872	Rnase10	ribonuclease, RNase A family, 10 (non-active)
336	chr14	64914973	64915372	400	*	Intron (ENSMUST00000022544.13/219150, intron 1 of 10)	14	64823169	64903266	80098	2	219150	ENSMUST00000177326.7	-11707	ENSMUSG00000021972	Hmbox1	homeobox containing 1
337	chr14	120875588	120875987	400	*	Distal Intergenic	14	120911224	120947999	36776	1	70572	ENSMUST00000032898.8	-35237	ENSMUSG00000030662	Ipo5	importin 5
338	chr14	63943543	63943942	400	*	Promoter (<=1kb)	14	63943673	63950732	7060	1	20680	ENSMUST00000079652.6	0	ENSMUSG00000063060	Sox7	SRY (sex determining region Y)-box 7
339	chr14	67188820	67189219	400	*	Intron (ENSMUST00000225163.1/ENSMUST00000225163.1, intron 2 of 6)	14	67233292	67429777	196486	1	13592	ENSMUST00000022637.13	-44073	ENSMUSG00000022053	Ebf2	early B cell factor 2
340	chr14	40449664	40450063	400	*	Distal Intergenic	14	40813789	40853305	39517	2	328381	ENSMUST00000070328.9	403242	ENSMUSG00000037833	Sh2d4b	SH2 domain containing 4B
341	chr14	25604202	25604601	400	*	Promoter (2-3kb)	14	25607357	25643657	36301	1	328365	ENSMUST00000160190.1	-2756	ENSMUSG00000007817	Zmiz1	zinc finger, MIZ-type containing 1
342	chr14	20892200	20892599	400	*	Distal Intergenic	14	20929398	20998781	69384	1	22330	ENSMUST00000226113.1	-36799	ENSMUSG00000021823	Vcl	vinculin
344	chr14	24206951	24207350	400	*	Intron (ENSMUST00000073687.12/71228, intron 1 of 30)	14	24133953	24177789	43837	2	71228	ENSMUST00000042009.12	-29162	ENSMUSG00000021782	Dlg5	discs large MAGUK scaffold protein 5
345	chr14	69994704	69995103	400	*	Intron (ENSMUST00000022678.4/73523, intron 4 of 6)	14	70077203	70079955	2753	1	13655	ENSMUST00000035908.2	-82100	ENSMUSG00000033730	Egr3	early growth response 3
346	chr14	19976901	19977300	400	*	Promoter (<=1kb)	14	19872559	19977249	104691	2	14702	ENSMUST00000160013.7	0	ENSMUSG00000043004	Gng2	guanine nucleotide binding protein (G protein), gamma 2
347	chr14	29722194	29722593	400	*	Promoter (<=1kb)	14	28904943	29721864	816922	2	12294	ENSMUST00000022567.8	-330	ENSMUSG00000021991	Cacna2d3	calcium channel, voltage-dependent, alpha2/delta subunit 3
348	chr14	57998905	57999304	400	*	Promoter (<=1kb)	14	57916261	57999262	83002	2	68514	ENSMUST00000022543.9	0	ENSMUSG00000021973	Micu2	mitochondrial calcium uptake 2
350	chr14	55788314	55788713	400	*	Promoter (<=1kb)	14	55787126	55788392	1267	2	56532	ENSMUST00000228326.1	0	ENSMUSG00000022221	Ripk3	receptor-interacting serine-threonine kinase 3
351	chr14	61681625	61682024	400	*	Promoter (<=1kb)	14	61603472	61682302	78831	2	668253	ENSMUST00000183066.7	278	ENSMUSG00000097589	Dleu2	deleted in lymphocytic leukemia, 2
352	chr14	118236449	118236848	400	*	Promoter (<=1kb)	14	118236880	118261199	24320	1	105245869	ENSMUST00000163396.1	-32	ENSMUSG00000090534	Gm4675	predicted gene 4675
353	chr14	121052705	121053104	400	*	Intron (ENSMUST00000135010.7/223254, intron 1 of 7)	14	121035564	121283744	248181	1	223254	ENSMUST00000026635.7	17141	ENSMUSG00000025555	Farp1	FERM, RhoGEF (Arhgef) and pleckstrin domain protein 1 (chondrocyte-derived)
355	chr14	19803247	19803646	400	*	Promoter (1-2kb)	14	19805236	19808105	2870	1	18074	ENSMUST00000224057.1	-1590	ENSMUSG00000021806	Nid2	nidogen 2
356	chr14	32513533	32513932	400	*	Promoter (<=1kb)	14	32513530	32542751	29222	1	319955	ENSMUST00000228017.1	3	ENSMUSG00000054051	Ercc6	excision repair cross-complementing rodent repair deficiency, complementation group 6
358	chr14	76740007	76740406	400	*	Distal Intergenic	14	76760131	76762217	2087	1	73883	ENSMUST00000228541.1	-19725	ENSMUSG00000115709	4930431P22Rik	RIKEN cDNA 4930431P22 gene
359	chr14	8002924	8003323	400	*	Promoter (<=1kb)	14	8002966	8055861	52896	1	66082	ENSMUST00000026313.3	0	ENSMUSG00000025277	Abhd6	abhydrolase domain containing 6
360	chr14	104522152	104522551	400	*	Promoter (<=1kb)	14	104506283	104522622	16340	2	72486	ENSMUST00000228210.1	71	ENSMUSG00000022120	Obi1	ORC ubiquitin ligase 1
361	chr14	120276878	120277277	400	*	Promoter (1-2kb)	14	120275730	120328406	52677	1	105559	ENSMUST00000227508.1	1148	ENSMUSG00000022139	Mbnl2	muscleblind like splicing factor 2
362	chr14	34611259	34611658	400	*	Distal Intergenic	14	34592343	34600142	7800	2	30044	ENSMUST00000022331.2	-11117	ENSMUSG00000021799	Opn4	opsin 4 (melanopsin)
365	chr14	70176612	70177011	400	*	Promoter (<=1kb)	14	70164231	70176819	12589	2	213019	ENSMUST00000153735.7	0	ENSMUSG00000022090	Pdlim2	PDZ and LIM domain 2
366	chr14	31963212	31963611	400	*	Distal Intergenic	14	32028989	32062197	33209	1	78754	ENSMUST00000022460.10	-65378	ENSMUSG00000021903	Galnt15	polypeptide N-acetylgalactosaminyltransferase 15
367	chr14	46882907	46883306	400	*	Promoter (<=1kb)	14	46882980	47102223	219244	1	74480	ENSMUST00000228404.1	0	ENSMUSG00000021838	Samd4	sterile alpha motif domain containing 4
368	chr14	69204446	69204845	400	*	Distal Intergenic	14	69190638	69194662	4025	1	18095	ENSMUST00000022646.8	13808	ENSMUSG00000022061	Nkx3-1	NK3 homeobox 1
369	chr14	78120323	78120722	400	*	Distal Intergenic	14	78081021	78089007	7987	2	219170	ENSMUST00000066437.4	-31316	ENSMUSG00000045655	Fam216b	family with sequence similarity 216, member B
370	chr14	56575586	56575985	400	*	Promoter (<=1kb)	14	56575619	56659794	84176	1	328417	ENSMUST00000161553.1	0	ENSMUSG00000054509	Parp4	poly (ADP-ribose) polymerase family, member 4
372	chr14	54714508	54714907	400	*	Promoter (2-3kb)	14	54710360	54712174	1815	2	110794	ENSMUST00000064290.7	-2334	ENSMUSG00000052435	Cebpe	CCAAT/enhancer binding protein (C/EBP), epsilon
373	chr14	65968659	65969058	400	*	Promoter (<=1kb)	14	65968654	65972537	3884	1	12759	ENSMUST00000146990.1	5	ENSMUSG00000022037	Clu	clusterin
374	chr14	44989079	44989478	400	*	Promoter (<=1kb)	14	44955217	44989624	34408	2	73895	ENSMUST00000227028.1	146	ENSMUSG00000075042	4930431P03Rik	RIKEN cDNA 4930431P03 gene
375	chr14	33214023	33214422	400	*	Promoter (<=1kb)	14	33214026	33217109	3084	1	239027	ENSMUST00000165792.2	0	ENSMUSG00000063506	Arhgap22	Rho GTPase activating protein 22
376	chr14	21074446	21074845	400	*	Promoter (1-2kb)	14	21076152	21448562	372411	1	11534	ENSMUST00000224069.1	-1307	ENSMUSG00000039197	Adk	adenosine kinase
377	chr14	103349579	103349978	400	*	Promoter (2-3kb)	14	103311695	103346814	35120	2	105689	ENSMUST00000162537.1	-2765	ENSMUSG00000033004	Mycbp2	MYC binding protein 2, E3 ubiquitin protein ligase
378	chr14	72869477	72869876	400	*	Distal Intergenic	14	72537946	72710003	172058	2	319448	ENSMUST00000089017.11	-159474	ENSMUSG00000033487	Fndc3a	fibronectin type III domain containing 3A
379	chr14	70428806	70429205	400	*	Promoter (<=1kb)	14	70372477	70429094	56618	2	57746	ENSMUST00000048129.5	0	ENSMUSG00000033644	Piwil2	piwi-like RNA-mediated gene silencing 2
380	chr14	119099063	119099462	400	*	Promoter (<=1kb)	14	118985039	119099430	114392	2	66435	ENSMUST00000156203.7	0	ENSMUSG00000042104	Uggt2	UDP-glucose glycoprotein glucosyltransferase 2
381	chr14	65266279	65266678	400	*	Promoter (<=1kb)	14	65266618	65323971	57354	1	50759	ENSMUST00000224629.1	0	ENSMUSG00000034532	Fbxo16	F-box protein 16
383	chr14	23169032	23169431	400	*	Distal Intergenic	14	23038194	23094571	56378	2	791307	ENSMUST00000090409.1	-74461	ENSMUSG00000068680	Gm10248	predicted gene 10248
385	chr14	67097853	67098252	400	*	Distal Intergenic	14	67014056	67072444	58389	2	71978	ENSMUST00000089230.6	-25409	ENSMUSG00000022052	Ppp2r2a	protein phosphatase 2, regulatory subunit B, alpha
386	chr14	57398265	57398664	400	*	Promoter (<=1kb)	14	57274993	57398529	123537	2	68631	ENSMUST00000022517.8	0	ENSMUSG00000021947	Cryl1	crystallin, lambda 1
389	chr14	79140736	79141135	400	*	Promoter (2-3kb)	14	79143921	79202310	58390	1	219189	ENSMUST00000228904.1	-2786	ENSMUSG00000058997	Vwa8	von Willebrand factor A domain containing 8
392	chr14	99481071	99481470	400	*	Distal Intergenic	14	99299154	99305326	6173	1	12224	ENSMUST00000226784.1	181917	ENSMUSG00000005148	Klf5	Kruppel-like factor 5
394	chr14	54754855	54755254	400	*	Intron (ENSMUST00000022787.7/50934, intron 3 of 10)	14	54722209	54781930	59722	2	50934	ENSMUST00000022787.7	26676	ENSMUSG00000022180	Slc7a8	solute carrier family 7 (cationic amino acid transporter, y+ system), member 8
395	chr14	70889672	70890071	400	*	Promoter (<=1kb)	14	70890120	70979838	89719	1	14586	ENSMUST00000022699.9	-49	ENSMUSG00000022103	Gfra2	glial cell line derived neurotrophic factor family receptor alpha 2
396	chr14	75882306	75882705	400	*	Distal Intergenic	14	75847905	75848034	130	1	100303751	ENSMUST00000083213.1	34401	ENSMUSG00000065147	Snora31	small nucleolar RNA, H/ACA box 31
397	chr14	116925811	116926210	400	*	Promoter (<=1kb)	14	116925936	117975086	1049151	1	23888	ENSMUST00000078849.11	0	ENSMUSG00000058571	Gpc6	glypican 6
398	chr14	31323908	31324307	400	*	Promoter (<=1kb)	14	31260375	31323896	63522	2	110084	ENSMUST00000048603.7	-12	ENSMUSG00000019027	Dnah1	dynein, axonemal, heavy chain 1
400	chr14	62555679	62556078	400	*	Promoter (<=1kb)	14	62555737	62588523	32787	1	629059	ENSMUST00000162987.7	0	ENSMUSG00000035184	Fam124a	family with sequence similarity 124, member A
401	chr14	11963205	11963604	400	*	Exon (ENSMUST00000148113.1/19270, exon 4 of 4)	14	12091160	12122132	30973	1	19270	ENSMUST00000155727.2	-127556	NA	Ptprg	protein tyrosine phosphatase, receptor type, G
403	chr14	115092167	115092566	400	*	Promoter (<=1kb)	14	115092215	115134210	41996	1	103978	ENSMUST00000176993.1	0	ENSMUSG00000022112	Gpc5	glypican 5
404	chr14	65261892	65262291	400	*	Promoter (<=1kb)	14	65192449	65262463	70015	2	14365	ENSMUST00000131309.2	172	ENSMUSG00000007989	Fzd3	frizzled class receptor 3
405	chr14	75829098	75829497	400	*	Distal Intergenic	14	75843379	75844964	1586	2	100043189	ENSMUST00000131222.1	15467	NA	Gm4285	predicted gene 4285
406	chr14	76699273	76699672	400	*	Distal Intergenic	14	76681754	76686887	5134	1	73272	ENSMUST00000191384.1	17519	ENSMUSG00000101009	1700108F19Rik	RIKEN cDNA 1700108F19 gene
407	chr14	70530748	70531147	400	*	Promoter (<=1kb)	14	70530828	70538324	7497	1	213469	ENSMUST00000047331.7	0	ENSMUSG00000033595	Lgi3	leucine-rich repeat LGI family, member 3
408	chr14	54521049	54521448	400	*	Promoter (3-4kb)	14	54507187	54517525	10339	2	27374	ENSMUST00000023873.11	-3524	ENSMUSG00000023110	Prmt5	protein arginine N-methyltransferase 5
409	chr14	7944851	7945250	400	*	Intron (ENSMUST00000052678.8/286940, intron 43 of 45)	14	7957288	7960636	3349	1	108168208	ENSMUST00000211339.1	-12038	ENSMUSG00000109649	Gm45521	predicted gene 45521
411	chr14	55618139	55618538	400	*	Promoter (<=1kb)	14	55618037	55625395	7359	1	56739	ENSMUST00000002395.7	102	ENSMUSG00000002324	Rec8	REC8 meiotic recombination protein
413	chr14	98168168	98168567	400	*	Promoter (<=1kb)	14	97786853	98169543	382691	2	13134	ENSMUST00000069334.7	976	ENSMUSG00000055639	Dach1	dachshund family transcription factor 1
414	chr14	100477637	100478036	400	*	Exon (ENSMUST00000227740.1/ENSMUST00000227740.1, exon 2 of 2)	14	99870632	100284679	414048	2	16597	ENSMUST00000228216.1	-192958	ENSMUSG00000072294	Klf12	Kruppel-like factor 12
417	chr14	69174688	69175087	400	*	Promoter (2-3kb)	14	69164797	69171857	7061	2	73554	ENSMUST00000172547.1	-2831	ENSMUSG00000092499	1700092C10Rik	RIKEN cDNA 1700092C10 gene
418	chr14	30353574	30353973	400	*	Promoter (<=1kb)	14	30041508	30353527	312020	2	12289	ENSMUST00000224785.2	-47	ENSMUSG00000015968	Cacna1d	calcium channel, voltage-dependent, L type, alpha 1D subunit
419	chr14	55767840	55768239	400	*	Promoter (1-2kb)	14	55765962	55768494	2533	1	16995	ENSMUST00000057569.3	1878	ENSMUSG00000046908	Ltb4r1	leukotriene B4 receptor 1
420	chr14	103843426	103843825	400	*	Promoter (<=1kb)	14	103814626	103843696	29071	2	13618	ENSMUST00000172237.1	0	ENSMUSG00000022122	Ednrb	endothelin receptor type B
421	chr14	55783590	55783989	400	*	Promoter (<=1kb)	14	55769093	55783686	14594	2	104110	ENSMUST00000226361.1	0	ENSMUSG00000022220	Adcy4	adenylate cyclase 4
422	chr14	20836520	20836919	400	*	Promoter (<=1kb)	14	20836660	20843385	6726	1	18792	ENSMUST00000022368.3	0	ENSMUSG00000021822	Plau	plasminogen activator, urokinase
423	chr14	32856795	32857194	400	*	Promoter (<=1kb)	14	32856756	32939491	82736	1	320736	ENSMUST00000053175.12	39	ENSMUSG00000050666	Vstm4	V-set and transmembrane domain containing 4
426	chr14	104460446	104460845	400	*	Promoter (4-5kb)	14	104463973	104465365	1393	2	18996	ENSMUST00000139505.1	4520	ENSMUSG00000048349	Pou4f1	POU domain, class 4, transcription factor 1
427	chr14	21982950	21983349	400	*	Distal Intergenic	14	21983959	21989601	5643	2	218820	ENSMUST00000043409.8	6252	ENSMUSG00000039081	Zfp503	zinc finger protein 503
428	chr14	32835605	32836004	400	*	Promoter (1-2kb)	14	32833962	32836789	2828	1	105511	ENSMUST00000104926.2	1643	ENSMUSG00000078127	Fam170b	family with sequence similarity 170, member B
430	chr14	41072702	41073101	400	*	Promoter (<=1kb)	14	41072911	41092190	19280	1	69496	ENSMUST00000022315.11	0	ENSMUSG00000021790	Dydc1	DPY30 domain containing 1
431	chr14	60086567	60086966	400	*	Promoter (<=1kb)	14	59638540	60086834	448295	2	50769	ENSMUST00000080368.12	0	ENSMUSG00000021983	Atp8a2	ATPase, aminophospholipid transporter-like, class I, type 8A, member 2
433	chr14	108911152	108911551	400	*	Promoter (2-3kb)	14	108908800	108914158	5359	2	76965	ENSMUST00000100322.3	2607	ENSMUSG00000075478	Slitrk1	SLIT and NTRK-like family, member 1
434	chr15	31367044	31367443	400	*	Promoter (<=1kb)	15	31293186	31367532	74347	2	67434	ENSMUST00000156679.1	89	ENSMUSG00000022237	Ankrd33b	ankyrin repeat domain 33B
435	chr15	77887101	77887500	400	*	Distal Intergenic	15	77919534	77927735	8202	2	56551	ENSMUST00000174529.1	40235	ENSMUSG00000005354	Txn2	thioredoxin 2
436	chr15	96658224	96658623	400	*	Distal Intergenic	15	96571418	96642913	71496	2	105727	ENSMUST00000088452.10	-15311	ENSMUSG00000023169	Slc38a1	solute carrier family 38, member 1
437	chr15	96253560	96253959	400	*	Promoter (<=1kb)	15	96248958	96254616	5659	2	75768	ENSMUST00000181252.1	657	ENSMUSG00000097619	4833422M21Rik	RIKEN cDNA 4833422M21 gene
438	chr15	59618492	59618891	400	*	Exon (ENSMUST00000229684.1/ENSMUST00000229684.1, exon 1 of 2)	15	59648350	59657099	8750	1	211770	ENSMUST00000067543.7	-29459	ENSMUSG00000032501	Trib1	tribbles pseudokinase 1
439	chr15	78927459	78927858	400	*	Promoter (<=1kb)	15	78926726	78930191	3466	1	16852	ENSMUST00000229159.1	733	ENSMUSG00000068220	Lgals1	lectin, galactose binding, soluble 1
440	chr15	76240596	76240995	400	*	Promoter (2-3kb)	15	76233003	76243420	10418	2	671535	ENSMUST00000165738.7	2425	ENSMUSG00000063268	Parp10	poly (ADP-ribose) polymerase family, member 10
441	chr15	79517616	79518015	400	*	Promoter (1-2kb)	15	79516411	79527739	11329	1	105785	ENSMUST00000010974.8	1205	ENSMUSG00000010830	Kdelr3	KDEL (Lys-Asp-Glu-Leu) endoplasmic reticulum protein retention receptor 3
442	chr15	78843758	78844157	400	*	Promoter (1-2kb)	15	78842624	78850897	8274	1	104445	ENSMUST00000059619.2	1134	ENSMUSG00000049521	Cdc42ep1	CDC42 effector protein (Rho GTPase binding) 1
443	chr15	102028181	102028580	400	*	Promoter (<=1kb)	15	102028180	102032027	3848	1	16668	ENSMUST00000023803.7	1	ENSMUSG00000023043	Krt18	keratin 18
444	chr15	38253801	38254200	400	*	Exon (ENSMUST00000227099.1/ENSMUST00000227099.1, exon 2 of 3)	15	38219203	38226735	7533	1	18285	ENSMUST00000081966.4	34598	ENSMUSG00000061923	Odf1	outer dense fiber of sperm tails 1
445	chr15	36949225	36949624	400	*	Exon (ENSMUST00000227227.1/ENSMUST00000227227.1, exon 3 of 3)	15	37000628	37002035	1408	2	68036	ENSMUST00000226257.1	52411	ENSMUSG00000062397	Zfp706	zinc finger protein 706
446	chr15	6386739	6387138	400	*	Promoter (<=1kb)	15	6386748	6440705	53958	1	13132	ENSMUST00000110664.8	0	ENSMUSG00000022150	Dab2	disabled 2, mitogen-responsive phosphoprotein
447	chr15	31449890	31450289	400	*	Promoter (3-4kb)	15	31441211	31453737	12527	2	252967	ENSMUST00000110408.2	3448	ENSMUSG00000022236	Ropn1l	ropporin 1-like
448	chr15	102003581	102003980	400	*	Promoter (<=1kb)	15	101996698	102004482	7785	2	16691	ENSMUST00000023952.9	502	ENSMUSG00000049382	Krt8	keratin 8
449	chr15	75704218	75704617	400	*	Promoter (<=1kb)	15	75704280	75715485	11206	1	14787	ENSMUST00000121137.8	0	ENSMUSG00000022580	Rhpn1	rhophilin, Rho GTPase binding protein 1
451	chr15	27725227	27725626	400	*	Distal Intergenic	15	27735050	27736522	1473	2	223435	ENSMUST00000228054.1	10896	ENSMUSG00000022263	Trio	triple functional domain (PTPRF interacting)
452	chr15	85581332	85581731	400	*	Promoter (<=1kb)	15	85535437	85581582	46146	2	22422	ENSMUST00000109424.3	0	ENSMUSG00000022382	Wnt7b	wingless-type MMTV integration site family, member 7B
453	chr15	84743006	84743405	400	*	Promoter (1-2kb)	15	84741975	84765740	23766	1	73167	ENSMUST00000163312.7	1031	ENSMUSG00000078954	Arhgap8	Rho GTPase activating protein 8
454	chr15	45689872	45690271	400	*	Distal Intergenic	15	45112785	45114920	2136	2	67498	ENSMUST00000228536.1	-574952	ENSMUSG00000022342	Kcnv1	potassium channel, subfamily V, member 1
456	chr15	39422701	39423100	400	*	Intron (ENSMUST00000082054.11/116838, intron 5 of 26)	15	39434588	39437545	2958	1	116838	ENSMUST00000226243.1	-11488	ENSMUSG00000037386	Rims2	regulating synaptic membrane exocytosis 2
457	chr15	91191819	91192218	400	*	Promoter (<=1kb)	15	91145871	91191799	45929	2	26874	ENSMUST00000069511.7	-20	ENSMUSG00000055782	Abcd2	ATP-binding cassette, sub-family D (ALD), member 2
458	chr15	72809456	72809855	400	*	Promoter (<=1kb)	15	72805600	72810324	4725	2	353342	ENSMUST00000202826.1	469	ENSMUSG00000106847	Peg13	paternally expressed 13
460	chr16	3976156	3976555	400	*	Promoter (<=1kb)	16	3945007	3976545	31539	2	268857	ENSMUST00000180200.7	0	ENSMUSG00000049871	Nlrc3	NLR family, CARD domain containing 3
461	chr16	10337199	10337598	400	*	Intron (ENSMUST00000229862.1/381033, intron 1 of 1)	16	10324105	10331285	7181	2	381033	ENSMUST00000230588.1	-5914	ENSMUSG00000116270	Gm1600	predicted gene 1600
462	chr16	92696826	92697225	400	*	Promoter (<=1kb)	16	92686989	92697325	10337	2	12394	ENSMUST00000189126.1	100	ENSMUSG00000022952	Runx1	runt related transcription factor 1
463	chr16	89830412	89830811	400	*	Intron (ENSMUST00000114122.7/21844, intron 6 of 18)	16	89787858	89837875	50018	2	21844	ENSMUST00000089084.11	7064	ENSMUSG00000002489	Tiam1	T cell lymphoma invasion and metastasis 1
464	chr16	92397687	92398086	400	*	Promoter (1-2kb)	16	92398674	92399978	1305	2	54720	ENSMUST00000232457.1	1892	ENSMUSG00000022951	Rcan1	regulator of calcineurin 1
466	chr16	44475348	44475747	400	*	Promoter (4-5kb)	16	44470444	44482428	11985	1	212517	ENSMUST00000127303.1	4904	ENSMUSG00000071550	Cfap44	cilia and flagella associated protein 44
467	chr16	30407831	30408230	400	*	Promoter (1-2kb)	16	30362579	30405975	43397	2	224088	ENSMUST00000229616.1	-1856	ENSMUSG00000022533	Atp13a3	ATPase type 13A3
468	chr16	32858830	32859229	400	*	Intron (ENSMUST00000115105.8/100502698, intron 1 of 19)	16	32861460	32868338	6879	2	100502698	ENSMUST00000149621.1	9109	ENSMUSG00000035629	Rubcn	RUN domain and cysteine-rich domain containing, Beclin 1-interacting protein
469	chr16	93438347	93438746	400	*	Intron (ENSMUST00000231275.1/72264, intron 1 of 3)	16	93391677	93425910	34234	2	72264	ENSMUST00000189879.6	-12437	ENSMUSG00000099968	1700029J03Rik	RIKEN cDNA 1700029J03 gene
470	chr16	78236617	78237016	400	*	Distal Intergenic	16	78250861	78254536	3676	2	100503619	ENSMUST00000211335.1	17520	ENSMUSG00000109841	E330011O21Rik	RIKEN cDNA E330011O21 gene
471	chr16	34175610	34176009	400	*	Exon (ENSMUST00000076810.11/545156, exon 31 of 60)	16	34013132	34163279	150148	2	545156	ENSMUST00000114963.7	-12331	ENSMUSG00000061751	Kalrn	kalirin, RhoGEF kinase
472	chr16	45844026	45844425	400	*	Promoter (<=1kb)	16	45746243	45844378	98136	2	208177	ENSMUST00000036355.12	0	ENSMUSG00000033149	Phldb2	pleckstrin homology like domain, family B, member 2
473	chr16	45408523	45408922	400	*	Promoter (<=1kb)	16	45382183	45408875	26693	2	17470	ENSMUST00000023341.14	0	ENSMUSG00000022661	Cd200	CD200 antigen
474	chr16	87665649	87666048	400	*	Distal Intergenic	16	87698945	87733346	34402	1	12013	ENSMUST00000026703.5	-32897	ENSMUSG00000025612	Bach1	BTB and CNC homology 1, basic leucine zipper transcription factor 1
475	chr16	10313548	10313947	400	*	Promoter (<=1kb)	16	10281749	10313968	32220	2	13731	ENSMUST00000078357.4	21	ENSMUSG00000022505	Emp2	epithelial membrane protein 2
476	chr16	24175201	24175600	400	*	Intron (ENSMUST00000230383.1/ENSMUST00000230383.1, intron 2 of 3)	16	24076388	24082690	6303	2	108168278	ENSMUST00000230580.1	-92511	ENSMUSG00000116437	Gm46545	predicted gene, 46545
477	chr16	94760181	94760580	400	*	Intron (ENSMUST00000095873.11/16522, intron 4 of 4)	16	94668896	94679521	10626	1	13548	ENSMUST00000134383.1	91285	ENSMUSG00000022897	Dyrk1a	dual-specificity tyrosine-(Y)-phosphorylation regulated kinase 1a
478	chr16	92340978	92341377	400	*	Distal Intergenic	16	92348431	92358874	10444	2	16509	ENSMUST00000166707.2	17497	ENSMUSG00000039639	Kcne1	potassium voltage-gated channel, Isk-related subfamily, member 1
479	chr16	63857161	63857560	400	*	Intron (ENSMUST00000064405.7/13837, intron 1 of 16)	16	63611023	63863413	252391	2	13837	ENSMUST00000232461.1	5853	ENSMUSG00000052504	Epha3	Eph receptor A3
480	chr16	97763208	97763607	400	*	Promoter (<=1kb)	16	97741933	97763787	21855	2	72388	ENSMUST00000019386.9	180	ENSMUSG00000005251	Ripk4	receptor-interacting serine-threonine kinase 4
481	chr16	33751302	33751701	400	*	Promoter (1-2kb)	16	33753156	33761012	7857	1	77446	ENSMUST00000152832.1	-1455	ENSMUSG00000075254	Heg1	heart development protein with EGF-like domains 1
482	chr16	21246184	21246583	400	*	Intron (ENSMUST00000231454.1/ENSMUST00000231454.1, intron 2 of 2)	16	21256013	21256066	54	2	102465781	ENSMUST00000183640.1	9483	ENSMUSG00000098400	Mir7680	microRNA 7680
483	chr16	92178931	92179330	400	*	Intron (ENSMUST00000232677.1/121022, intron 2 of 3)	16	92106261	92112227	5967	1	121022	ENSMUST00000138961.1	72670	ENSMUSG00000039680	Mrps6	mitochondrial ribosomal protein S6
486	chr16	97356701	97357100	400	*	Promoter (<=1kb)	16	97356742	97442936	86195	1	56175	ENSMUST00000047275.7	0	ENSMUSG00000040605	Bace2	beta-site APP-cleaving enzyme 2
487	chr16	15843796	15844195	400	*	Distal Intergenic	16	15848443	15862722	14280	2	72083	ENSMUST00000137864.1	18527	ENSMUSG00000022671	Mzt2	mitotic spindle organizing protein 2
488	chr16	28753420	28753819	400	*	Promoter (<=1kb)	16	28162354	28753068	590715	2	14167	ENSMUST00000232352.1	-352	ENSMUSG00000022523	Fgf12	fibroblast growth factor 12
489	chr17	35021439	35021838	400	*	Promoter (4-5kb)	17	35016638	35026520	9883	1	27762	ENSMUST00000172499.1	4801	ENSMUSG00000007030	Vwa7	von Willebrand factor A domain containing 7
490	chr17	44238904	44239303	400	*	Promoter (1-2kb)	17	44237106	44251719	14614	1	224796	ENSMUST00000233193.1	1798	ENSMUSG00000023959	Clic5	chloride intracellular channel 5
491	chr17	23680834	23681233	400	*	Promoter (1-2kb)	17	23679659	23681962	2304	1	54419	ENSMUST00000233364.1	1175	ENSMUSG00000023906	Cldn6	claudin 6
492	chr17	15240905	15241304	400	*	Promoter (<=1kb)	17	15231585	15240783	9199	2	328747	ENSMUST00000181658.1	-122	ENSMUSG00000097624	Gm5091	predicted gene 5091
493	chr17	88347159	88347558	400	*	Intron (ENSMUST00000234514.1/ENSMUST00000234514.1, intron 1 of 1)	17	88440711	88490533	49823	1	14236	ENSMUST00000112238.8	-93153	ENSMUSG00000034998	Foxn2	forkhead box N2
494	chr17	64577714	64578113	400	*	Distal Intergenic	17	64514137	64555660	41524	2	100043582	ENSMUST00000169472.1	-22054	ENSMUSG00000073377	AU016765	expressed sequence AU016765
495	chr17	42909522	42909921	400	*	Distal Intergenic	17	42816264	42876665	60402	2	12488	ENSMUST00000233195.1	-32857	ENSMUSG00000061665	Cd2ap	CD2-associated protein
496	chr17	87474453	87474852	400	*	Distal Intergenic	17	87435626	87446935	11310	2	12314	ENSMUST00000238271.1	-27518	ENSMUSG00000036438	Calm2	calmodulin 2
497	chr17	87102915	87103314	400	*	Promoter (4-5kb)	17	87107679	87137839	30161	1	56468	ENSMUST00000041369.7	-4365	ENSMUSG00000037104	Socs5	suppressor of cytokine signaling 5
498	chr17	47425613	47426012	400	*	Promoter (3-4kb)	17	47413375	47421880	8506	2	75462	ENSMUST00000073143.6	-3733	ENSMUSG00000047150	1700001C19Rik	RIKEN cDNA 1700001C19 gene
499	chr17	83631681	83632080	400	*	Promoter (<=1kb)	17	83585957	83631895	45939	2	225030	ENSMUST00000051482.1	0	ENSMUSG00000045053	Kcng3	potassium voltage-gated channel, subfamily G, member 3
500	chr17	31781198	31781597	400	*	Distal Intergenic	17	31849754	31851575	1822	2	17691	ENSMUST00000234867.1	69978	ENSMUSG00000024042	Sik1	salt inducible kinase 1
501	chr17	34187651	34188050	400	*	Promoter (<=1kb)	17	34181987	34187764	5778	2	16912	ENSMUST00000174576.3	0	ENSMUSG00000096727	Psmb9	proteasome (prosome, macropain) subunit, beta type 9 (large multifunctional peptidase 2)
502	chr17	85799956	85800355	400	*	Exon (ENSMUST00000186162.1/ENSMUST00000186162.1, exon 3 of 5)	17	85684277	85688274	3998	2	20472	ENSMUST00000163568.3	-111682	ENSMUSG00000024134	Six2	sine oculis-related homeobox 2
503	chr17	85617853	85618252	400	*	Promoter (<=1kb)	17	85611620	85618221	6602	2	100043902	ENSMUST00000176432.7	0	ENSMUSG00000093460	Six3os1	SIX homeobox 3, opposite strand 1
504	chr17	57275194	57275593	400	*	Promoter (3-4kb)	17	57279100	57327950	48851	1	22324	ENSMUST00000169220.8	-3507	ENSMUSG00000034116	Vav1	vav 1 oncogene
505	chr17	67690661	67691060	400	*	Distal Intergenic	17	67697259	67822647	125389	1	16772	ENSMUST00000035471.8	-6199	ENSMUSG00000032796	Lama1	laminin, alpha 1
506	chr17	45979656	45980055	400	*	Distal Intergenic	17	46018712	46021372	2661	2	22339	ENSMUST00000143985.1	41317	ENSMUSG00000023951	Vegfa	vascular endothelial growth factor A
507	chr17	79355119	79355518	400	*	Promoter (<=1kb)	17	79333727	79355091	21365	2	260409	ENSMUST00000068958.8	-28	ENSMUSG00000036533	Cdc42ep3	CDC42 effector protein (Rho GTPase binding) 3
508	chr17	88664634	88665033	400	*	Promoter (3-4kb)	17	88668660	88715152	46493	1	71828	ENSMUST00000024970.10	-3627	ENSMUSG00000024154	Gtf2a1l	general transcription factor IIA, 1-like
509	chr17	88270631	88271030	400	*	Intron (ENSMUST00000234514.1/ENSMUST00000234514.1, intron 1 of 1)	17	88125512	88131006	5495	1	225058	ENSMUST00000183295.1	145119	ENSMUSG00000058869	Gm4832	predicted gene 4832
510	chr17	86167707	86168106	400	*	Promoter (<=1kb)	17	86167785	86657919	490135	1	18754	ENSMUST00000097275.8	0	ENSMUSG00000045038	Prkce	protein kinase C, epsilon
512	chr17	84096591	84096990	400	*	Distal Intergenic	17	84078660	84089875	11216	1	74473	ENSMUST00000234076.1	17931	ENSMUSG00000117571	4933433H22Rik	RIKEN cDNA 4933433H22 gene
513	chr17	79052223	79052622	400	*	Promoter (<=1kb)	17	79052188	79090221	38034	1	70536	ENSMUST00000233916.1	35	ENSMUSG00000024084	Qpct	glutaminyl-peptide cyclotransferase (glutaminyl cyclase)
514	chr17	67870031	67870430	400	*	Promoter (2-3kb)	17	67857417	67873048	15632	2	268970	ENSMUST00000170813.7	2618	ENSMUSG00000024043	Arhgap28	Rho GTPase activating protein 28
515	chr17	43119308	43119707	400	*	Distal Intergenic	17	43149357	43158196	8840	2	545207	ENSMUST00000233120.1	38489	ENSMUSG00000117011	E130008D07Rik	RIKEN cDNA E130008D07 gene
516	chr17	85151082	85151481	400	*	Intron (ENSMUST00000095188.6/73582, intron 3 of 10)	17	85092083	85166508	74426	1	73582	ENSMUST00000234501.1	58999	ENSMUSG00000071037	Camkmt	calmodulin-lysine N-methyltransferase
517	chr17	57070270	57070669	400	*	Promoter (1-2kb)	17	57066908	57071797	4890	2	70785	ENSMUST00000233674.1	1128	ENSMUSG00000002668	Dennd1c	DENN/MADD domain containing 1C
518	chr17	80261494	80261893	400	*	Intron (ENSMUST00000038166.8/106794, intron 10 of 22)	17	80263947	80267842	3896	2	106794	ENSMUST00000235024.1	5949	ENSMUSG00000035051	Dhx57	DEAH (Asp-Glu-Ala-Asp/His) box polypeptide 57
519	chr17	69475473	69475872	400	*	Exon (ENSMUST00000232967.1/ENSMUST00000232967.1, exon 1 of 2)	17	69439834	69489231	49398	1	320722	ENSMUST00000233983.1	35639	ENSMUSG00000091636	Akain1	A kinase (PRKA) anchor inhibitor 1
520	chr17	57584923	57585322	400	*	Distal Intergenic	17	57506453	57545505	39053	2	224916	ENSMUST00000234962.1	-39418	ENSMUSG00000090655	Vmn2r120	vomeronasal 2, receptor 120
522	chr17	72918263	72918662	400	*	Promoter (<=1kb)	17	72918305	72941947	23643	1	77889	ENSMUST00000024857.13	0	ENSMUSG00000024063	Lbh	limb-bud and heart
523	chr18	11054554	11054953	400	*	Promoter (<=1kb)	18	11055038	11059350	4313	1	14465	ENSMUST00000234722.1	-85	ENSMUSG00000005836	Gata6	GATA binding protein 6
524	chr18	82855879	82856278	400	*	Promoter (<=1kb)	18	82855894	82859227	3334	1	73985	ENSMUST00000235556.1	0	ENSMUSG00000097738	4930445N18Rik	RIKEN cDNA 4930445N18 gene
525	chr18	36386378	36386777	400	*	Intron (ENSMUST00000139727.2/66060, intron 4 of 4)	18	36365781	36402540	36760	1	66060	ENSMUST00000144158.1	20597	ENSMUSG00000046727	Cystm1	cysteine-rich transmembrane module containing 1
526	chr18	61013166	61013565	400	*	Promoter (<=1kb)	18	61009442	61014206	4765	2	240332	ENSMUST00000236893.1	641	ENSMUSG00000052026	Slc6a7	solute carrier family 6 (neurotransmitter transporter, L-proline), member 7
527	chr18	35721894	35722293	400	*	Promoter (<=1kb)	18	35717515	35722293	4779	2	68545	ENSMUST00000143684.1	0	ENSMUSG00000073599	Ecscr	endothelial cell surface expressed chemotaxis and apoptosis regulator
528	chr18	61035418	61035817	400	*	Promoter (<=1kb)	18	61018862	61036199	17338	2	12590	ENSMUST00000025521.8	382	ENSMUSG00000024619	Cdx1	caudal type homeobox 1
529	chr18	38795865	38796264	400	*	Intron (ENSMUST00000148850.7/71302, intron 1 of 5)	18	38841907	38858748	16842	2	14164	ENSMUST00000117566.7	62484	ENSMUSG00000036585	Fgf1	fibroblast growth factor 1
530	chr18	70644369	70644768	400	*	Distal Intergenic	18	70617773	70625777	8005	1	17191	ENSMUST00000128555.1	26596	ENSMUSG00000024513	Mbd2	methyl-CpG binding domain protein 2
531	chr18	76140301	76140700	400	*	Intron (ENSMUST00000058997.14/207259, intron 4 of 4)	18	76170552	76170652	101	1	102465184	ENSMUST00000184549.1	-29852	ENSMUSG00000098276	Mir6358	microRNA 6358
532	chr18	60984308	60984707	400	*	Exon (ENSMUST00000102888.9/12322, exon 17 of 18)	18	60963600	60985697	22098	1	12322	ENSMUST00000039904.6	20708	ENSMUSG00000024617	Camk2a	calcium/calmodulin-dependent protein kinase II alpha
533	chr18	66470691	66471090	400	*	Distal Intergenic	18	66458593	66464080	5488	1	58801	ENSMUST00000236933.1	12098	ENSMUSG00000024521	Pmaip1	phorbol-12-myristate-13-acetate-induced protein 1
534	chr18	69925424	69925823	400	*	Promoter (<=1kb)	18	69925426	69944044	18619	1	381175	ENSMUST00000151773.1	0	ENSMUSG00000038903	Ccdc68	coiled-coil domain containing 68
535	chr18	36194117	36194516	400	*	Promoter (2-3kb)	18	36027396	36197232	169837	2	100042150	ENSMUST00000115705.1	2716	ENSMUSG00000060275	Nrg2	neuregulin 2
536	chr18	11002309	11002708	400	*	Intron (ENSMUST00000232314.1/68434, intron 1 of 3)	18	10987944	11047637	59694	2	68434	ENSMUST00000232314.1	44929	ENSMUSG00000097222	Gata6os	GATA binding protein 6, opposite strand
537	chr18	35739971	35740370	400	*	Promoter (<=1kb)	18	35739072	35740205	1134	2	72512	ENSMUST00000235302.1	0	ENSMUSG00000024349	Sting1	stimulator of interferon response cGAMP interactor 1
538	chr18	20058965	20059364	400	*	Promoter (<=1kb)	18	20030633	20059478	28846	2	13506	ENSMUST00000075214.8	114	ENSMUSG00000024331	Dsc2	desmocollin 2
539	chr18	39137607	39138006	400	*	Intron (ENSMUST00000097593.8/71302, intron 10 of 22)	18	39099311	39126933	27623	1	71302	ENSMUST00000123820.1	38296	ENSMUSG00000036452	Arhgap26	Rho GTPase activating protein 26
540	chr18	75520985	75521384	400	*	Exon (ENSMUST00000181913.1/100038353, exon 4 of 4)	18	75514645	75522806	8162	1	100038353	ENSMUST00000181913.1	6340	ENSMUSG00000097712	Gm10532	predicted gene 10532
541	chr18	50035549	50035948	400	*	Promoter (4-5kb)	18	50031029	50090686	59658	1	106869	ENSMUST00000128377.1	4520	ENSMUSG00000062210	Tnfaip8	tumor necrosis factor, alpha-induced protein 8
542	chr18	12599545	12599944	400	*	Promoter (<=1kb)	18	12599896	12725017	125122	1	72747	ENSMUST00000234974.1	0	ENSMUSG00000024424	Ttc39c	tetratricopeptide repeat domain 39C
544	chr18	53336523	53336922	400	*	Intron (ENSMUST00000165032.8/69226, intron 2 of 6)	18	53406332	53418115	11784	2	19038	ENSMUST00000025419.8	81193	ENSMUSG00000024538	Ppic	peptidylprolyl isomerase C
545	chr18	34541364	34541763	400	*	Promoter (<=1kb)	18	34542313	34548273	5961	1	20890	ENSMUST00000012426.2	-550	ENSMUSG00000012282	Wnt8a	wingless-type MMTV integration site family, member 8A
546	chr18	54987652	54988051	400	*	Promoter (2-3kb)	18	54888048	54990166	102119	2	269023	ENSMUST00000064763.6	2115	ENSMUSG00000052713	Zfp608	zinc finger protein 608
548	chr18	82475125	82475524	400	*	Promoter (<=1kb)	18	82475146	82558703	83558	1	17196	ENSMUST00000091789.10	0	ENSMUSG00000041607	Mbp	myelin basic protein
549	chr18	80707870	80708269	400	*	Promoter (<=1kb)	18	80606205	80708173	101969	2	18018	ENSMUST00000167977.7	0	ENSMUSG00000033016	Nfatc1	nuclear factor of activated T cells, cytoplasmic, calcineurin dependent 1
550	chr18	74444109	74444508	400	*	Promoter (1-2kb)	18	74442607	74770805	328199	1	17919	ENSMUST00000121875.7	1502	ENSMUSG00000025885	Myo5b	myosin VB
551	chr19	30548942	30549341	400	*	Promoter (<=1kb)	19	30545863	30549665	3803	2	13380	ENSMUST00000025803.8	324	ENSMUSG00000024868	Dkk1	dickkopf WNT signaling pathway inhibitor 1
552	chr19	47855072	47855471	400	*	Promoter (<=1kb)	19	47855083	47855725	643	1	14873	ENSMUST00000130157.1	0	ENSMUSG00000025068	Gsto1	glutathione S-transferase omega 1
553	chr19	57116999	57117398	400	*	Promoter (1-2kb)	19	57036479	57118913	82435	2	226251	ENSMUST00000111526.7	1515	ENSMUSG00000025085	Ablim1	actin-binding LIM protein 1
555	chr19	43711343	43711742	400	*	Promoter (<=1kb)	19	43711412	43716312	4901	1	93685	ENSMUST00000134481.1	0	ENSMUSG00000025192	Entpd7	ectonucleoside triphosphate diphosphohydrolase 7
557	chr19	47533609	47534008	400	*	Promoter (2-3kb)	19	47532352	47536262	3911	2	108689	ENSMUST00000182654.1	2254	ENSMUSG00000042694	Stn1	STN1, CST complex subunit
558	chr19	40567645	40568044	400	*	Intron (ENSMUST00000176939.7/56454, intron 11 of 18)	19	40551151	40554863	3713	2	56454	ENSMUST00000155613.1	-12782	ENSMUSG00000025007	Aldh18a1	aldehyde dehydrogenase 18 family, member A1
559	chr19	56722250	56722649	400	*	Promoter (<=1kb)	19	56722199	56725150	2952	1	11554	ENSMUST00000038949.5	51	ENSMUSG00000035283	Adrb1	adrenergic receptor, beta 1
561	chr19	20390242	20390641	400	*	Promoter (<=1kb)	19	20379659	20390651	10993	2	16952	ENSMUST00000164587.1	10	ENSMUSG00000024659	Anxa1	annexin A1
562	chr19	59169294	59169693	400	*	Promoter (<=1kb)	19	59166187	59170056	3870	2	22326	ENSMUST00000172821.3	363	ENSMUSG00000006270	Vax1	ventral anterior homeobox 1
563	chr19	26747703	26748102	400	*	Promoter (<=1kb)	19	26748189	26774254	26066	1	67155	ENSMUST00000207812.1	-87	ENSMUSG00000024921	Smarca2	SWI/SNF related, matrix associated, actin dependent regulator of chromatin, subfamily a, member 2
564	chr19	5447738	5448137	400	*	Promoter (<=1kb)	19	5447921	5450520	2600	1	14283	ENSMUST00000235958.1	0	ENSMUSG00000024912	Fosl1	fos-like antigen 1
565	chr19	29948407	29948806	400	*	Promoter (2-3kb)	19	29945790	29960704	14915	1	77125	ENSMUST00000025724.8	2617	ENSMUSG00000024810	Il33	interleukin 33
566	chr19	37697819	37698218	400	*	Promoter (<=1kb)	19	37698085	37699008	924	1	13082	ENSMUST00000236500.1	0	ENSMUSG00000024987	Cyp26a1	cytochrome P450, family 26, subfamily a, polypeptide 1
567	chr19	40748571	40748970	400	*	5' UTR	19	40736184	40736865	682	1	12495	ENSMUST00000151726.1	12387	ENSMUSG00000048120	Entpd1	ectonucleoside triphosphate diphosphohydrolase 1
568	chr19	29367051	29367450	400	*	Promoter (<=1kb)	19	29358376	29367308	8933	2	67759	ENSMUST00000138051.1	0	ENSMUSG00000016495	Plgrkt	plasminogen receptor, C-terminal lysine transmembrane protein
569	chr2	128428636	128429035	400	*	Promoter (<=1kb)	2	128372107	128428893	56787	2	100043424	ENSMUST00000125354.1	0	ENSMUSG00000074813	Morrbid	myeloid RNA regulator of BCL2L11 induced cell death
570	chr2	73561276	73561675	400	*	Distal Intergenic	2	73563215	73580338	17124	2	11435	ENSMUST00000028515.3	18663	ENSMUSG00000027107	Chrna1	cholinergic receptor, nicotinic, alpha polypeptide 1 (muscle)
571	chr2	132340037	132340436	400	*	3' UTR	2	132301296	132305328	4033	1	110911	ENSMUST00000138194.1	38741	ENSMUSG00000058793	Cds2	CDP-diacylglycerol synthase (phosphatidate cytidylyltransferase) 2
572	chr2	170627730	170628129	400	*	Distal Intergenic	2	170579418	170602017	22600	2	67637	ENSMUST00000062355.1	-25713	ENSMUSG00000043583	4930470P17Rik	RIKEN cDNA 4930470P17 gene
573	chr2	164521972	164522371	400	*	Distal Intergenic	2	164499916	164501639	1724	1	78928	ENSMUST00000131976.1	22056	ENSMUSG00000017721	Pigt	phosphatidylinositol glycan anchor biosynthesis, class T
574	chr2	11535348	11535747	400	*	Intron (ENSMUST00000192949.5/170768, intron 1 of 14)	2	11471826	11553922	82097	2	170768	ENSMUST00000195779.5	18175	ENSMUSG00000026773	Pfkfb3	6-phosphofructo-2-kinase/fructose-2,6-biphosphatase 3
575	chr2	152764419	152764818	400	*	Exon (ENSMUST00000010020.11/84682, exon 5 of 5)	2	152755094	152765034	9941	1	84682	ENSMUST00000109821.1	9325	ENSMUSG00000009876	Cox4i2	cytochrome c oxidase subunit 4I2
576	chr2	164439741	164440140	400	*	Promoter (3-4kb)	2	164424247	164443186	18940	2	20971	ENSMUST00000017153.3	3046	ENSMUSG00000017009	Sdc4	syndecan 4
577	chr2	145786160	145786559	400	*	Promoter (<=1kb)	2	145786162	145822704	36543	1	74030	ENSMUST00000150449.1	0	ENSMUSG00000001768	Rin2	Ras and Rab interactor 2
578	chr2	148045691	148046090	400	*	Promoter (<=1kb)	2	148042877	148045948	3072	2	15376	ENSMUST00000109964.7	0	ENSMUSG00000037025	Foxa2	forkhead box A2
579	chr2	69135500	69135899	400	*	Promoter (<=1kb)	2	69135800	69189330	53531	1	329416	ENSMUST00000041865.7	0	ENSMUSG00000034738	Nostrin	nitric oxide synthase trafficker
580	chr2	140670926	140671325	400	*	Promoter (<=1kb)	2	140659325	140671400	12076	2	71436	ENSMUST00000056760.3	75	ENSMUSG00000051379	Flrt3	fibronectin leucine rich transmembrane protein 3
581	chr2	13489462	13489861	400	*	Promoter (1-2kb)	2	13276338	13491813	215476	2	65969	ENSMUST00000091436.6	1952	ENSMUSG00000026726	Cubn	cubilin (intrinsic factor-cobalamin receptor)
582	chr2	84798656	84799055	400	*	Promoter (<=1kb)	2	84798828	84810176	11349	1	56791	ENSMUST00000102642.8	0	ENSMUSG00000027078	Ube2l6	ubiquitin-conjugating enzyme E2L 6
583	chr2	172545604	172546003	400	*	Promoter (3-4kb)	2	172549593	172558622	9030	1	21420	ENSMUST00000030391.8	-3590	ENSMUSG00000028640	Tfap2c	transcription factor AP-2, gamma
585	chr2	24521507	24521906	400	*	Distal Intergenic	2	24420560	24475599	55040	2	18510	ENSMUST00000028355.10	-45908	ENSMUSG00000026976	Pax8	paired box 8
586	chr2	101797333	101797732	400	*	Promoter (<=1kb)	2	101714285	101797707	83423	2	72446	ENSMUST00000171088.7	0	ENSMUSG00000032841	Prr5l	proline rich 5 like
588	chr2	157676507	157676906	400	*	Distal Intergenic	2	157737401	157891614	154214	1	66642	ENSMUST00000029178.6	-60495	ENSMUSG00000027649	Ctnnbl1	catenin, beta like 1
589	chr2	51073113	51073512	400	*	Distal Intergenic	2	51137069	51149094	12026	2	74194	ENSMUST00000140864.1	75582	ENSMUSG00000017144	Rnd3	Rho family GTPase 3
590	chr2	173352264	173352663	400	*	Distal Intergenic	2	173224458	173276533	52076	2	65112	ENSMUST00000036248.12	-75731	ENSMUSG00000038400	Pmepa1	prostate transmembrane protein, androgen induced 1
591	chr2	89569828	89570227	400	*	Distal Intergenic	2	89574712	89575773	1062	2	258784	ENSMUST00000214870.1	5546	ENSMUSG00000111456	Olfr1245	olfactory receptor 1245
592	chr2	133586154	133586553	400	*	Distal Intergenic	2	133564708	133564794	87	1	100526500	ENSMUST00000175597.1	21446	ENSMUSG00000093338	Mir3090	microRNA 3090
593	chr2	77170098	77170497	400	*	Promoter (<=1kb)	2	77161981	77170576	8596	2	545428	ENSMUST00000111833.2	79	ENSMUSG00000044033	Ccdc141	coiled-coil domain containing 141
594	chr2	30902446	30902845	400	*	Promoter (<=1kb)	2	30889471	30903297	13827	2	64292	ENSMUST00000102852.5	452	ENSMUSG00000050737	Ptges	prostaglandin E synthase
595	chr2	73509149	73509548	400	*	Intron (ENSMUST00000094681.10/215280, intron 1 of 7)	2	73447932	73529382	81451	2	215280	ENSMUST00000129594.1	19834	ENSMUSG00000075284	Wipf1	WAS/WASL interacting protein family, member 1
596	chr2	155751189	155751588	400	*	Promoter (<=1kb)	2	155751344	155755468	4125	1	19124	ENSMUST00000143493.1	0	ENSMUSG00000027611	Procr	protein C receptor, endothelial
597	chr2	156353296	156353695	400	*	Exon (ENSMUST00000037096.8/70873, exon 9 of 13)	2	156333861	156339266	5406	1	70873	ENSMUST00000154227.1	19435	ENSMUSG00000038085	Cnbd2	cyclic nucleotide binding domain containing 2
598	chr2	37776165	37776564	400	*	Promoter (<=1kb)	2	37776249	37799103	22855	1	241324	ENSMUST00000050372.9	0	ENSMUSG00000035403	Crb2	crumbs family member 2
599	chr2	110192095	110192494	400	*	Distal Intergenic	2	110262697	110305741	43045	2	170442	ENSMUST00000046233.8	113247	ENSMUSG00000041660	Bbox1	butyrobetaine (gamma), 2-oxoglutarate dioxygenase 1 (gamma-butyrobetaine hydroxylase)
600	chr2	168311256	168311655	400	*	Distal Intergenic	2	168260117	168281132	21016	2	241794	ENSMUST00000109191.1	-30124	ENSMUSG00000074575	Kcng1	potassium voltage-gated channel, subfamily G, member 1
601	chr2	171839821	171840220	400	*	Distal Intergenic	2	171958188	171962131	3944	2	75655	ENSMUST00000151904.1	121911	ENSMUSG00000086823	1700028P15Rik	RIKEN cDNA 1700028P15 gene
602	chr2	167538564	167538963	400	*	Promoter (<=1kb)	2	167538195	167542814	4620	1	20613	ENSMUST00000052631.7	369	ENSMUSG00000042821	Snai1	snail family zinc finger 1
603	chr2	165960983	165961382	400	*	Distal Intergenic	2	165992636	166071470	78835	1	17979	ENSMUST00000109252.7	-31254	ENSMUSG00000027678	Ncoa3	nuclear receptor coactivator 3
604	chr2	122147740	122148139	400	*	Promoter (<=1kb)	2	122147686	122153083	5398	1	12010	ENSMUST00000102476.4	54	ENSMUSG00000060802	B2m	beta-2 microglobulin
605	chr2	150665626	150666025	400	*	Promoter (1-2kb)	2	150667494	150668935	1442	1	109344	ENSMUST00000145525.1	-1469	ENSMUSG00000087406	E130215H24Rik	RIKEN cDNA E130215H24 gene
606	chr2	167407190	167407589	400	*	Distal Intergenic	2	167421712	167477000	55289	1	77031	ENSMUST00000047815.12	-14123	ENSMUSG00000039463	Slc9a8	solute carrier family 9 (sodium/hydrogen exchanger), member 8
607	chr2	110949825	110950224	400	*	Promoter (<=1kb)	2	110687971	110950372	262402	2	228432	ENSMUST00000111019.1	148	ENSMUSG00000074968	Ano3	anoctamin 3
608	chr2	79255492	79255891	400	*	Promoter (<=1kb)	2	79255500	79333123	77624	1	16401	ENSMUST00000099972.4	0	ENSMUSG00000027009	Itga4	integrin alpha 4
610	chr2	74698135	74698534	400	*	Promoter (<=1kb)	2	74697727	74700208	2482	1	15438	ENSMUST00000059272.9	408	ENSMUSG00000043342	Hoxd9	homeobox D9
611	chr2	165367588	165367987	400	*	Promoter (<=1kb)	2	165354044	165368723	14680	2	381405	ENSMUST00000141140.1	736	ENSMUSG00000056824	Zfp663	zinc finger protein 663
612	chr2	164423479	164423878	400	*	Distal Intergenic	2	164389393	164405160	15768	2	17183	ENSMUST00000103104.1	-18319	ENSMUSG00000016995	Matn4	matrilin 4
613	chr2	35256378	35256777	400	*	Promoter (<=1kb)	2	35256380	35307890	51511	1	227753	ENSMUST00000201185.3	0	ENSMUSG00000026879	Gsn	gelsolin
614	chr2	10370397	10370796	400	*	Promoter (<=1kb)	2	10370510	10439137	68628	1	353282	ENSMUST00000114862.7	0	ENSMUSG00000061186	Sfmbt2	Scm-like with four mbt domains 2
615	chr2	162948015	162948414	400	*	Promoter (<=1kb)	2	162948005	162949539	1535	1	241764	ENSMUST00000125296.1	10	ENSMUSG00000035576	L3mbtl1	L3MBTL1 histone methyl-lysine binding protein
616	chr2	52027185	52027584	400	*	Distal Intergenic	2	52038009	52056686	18678	1	21930	ENSMUST00000065927.5	-10425	ENSMUSG00000053475	Tnfaip6	tumor necrosis factor alpha induced protein 6
617	chr2	133552322	133552721	400	*	Promoter (<=1kb)	2	133552159	133562885	10727	1	12156	ENSMUST00000028836.6	163	ENSMUSG00000027358	Bmp2	bone morphogenetic protein 2
618	chr2	168096857	168097256	400	*	Intron (ENSMUST00000052125.6/58220, intron 2 of 2)	2	168081004	168101203	20200	1	58220	ENSMUST00000052125.6	15853	ENSMUSG00000044641	Pard6b	par-6 family cell polarity regulator beta
620	chr2	172825081	172825480	400	*	Distal Intergenic	2	172916118	172940092	23975	2	12162	ENSMUST00000137247.1	114612	ENSMUSG00000008999	Bmp7	bone morphogenetic protein 7
621	chr2	150525840	150526239	400	*	Distal Intergenic	2	150470991	150485091	14101	2	545471	ENSMUST00000109914.1	-40749	ENSMUSG00000074731	Zfp345	zinc finger protein 345
622	chr2	158610800	158611199	400	*	Promoter (<=1kb)	2	158610767	158615748	4982	1	22348	ENSMUST00000045738.4	33	ENSMUSG00000037771	Slc32a1	solute carrier family 32 (GABA vesicular transporter), member 1
623	chr2	65402370	65402769	400	*	Distal Intergenic	2	65364296	65364400	105	2	102466151	ENSMUST00000184194.1	-37970	ENSMUSG00000099184	Mir6337	microRNA 6337
624	chr3	145758448	145758847	400	*	Promoter (<=1kb)	3	145758675	145894277	135603	1	69219	ENSMUST00000029845.14	0	ENSMUSG00000028194	Ddah1	dimethylarginine dimethylaminohydrolase 1
625	chr3	90613164	90613563	400	*	Promoter (<=1kb)	3	90613305	90614414	1110	1	20200	ENSMUST00000198128.1	0	ENSMUSG00000001025	S100a6	S100 calcium binding protein A6 (calcyclin)
626	chr3	135769285	135769684	400	*	Distal Intergenic	3	135825279	135888394	63116	1	67547	ENSMUST00000081978.9	-55595	ENSMUSG00000053897	Slc39a8	solute carrier family 39 (metal ion transporter), member 8
628	chr3	145649582	145649981	400	*	Promoter (<=1kb)	3	145646976	145649981	3006	2	16007	ENSMUST00000029846.4	0	ENSMUSG00000028195	Ccn1	cellular communication network factor 1
631	chr3	79884811	79885210	400	*	Promoter (<=1kb)	3	79884597	79936721	52125	1	68659	ENSMUST00000145992.1	214	ENSMUSG00000027955	Gask1b	golgi associated kinase 1B
632	chr3	79842507	79842906	400	*	Promoter (<=1kb)	3	79812564	79842679	30116	2	70652	ENSMUST00000029568.6	0	ENSMUSG00000027956	Tmem144	transmembrane protein 144
633	chr3	121531581	121531980	400	*	Promoter (<=1kb)	3	121459528	121532404	72877	2	213603	ENSMUST00000039197.8	424	ENSMUSG00000039865	Slc44a3	solute carrier family 44, member 3
634	chr3	109323808	109324207	400	*	Distal Intergenic	3	109340653	109685698	345046	1	57257	ENSMUST00000046864.13	-16446	ENSMUSG00000033721	Vav3	vav 3 oncogene
635	chr3	63242213	63242612	400	*	Promoter (<=1kb)	3	63241537	63327826	86290	1	17380	ENSMUST00000194324.5	676	ENSMUSG00000027820	Mme	membrane metallo endopeptidase
636	chr3	127545246	127545645	400	*	Promoter (<=1kb)	3	127545363	127545430	68	1	723835	ENSMUST00000083548.1	0	ENSMUSG00000065482	Mir302c	microRNA 302c
637	chr3	101216947	101217346	400	*	Distal Intergenic	3	101275908	101280389	4482	2	12481	ENSMUST00000156103.1	63043	ENSMUSG00000027863	Cd2	CD2 antigen
639	chr3	52198410	52198809	400	*	Exon (ENSMUST00000194488.1/ENSMUST00000194488.1, exon 1 of 2)	3	52268336	52353221	84886	1	56458	ENSMUST00000053764.6	-69527	ENSMUSG00000044167	Foxo1	forkhead box O1
640	chr3	84270861	84271260	400	*	Promoter (<=1kb)	3	84163722	84270791	107070	2	80890	ENSMUST00000054990.10	-70	ENSMUSG00000027993	Trim2	tripartite motif-containing 2
641	chr3	58986433	58986832	400	*	Distal Intergenic	3	59005825	59094888	89064	1	329650	ENSMUST00000040846.14	-18993	ENSMUSG00000056476	Med12l	mediator complex subunit 12-like
642	chr3	9168815	9169214	400	*	Distal Intergenic	3	9250602	9285333	34732	1	229055	ENSMUST00000155203.1	-81388	ENSMUSG00000069114	Zbtb10	zinc finger and BTB domain containing 10
643	chr3	105825673	105826072	400	*	Distal Intergenic	3	105816613	105817357	745	1	433637	ENSMUST00000196002.1	9060	ENSMUSG00000104835	Gm5547	predicted gene 5547
644	chr3	84771022	84771421	400	*	Intron (ENSMUST00000154148.7/99889, intron 3 of 9)	3	84815268	84979198	163931	1	50754	ENSMUST00000107679.7	-43847	ENSMUSG00000028086	Fbxw7	F-box and WD-40 domain protein 7
645	chr3	69222457	69222856	400	*	Promoter (<=1kb)	3	69222419	69223618	1200	1	71619	ENSMUST00000183126.1	38	ENSMUSG00000098207	Arl14	ADP-ribosylation factor-like 14
646	chr3	27862909	27863308	400	*	Distal Intergenic	3	27866066	27896368	30303	2	208613	ENSMUST00000058077.3	33060	ENSMUSG00000043164	Tmem212	transmembrane protein 212
647	chr3	104541553	104541952	400	*	Distal Intergenic	3	104457346	104511918	54573	2	269473	ENSMUST00000196518.4	-29635	ENSMUSG00000032913	Lrig2	leucine-rich repeats and immunoglobulin-like domains 2
648	chr3	51648971	51649370	400	*	Distal Intergenic	3	51660360	51681807	21448	1	211666	ENSMUST00000160753.7	-10990	ENSMUSG00000074604	Mgst2	microsomal glutathione S-transferase 2
649	chr3	109123117	109123516	400	*	Promoter (<=1kb)	3	109123149	109168457	45309	1	229731	ENSMUST00000029477.10	0	ENSMUSG00000040322	Slc25a24	solute carrier family 25 (mitochondrial carrier, phosphate carrier), member 24
650	chr3	101505754	101506153	400	*	Distal Intergenic	3	101576316	101577560	1245	2	11928	ENSMUST00000130649.1	71407	ENSMUSG00000033161	Atp1a1	ATPase, Na+/K+ transporting, alpha 1 polypeptide
651	chr3	36475313	36475712	400	*	Promoter (<=1kb)	3	36475461	36475524	64	2	102466786	ENSMUST00000184519.1	0	ENSMUSG00000098808	Mir7009	microRNA 7009
652	chr3	127498714	127499113	400	*	Promoter (<=1kb)	3	127336394	127499002	162609	2	109676	ENSMUST00000182316.2	0	ENSMUSG00000032826	Ank2	ankyrin 2, brain
653	chr3	114030447	114030846	400	*	Promoter (<=1kb)	3	114030540	114108324	77785	1	12814	ENSMUST00000123619.7	0	ENSMUSG00000027966	Col11a1	collagen, type XI, alpha 1
657	chr3	124320978	124321377	400	*	Promoter (<=1kb)	3	124320855	124324743	3889	1	229801	ENSMUST00000058994.5	123	ENSMUSG00000044528	Tram1l1	translocation associated membrane protein 1-like 1
658	chr3	130180825	130181224	400	*	Promoter (<=1kb)	3	130180891	130551024	370134	1	77018	ENSMUST00000143830.2	0	ENSMUSG00000058897	Col25a1	collagen, type XXV, alpha 1
659	chr3	127789783	127790182	400	*	Promoter (<=1kb)	3	127789805	127798389	8585	1	211550	ENSMUST00000054483.13	0	ENSMUSG00000046688	Tifa	TRAF-interacting protein with forkhead-associated domain
660	chr3	146852301	146852700	400	*	Promoter (<=1kb)	3	146852367	146940256	87890	1	70892	ENSMUST00000038090.11	0	ENSMUSG00000036745	Ttll7	tubulin tyrosine ligase-like family, member 7
661	chr4	59117917	59118316	400	*	Intron (ENSMUST00000107547.1/100155, intron 1 of 27)	4	59081132	59111113	29982	2	100155	ENSMUST00000122832.1	-6804	ENSMUSG00000038598	Shoc1	shortage in chiasmata 1
662	chr4	130174710	130175109	400	*	Promoter (<=1kb)	4	130164454	130174802	10349	2	94242	ENSMUST00000030560.8	0	ENSMUSG00000028776	Tinagl1	tubulointerstitial nephritis antigen-like 1
663	chr4	111219555	111219954	400	*	Intron (ENSMUST00000106591.7/78933, intron 5 of 8)	4	111118911	111620490	501580	1	78933	ENSMUST00000148038.1	100644	ENSMUSG00000061298	Agbl4	ATP/GTP binding protein-like 4
664	chr4	57322703	57323102	400	*	Distal Intergenic	4	57190841	57301837	110997	2	545622	ENSMUST00000075637.10	-20866	ENSMUSG00000038764	Ptpn3	protein tyrosine phosphatase, non-receptor type 3
665	chr4	155318157	155318556	400	*	Intron (ENSMUST00000103178.10/18762, intron 1 of 14)	4	155294278	155301171	6894	2	18762	ENSMUST00000125320.1	-16986	ENSMUSG00000029053	Prkcz	protein kinase C, zeta
666	chr4	46535707	46536106	400	*	Promoter (<=1kb)	4	46535901	46539802	3902	1	105247126	ENSMUST00000132432.1	0	ENSMUSG00000085990	Gm16731	predicted gene, 16731
667	chr4	46534507	46534906	400	*	Promoter (<=1kb)	4	46523576	46534604	11029	2	74735	ENSMUST00000142606.1	0	ENSMUSG00000039853	Trim14	tripartite motif-containing 14
668	chr4	134343250	134343649	400	*	Promoter (<=1kb)	4	134343466	134354477	11012	1	230810	ENSMUST00000105872.7	0	ENSMUSG00000028836	Slc30a2	solute carrier family 30 (zinc transporter), member 2
669	chr4	123093053	123093452	400	*	Exon (ENSMUST00000127060.1/ENSMUST00000127060.1, exon 3 of 4)	4	123105165	123126091	20927	1	12164	ENSMUST00000002457.1	-11713	ENSMUSG00000002384	Bmp8b	bone morphogenetic protein 8b
670	chr4	147985704	147986103	400	*	Promoter (<=1kb)	4	147985788	147987205	1418	1	18158	ENSMUST00000103231.4	0	ENSMUSG00000029019	Nppb	natriuretic peptide type B
671	chr4	130101925	130102324	400	*	Promoter (<=1kb)	4	130102558	130128135	25578	1	67898	ENSMUST00000118199.7	-234	ENSMUSG00000028779	Pef1	penta-EF hand domain containing 1
672	chr4	62742937	62743336	400	*	Distal Intergenic	4	62700695	62704001	3307	1	50780	ENSMUST00000153875.2	42242	ENSMUSG00000059810	Rgs3	regulator of G-protein signaling 3
673	chr4	40528613	40529012	400	*	Promoter (3-4kb)	4	40482840	40525548	42709	2	71293	ENSMUST00000146043.1	-3065	ENSMUSG00000086355	4933428C19Rik	RIKEN cDNA 4933428C19 gene
674	chr4	15299694	15300093	400	*	Distal Intergenic	4	15265831	15286753	20923	1	100201	ENSMUST00000062684.8	33863	ENSMUSG00000043252	Tmem64	transmembrane protein 64
675	chr4	140420045	140420444	400	*	Distal Intergenic	4	140380630	140385574	4945	1	329970	ENSMUST00000126252.1	39415	NA	Gm13016	predicted gene 13016
676	chr4	137473646	137474045	400	*	Promoter (4-5kb)	4	137468803	137570629	101827	1	15530	ENSMUST00000171332.1	4843	ENSMUSG00000028763	Hspg2	perlecan (heparan sulfate proteoglycan 2)
677	chr4	130310167	130310566	400	*	Promoter (1-2kb)	4	130308595	130315463	6869	1	14077	ENSMUST00000070532.7	1572	ENSMUSG00000028773	Fabp3	fatty acid binding protein 3, muscle and heart
678	chr4	35098978	35099377	400	*	Intron (ENSMUST00000102975.9/214944, intron 1 of 3)	4	35152056	35154005	1950	1	387510	ENSMUST00000058595.6	-52679	ENSMUSG00000042993	Ifnk	interferon kappa
679	chr4	59239543	59239942	400	*	Distal Intergenic	4	59260051	59263269	3219	1	101055769	ENSMUST00000124589.1	-20109	NA	Gm12596	predicted gene 12596
681	chr4	120665870	120666269	400	*	Promoter (<=1kb)	4	120666572	120667820	1249	1	56222	ENSMUST00000094814.5	-303	ENSMUSG00000070803	Cited4	Cbp/p300-interacting transactivator, with Glu/Asp-rich carboxy-terminal domain, 4
682	chr4	62517999	62518398	400	*	Promoter (1-2kb)	4	62509169	62519881	10713	2	17025	ENSMUST00000137448.1	1483	ENSMUSG00000028393	Alad	aminolevulinate, delta-, dehydratase
683	chr4	129051316	129051715	400	*	Intron (ENSMUST00000149472.2/ENSMUST00000149472.2, intron 1 of 1)	4	129058271	129084526	26256	1	75234	ENSMUST00000168461.7	-6556	ENSMUSG00000028793	Rnf19b	ring finger protein 19B
684	chr4	47091872	47092271	400	*	Promoter (<=1kb)	4	47091909	47123070	31162	1	230145	ENSMUST00000045041.11	0	ENSMUSG00000039774	Galnt12	polypeptide N-acetylgalactosaminyltransferase 12
685	chr4	46601412	46601811	400	*	Promoter (<=1kb)	4	46543001	46601891	58891	2	107684	ENSMUST00000139179.1	80	ENSMUSG00000028337	Coro2a	coronin, actin binding protein 2A
686	chr4	139833081	139833480	400	*	Promoter (<=1kb)	4	139737062	139833528	96467	2	18509	ENSMUST00000030508.13	48	ENSMUSG00000028736	Pax7	paired box 7
687	chr4	97757523	97757922	400	*	Intron (ENSMUST00000146447.7/319865, intron 1 of 5)	4	97772734	98000466	227733	1	18027	ENSMUST00000152023.7	-14812	ENSMUSG00000028565	Nfia	nuclear factor I/A
688	chr5	100846181	100846580	400	*	Promoter (<=1kb)	5	100846219	100899099	52881	1	231510	ENSMUST00000031255.14	0	ENSMUSG00000029314	Gpat3	glycerol-3-phosphate acyltransferase 3
689	chr5	63958952	63959351	400	*	Intron (ENSMUST00000154169.3/100532, intron 1 of 6)	5	63909065	63968823	59759	2	100532	ENSMUST00000087327.12	9472	ENSMUSG00000047881	Rell1	RELT-like 1
690	chr5	147277584	147277983	400	*	Distal Intergenic	5	147283189	147283298	110	2	102465309	ENSMUST00000184115.1	5315	ENSMUSG00000098687	Mir7k	microRNA 7k
691	chr5	137720691	137721090	400	*	Exon (ENSMUST00000119241.1/ENSMUST00000119241.1, exon 2 of 2)	5	137731682	137739718	8037	2	243300	ENSMUST00000212152.1	18628	ENSMUSG00000045348	Nyap1	neuronal tyrosine-phosphorylated phosphoinositide 3-kinase adaptor 1
692	chr5	96793397	96793796	400	*	Promoter (<=1kb)	5	96793441	96824967	31527	1	11745	ENSMUST00000200379.4	0	ENSMUSG00000029484	Anxa3	annexin A3
693	chr5	114968902	114969301	400	*	Promoter (1-2kb)	5	114950061	114970844	20784	2	21405	ENSMUST00000176911.7	1543	ENSMUSG00000029556	Hnf1a	HNF1 homeobox A
694	chr5	149115917	149116316	400	*	Intron (ENSMUST00000202133.3/15289, intron 2 of 5)	5	149119569	149123412	3844	2	433966	ENSMUST00000200718.1	7096	ENSMUSG00000097191	Mm2pr	macrophage M2 polarization regulator
695	chr5	30970170	30970569	400	*	Promoter (1-2kb)	5	30968662	30977018	8357	1	69852	ENSMUST00000006818.3	1508	ENSMUSG00000006642	Tcf23	transcription factor 23
696	chr5	147299544	147299943	400	*	Distal Intergenic	5	147300805	147307270	6466	2	12591	ENSMUST00000031650.3	7327	ENSMUSG00000029646	Cdx2	caudal type homeobox 2
697	chr5	65348592	65348991	400	*	Promoter (<=1kb)	5	65348408	65379528	31121	1	83379	ENSMUST00000205084.1	184	ENSMUSG00000029195	Klb	klotho beta
698	chr5	140549130	140549529	400	*	Distal Intergenic	5	140563119	140565071	1953	2	77998	ENSMUST00000042993.6	15542	ENSMUSG00000036586	Grifin	galectin-related inter-fiber protein
700	chr5	35893493	35893892	400	*	Promoter (<=1kb)	5	35893465	35905693	12229	1	70292	ENSMUST00000146300.1	28	ENSMUSG00000029094	Afap1	actin filament associated protein 1
701	chr5	105651306	105651705	400	*	Distal Intergenic	5	105699969	105815215	115247	1	231549	ENSMUST00000060531.15	-48264	ENSMUSG00000046079	Lrrc8d	leucine rich repeat containing 8D
702	chr5	5504730	5505129	400	*	3' UTR	5	5513222	5514449	1228	2	64945	ENSMUST00000134157.1	9320	ENSMUSG00000046798	Cldn12	claudin 12
703	chr5	75377669	75378068	400	*	Distal Intergenic	5	75574916	75656722	81807	1	16590	ENSMUST00000144270.7	-196848	ENSMUSG00000005672	Kit	KIT proto-oncogene receptor tyrosine kinase
704	chr5	75154745	75155144	400	*	Promoter (<=1kb)	5	75155076	75163749	8674	1	18595	ENSMUST00000202161.3	0	ENSMUSG00000029231	Pdgfra	platelet derived growth factor receptor, alpha polypeptide
705	chr5	143351598	143351997	400	*	Distal Intergenic	5	143357338	143391468	34131	1	170935	ENSMUST00000110733.8	-5341	ENSMUSG00000010825	Grid2ip	glutamate receptor, ionotropic, delta 2 (Grid2) interacting protein 1
707	chr5	90891125	90891524	400	*	Promoter (<=1kb)	5	90891241	90893115	1875	1	14825	ENSMUST00000031327.8	0	ENSMUSG00000029380	Cxcl1	chemokine (C-X-C motif) ligand 1
708	chr5	135108023	135108422	400	*	Promoter (1-2kb)	5	135106918	135138382	31465	1	58805	ENSMUST00000005507.9	1105	ENSMUSG00000005373	Mlxipl	MLX interacting protein-like
709	chr5	150501817	150502216	400	*	Promoter (<=1kb)	5	150499747	150502133	2387	2	194292	ENSMUST00000202386.1	0	NA	Gm5	predicted gene 5
710	chr5	150466265	150466664	400	*	Exon (ENSMUST00000087204.8/320365, exon 52 of 61)	5	150457711	150496801	39091	1	320365	ENSMUST00000201196.1	8554	ENSMUSG00000056602	Fry	FRY microtubule binding protein
711	chr5	72647654	72648053	400	*	Promoter (<=1kb)	5	72647795	72671078	23284	1	70701	ENSMUST00000087212.7	0	ENSMUSG00000067219	Nipal1	NIPA-like domain containing 1
712	chr5	136080098	136080497	400	*	Promoter (3-4kb)	5	136083916	136111860	27945	1	54153	ENSMUST00000042135.13	-3419	ENSMUSG00000004952	Rasa4	RAS p21 protein activator 4
714	chr5	136708359	136708758	400	*	Distal Intergenic	5	136697830	136701092	3263	1	59310	ENSMUST00000197849.1	10529	ENSMUSG00000005474	Myl10	myosin, light chain 10, regulatory
715	chr5	63812146	63812545	400	*	Promoter (<=1kb)	5	63812363	63899625	87263	1	76261	ENSMUST00000081747.7	0	ENSMUSG00000060512	0610040J01Rik	RIKEN cDNA 0610040J01 gene
716	chr5	115995345	115995744	400	*	3' UTR	5	115987174	115990790	3617	1	12704	ENSMUST00000134609.1	8171	ENSMUSG00000029516	Cit	citron
717	chr5	64094043	64094442	400	*	Promoter (1-2kb)	5	64092950	64128351	35402	1	66681	ENSMUST00000087324.6	1093	ENSMUSG00000029171	Pgm2	phosphoglucomutase 2
718	chr5	142957133	142957532	400	*	Promoter (2-3kb)	5	142960343	142973185	12843	1	14086	ENSMUST00000031565.14	-2811	ENSMUSG00000029581	Fscn1	fascin actin-bundling protein 1
719	chr5	137078390	137078789	400	*	Distal Intergenic	5	137070177	137072268	2092	2	18787	ENSMUST00000199832.1	-6122	ENSMUSG00000037411	Serpine1	serine (or cysteine) peptidase inhibitor, clade E, member 1
720	chr5	39644307	39644706	400	*	Promoter (<=1kb)	5	39613939	39644634	30696	2	15476	ENSMUST00000053116.6	0	ENSMUSG00000051022	Hs3st1	heparan sulfate (glucosamine) 3-O-sulfotransferase 1
721	chr5	112228539	112228938	400	*	Promoter (<=1kb)	5	112221369	112228644	7276	2	330166	ENSMUST00000182258.7	0	ENSMUSG00000097767	Miat	myocardial infarction associated transcript (non-protein coding)
722	chr5	9725435	9725834	400	*	Promoter (<=1kb)	5	9485541	9725170	239630	2	108069	ENSMUST00000004076.4	-265	ENSMUSG00000003974	Grm3	glutamate receptor, metabotropic 3
723	chr5	151189867	151190266	400	*	Promoter (<=1kb)	5	151037628	151190194	152567	2	243362	ENSMUST00000062015.14	0	ENSMUSG00000016128	Stard13	StAR-related lipid transfer (START) domain containing 13
724	chr6	135251968	135252367	400	*	Promoter (1-2kb)	6	135237329	135254170	16842	2	14840	ENSMUST00000111909.7	1803	ENSMUSG00000030206	Gsg1	germ cell associated 1
725	chr6	12107452	12107851	400	*	Promoter (1-2kb)	6	12099518	12109583	10066	2	625347	ENSMUST00000080891.5	1732	ENSMUSG00000057223	Gm6578	mitochondrial ribosomal protein L32 pseudogene
726	chr6	54435940	54436339	400	*	Intron (ENSMUST00000126637.7/330319, intron 1 of 7)	6	54269681	54430221	160541	2	100042056	ENSMUST00000145111.7	-5719	ENSMUSG00000073067	9130019P16Rik	RIKEN cDNA 9130019P16 gene
727	chr6	72390103	72390502	400	*	Promoter (<=1kb)	6	72385228	72389911	4684	2	22320	ENSMUST00000142613.1	-192	ENSMUSG00000050732	Vamp8	vesicle-associated membrane protein 8
728	chr6	47294524	47294923	400	*	Intron (ENSMUST00000114641.7/66797, intron 22 of 23)	6	47244453	47299570	55118	1	66797	ENSMUST00000060839.7	50071	ENSMUSG00000039419	Cntnap2	contactin associated protein-like 2
729	chr6	135065493	135065892	400	*	Promoter (<=1kb)	6	135065651	135084709	19059	1	232431	ENSMUST00000050104.7	0	ENSMUSG00000046733	Gprc5a	G protein-coupled receptor, family C, group 5, member A
730	chr6	42381131	42381530	400	*	Promoter (3-4kb)	6	42377956	42381215	3260	1	72131	ENSMUST00000187172.1	3175	ENSMUSG00000101268	2010310C07Rik	RIKEN cDNA 2010310C07 gene
731	chr6	108687414	108687813	400	*	Distal Intergenic	6	108577039	108660934	83896	2	75394	ENSMUST00000137478.3	-26480	ENSMUSG00000087341	0610040F04Rik	RIKEN cDNA 0610040F04 gene
732	chr6	37434912	37435311	400	*	Intron (ENSMUST00000041093.5/208647, intron 1 of 11)	6	37327255	37442146	114892	2	208647	ENSMUST00000041093.5	6835	ENSMUSG00000038648	Creb3l2	cAMP responsive element binding protein 3-like 2
733	chr6	135363066	135363465	400	*	Promoter (<=1kb)	6	135363008	135380377	17370	1	13730	ENSMUST00000204299.1	58	ENSMUSG00000030208	Emp1	epithelial membrane protein 1
734	chr6	135323104	135323503	400	*	Promoter (3-4kb)	6	135312155	135319561	7407	2	102640545	ENSMUST00000203442.1	-3543	ENSMUSG00000107768	Gm36582	predicted gene, 36582
735	chr6	142345577	142345976	400	*	Promoter (<=1kb)	6	142345654	142363257	17604	1	232491	ENSMUST00000041852.7	0	ENSMUSG00000041671	Pyroxd1	pyridine nucleotide-disulphide oxidoreductase domain 1
736	chr6	43265618	43266017	400	*	Promoter (<=1kb)	6	43265582	43289320	23739	1	54324	ENSMUST00000031750.13	36	ENSMUSG00000033542	Arhgef5	Rho guanine nucleotide exchange factor (GEF) 5
737	chr6	17065171	17065570	400	*	Promoter (<=1kb)	6	17065192	17088867	23676	1	21753	ENSMUST00000121170.1	0	ENSMUSG00000029552	Tes	testin LIM domain protein
738	chr6	44204823	44205222	400	*	Distal Intergenic	6	43345001	43666278	321278	2	29807	ENSMUST00000067888.13	-538545	ENSMUSG00000029735	Tpk1	thiamine pyrophosphokinase
739	chr6	42350005	42350404	400	*	Promoter (<=1kb)	6	42350033	42358392	8360	1	22793	ENSMUST00000203290.2	0	ENSMUSG00000029860	Zyx	zyxin
740	chr6	30738697	30739096	400	*	Promoter (<=1kb)	6	30738055	30738878	824	1	17294	ENSMUST00000131465.1	642	ENSMUSG00000051855	Mest	mesoderm specific transcript
741	chr6	34867050	34867449	400	*	Promoter (<=1kb)	6	34867052	34872738	5687	1	68487	ENSMUST00000202999.1	0	ENSMUSG00000057137	Tmem140	transmembrane protein 140
742	chr6	31563432	31563831	400	*	Promoter (<=1kb)	6	31519488	31563981	44494	2	27205	ENSMUST00000026698.7	150	ENSMUSG00000025608	Podxl	podocalyxin-like
743	chr6	83033130	83033529	400	*	Promoter (<=1kb)	6	83030934	83033471	2538	2	13448	ENSMUST00000089651.5	0	ENSMUSG00000068335	Dok1	docking protein 1
744	chr6	118455179	118455578	400	*	Promoter (<=1kb)	6	118427319	118455528	28210	2	72720	ENSMUST00000069292.13	0	ENSMUSG00000030145	Zfp248	zinc finger protein 248
745	chr6	34780447	34780846	400	*	Promoter (<=1kb)	6	34780452	34799042	18591	1	76223	ENSMUST00000143474.7	0	ENSMUSG00000038836	Agbl3	ATP/GTP binding protein-like 3
746	chr6	54021101	54021500	400	*	Distal Intergenic	6	54009712	54018030	8319	1	320178	ENSMUST00000203047.1	11389	NA	4921529L05Rik	RIKEN cDNA 4921529L05 gene
747	chr6	82046280	82046679	400	*	Promoter (4-5kb)	6	82041688	82047150	5463	1	232146	ENSMUST00000150691.1	4592	ENSMUSG00000035104	Eva1a	eva-1 homolog A (C. elegans)
748	chr6	139525729	139526128	400	*	Distal Intergenic	6	139492973	139501976	9004	2	632971	ENSMUST00000170650.2	-23753	ENSMUSG00000092164	Rergl	RERG/RAS-like
749	chr6	120126373	120126772	400	*	Intron (ENSMUST00000112711.8/29862, intron 1 of 3)	6	120093350	120200339	106990	1	29862	ENSMUST00000112711.8	33023	ENSMUSG00000041377	Ninj2	ninjurin 2
750	chr6	7727739	7728138	400	*	Distal Intergenic	6	7675169	7693254	18086	2	27053	ENSMUST00000031766.11	-34485	ENSMUSG00000029752	Asns	asparagine synthetase
751	chr6	34559661	34560060	400	*	Distal Intergenic	6	34598500	34775454	176955	1	109624	ENSMUST00000079391.9	-38440	ENSMUSG00000029761	Cald1	caldesmon 1
752	chr6	29853786	29854185	400	*	Promoter (<=1kb)	6	29853891	29867419	13529	1	74340	ENSMUST00000135396.1	0	ENSMUSG00000029772	Ahcyl2	S-adenosylhomocysteine hydrolase-like 2
753	chr6	95718347	95718746	400	*	Promoter (<=1kb)	6	95473009	95718800	245792	2	20917	ENSMUST00000204224.2	54	ENSMUSG00000061838	Suclg2	succinate-Coenzyme A ligase, GDP-forming, beta subunit
754	chr6	57535095	57535494	400	*	Promoter (<=1kb)	6	57506502	57535426	28925	2	243382	ENSMUST00000042766.5	0	ENSMUSG00000037826	Ppm1k	protein phosphatase 1K (PP2C domain containing)
755	chr6	87119623	87120022	400	*	Distal Intergenic	6	87104813	87111399	6587	1	52372	ENSMUST00000205257.1	14810	ENSMUSG00000090891	D6Ertd527e	DNA segment, Chr 6, ERATO Doi 527, expressed
757	chr6	30307689	30308088	400	*	Promoter (3-4kb)	6	30211289	30304539	93251	2	22214	ENSMUST00000102993.9	-3150	ENSMUSG00000039159	Ube2h	ubiquitin-conjugating enzyme E2H
758	chr6	136407642	136408041	400	*	Intron (ENSMUST00000204830.1/100502936, intron 1 of 1)	6	136401495	136415564	14070	2	100502936	ENSMUST00000203392.1	7523	ENSMUSG00000045291	E330021D16Rik	RIKEN cDNA E330021D16 gene
759	chr6	100143809	100144208	400	*	Exon (ENSMUST00000204605.1/ENSMUST00000204605.1, exon 1 of 1)	6	100232011	100233131	1121	2	56353	ENSMUST00000203410.1	88923	ENSMUSG00000072872	Rybp	RING1 and YY1 binding protein
760	chr6	84472700	84473099	400	*	Distal Intergenic	6	84412942	84423838	10897	2	100038556	ENSMUST00000203521.1	-48862	ENSMUSG00000107797	Gm10445	predicted gene 10445
761	chr6	120511222	120511621	400	*	Intron (ENSMUST00000075303.6/214932, intron 6 of 7)	6	120488939	120493807	4869	2	94047	ENSMUST00000178687.1	-17415	ENSMUSG00000094626	Tmem121b	transmembrane protein 121B
762	chr6	145746852	145747251	400	*	Promoter (<=1kb)	6	145746748	145821079	74332	1	71323	ENSMUST00000111704.7	104	ENSMUSG00000030259	Rassf8	Ras association (RalGDS/AF-6) domain family (N-terminal) member 8
763	chr6	51507455	51507854	400	*	Distal Intergenic	6	51523901	51590679	66779	1	71982	ENSMUST00000049152.14	-16047	ENSMUSG00000038301	Snx10	sorting nexin 10
765	chr6	29433928	29434327	400	*	Promoter (<=1kb)	6	29433276	29461883	28608	1	68794	ENSMUST00000101617.8	652	ENSMUSG00000068699	Flnc	filamin C, gamma
766	chr6	127453588	127453987	400	*	Promoter (<=1kb)	6	127453620	127472028	18409	1	101187	ENSMUST00000128470.7	0	ENSMUSG00000037997	Parp11	poly (ADP-ribose) polymerase family, member 11
767	chr6	85377223	85377622	400	*	Promoter (2-3kb)	6	85334967	85374634	39668	2	52055	ENSMUST00000204087.1	-2589	ENSMUSG00000051343	Rab11fip5	RAB11 family interacting protein 5 (class I)
768	chr6	49022642	49023041	400	*	Distal Intergenic	6	49036615	49058182	21568	1	93695	ENSMUST00000031840.9	-13574	ENSMUSG00000029816	Gpnmb	glycoprotein (transmembrane) nmb
769	chr6	146820454	146820853	400	*	Promoter (<=1kb)	6	146820431	146823154	2724	1	272322	ENSMUST00000136594.1	23	ENSMUSG00000040187	Arntl2	aryl hydrocarbon receptor nuclear translocator-like 2
770	chr6	4796741	4797140	400	*	Distal Intergenic	6	4807055	4807434	380	2	102637299	ENSMUST00000176811.3	10294	ENSMUSG00000093570	Gm20714	predicted gene 20714
771	chr6	61180574	61180973	400	*	Promoter (<=1kb)	6	61176021	61180810	4790	2	100504262	ENSMUST00000181288.1	0	NA	A730020E08Rik	RIKEN cDNA A730020E08 gene
772	chr6	85849358	85849757	400	*	Distal Intergenic	6	85830388	85832082	1695	2	68396	ENSMUST00000032073.6	-17276	ENSMUSG00000030004	Nat8	N-acetyltransferase 8 (GCN5-related)
775	chr6	122491556	122491955	400	*	Intron (ENSMUST00000204045.1/108653, intron 1 of 1)	6	122453101	122486505	33405	2	108653	ENSMUST00000068242.8	-5051	ENSMUSG00000040649	Rimklb	ribosomal modification protein rimK-like family member B
776	chr6	29513335	29513734	400	*	Distal Intergenic	6	29502290	29507952	5663	2	333088	ENSMUST00000161237.1	-5383	ENSMUSG00000059022	Kcp	kielin/chordin-like protein
777	chr6	87549639	87550038	400	*	Distal Intergenic	6	87459405	87533259	73855	2	232201	ENSMUST00000071024.6	-16380	ENSMUSG00000030047	Arhgap25	Rho GTPase activating protein 25
778	chr6	93757585	93757984	400	*	Exon (ENSMUST00000055224.14/14924, exon 8 of 22)	6	93785303	93792539	7237	2	14924	ENSMUST00000204788.1	34555	ENSMUSG00000045095	Magi1	membrane associated guanylate kinase, WW and PDZ domain containing 1
779	chr6	53164763	53165162	400	*	Distal Intergenic	6	53221164	53224975	3812	1	231989	ENSMUST00000205210.1	-56002	ENSMUSG00000107935	Gm4872	predicted gene 4872
780	chr6	121365270	121365669	400	*	3' UTR	6	121358965	121363856	4892	1	14411	ENSMUST00000170339.1	6305	ENSMUSG00000030109	Slc6a12	solute carrier family 6 (neurotransmitter transporter, betaine/GABA), member 12
781	chr6	92779617	92780016	400	*	Intron (ENSMUST00000113438.7/101401, intron 38 of 39)	6	92370908	92706155	335248	2	243548	ENSMUST00000032093.11	-73462	ENSMUSG00000030020	Prickle2	prickle planar cell polarity protein 2
782	chr6	57824698	57825097	400	*	Promoter (<=1kb)	6	57727807	57825136	97330	2	232023	ENSMUST00000127485.7	39	ENSMUSG00000037788	Vopp1	vesicular, overexpressed in cancer, prosurvival protein 1
783	chr6	118047527	118048297	771	*	Intron (ENSMUST00000164960.3/70727, intron 1 of 12)	6	118066419	118090500	24082	1	70727	ENSMUST00000203804.2	-18122	ENSMUSG00000030134	Rasgef1a	RasGEF domain family, member 1A
785	chr6	101377442	101377841	400	*	Promoter (<=1kb)	6	101149609	101377897	228289	2	55983	ENSMUST00000075994.10	56	ENSMUSG00000035357	Pdzrn3	PDZ domain containing RING finger 3
786	chr6	121272329	121272728	400	*	Promoter (3-4kb)	6	121268549	121269464	916	1	24110	ENSMUST00000204710.1	3780	ENSMUSG00000030107	Usp18	ubiquitin specific peptidase 18
787	chr6	124768930	124769329	400	*	Promoter (<=1kb)	6	124766141	124769484	3344	2	13807	ENSMUST00000151214.7	155	ENSMUSG00000004267	Eno2	enolase 2, gamma neuronal
789	chr6	53880838	53881237	400	*	Intron (ENSMUST00000203101.2/71287, intron 11 of 11)	6	53815468	53820830	5363	2	66873	ENSMUST00000127748.4	-60008	ENSMUSG00000043496	Tril	TLR4 interactor with leucine-rich repeats
790	chr6	135296168	135296567	400	*	Intron (ENSMUST00000203686.1/ENSMUST00000203686.1, intron 2 of 3)	6	135309127	135310405	1279	2	76400	ENSMUST00000050471.3	13838	ENSMUSG00000047104	Pbp2	phosphatidylethanolamine binding protein 2
791	chr6	38523685	38524084	400	*	3' UTR	6	38533502	38539448	5947	1	66117	ENSMUST00000147651.1	-9418	ENSMUSG00000019689	Fmc1	formation of mitochondrial complex V assembly factor 1
792	chr6	124683420	124683819	400	*	Intron (ENSMUST00000135516.7/14792, intron 1 of 11)	6	124701419	124702613	1195	1	14792	ENSMUST00000141546.1	-17600	ENSMUSG00000004270	Lpcat3	lysophosphatidylcholine acyltransferase 3
793	chr6	118479161	118479560	400	*	Promoter (<=1kb)	6	118461950	118479320	17371	2	22750	ENSMUST00000161170.1	0	ENSMUSG00000072623	Zfp9	zinc finger protein 9
794	chr6	120279304	120279703	400	*	Intron (ENSMUST00000057283.7/330406, intron 1 of 19)	6	120203094	120294559	91466	2	330406	ENSMUST00000057283.7	14856	ENSMUSG00000041372	B4galnt3	beta-1,4-N-acetyl-galactosaminyl transferase 3
795	chr6	97278192	97278591	400	*	Distal Intergenic	6	97238534	97252759	14226	2	320502	ENSMUST00000095655.3	-25433	ENSMUSG00000044086	Lmod3	leiomodin 3 (fetal)
796	chr6	33415621	33416020	400	*	Intron (ENSMUST00000052266.14/20336, intron 7 of 17)	6	33333417	33348134	14718	1	20336	ENSMUST00000156207.1	82204	ENSMUSG00000029763	Exoc4	exocyst complex component 4
797	chr6	50596357	50596756	400	*	Promoter (<=1kb)	6	50573302	50596632	23331	2	70821	ENSMUST00000031852.4	0	ENSMUSG00000029828	4921507P07Rik	RIKEN cDNA 4921507P07 gene
798	chr6	54429568	54429967	400	*	Promoter (<=1kb)	6	54429603	54503765	74163	1	330319	ENSMUST00000126637.7	0	ENSMUSG00000086040	Wipf3	WAS/WASL interacting protein family, member 3
799	chr6	88724427	88724826	400	*	Promoter (<=1kb)	6	88724470	88726041	1572	1	23945	ENSMUST00000151699.3	0	ENSMUSG00000033174	Mgll	monoglyceride lipase
801	chr6	49008454	49008853	400	*	Distal Intergenic	6	48986616	48999616	13001	2	75347	ENSMUST00000203494.1	-8838	ENSMUSG00000107656	4930563H07Rik	RIKEN cDNA 4930563H07 gene
802	chr6	52305942	52306341	400	*	Distal Intergenic	6	52313498	52318378	4881	1	14028	ENSMUST00000031787.7	-7157	ENSMUSG00000005503	Evx1	even-skipped homeobox 1
803	chr6	100563227	100563626	400	*	Distal Intergenic	6	100527400	100533426	6027	1	73395	ENSMUST00000187986.1	35827	ENSMUSG00000101553	1700049E22Rik	RIKEN cDNA 1700049E22 gene
804	chr6	38925931	38926330	400	*	Intron (ENSMUST00000162521.7/21391, intron 3 of 5)	6	38919024	39084585	165562	1	21391	ENSMUST00000161781.7	6907	ENSMUSG00000029925	Tbxas1	thromboxane A synthase 1, platelet
805	chr6	31679134	31679533	400	*	Exon (ENSMUST00000209571.1/ENSMUST00000209571.1, exon 4 of 7)	6	31662220	31666131	3912	2	434003	ENSMUST00000130777.1	-13003	ENSMUSG00000084973	Gm13848	predicted gene 13848
806	chr6	51380801	51381200	400	*	Promoter (1-2kb)	6	51379710	51392791	13082	1	625167	ENSMUST00000204678.1	1091	ENSMUSG00000107660	Gm6559	predicted gene 6559
807	chr6	88203484	88203883	400	*	Promoter (<=1kb)	6	88204445	88205771	1327	1	14461	ENSMUST00000203579.1	-562	ENSMUSG00000015053	Gata2	GATA binding protein 2
809	chr6	42709694	42710093	400	*	Promoter (<=1kb)	6	42668002	42710088	42087	2	77574	ENSMUST00000045054.10	0	ENSMUSG00000036667	Tcaf1	TRPM8 channel-associated factor 1
810	chr6	120604012	120604411	400	*	Distal Intergenic	6	120554796	120562879	8084	1	73505	ENSMUST00000204672.1	49216	NA	1700072O05Rik	RIKEN cDNA 1700072O05 gene
811	chr6	89614103	89614502	400	*	Distal Intergenic	6	89383151	89595652	212502	2	66098	ENSMUST00000032172.13	-18451	ENSMUSG00000030086	Chchd6	coiled-coil-helix-coiled-coil-helix domain containing 6
812	chr6	83070186	83070585	400	*	Promoter (<=1kb)	6	83068324	83070225	1902	2	21909	ENSMUST00000174674.2	0	ENSMUSG00000068327	Tlx2	T cell leukemia, homeobox 2
813	chr6	125285698	125286097	400	*	Promoter (<=1kb)	6	125278274	125286042	7769	2	22144	ENSMUST00000088246.5	0	ENSMUSG00000067702	Tuba3a	tubulin, alpha 3A
814	chr6	114397847	114398246	400	*	Promoter (<=1kb)	6	114397936	114483296	85361	1	15465	ENSMUST00000088987.2	0	ENSMUSG00000053004	Hrh1	histamine receptor H1
815	chr6	39295732	39296131	400	*	Distal Intergenic	6	39343910	39347350	3441	2	72144	ENSMUST00000201208.1	51219	ENSMUSG00000029924	Slc37a3	solute carrier family 37 (glycerol-3-phosphate transporter), member 3
816	chr6	82966137	82966536	400	*	Intron (ENSMUST00000113980.3/110958, intron 2 of 9)	6	82946902	83030183	83282	1	110958	ENSMUST00000113980.3	19235	ENSMUSG00000030041	M1ap	meiosis 1 associated protein
817	chr6	66944600	66944999	400	*	Intron (ENSMUST00000043148.12/14701, intron 3 of 4)	6	66896891	67017567	120677	1	14701	ENSMUST00000204862.1	47709	ENSMUSG00000036402	Gng12	guanine nucleotide binding protein (G protein), gamma 12
818	chr6	88140261	88140660	400	*	Distal Intergenic	6	88104128	88104258	131	2	102465196	ENSMUST00000185149.1	-36003	ENSMUSG00000099095	Mir6376	microRNA 6376
819	chr6	97311964	97312363	400	*	Promoter (<=1kb)	6	97287082	97312380	25299	2	232288	ENSMUST00000143698.7	17	ENSMUSG00000030064	Frmd4b	FERM domain containing 4B
820	chr6	52626434	52626833	400	*	Promoter (3-4kb)	6	52546696	52630258	83563	2	58875	ENSMUST00000155948.1	3425	ENSMUSG00000029776	Hibadh	3-hydroxyisobutyrate dehydrogenase
822	chr6	47376105	47376504	400	*	Distal Intergenic	6	47453398	47497237	43840	1	26965	ENSMUST00000146828.7	-76894	ENSMUSG00000029686	Cul1	cullin 1
823	chr6	134414367	134414766	400	*	Promoter (<=1kb)	6	134414428	134438115	23688	1	66813	ENSMUST00000111960.1	0	ENSMUSG00000030200	Bcl2l14	BCL2-like 14 (apoptosis facilitator)
824	chr6	17749143	17749542	400	*	Promoter (<=1kb)	6	17749170	17906506	157337	1	64213	ENSMUST00000138726.7	0	ENSMUSG00000029534	St7	suppression of tumorigenicity 7
826	chr6	53573292	53573691	400	*	Promoter (<=1kb)	6	53573300	53700367	127068	1	231991	ENSMUST00000205120.2	0	ENSMUSG00000053007	Creb5	cAMP responsive element binding protein 5
827	chr6	87590450	87590849	400	*	Promoter (<=1kb)	6	87578591	87590743	12153	2	58182	ENSMUST00000204682.2	0	ENSMUSG00000049409	Prokr1	prokineticin receptor 1
828	chr6	29526602	29527001	400	*	Promoter (<=1kb)	6	29526625	29537319	10695	1	27056	ENSMUST00000004392.11	0	ENSMUSG00000029771	Irf5	interferon regulatory factor 5
829	chr6	108875753	108876152	400	*	Distal Intergenic	6	108852391	108855525	3135	1	192193	ENSMUST00000203302.1	23362	ENSMUSG00000030104	Edem1	ER degradation enhancer, mannosidase alpha-like 1
831	chr6	42372936	42373335	400	*	Promoter (<=1kb)	6	42358487	42373268	14782	2	13835	ENSMUST00000073387.4	0	ENSMUSG00000029859	Epha1	Eph receptor A1
834	chr6	34476268	34476667	400	*	Promoter (<=1kb)	6	34476356	34489083	12728	1	12183	ENSMUST00000135743.1	0	ENSMUSG00000038871	Bpgm	2,3-bisphosphoglycerate mutase
835	chr6	16855746	16856145	400	*	Intron (ENSMUST00000031533.10/21426, intron 2 of 6)	6	16844197	16845996	1800	2	21426	ENSMUST00000200984.1	-9750	ENSMUSG00000029553	Tfec	transcription factor EC
836	chr6	29271038	29271437	400	*	Promoter (1-2kb)	6	29272488	29275186	2699	1	69573	ENSMUST00000115289.1	-1051	ENSMUSG00000043421	Hilpda	hypoxia inducible lipid droplet associated
838	chr6	71012971	71013370	400	*	Distal Intergenic	6	70956606	70961066	4461	1	232077	ENSMUST00000069634.5	56365	ENSMUSG00000055874	Foxi3	forkhead box I3
839	chr6	91978832	91979231	400	*	Promoter (<=1kb)	6	91978878	92076004	97127	1	232237	ENSMUST00000089334.8	0	ENSMUSG00000034037	Fgd5	FYVE, RhoGEF and PH domain containing 5
840	chr6	99666465	99666864	400	*	Promoter (<=1kb)	6	99257484	99666797	409314	2	66892	ENSMUST00000155466.1	0	ENSMUSG00000093661	Eif4e3	eukaryotic translation initiation factor 4E member 3
841	chr6	21851727	21852126	400	*	Promoter (<=1kb)	6	21771395	21852088	80694	2	269831	ENSMUST00000120965.7	0	ENSMUSG00000029669	Tspan12	tetraspanin 12
842	chr6	42645195	42645594	400	*	Promoter (<=1kb)	6	42623016	42645254	22239	2	232748	ENSMUST00000031879.4	0	ENSMUSG00000029851	Tcaf2	TRPM8 channel-associated factor 2
843	chr6	31318227	31318626	400	*	Promoter (3-4kb)	6	31321971	31337385	15415	1	73652	ENSMUST00000124811.1	-3345	ENSMUSG00000087380	2210408F21Rik	RIKEN cDNA 2210408F21 gene
844	chr6	54591667	54592066	400	*	Promoter (1-2kb)	6	54577605	54593148	15544	2	231997	ENSMUST00000155047.5	1082	ENSMUSG00000038074	Fkbp14	FK506 binding protein 14
845	chr6	17280885	17281284	400	*	Promoter (<=1kb)	6	17281185	17289115	7931	1	12390	ENSMUST00000000058.6	0	ENSMUSG00000000058	Cav2	caveolin 2
848	chr6	52221419	52221818	400	*	Promoter (<=1kb)	6	52216009	52221854	5846	2	15404	ENSMUST00000150041.3	36	ENSMUSG00000038236	Hoxa7	homeobox A7
849	chr6	83087581	83087980	400	*	Promoter (<=1kb)	6	83087338	83088096	759	1	16815	ENSMUST00000151508.1	243	ENSMUSG00000034968	Lbx2	ladybird homeobox 2
850	chr6	145866179	145866578	400	*	Promoter (<=1kb)	6	145858243	145865558	7316	2	79362	ENSMUST00000032386.10	-621	ENSMUSG00000030256	Bhlhe41	basic helix-loop-helix family, member e41
851	chr6	52240115	52240514	400	*	Promoter (<=1kb)	6	52232082	52240795	8714	2	15395	ENSMUST00000142611.1	281	ENSMUSG00000000938	Hoxa10	homeobox A10
852	chr6	116460758	116461157	400	*	Promoter (<=1kb)	6	116410274	116461131	50858	2	11689	ENSMUST00000167447.7	0	ENSMUSG00000025701	Alox5	arachidonate 5-lipoxygenase
853	chr6	85187552	85187951	400	*	Promoter (<=1kb)	6	85187438	85204358	16921	1	13796	ENSMUST00000045942.8	114	ENSMUSG00000033726	Emx1	empty spiracles homeobox 1
854	chr6	126739889	126740288	400	*	Promoter (<=1kb)	6	126708329	126740662	32334	2	16494	ENSMUST00000040751.5	374	ENSMUSG00000038077	Kcna6	potassium voltage-gated channel, shaker-related, subfamily, member 6
855	chr6	134981208	134981607	400	*	Promoter (<=1kb)	6	134981718	134986836	5119	1	381823	ENSMUST00000167323.2	-111	ENSMUSG00000090698	Apold1	apolipoprotein L domain containing 1
856	chr6	144941037	144941436	400	*	Distal Intergenic	6	145015676	145032843	17168	2	12035	ENSMUST00000136819.2	91407	ENSMUSG00000030268	Bcat1	branched chain aminotransferase 1, cytosolic
857	chr6	51193250	51193649	400	*	Distal Intergenic	6	51269812	51269910	99	2	387166	ENSMUST00000083571.1	76261	ENSMUSG00000065505	Mir148a	microRNA 148a
858	chr6	142814442	142814841	400	*	Promoter (<=1kb)	6	142814385	142816955	2571	1	665037	ENSMUST00000159599.1	57	ENSMUSG00000072683	Gm7457	predicted gene 7457
859	chr6	18514432	18514831	400	*	Promoter (<=1kb)	6	18366707	18514749	148043	2	30785	ENSMUST00000148602.7	0	ENSMUSG00000000416	Cttnbp2	cortactin binding protein 2
860	chr6	52211891	52212290	400	*	Promoter (<=1kb)	6	52169062	52213115	44054	2	15400	ENSMUST00000114434.8	825	ENSMUSG00000079560	Hoxa3	homeobox A3
862	chr6	57581050	57581449	400	*	Promoter (<=1kb)	6	57581008	57584590	3583	1	67138	ENSMUST00000203840.1	42	ENSMUSG00000029798	Herc6	hect domain and RLD 6
863	chr6	102750018	102750417	400	*	Distal Intergenic	6	102794384	102794485	102	1	102466636	ENSMUST00000183546.1	-43967	ENSMUSG00000098533	Mir6373	microRNA 6373
864	chr6	91411075	91411474	400	*	Promoter (<=1kb)	6	91363981	91411363	47383	2	22421	ENSMUST00000032180.6	0	ENSMUSG00000030093	Wnt7a	wingless-type MMTV integration site family, member 7A
865	chr6	84587994	84588393	400	*	Promoter (<=1kb)	6	84574241	84588005	13765	2	232174	ENSMUST00000204109.1	0	ENSMUSG00000063415	Cyp26b1	cytochrome P450, family 26, subfamily b, polypeptide 1
866	chr6	127561215	127561614	400	*	Promoter (<=1kb)	6	127561338	127674248	112911	1	381812	ENSMUST00000212051.1	0	ENSMUSG00000061414	Cracr2a	calcium release activated channel regulator 2A
867	chr6	115134952	115135351	400	*	Promoter (<=1kb)	6	115134950	115276559	141610	1	20965	ENSMUST00000203450.1	2	ENSMUSG00000009394	Syn2	synapsin II
868	chr6	72913935	72914334	400	*	Distal Intergenic	6	72841114	72899979	58866	2	74287	ENSMUST00000068697.10	-13956	ENSMUSG00000055239	Kcmf1	potassium channel modulatory factor 1
870	chr6	42245951	42246350	400	*	Promoter (<=1kb)	6	42245979	42250441	4463	1	76263	ENSMUST00000204088.2	0	ENSMUSG00000029864	Gstk1	glutathione S-transferase kappa 1
871	chr6	22875389	22875788	400	*	Promoter (<=1kb)	6	22875502	23052916	177415	1	19283	ENSMUST00000090568.6	0	ENSMUSG00000068748	Ptprz1	protein tyrosine phosphatase, receptor type Z, polypeptide 1
873	chr6	90546589	90546988	400	*	Promoter (3-4kb)	6	90550789	90600203	49415	1	107747	ENSMUST00000130418.7	-3801	ENSMUSG00000030088	Aldh1l1	aldehyde dehydrogenase 1 family, member L1
874	chr6	127154929	127155328	400	*	Promoter (2-3kb)	6	127146023	127152193	6171	2	12444	ENSMUST00000201902.3	-2736	ENSMUSG00000000184	Ccnd2	cyclin D2
875	chr6	142702154	142702553	400	*	Promoter (<=1kb)	6	142587862	142702218	114357	2	20928	ENSMUST00000100827.4	0	ENSMUSG00000030249	Abcc9	ATP-binding cassette, sub-family C (CFTR/MRP), member 9
877	chr6	52164285	52164684	400	*	Promoter (<=1kb)	6	52162417	52164831	2415	2	15399	ENSMUST00000014848.10	147	ENSMUSG00000014704	Hoxa2	homeobox A2
878	chr6	28931729	28932128	400	*	Intron (ENSMUST00000167201.1/56463, intron 16 of 16)	6	28880043	28886527	6485	1	56463	ENSMUST00000165151.1	51686	ENSMUSG00000001424	Snd1	staphylococcal nuclease and tudor domain containing 1
879	chr6	55676916	55677315	400	*	Promoter (3-4kb)	6	55677822	55681263	3442	2	11922	ENSMUST00000044767.9	3948	ENSMUSG00000037984	Neurod6	neurogenic differentiation 6
882	chr6	4505283	4505682	400	*	Promoter (<=1kb)	6	4505493	4541544	36052	1	12843	ENSMUST00000031668.9	0	ENSMUSG00000029661	Col1a2	collagen, type I, alpha 2
883	chr6	6874335	6874734	400	*	Promoter (2-3kb)	6	6820543	6871592	51050	2	320038	ENSMUST00000159568.5	-2743	ENSMUSG00000090063	Dlx6os1	distal-less homeobox 6, opposite strand 1
884	chr6	28980987	28981386	400	*	Distal Intergenic	6	29022619	29022691	73	1	387237	ENSMUST00000083535.1	-41233	ENSMUSG00000065469	Mir129-1	microRNA 129-1
885	chr6	28397669	28398068	400	*	Promoter (<=1kb)	6	28240240	28398005	157766	2	627049	ENSMUST00000035930.10	0	ENSMUSG00000039841	Zfp800	zinc finger protein 800
886	chr7	113261549	113261948	400	*	Intron (ENSMUST00000047321.8/11865, intron 2 of 19)	7	113234623	113313840	79218	1	11865	ENSMUST00000211770.1	26926	ENSMUSG00000055116	Arntl	aryl hydrocarbon receptor nuclear translocator-like
887	chr7	29247934	29248333	400	*	Promoter (<=1kb)	7	29247572	29248338	767	2	72275	ENSMUST00000151339.1	5	ENSMUSG00000030587	2200002D01Rik	RIKEN cDNA 2200002D01 gene
888	chr7	99381586	99381985	400	*	Promoter (<=1kb)	7	99381414	99461877	80464	1	233552	ENSMUST00000037528.9	172	ENSMUSG00000035314	Gdpd5	glycerophosphodiester phosphodiesterase domain containing 5
889	chr7	99352637	99353036	400	*	Promoter (<=1kb)	7	99349262	99352997	3736	2	12406	ENSMUST00000208292.1	0	ENSMUSG00000070436	Serpinh1	serine (or cysteine) peptidase inhibitor, clade H, member 1
890	chr7	43277160	43277559	400	*	Distal Intergenic	7	43296523	43311486	14964	2	69930	ENSMUST00000048015.13	33927	ENSMUSG00000012640	Zfp715	zinc finger protein 715
891	chr7	130936293	130936692	400	*	Promoter (<=1kb)	7	130936203	130985660	49458	1	56213	ENSMUST00000006367.7	90	ENSMUSG00000006205	Htra1	HtrA serine peptidase 1
892	chr7	109629289	109629688	400	*	Intron (ENSMUST00000207745.1/76954, intron 1 of 3)	7	109523911	109617147	93237	2	76954	ENSMUST00000168005.7	-12142	ENSMUSG00000031024	Denn2b	DENN domain containing 2B
893	chr7	99641940	99642339	400	*	Distal Intergenic	7	99624082	99627103	3022	2	100503386	ENSMUST00000178124.2	-14837	ENSMUSG00000096606	Tpbgl	trophoblast glycoprotein-like
894	chr7	82204242	82204641	400	*	Intron (ENSMUST00000179318.7/20408, intron 1 of 8)	7	82175156	82284158	109003	1	20408	ENSMUST00000180243.7	29086	ENSMUSG00000030638	Sh3gl3	SH3-domain GRB2-like 3
895	chr7	80422956	80423355	400	*	Distal Intergenic	7	80398594	80405436	6843	2	18550	ENSMUST00000135306.2	-17520	ENSMUSG00000030530	Furin	furin (paired basic amino acid cleaving enzyme)
896	chr7	123462487	123462886	400	*	Promoter (<=1kb)	7	123462312	123467986	5675	1	11833	ENSMUST00000098056.5	175	ENSMUSG00000030762	Aqp8	aquaporin 8
897	chr7	65420054	65420453	400	*	Intron (ENSMUST00000206228.1/21872, intron 2 of 4)	7	65296165	65371239	75075	2	21872	ENSMUST00000102592.9	-48815	ENSMUSG00000030516	Tjp1	tight junction protein 1
898	chr7	99468280	99468679	400	*	Promoter (<=1kb)	7	99468963	99471786	2824	1	72184	ENSMUST00000153736.1	-284	ENSMUSG00000035298	Klhl35	kelch-like 35
900	chr7	30916991	30917390	400	*	Promoter (2-3kb)	7	30907537	30914873	7337	2	17136	ENSMUST00000186422.6	-2118	ENSMUSG00000036634	Mag	myelin-associated glycoprotein
901	chr7	135605145	135605544	400	*	Promoter (<=1kb)	7	135605828	135683352	77525	1	19267	ENSMUST00000210833.1	-284	ENSMUSG00000041836	Ptpre	protein tyrosine phosphatase, receptor type, E
902	chr7	31041062	31041461	400	*	Promoter (<=1kb)	7	31032722	31041839	9118	2	18301	ENSMUST00000161805.7	378	ENSMUSG00000009687	Fxyd5	FXYD domain-containing ion transport regulator 5
903	chr7	139582249	139582648	400	*	Promoter (<=1kb)	7	139581220	139582790	1571	2	14912	ENSMUST00000106095.2	142	ENSMUSG00000041309	Nkx6-2	NK6 homeobox 2
904	chr7	112660483	112660882	400	*	Intron (ENSMUST00000146145.3/ENSMUST00000146145.3, intron 2 of 3)	7	112679318	112899459	220142	1	21676	ENSMUST00000084705.11	-18436	ENSMUSG00000055320	Tead1	TEA domain family member 1
905	chr7	4504698	4505097	400	*	Promoter (2-3kb)	7	4504786	4508025	3240	2	21955	ENSMUST00000086502.4	2928	ENSMUSG00000064179	Tnnt1	troponin T1, skeletal, slow
906	chr7	28629147	28629546	400	*	Promoter (<=1kb)	7	28629491	28630500	1010	2	101744	ENSMUST00000159095.1	954	ENSMUSG00000037469	Acp7	acid phosphatase 7, tartrate resistant
907	chr7	29211409	29211808	400	*	Promoter (<=1kb)	7	29196750	29211495	14746	2	320225	ENSMUST00000069861.3	0	ENSMUSG00000049676	Catsperg1	cation channel sperm associated auxiliary subunit gamma 1
908	chr7	25687346	25687745	400	*	Promoter (<=1kb)	7	25687002	25705077	18076	1	21803	ENSMUST00000002678.9	344	ENSMUSG00000002603	Tgfb1	transforming growth factor, beta 1
910	chr7	81933798	81934197	400	*	Promoter (<=1kb)	7	81897811	81934023	36213	2	29877	ENSMUST00000149288.1	0	ENSMUSG00000025104	Hdgfl3	HDGF like 3
911	chr7	84086174	84086573	400	*	Promoter (<=1kb)	7	83932857	84086502	153646	2	80982	ENSMUST00000064174.11	0	ENSMUSG00000052353	Cemip	cell migration inducing protein, hyaluronan binding
912	chr7	130265715	130266114	400	*	Promoter (<=1kb)	7	130163709	130266191	102483	2	14183	ENSMUST00000122054.7	77	ENSMUSG00000030849	Fgfr2	fibroblast growth factor receptor 2
913	chr7	24496120	24496519	400	*	Promoter (3-4kb)	7	24499961	24502794	2834	1	260299	ENSMUST00000205820.1	-3442	ENSMUSG00000054793	Cadm4	cell adhesion molecule 4
914	chr7	110000821	110001220	400	*	Promoter (1-2kb)	7	109998404	109999233	830	2	69781	ENSMUST00000188662.1	-1588	ENSMUSG00000101585	1600010M07Rik	RIKEN cDNA 1600010M07 gene
915	chr7	29124619	29125018	400	*	Promoter (<=1kb)	7	29003344	29125015	121672	2	20190	ENSMUST00000214374.1	0	ENSMUSG00000030592	Ryr1	ryanodine receptor 1, skeletal muscle
917	chr7	102469950	102470349	400	*	Downstream (<=300bp)	7	102463722	102468682	4961	1	20133	ENSMUST00000209630.1	6228	ENSMUSG00000030978	Rrm1	ribonucleotide reductase M1
918	chr7	80582956	80583355	400	*	Distal Intergenic	7	80595720	80599136	3417	2	70461	ENSMUST00000127182.1	15781	ENSMUSG00000030527	Crtc3	CREB regulated transcription coactivator 3
919	chr7	34268116	34268515	400	*	Intron (ENSMUST00000108074.7/233103, intron 2 of 13)	7	34254042	34257219	3178	2	233103	ENSMUST00000205581.1	-10897	ENSMUSG00000066571	Garre1	granule associated Rac and RHOG effector 1
920	chr7	142660681	142661080	400	*	Promoter (<=1kb)	7	142655442	142661205	5764	2	16002	ENSMUST00000143666.2	125	ENSMUSG00000048583	Igf2	insulin-like growth factor 2
921	chr7	25802212	25802611	400	*	3' UTR	7	25809324	25815392	6069	2	74134	ENSMUST00000156714.1	12781	ENSMUSG00000040703	Cyp2s1	cytochrome P450, family 2, subfamily s, polypeptide 1
922	chr7	142577592	142577991	400	*	Promoter (<=1kb)	7	142576507	142578095	1589	2	14955	ENSMUST00000149974.1	104	ENSMUSG00000000031	H19	H19, imprinted maternally expressed transcript
923	chr7	131554027	131554426	400	*	Promoter (<=1kb)	7	131554061	131558014	3954	1	15372	ENSMUST00000051997.8	0	ENSMUSG00000050100	Hmx2	H6 homeobox 2
924	chr7	88278089	88278488	400	*	Promoter (<=1kb)	7	88278134	88291397	13264	1	13032	ENSMUST00000131108.8	0	ENSMUSG00000030560	Ctsc	cathepsin C
925	chr7	145302787	145303186	400	*	Promoter (1-2kb)	7	145300899	145309349	8451	1	211577	ENSMUST00000117718.1	1888	ENSMUSG00000031070	Mrgprf	MAS-related GPR, member F
926	chr7	45211609	45212008	400	*	Promoter (<=1kb)	7	45207525	45211812	4288	2	50722	ENSMUST00000210741.1	0	ENSMUSG00000030792	Dkkl1	dickkopf-like 1
927	chr7	18925847	18926246	400	*	Promoter (<=1kb)	7	18925888	18965319	39432	1	384569	ENSMUST00000032571.9	0	ENSMUSG00000030411	Nova2	NOVA alternative splicing regulator 2
928	chr7	45847334	45847733	400	*	Intron (ENSMUST00000002848.9/14814, intron 9 of 11)	7	45825223	45830944	5722	2	101612	ENSMUST00000131384.2	-16390	ENSMUSG00000053801	Grwd1	glutamate-rich WD repeat containing 1
929	chr7	67849248	67849647	400	*	Exon (ENSMUST00000208560.1/ENSMUST00000208560.1, exon 1 of 3)	7	67784951	67804139	19189	2	73904	ENSMUST00000208257.1	-45109	ENSMUSG00000097697	4833412C05Rik	RIKEN cDNA 4833412C05 gene
930	chr7	18873000	18873399	400	*	Promoter (1-2kb)	7	18871370	18890459	19090	1	21946	ENSMUST00000206569.1	1630	ENSMUSG00000030413	Pglyrp1	peptidoglycan recognition protein 1
931	chr7	116575109	116575508	400	*	Distal Intergenic	7	116528812	116536033	7222	1	53322	ENSMUST00000183335.1	46297	ENSMUSG00000030659	Nucb2	nucleobindin 2
932	chr7	100178681	100179080	400	*	Promoter (<=1kb)	7	100178688	100184863	6176	1	57442	ENSMUST00000207358.1	0	ENSMUSG00000035165	Kcne3	potassium voltage-gated channel, Isk-related subfamily, gene 3
933	chr7	116034089	116034488	400	*	Promoter (<=1kb)	7	115801599	116034513	232915	2	20679	ENSMUST00000205818.1	25	ENSMUSG00000051910	Sox6	SRY (sex determining region Y)-box 6
934	chr7	30477668	30478067	400	*	Promoter (<=1kb)	7	30477865	30486881	9017	1	54631	ENSMUST00000149086.1	0	ENSMUSG00000006649	Nphs1	nephrosis 1, nephrin
935	chr7	49639061	49639460	400	*	Promoter (2-3kb)	7	49631499	49636849	5351	2	13172	ENSMUST00000032717.6	-2212	ENSMUSG00000030507	Dbx1	developing brain homeobox 1
936	chr8	34807645	34808044	400	*	Promoter (<=1kb)	8	34807297	34819894	12598	1	319520	ENSMUST00000033930.4	348	ENSMUSG00000031530	Dusp4	dual specificity phosphatase 4
937	chr8	89078827	89079226	400	*	Distal Intergenic	8	89027235	89044162	16928	2	58198	ENSMUST00000034090.7	-34665	ENSMUSG00000031665	Sall1	spalt like transcription factor 1
939	chr8	34689681	34690080	400	*	Distal Intergenic	8	34589420	34640316	50897	2	330734	ENSMUST00000211381.1	-49365	ENSMUSG00000109819	B930018H19Rik	RIKEN cDNA B930018H19 gene
940	chr8	11311465	11311864	400	*	Promoter (<=1kb)	8	11198431	11312689	114259	2	12826	ENSMUST00000209735.1	825	ENSMUSG00000031502	Col4a1	collagen, type IV, alpha 1
941	chr8	25514268	25514667	400	*	Promoter (<=1kb)	8	25513654	25555568	41915	1	14182	ENSMUST00000155564.7	614	ENSMUSG00000031565	Fgfr1	fibroblast growth factor receptor 1
942	chr8	15157234	15157633	400	*	Intron (ENSMUST00000211278.1/ENSMUST00000211278.1, intron 1 of 2)	8	15119007	15131160	12154	1	17930	ENSMUST00000140033.1	38227	ENSMUSG00000031461	Myom2	myomesin 2
943	chr8	104101515	104101914	400	*	Promoter (<=1kb)	8	104101625	104144511	42887	1	12562	ENSMUST00000034339.9	0	ENSMUSG00000031871	Cdh5	cadherin 5
944	chr8	24438625	24439024	400	*	Promoter (<=1kb)	8	24437180	24438984	1805	2	69068	ENSMUST00000052622.5	0	ENSMUSG00000056313	Tcim	transcriptional and immune response regulator
947	chr8	109415655	109416054	400	*	Distal Intergenic	8	109340691	109340864	174	2	384864	ENSMUST00000211890.1	-74791	NA	Gm1943	WD repeat domain 70 pseudogene
948	chr8	83383405	83383804	400	*	Distal Intergenic	8	83389867	83428552	38686	1	12745	ENSMUST00000002259.12	-6063	ENSMUSG00000002190	Clgn	calmegin
949	chr8	112698461	112698860	400	*	Intron (ENSMUST00000125976.7/170571, intron 3 of 20)	8	112731399	112733519	2121	1	170571	ENSMUST00000127636.1	-32539	ENSMUSG00000031772	Cntnap4	contactin associated protein-like 4
950	chr8	110217933	110218332	400	*	Promoter (<=1kb)	8	110217989	110224486	6498	1	234728	ENSMUST00000056972.5	0	ENSMUSG00000046441	Cmtr2	cap methyltransferase 2
951	chr8	64597520	64597919	400	*	Promoter (<=1kb)	8	64592830	64596677	3848	2	12876	ENSMUST00000210783.1	-843	ENSMUSG00000037852	Cpe	carboxypeptidase E
953	chr8	75004979	75005378	400	*	Intron (ENSMUST00000041759.13/70823, intron 5 of 10)	8	74999869	75001308	1440	1	70823	ENSMUST00000212372.1	5110	ENSMUSG00000034518	Hmgxb4	HMG box domain containing 4
954	chr8	109957401	109957800	400	*	Promoter (4-5kb)	8	109959625	109962053	2429	2	73608	ENSMUST00000155052.1	4253	ENSMUSG00000001672	Marveld3	MARVEL (membrane-associating) domain containing 3
955	chr8	78432414	78432813	400	*	Promoter (3-4kb)	8	78433010	78436645	3636	2	18997	ENSMUST00000034115.4	3832	ENSMUSG00000031688	Pou4f2	POU domain, class 4, transcription factor 2
956	chr8	110502647	110503046	400	*	Exon (ENSMUST00000043141.6/244653, exon 31 of 87)	8	110444489	110447518	3030	1	244653	ENSMUST00000212034.1	58158	ENSMUSG00000059854	Hydin	HYDIN, axonemal central pair apparatus protein
958	chr8	26977028	26977427	400	*	Promoter (<=1kb)	8	26977325	26978672	1348	1	353310	ENSMUST00000209610.1	0	ENSMUSG00000085795	Zfp703	zinc finger protein 703
959	chr8	40894099	40894498	400	*	Promoter (3-4kb)	8	40898438	40917726	19289	1	11988	ENSMUST00000118432.1	-3940	ENSMUSG00000031596	Slc7a2	solute carrier family 7 (cationic amino acid transporter, y+ system), member 2
960	chr8	111337733	111338132	400	*	Promoter (<=1kb)	8	111331817	111337793	5977	2	74568	ENSMUST00000145862.2	0	ENSMUSG00000012519	Mlkl	mixed lineage kinase domain-like
961	chr8	106188254	106188653	400	*	Intron (ENSMUST00000034378.4/330836, intron 2 of 9)	8	106178351	106179660	1310	1	330836	ENSMUST00000212802.1	9903	ENSMUSG00000031904	Slc7a6	solute carrier family 7 (cationic amino acid transporter, y+ system), member 6
963	chr8	22757226	22757625	400	*	Promoter (<=1kb)	8	22757727	22776195	18469	1	18791	ENSMUST00000210960.1	-102	ENSMUSG00000031538	Plat	plasminogen activator, tissue
964	chr8	71521340	71521739	400	*	Promoter (3-4kb)	8	71520120	71525711	5592	2	619297	ENSMUST00000207913.1	3972	ENSMUSG00000108900	Ccdc194	coiled-coil domain containing 194
965	chr8	105835707	105836106	400	*	Intron (ENSMUST00000212566.1/72236, intron 2 of 13)	8	105827752	105840599	12848	1	72236	ENSMUST00000211949.1	7955	ENSMUSG00000031893	Tsnaxip1	translin-associated factor X (Tsnax) interacting protein 1
966	chr8	4214560	4214959	400	*	Promoter (1-2kb)	8	4215049	4216912	1864	2	73072	ENSMUST00000177491.7	1953	ENSMUSG00000064125	Prr36	proline rich 36
967	chr8	70493208	70493607	400	*	Promoter (<=1kb)	8	70493361	70500930	7570	1	12931	ENSMUST00000132648.1	0	ENSMUSG00000007888	Crlf1	cytokine receptor-like factor 1
968	chr8	35376492	35376891	400	*	Promoter (<=1kb)	8	35376660	35379526	2867	1	244416	ENSMUST00000211472.1	0	ENSMUSG00000046794	Ppp1r3b	protein phosphatase 1, regulatory subunit 3B
969	chr8	88647181	88647580	400	*	Promoter (<=1kb)	8	88647315	88688474	41160	1	257632	ENSMUST00000054324.14	0	ENSMUSG00000055994	Nod2	nucleotide-binding oligomerization domain containing 2
970	chr8	33517219	33517618	400	*	Promoter (<=1kb)	8	33517324	33585582	68259	1	104271	ENSMUST00000124501.1	0	ENSMUSG00000009628	Tex15	testis expressed gene 15
971	chr8	58912583	58912982	400	*	Promoter (<=1kb)	8	57774052	58912640	1138589	2	270049	ENSMUST00000204128.2	0	ENSMUSG00000096914	Galntl6	UDP-N-acetyl-alpha-D-galactosamine:polypeptide N-acetylgalactosaminyltransferase-like 6
972	chr8	109075172	109075571	400	*	Promoter (<=1kb)	8	109075222	109253639	178418	1	628686	ENSMUST00000180524.7	0	ENSMUSG00000097393	D030068K23Rik	RIKEN cDNA D030068K23 gene
973	chr8	35826345	35826744	400	*	Promoter (<=1kb)	8	35824712	35826559	1848	2	71908	ENSMUST00000060128.6	0	ENSMUSG00000055976	Cldn23	claudin 23
974	chr8	104408691	104409090	400	*	Distal Intergenic	8	104348191	104395807	47617	2	97487	ENSMUST00000179802.1	-12884	ENSMUSG00000096188	Cmtm4	CKLF-like MARVEL transmembrane domain containing 4
975	chr8	128357138	128357537	400	*	Promoter (1-2kb)	8	128358604	128365420	6817	1	18186	ENSMUST00000212833.1	-1067	ENSMUSG00000025810	Nrp1	neuropilin 1
976	chr8	121083737	121084136	400	*	Promoter (<=1kb)	8	121084386	121088144	3759	1	15227	ENSMUST00000181504.1	-250	ENSMUSG00000042812	Foxf1	forkhead box F1
977	chr8	11478241	11478640	400	*	Promoter (<=1kb)	8	11453518	11478710	25193	2	19332	ENSMUST00000033900.6	70	ENSMUSG00000031504	Rab20	RAB20, member RAS oncogene family
978	chr8	32883923	32884322	400	*	Promoter (<=1kb)	8	31817403	32884254	1066852	2	211323	ENSMUST00000209107.3	0	ENSMUSG00000062991	Nrg1	neuregulin 1
979	chr8	45332792	45333191	400	*	Promoter (<=1kb)	8	45304944	45333216	28273	2	102294	ENSMUST00000095328.5	25	ENSMUSG00000079057	Cyp4v3	cytochrome P450, family 4, subfamily v, polypeptide 3
980	chr8	38660380	38660779	400	*	Promoter (<=1kb)	8	37522298	38661508	1139211	2	244431	ENSMUST00000135764.7	729	ENSMUSG00000039539	Sgcz	sarcoglycan zeta
981	chr8	116504477	116504876	400	*	Promoter (<=1kb)	8	116504974	116515915	10942	1	75465	ENSMUST00000213007.1	-98	ENSMUSG00000034467	Dynlrb2	dynein light chain roadblock-type 2
982	chr9	116174845	116175244	400	*	Promoter (<=1kb)	9	116084293	116175265	90973	2	21813	ENSMUST00000061101.11	21	ENSMUSG00000032440	Tgfbr2	transforming growth factor, beta receptor II
983	chr9	62871214	62871613	400	*	Promoter (3-4kb)	9	62841477	62868000	26524	2	677044	ENSMUST00000156423.1	-3214	ENSMUSG00000074250	Gm10653	ribsomal protein S2 pseudogene
984	chr9	58203829	58204228	400	*	Promoter (<=1kb)	9	58201003	58204279	3277	2	320563	ENSMUST00000217158.1	51	ENSMUSG00000051243	Islr2	immunoglobulin superfamily containing leucine-rich repeat 2
985	chr9	100597795	100598194	400	*	Promoter (<=1kb)	9	100597798	100737996	140199	1	20842	ENSMUST00000124487.7	0	ENSMUSG00000037286	Stag1	stromal antigen 1
986	chr9	71749739	71750138	400	*	Intron (ENSMUST00000072899.8/68178, intron 1 of 18)	9	71629211	71771560	142350	2	68178	ENSMUST00000122065.1	21422	ENSMUSG00000032232	Cgnl1	cingulin-like 1
987	chr9	58488208	58488607	400	*	Promoter (<=1kb)	9	58488603	58499742	11140	1	319477	ENSMUST00000085658.4	0	ENSMUSG00000066607	Insyn1	inhibitory synaptic factor 1
988	chr9	66699138	66699537	400	*	Distal Intergenic	9	66713686	66766845	53160	1	76459	ENSMUST00000071889.12	-14149	ENSMUSG00000032373	Car12	carbonic anhydrase 12
989	chr9	37529339	37529738	400	*	Promoter (<=1kb)	9	37530250	37531641	1392	1	69524	ENSMUST00000144596.1	-512	ENSMUSG00000001946	Esam	endothelial cell-specific adhesion molecule
990	chr9	116213146	116213545	400	*	Distal Intergenic	9	116189180	116194886	5707	1	100043817	ENSMUST00000214742.1	23966	ENSMUSG00000111243	Gm4668	predicted gene 4668
992	chr9	37255195	37255594	400	*	Promoter (<=1kb)	9	37230316	37255414	25099	2	56857	ENSMUST00000161114.1	0	ENSMUSG00000032122	Slc37a2	solute carrier family 37 (glycerol-3-phosphate transporter), member 2
993	chr9	104147057	104147456	400	*	Distal Intergenic	9	104152052	104153496	1445	2	235567	ENSMUST00000189813.1	6040	ENSMUSG00000032560	Dnajc13	DnaJ heat shock protein family (Hsp40) member C13
994	chr9	41072904	41073303	400	*	Intron (ENSMUST00000044155.14/72828, intron 1 of 13)	9	41014721	41079506	64786	2	72828	ENSMUST00000151485.7	6203	ENSMUSG00000032020	Ubash3b	ubiquitin associated and SH3 domain containing, B
995	chr9	103008170	103008569	400	*	Promoter (<=1kb)	9	103008499	103096002	87504	1	24059	ENSMUST00000188664.1	0	ENSMUSG00000032548	Slco2a1	solute carrier organic anion transporter family, member 2a1
997	chr9	85326992	85327391	400	*	Promoter (<=1kb)	9	85320439	85327124	6686	2	212943	ENSMUST00000034802.14	0	ENSMUSG00000032265	Tent5a	terminal nucleotidyltransferase 5A
998	chr9	106345464	106345863	400	*	Intron (ENSMUST00000072206.13/70235, intron 10 of 10)	9	106327728	106349878	22151	1	70235	ENSMUST00000186366.1	17736	ENSMUSG00000023345	Poc1a	POC1 centriolar protein A
999	chr9	24774014	24774413	400	*	Promoter (<=1kb)	9	24718138	24774284	56147	2	57246	ENSMUST00000052946.11	0	ENSMUSG00000031965	Tbx20	T-box 20
1000	chr9	118389814	118390213	400	*	Distal Intergenic	9	118429836	118437048	7213	1	71196	ENSMUST00000213675.1	-39623	ENSMUSG00000111843	4933432G23Rik	RIKEN cDNA 4933432G23 gene
1001	chr9	4260163	4260562	400	*	Distal Intergenic	9	4294793	4309467	14675	2	67618	ENSMUST00000051589.8	48905	ENSMUSG00000025894	Aasdhppt	aminoadipate-semialdehyde dehydrogenase-phosphopantetheinyl transferase
1003	chr9	15709656	15710055	400	*	Promoter (<=1kb)	9	15709738	15738579	28842	1	234967	ENSMUST00000115588.7	0	ENSMUSG00000043885	Slc36a4	solute carrier family 36 (proton/amino acid symporter), member 4
1005	chr9	67753523	67753922	400	*	Distal Intergenic	9	67759437	67760930	1494	1	75697	ENSMUST00000171652.2	-5515	ENSMUSG00000091956	C2cd4b	C2 calcium-dependent domain containing 4B
1006	chr9	74975933	74976332	400	*	Promoter (<=1kb)	9	74976111	75032085	55975	1	235493	ENSMUST00000081746.6	0	ENSMUSG00000034858	Fam214a	family with sequence similarity 214, member A
1007	chr9	95805306	95805705	400	*	Intron (ENSMUST00000093800.8/102502, intron 1 of 15)	9	95784181	95815406	31226	2	102502	ENSMUST00000119760.1	9701	ENSMUSG00000049493	Pls1	plastin 1 (I-isoform)
1008	chr9	58363159	58363558	400	*	Intron (ENSMUST00000040217.5/74286, intron 4 of 10)	9	58359804	58370369	10566	2	74286	ENSMUST00000213847.1	6811	ENSMUSG00000036244	Tbc1d21	TBC1 domain family, member 21
1009	chr9	88329251	88329650	400	*	Promoter (1-2kb)	9	88327633	88367844	40212	1	23959	ENSMUST00000187166.1	1618	ENSMUSG00000032420	Nt5e	5' nucleotidase, ecto
1010	chr9	40269180	40269579	400	*	Promoter (<=1kb)	9	40269217	40291618	22402	1	235281	ENSMUST00000049941.11	0	ENSMUSG00000049281	Scn3b	sodium channel, voltage-gated, type III, beta
1012	chr9	96783790	96784189	400	*	Distal Intergenic	9	96765601	96773290	7690	1	319707	ENSMUST00000190054.1	18189	ENSMUSG00000101581	C430002N11Rik	RIKEN cDNA C430002N11 gene
1013	chr9	107599644	107600043	400	*	Promoter (1-2kb)	9	107599803	107601306	1504	2	20347	ENSMUST00000195472.1	1263	ENSMUSG00000057969	Sema3b	sema domain, immunoglobulin domain (Ig), short basic domain, secreted, (semaphorin) 3B
1014	chr9	55237013	55237412	400	*	Intron (ENSMUST00000139261.7/83961, intron 4 of 7)	9	55221222	55242461	21240	2	83961	ENSMUST00000144939.7	5049	ENSMUSG00000032311	Nrg4	neuregulin 4
1015	chr9	100580151	100580550	400	*	Distal Intergenic	9	100552188	100571090	18903	2	245020	ENSMUST00000093792.3	-9061	ENSMUSG00000070287	Slc35g2	solute carrier family 35, member G2
1016	chr9	70053760	70054159	400	*	Distal Intergenic	9	70031496	70038088	6593	2	72077	ENSMUST00000034751.5	-15672	ENSMUSG00000032226	Gcnt3	glucosaminyl (N-acetyl) transferase 3, mucin type
1017	chr9	83145996	83146395	400	*	Promoter (<=1kb)	9	83109948	83146470	36523	2	94353	ENSMUST00000187193.6	75	ENSMUSG00000066456	Hmgn3	high mobility group nucleosomal binding domain 3
1019	chr9	98955442	98955841	400	*	Promoter (<=1kb)	9	98949781	98955299	5519	2	768252	ENSMUST00000181706.7	-143	ENSMUSG00000097072	Foxl2os	forkhead box L2, opposite strand
1020	chr9	67048938	67049337	400	*	Promoter (<=1kb)	9	67022590	67049267	26678	2	22003	ENSMUST00000113705.7	0	ENSMUSG00000032366	Tpm1	tropomyosin 1, alpha
1022	chr9	110742802	110743201	400	*	Promoter (<=1kb)	9	110722142	110742719	20578	2	19228	ENSMUST00000006005.11	-83	ENSMUSG00000032492	Pth1r	parathyroid hormone 1 receptor
1023	chrX	123103549	123103948	400	*	Promoter (<=1kb)	20	123103554	123188795	85242	1	73061	ENSMUST00000149445.1	0	ENSMUSG00000079450	Cldn34c1	claudin 34C1
1024	chrX	101697762	101698161	400	*	Distal Intergenic	20	101731535	101734269	2735	2	12766	ENSMUST00000056614.6	36108	ENSMUSG00000050232	Cxcr3	chemokine (C-X-C motif) receptor 3
1025	chrX	7188208	7188607	400	*	Promoter (<=1kb)	20	7160177	7188673	28497	2	12728	ENSMUST00000154382.1	66	ENSMUSG00000004317	Clcn5	chloride channel, voltage-sensitive 5
1026	chrX	145504809	145505208	400	*	Promoter (<=1kb)	20	145446425	145505144	58720	2	27494	ENSMUST00000112835.7	0	ENSMUSG00000041688	Amot	angiomotin
1027	chrX	94150246	94150645	400	*	Distal Intergenic	20	94098672	94123702	25031	2	22764	ENSMUST00000135661.1	-26544	ENSMUSG00000079509	Zfx	zinc finger protein X-linked
1028	chrX	109095416	109095815	400	*	Promoter (<=1kb)	20	109095509	109197873	102365	1	56726	ENSMUST00000133614.7	0	ENSMUSG00000031246	Sh3bgrl	SH3-binding domain glutamic acid-rich protein like
1029	chrX	95165985	95166384	400	*	Promoter (<=1kb)	20	95048935	95166361	117427	2	236915	ENSMUST00000113876.8	0	ENSMUSG00000025656	Arhgef9	CDC42 guanine nucleotide exchange factor (GEF) 9
1030	chrX	140813008	140813407	400	*	Promoter (<=1kb)	20	140808307	140813433	5127	2	83555	ENSMUST00000044179.7	26	ENSMUSG00000042386	Tex13b	testis expressed 13B
1031	chrX	99003164	99003563	400	*	Promoter (<=1kb)	20	99003248	99065672	62425	1	236920	ENSMUST00000149999.7	0	ENSMUSG00000031216	Stard8	START domain containing 8
1032	chrX	154671904	154672303	400	*	Distal Intergenic	20	154575228	154579360	4133	2	434881	ENSMUST00000101137.2	-92544	ENSMUSG00000072888	Samt2	spermatogenesis associated multipass transmembrane protein 2
1033	chrX	44789611	44790010	400	*	Promoter (<=1kb)	20	44786570	44790161	3592	2	245404	ENSMUST00000115056.1	151	ENSMUSG00000045284	Dcaf12l1	DDB1 and CUL4 associated factor 12-like 1
1034	chrX	111696664	111697063	400	*	Promoter (<=1kb)	20	111569931	111697079	127149	2	245596	ENSMUST00000113422.8	16	ENSMUSG00000034551	Hdx	highly divergent homeobox
1036	chrX	134475418	134475817	400	*	Promoter (<=1kb)	20	134460558	134474993	14436	2	74469	ENSMUST00000113223.2	-425	ENSMUSG00000009596	Taf7l	TATA-box binding protein associated factor 7 like
1037	chrX	103695168	103695567	400	*	Distal Intergenic	20	103699851	103706454	6604	2	20502	ENSMUST00000171837.1	10887	ENSMUSG00000033965	Slc16a2	solute carrier family 16 (monocarboxylic acid transporters), member 2
1038	chrX	101793912	101794311	400	*	Promoter (<=1kb)	20	101794656	101798638	3983	1	382231	ENSMUST00000163399.7	-345	ENSMUSG00000046774	8030474K03Rik	RIKEN cDNA 8030474K03 gene
1040	chrX	73096551	73096950	400	*	Promoter (<=1kb)	20	73090951	73096878	5928	2	22445	ENSMUST00000173742.1	0	ENSMUSG00000057836	Xlr3a	X-linked lymphocyte-regulated 3A
1041	chrX	103525889	103526288	400	*	Exon (ENSMUST00000144563.1/ENSMUST00000144563.1, exon 1 of 1)	20	103500347	103503241	2895	1	70252	ENSMUST00000235019.1	25542	ENSMUSG00000097571	Jpx	Jpx transcript, Xist activator (non-protein coding)
1042	chrX	101908196	101908595	400	*	Intron (ENSMUST00000125115.1/100042480, intron 1 of 1)	20	101961797	102077881	116085	1	100042480	ENSMUST00000155477.1	-53202	ENSMUSG00000079481	Nhsl2	NHS-like 2
1045	chrX	61709451	61709850	400	*	Promoter (<=1kb)	20	61709497	61710955	1459	1	434784	ENSMUST00000075983.5	0	ENSMUSG00000057615	Ldoc1	regulator of NFKB signaling
1047	chrX	111894834	111895233	400	*	Promoter (3-4kb)	20	111891389	112240590	349202	1	71030	ENSMUST00000207962.1	3445	ENSMUSG00000079460	4933403O08Rik	RIKEN cDNA 4933403O08 gene
1048	chrX	37827183	37827582	400	*	Promoter (<=1kb)	20	37826910	37829857	2948	1	19202	ENSMUST00000006362.3	273	ENSMUSG00000006200	Rhox6	reproductive homeobox 6
1049	chrX	53974614	53975013	400	*	Exon (ENSMUST00000152691.1/ENSMUST00000152691.1, exon 1 of 2)	20	53777118	53797706	20589	2	22441	ENSMUST00000067782.7	-176908	ENSMUSG00000054626	Xlr	X-linked lymphocyte-regulated
1050	chrX	105965481	105965880	400	*	Distal Intergenic	20	105797615	105929403	131789	2	22589	ENSMUST00000113573.7	-36078	ENSMUSG00000031229	Atrx	ATRX, chromatin remodeler
1051	chrX	53670225	53670624	400	*	Promoter (<=1kb)	20	53669177	53670408	1232	2	553127	ENSMUST00000088778.4	0	ENSMUSG00000067924	Rtl8b	retrotransposon Gag like 8B

## Sheet: H3K27acup H3K4me3neg 
seqnames	start	end	width	strand	annotation	geneChr	geneStart	geneEnd	geneLength	geneStrand	geneId	transcriptId	distanceToTSS	ENSEMBL	SYMBOL	GENENAME
chr1	74778508	74778907	400	*	Promoter (3-4kb)	1	74782439	74784602	2164	1	22420	ENSMUST00000189544.1	-3532	ENSMUSG00000033227	Wnt6	wingless-type MMTV integration site family, member 6
chr1	151344701	151345100	400	*	Promoter (<=1kb)	1	151344578	151363365	18788	1	117198	ENSMUST00000186745.1	123	ENSMUSG00000023150	Ivns1abp	influenza virus NS1A binding protein
chr1	151113190	151113589	400	*	Distal Intergenic	1	151138034	151142345	4312	1	402734	ENSMUST00000188305.1	-24445	NA	C730036E19Rik	RIKEN cDNA C730036E19 gene
chr1	56953370	56953769	400	*	Intron (ENSMUST00000042857.13/212712, intron 2 of 9)	1	56948134	56969840	21707	2	212712	ENSMUST00000176759.1	16071	ENSMUSG00000038331	Satb2	special AT-rich sequence binding protein 2
chr1	34107106	34107505	400	*	Intron (ENSMUST00000183034.4/13518, intron 5 of 102)	1	34117359	34117431	73	1	102466987	ENSMUST00000198033.1	-9854	ENSMUSG00000105982	Mir6896	microRNA 6896
chr1	7498826	7499225	400	*	Intron (ENSMUST00000194886.1/ENSMUST00000194886.1, intron 1 of 2)	1	7160557	7172659	12103	1	319263	ENSMUST00000183204.1	338269	ENSMUSG00000051285	Pcmtd1	protein-L-isoaspartate (D-aspartate) O-methyltransferase domain containing 1
chr1	10170792	10171191	400	*	Intron (ENSMUST00000088615.10/211673, intron 21 of 37)	1	10160757	10161306	550	2	211673	ENSMUST00000128834.1	-9486	ENSMUSG00000067851	Arfgef1	ADP-ribosylation factor guanine nucleotide-exchange factor 1(brefeldin A-inhibited)
chr1	62767262	62767661	400	*	Intron (ENSMUST00000075144.11/18187, intron 10 of 15)	1	62703702	62818695	114994	1	18187	ENSMUST00000114157.2	63560	ENSMUSG00000025969	Nrp2	neuropilin 2
chr1	15805567	15805966	400	*	Promoter (<=1kb)	1	15805646	15844052	38407	1	21749	ENSMUST00000188371.6	0	ENSMUSG00000025925	Terf1	telomeric repeat binding factor 1
chr1	130741035	130741434	400	*	Promoter (<=1kb)	1	130740272	130744621	4350	1	212439	ENSMUST00000190859.1	763	ENSMUSG00000042510	AA986860	expressed sequence AA986860
chr1	62181623	62182022	400	*	Intron (ENSMUST00000075374.9/72823, intron 10 of 22)	1	62131195	62136109	4915	2	105243940	ENSMUST00000127498.2	-45514	ENSMUSG00000085019	Pard3bos2	par-3 family cell polarity regulator beta, opposite strand 2
chr1	10877750	10878149	400	*	Distal Intergenic	1	10993465	11303681	310217	1	109294	ENSMUST00000027056.11	-115316	ENSMUSG00000048960	Prex2	phosphatidylinositol-3,4,5-trisphosphate-dependent Rac exchange factor 2
chr1	64305178	64305577	400	*	Distal Intergenic	1	64079103	64122282	43180	2	93691	ENSMUST00000135075.1	-182896	ENSMUSG00000025959	Klf7	Kruppel-like factor 7 (ubiquitous)
chr1	43168364	43168763	400	*	Promoter (4-5kb)	1	43123074	43163961	40888	2	14200	ENSMUST00000008280.13	-4403	ENSMUSG00000008136	Fhl2	four and a half LIM domains 2
chr1	181623559	181623958	400	*	Intron (ENSMUST00000208001.1/ENSMUST00000208001.1, intron 16 of 83)	1	181509633	181511451	1819	2	403180	ENSMUST00000058825.4	-112108	ENSMUSG00000050625	Ccdc121	coiled-coil domain containing 121
chr1	130246133	130246532	400	*	Distal Intergenic	1	130163846	130165398	1553	1	210417	ENSMUST00000143130.1	82287	ENSMUSG00000042581	Thsd7b	thrombospondin, type I, domain containing 7B
chr1	22467050	22467449	400	*	Intron (ENSMUST00000081544.12/116837, intron 18 of 31)	1	22288422	22432843	144422	2	116837	ENSMUST00000185942.1	-34207	ENSMUSG00000041670	Rims1	regulating synaptic membrane exocytosis 1
chr1	14742839	14743238	400	*	Distal Intergenic	1	14753746	14755353	1608	2	17681	ENSMUST00000190719.1	12115	ENSMUSG00000025930	Msc	musculin
chr1	132195328	132195727	400	*	Promoter (2-3kb)	1	132198088	132198184	97	1	723818	ENSMUST00000083501.1	-2361	ENSMUSG00000065435	Mir135b	microRNA 135b
chr1	59322087	59322486	400	*	Intron (ENSMUST00000160662.7/271697, intron 10 of 13)	1	59298936	59352448	53513	1	271697	ENSMUST00000162906.1	23151	ENSMUSG00000026023	Cdk15	cyclin-dependent kinase 15
chr1	164993798	164994197	400	*	Distal Intergenic	1	164931644	164935527	3884	2	16963	ENSMUST00000027860.7	-58271	ENSMUSG00000026573	Xcl1	chemokine (C motif) ligand 1
chr1	182506348	182506747	400	*	Intron (ENSMUST00000068505.9/12334, intron 2 of 20)	1	182467260	182517524	50265	2	12334	ENSMUST00000068505.9	10777	ENSMUSG00000026509	Capn2	calpain 2
chr1	54607205	54607604	400	*	Distal Intergenic	1	54524284	54557684	33401	2	241062	ENSMUST00000185817.1	-49521	ENSMUSG00000073678	Pgap1	post-GPI attachment to proteins 1
chr1	153356886	153357285	400	*	Distal Intergenic	1	153218922	153332786	113865	2	226519	ENSMUST00000027752.14	-24100	ENSMUSG00000026478	Lamc1	laminin, gamma 1
chr1	44147933	44148332	400	*	Promoter (<=1kb)	1	44147932	44158255	10324	1	22592	ENSMUST00000145406.1	1	ENSMUSG00000026048	Ercc5	excision repair cross-complementing rodent repair deficiency, complementation group 5
chr1	51508707	51509106	400	*	Promoter (3-4kb)	1	51507086	51512329	5244	2	100045066	ENSMUST00000190169.1	3223	ENSMUSG00000099413	Gm17767	predicted gene, 17767
chr1	130550830	130551229	400	*	Intron (ENSMUST00000125681.1/ENSMUST00000125681.1, intron 4 of 4)	1	130576716	130629612	52897	2	22789	ENSMUST00000142416.1	78383	ENSMUSG00000042554	Zp3r	zona pellucida 3 receptor
chr1	39123069	39123468	400	*	Distal Intergenic	1	39186896	39186992	97	2	102466631	ENSMUST00000184059.1	63524	ENSMUSG00000098833	Mir6349	microRNA 6349
chr1	152992270	152992669	400	*	Intron (ENSMUST00000186368.6/226518, intron 1 of 11)	1	152955274	153076939	121666	1	226518	ENSMUST00000185241.1	36996	ENSMUSG00000042751	Nmnat2	nicotinamide nucleotide adenylyltransferase 2
chr1	45883084	45883483	400	*	Distal Intergenic	1	45918928	45923309	4382	2	53945	ENSMUST00000188252.6	39826	ENSMUSG00000025993	Slc40a1	solute carrier family 40 (iron-regulated transporter), member 1
chr1	34006909	34007308	400	*	Promoter (<=1kb)	1	34006180	34164700	158521	1	13518	ENSMUST00000183331.7	729	ENSMUSG00000026131	Dst	dystonin
chr1	109328328	109328727	400	*	Distal Intergenic	1	109982431	109995955	13525	1	241201	ENSMUST00000137092.7	-653704	ENSMUSG00000026312	Cdh7	cadherin 7, type 2
chr1	60857826	60858225	400	*	Distal Intergenic	1	60887000	60912716	25717	1	12477	ENSMUST00000124816.1	-28775	ENSMUSG00000026011	Ctla4	cytotoxic T-lymphocyte-associated protein 4
chr1	51478151	51478550	400	*	Promoter (<=1kb)	1	51465862	51478399	12538	2	109019	ENSMUST00000189542.6	0	ENSMUSG00000026107	Nabp1	nucleic acid binding protein 1
chr1	4671516	4671915	400	*	Distal Intergenic	1	4783572	4785692	2121	2	27395	ENSMUST00000132625.1	113777	ENSMUSG00000033845	Mrpl15	mitochondrial ribosomal protein L15
chr1	65037886	65038285	400	*	Distal Intergenic	1	65012689	65032759	20071	2	70861	ENSMUST00000069142.11	-5127	ENSMUSG00000025955	Akr1cl	aldo-keto reductase family 1, member C-like
chr1	37129581	37129980	400	*	Intron (ENSMUST00000238425.1/70853, intron 14 of 28)	1	37135508	37141336	5829	1	70853	ENSMUST00000195450.1	-5528	ENSMUSG00000050122	Vwa3b	von Willebrand factor A domain containing 3B
chr1	4571440	4571839	400	*	Distal Intergenic	1	4491390	4497354	5965	2	20671	ENSMUST00000192650.5	-74086	ENSMUSG00000025902	Sox17	SRY (sex determining region Y)-box 17
chr1	63247876	63248275	400	*	Exon (ENSMUST00000194370.1/ENSMUST00000194370.1, exon 1 of 1)	1	63273265	63314576	41312	1	73884	ENSMUST00000114132.7	-24990	ENSMUSG00000027520	Zdbf2	zinc finger, DBF-type containing 2
chr1	130684377	130684776	400	*	Promoter (<=1kb)	1	130670261	130684071	13811	2	12270	ENSMUST00000189393.1	-306	NA	C4bp-ps1	complement component 4 binding protein, pseudogene 1
chr1	9349672	9350071	400	*	Distal Intergenic	1	8362678	9299878	937201	2	71096	ENSMUST00000140302.7	-49794	ENSMUSG00000025909	Sntg1	syntrophin, gamma 1
chr1	151025347	151025746	400	*	Distal Intergenic	1	150873748	150993435	119688	2	545370	ENSMUST00000155715.1	-31912	ENSMUSG00000066842	Hmcn1	hemicentin 1
chr1	156955931	156956330	400	*	Distal Intergenic	1	156813081	156939626	126546	2	78255	ENSMUST00000185198.6	-16305	ENSMUSG00000026594	Ralgps2	Ral GEF with PH domain and SH3 binding motif 2
chr1	58366483	58366882	400	*	Intron (ENSMUST00000114366.2/213043, intron 34 of 35)	1	58392898	58407353	14456	1	66882	ENSMUST00000050552.14	-26016	ENSMUSG00000051223	Bzw1	basic leucine zipper and W2 domains 1
chr1	79712557	79712956	400	*	Intron (ENSMUST00000113512.7/69368, intron 8 of 11)	1	79719163	79730098	10936	2	69368	ENSMUST00000130714.7	17142	ENSMUSG00000073643	Wdfy1	WD repeat and FYVE domain containing 1
chr1	164376682	164377081	400	*	Promoter (3-4kb)	1	164373269	164437292	64024	1	171567	ENSMUST00000192710.1	3413	ENSMUSG00000026575	Nme7	NME/NM23 family member 7
chr1	84925757	84926156	400	*	Intron (ENSMUST00000027422.6/71781, intron 2 of 4)	1	84929334	84934857	5524	2	71781	ENSMUST00000186980.1	8701	ENSMUSG00000026220	Slc16a14	solute carrier family 16 (monocarboxylic acid transporters), member 14
chr1	152915101	152915500	400	*	Distal Intergenic	1	152838870	152902646	63777	2	226517	ENSMUST00000111836.3	-12455	ENSMUSG00000042772	Smg7	SMG7 nonsense mediated mRNA decay factor
chr1	189760867	189761266	400	*	Intron (ENSMUST00000097442.8/19250, intron 1 of 18)	1	189786636	189851976	65341	1	19250	ENSMUST00000128275.1	-25370	ENSMUSG00000026604	Ptpn14	protein tyrosine phosphatase, non-receptor type 14
chr1	60787386	60787785	400	*	Intron (ENSMUST00000130082.1/ENSMUST00000130082.1, intron 1 of 3)	1	60746402	60764626	18225	1	12487	ENSMUST00000153207.1	40984	ENSMUSG00000026012	Cd28	CD28 antigen
chr1	134210618	134211017	400	*	Intron (ENSMUST00000169927.1/11539, intron 1 of 2)	1	134193457	134201232	7776	1	53311	ENSMUST00000191577.1	17161	ENSMUSG00000042451	Mybph	myosin binding protein H
chr1	74806485	74806884	400	*	Distal Intergenic	1	74793363	74803495	10133	1	22409	ENSMUST00000187238.1	13122	ENSMUSG00000026167	Wnt10a	wingless-type MMTV integration site family, member 10A
chr1	153983623	153984022	400	*	Distal Intergenic	1	153906043	153907116	1074	1	14645	ENSMUST00000154576.1	77580	ENSMUSG00000026473	Glul	glutamate-ammonia ligase (glutamine synthetase)
chr1	58652499	58652898	400	*	Promoter (<=1kb)	1	58652641	58655831	3191	1	100504501	ENSMUST00000185352.1	0	ENSMUSG00000102059	Gm20257	caspase 8 pseudogene
chr1	58762105	58762504	400	*	Distal Intergenic	1	58730552	58752453	21902	1	12633	ENSMUST00000123032.1	31553	ENSMUSG00000026031	Cflar	CASP8 and FADD-like apoptosis regulator
chr1	57476626	57477025	400	*	Distal Intergenic	1	57388237	57407101	18865	2	68736	ENSMUST00000162686.7	-69525	ENSMUSG00000048495	Tyw5	tRNA-yW synthesizing protein 5
chr1	152523724	152524123	400	*	Intron (ENSMUST00000111859.7/19731, intron 17 of 18)	1	152557543	152592759	35217	2	19731	ENSMUST00000128251.7	68636	ENSMUSG00000026482	Rgl1	ral guanine nucleotide dissociation stimulator,-like 1
chr1	138904040	138904439	400	*	Distal Intergenic	1	138876272	138876951	680	2	75546	ENSMUST00000186955.2	-27089	ENSMUSG00000099808	1700019P21Rik	RIKEN cDNA 1700019P21 gene
chr1	184033551	184033950	400	*	Promoter (<=1kb)	1	184033032	184033998	967	2	73363	ENSMUST00000050306.7	48	ENSMUSG00000044854	1700056E22Rik	RIKEN cDNA 1700056E22 gene
chr1	165652888	165653287	400	*	Intron (ENSMUST00000097474.8/226594, intron 5 of 5)	1	165593654	165634538	40885	2	68481	ENSMUST00000193023.1	-18350	ENSMUSG00000026566	Mpzl1	myelin protein zero-like 1
chr1	191946817	191947216	400	*	Distal Intergenic	1	191977370	191988283	10914	1	74023	ENSMUST00000180463.2	-30154	ENSMUSG00000049353	Rd3	retinal degeneration 3
chr1	150115053	150115452	400	*	Distal Intergenic	1	150100332	150101326	995	1	19225	ENSMUST00000190784.1	14721	ENSMUSG00000032487	Ptgs2	prostaglandin-endoperoxide synthase 2
chr1	167274086	167274485	400	*	Intron (ENSMUST00000053686.8/80914, intron 1 of 6)	1	167229893	167284601	54709	2	80914	ENSMUST00000192269.2	10116	ENSMUSG00000026558	Uck2	uridine-cytidine kinase 2
chr1	125662665	125663064	400	*	Distal Intergenic	1	125676995	125873862	196868	1	71111	ENSMUST00000027581.6	-13931	ENSMUSG00000026343	Gpr39	G protein-coupled receptor 39
chr1	18245554	18245953	400	*	Distal Intergenic	1	18236473	18237443	971	2	654460	ENSMUST00000097818.1	-8111	ENSMUSG00000073735	Defb18	defensin beta 18
chr1	84407159	84407558	400	*	Intron (ENSMUST00000049126.12/227325, intron 9 of 12)	1	84107794	84364180	256387	2	98496	ENSMUST00000175996.7	-42979	ENSMUSG00000045658	Pid1	phosphotyrosine interaction domain containing 1
chr1	36919652	36920051	400	*	Intron (ENSMUST00000027290.11/56030, intron 1 of 40)	1	36792191	36939527	147337	2	56030	ENSMUST00000027290.11	19476	ENSMUSG00000026116	Tmem131	transmembrane protein 131
chr1	59580205	59580604	400	*	Promoter (1-2kb)	1	59582396	59607805	25410	1	381260	ENSMUST00000212835.1	-1792	ENSMUSG00000047361	Gm973	predicted gene 973
chr1	134188795	134189194	400	*	Promoter (<=1kb)	1	134189126	134190027	902	1	12654	ENSMUST00000134812.1	0	ENSMUSG00000064246	Chil1	chitinase-like 1
chr1	51265241	51265640	400	*	Intron (ENSMUST00000189867.1/442821, intron 2 of 4)	1	51289126	51302960	13835	1	20324	ENSMUST00000051572.7	-23486	ENSMUSG00000045954	Cavin2	caveolae associated 2
chr1	46343068	46343467	400	*	Intron (ENSMUST00000238593.1/227058, intron 60 of 65)	1	46356620	46373540	16921	1	227058	ENSMUST00000185879.1	-13153	ENSMUSG00000041144	Dnah7b	dynein, axonemal, heavy chain 7B
chr1	134078914	134079313	400	*	Promoter (<=1kb)	1	134075170	134079120	3951	2	12227	ENSMUST00000020692.6	0	ENSMUSG00000020423	Btg2	BTG anti-proliferation factor 2
chr1	20774302	20774701	400	*	Promoter (4-5kb)	1	20777679	20779554	1876	2	257630	ENSMUST00000191111.1	4853	ENSMUSG00000041872	Il17f	interleukin 17F
chr1	61419385	61419784	400	*	Distal Intergenic	1	61378432	61395904	17473	1	77341	ENSMUST00000141000.1	40953	ENSMUSG00000085447	9530026F06Rik	RIKEN cDNA 9530026F06 gene
chr1	185533882	185534281	400	*	Distal Intergenic	1	185497388	185498017	630	1	114668	ENSMUST00000192616.1	36494	ENSMUSG00000102185	5033404E19Rik	NSA2 ribosome biogenesis homolog pseudogene
chr1	134226447	134226846	400	*	Intron (ENSMUST00000169927.1/11539, intron 1 of 2)	1	134199223	134234578	35356	2	11539	ENSMUST00000169927.1	7732	ENSMUSG00000042429	Adora1	adenosine A1 receptor
chr1	184016631	184017030	400	*	Promoter (3-4kb)	1	184013302	184037274	23973	1	63953	ENSMUST00000139839.1	3329	ENSMUSG00000039384	Dusp10	dual specificity phosphatase 10
chr1	136578274	136578673	400	*	Exon (ENSMUST00000193724.1/ENSMUST00000193724.1, exon 1 of 2)	1	136624901	136630053	5153	1	226442	ENSMUST00000047734.14	-46228	ENSMUSG00000041483	Zfp281	zinc finger protein 281
chr1	156677034	156677433	400	*	Promoter (2-3kb)	1	156653617	156674356	20740	2	30935	ENSMUST00000150557.7	-2678	ENSMUSG00000060519	Tor3a	torsin family 3, member A
chr1	86188119	86188518	400	*	Intron (ENSMUST00000123618.7/78795, intron 10 of 19)	1	86196390	86252392	56003	1	78795	ENSMUST00000150059.7	-7872	ENSMUSG00000062590	Armc9	armadillo repeat containing 9
chr1	35220025	35220424	400	*	Distal Intergenic	1	34851837	34863475	11639	1	226971	ENSMUST00000152654.2	368188	ENSMUSG00000026123	Plekhb2	pleckstrin homology domain containing, family B (evectins) member 2
chr1	153126743	153127142	400	*	Promoter (<=1kb)	1	153124173	153127234	3062	2	16782	ENSMUST00000189005.1	92	ENSMUSG00000026479	Lamc2	laminin, gamma 2
chr1	88800693	88801092	400	*	Distal Intergenic	1	88754954	88755709	756	1	78650	ENSMUST00000180596.1	45739	ENSMUSG00000097398	Platr5	pluripotency associated transcript 5
chr1	180312493	180312892	400	*	Distal Intergenic	1	180327174	180328184	1011	2	277333	ENSMUST00000192714.1	15292	NA	Gm5069	glyceraldehyde-3-phosphate dehydrogenase pseudogene
chr1	31156747	31157146	400	*	Intron (ENSMUST00000233331.1/70988, intron 2 of 4)	1	31176401	31204725	28325	1	266744	ENSMUST00000062560.13	-19255	ENSMUSG00000050217	Lgsn	lengsin, lens protein with glutamine synthetase domain
chr1	55052780	55053179	400	*	Promoter (<=1kb)	1	55052770	55072702	19933	1	67876	ENSMUST00000027125.6	10	ENSMUSG00000025981	Coq10b	coenzyme Q10B
chr1	178448515	178448914	400	*	Promoter (<=1kb)	1	178448784	178481471	32688	1	68226	ENSMUST00000192905.1	0	ENSMUSG00000026495	Efcab2	EF-hand calcium binding domain 2
chr1	154091040	154091439	400	*	Intron (ENSMUST00000185465.6/ENSMUST00000185465.6, intron 2 of 2)	1	154201187	154205689	4503	1	100503355	ENSMUST00000086195.6	-109748	ENSMUSG00000066797	Zfp648	zinc finger protein 648
chr1	44397778	44398177	400	*	Distal Intergenic	1	44551511	44796838	245328	1	70676	ENSMUST00000074525.9	-153334	ENSMUSG00000056870	Gulp1	GULP, engulfment adaptor PTB domain containing 1
chr1	35871949	35872348	400	*	Distal Intergenic	1	36068400	36106446	38047	1	50785	ENSMUST00000088174.3	-196052	ENSMUSG00000045216	Hs6st1	heparan sulfate 6-O-sulfotransferase 1
chr1	134447416	134447815	400	*	Distal Intergenic	1	134455531	134466570	11040	1	240756	ENSMUST00000133721.7	-7716	ENSMUSG00000026455	Klhl12	kelch-like 12
chr1	91539868	91540267	400	*	Promoter (<=1kb)	1	91540544	91556088	15545	1	65247	ENSMUST00000086843.10	-277	ENSMUSG00000026311	Asb1	ankyrin repeat and SOCS box-containing 1
chr1	170427007	170427406	400	*	Intron (ENSMUST00000160456.7/70729, intron 2 of 9)	1	170338209	170454914	116706	2	70729	ENSMUST00000160816.7	27508	ENSMUSG00000038473	Nos1ap	nitric oxide synthase 1 (neuronal) adaptor protein
chr1	182840032	182840431	400	*	Intron (ENSMUST00000155229.6/96935, intron 3 of 3)	1	182764895	182896591	131697	1	96935	ENSMUST00000085724.4	75137	ENSMUSG00000038576	Susd4	sushi domain containing 4
chr1	5461810	5462209	400	*	Distal Intergenic	1	5588493	5606131	17639	1	18387	ENSMUST00000160777.7	-126284	ENSMUSG00000025905	Oprk1	opioid receptor, kappa 1
chr1	155053114	155053513	400	*	Intron (ENSMUST00000190720.1/ENSMUST00000190720.1, intron 1 of 3)	1	155063447	155083266	19820	2	671336	ENSMUST00000181160.2	29753	ENSMUSG00000096950	Gm9530	predicted gene 9530
chr1	135368649	135369048	400	*	Promoter (4-5kb)	1	135371060	135373450	2391	2	77552	ENSMUST00000159918.1	4402	ENSMUSG00000041889	Shisa4	shisa family member 4
chr1	73500455	73500854	400	*	Distal Intergenic	1	73395334	73407569	12236	2	723792	ENSMUST00000190487.1	-92886	NA	Pinc	pregnancy induced noncoding RNA
chr1	138858753	138859152	400	*	Promoter (1-2kb)	1	138851983	138856852	4870	2	69549	ENSMUST00000112025.2	-1901	ENSMUSG00000079283	2310009B15Rik	RIKEN cDNA 2310009B15 gene
chr1	131287430	131287829	400	*	3' UTR	1	131254597	131279606	25010	2	56489	ENSMUST00000062108.9	-7824	ENSMUSG00000042349	Ikbke	inhibitor of kappaB kinase epsilon
chr1	93825207	93825606	400	*	Promoter (<=1kb)	1	93825240	93852348	27109	1	98314	ENSMUST00000097633.9	0	ENSMUSG00000073609	D2hgdh	D-2-hydroxyglutarate dehydrogenase
chr1	164552873	164553272	400	*	Distal Intergenic	1	164503309	164514882	11574	1	102635083	ENSMUST00000181831.2	49564	ENSMUSG00000097281	Gm26685	predicted gene, 26685
chr1	65066718	65067117	400	*	Promoter (3-4kb)	1	65062731	65063452	722	2	12967	ENSMUST00000127762.1	-3266	ENSMUSG00000067299	Crygd	crystallin, gamma D
chr1	112452193	112452592	400	*	Distal Intergenic	1	111858706	111864918	6213	2	319901	ENSMUST00000035462.6	-587275	ENSMUSG00000038702	Dsel	dermatan sulfate epimerase-like
chr1	179668283	179668682	400	*	Promoter (<=1kb)	1	179668260	179677515	9256	1	109232	ENSMUST00000131039.1	23	ENSMUSG00000038936	Sccpdh	saccharopine dehydrogenase (putative)
chr1	153512715	153513114	400	*	Intron (ENSMUST00000041874.8/74091, intron 9 of 11)	1	153455758	153487660	31903	2	13211	ENSMUST00000042141.11	-25055	ENSMUSG00000042699	Dhx9	DEAH (Asp-Glu-Ala-His) box polypeptide 9
chr1	166056325	166056724	400	*	Distal Intergenic	1	165865154	166002678	137525	2	18986	ENSMUST00000160260.8	-53647	ENSMUSG00000026565	Pou2f1	POU domain, class 2, transcription factor 1
chr1	138179762	138180161	400	*	Promoter (4-5kb)	1	138126209	138175708	49500	2	19264	ENSMUST00000183229.2	-4054	ENSMUSG00000026395	Ptprc	protein tyrosine phosphatase, receptor type, C
chr1	58029901	58030300	400	*	Promoter (<=1kb)	1	58029931	58106413	76483	1	11761	ENSMUST00000001027.6	0	ENSMUSG00000063558	Aox1	aldehyde oxidase 1
chr1	24678715	24679114	400	*	Promoter (<=1kb)	1	24678739	24731894	53156	1	68421	ENSMUST00000186190.1	0	ENSMUSG00000073725	Lmbrd1	LMBR1 domain containing 1
chr1	153542675	153543074	400	*	Intron (ENSMUST00000041874.8/74091, intron 2 of 11)	1	153503015	153550045	47031	2	74091	ENSMUST00000041874.8	6971	ENSMUSG00000042684	Npl	N-acetylneuraminate pyruvate lyase
chr1	75447111	75447510	400	*	Promoter (2-3kb)	1	75450436	75474340	23905	1	241118	ENSMUST00000113577.7	-2926	ENSMUSG00000033007	Asic4	acid-sensing (proton-gated) ion channel family member 4
chr1	13873064	13873463	400	*	Distal Intergenic	1	13785883	13786879	997	2	433273	ENSMUST00000180415.1	-86185	ENSMUSG00000097711	Gm5523	glyceraldehyde-3-phosphate dehydrogenase pseudogene
chr1	133858982	133859381	400	*	Distal Intergenic	1	133897199	133901327	4129	2	269120	ENSMUST00000124245.2	41946	ENSMUSG00000010311	Optc	opticin
chr1	58110098	58110497	400	*	Promoter (2-3kb)	1	58113130	58115009	1880	1	71724	ENSMUST00000161549.1	-2633	ENSMUSG00000064294	Aox3	aldehyde oxidase 3
chr1	193025047	193025446	400	*	Intron (ENSMUST00000195354.5/329324, intron 2 of 7)	1	192930063	193035644	105582	2	329324	ENSMUST00000191907.1	10198	ENSMUSG00000016200	Syt14	synaptotagmin XIV
chr1	165171380	165171779	400	*	Distal Intergenic	1	165137855	165160773	22919	2	83993	ENSMUST00000027859.11	-10607	ENSMUSG00000026572	Tbx19	T-box 19
chr1	105309921	105310320	400	*	Intron (ENSMUST00000058688.6/320311, intron 2 of 2)	1	105356007	105361630	5624	1	100504568	ENSMUST00000181383.2	-45687	ENSMUSG00000097482	Gm17634	predicted gene, 17634
chr1	45587664	45588063	400	*	Distal Intergenic	1	45414199	45503282	89084	2	12832	ENSMUST00000134681.7	-84382	ENSMUSG00000026042	Col5a2	collagen, type V, alpha 2
chr1	161250632	161251031	400	*	Promoter (<=1kb)	1	161241808	161250554	8747	2	11758	ENSMUST00000139387.7	-78	ENSMUSG00000026701	Prdx6	peroxiredoxin 6
chr1	39761714	39762113	400	*	Distal Intergenic	1	39665301	39720997	55697	2	619289	ENSMUST00000151913.2	-40717	ENSMUSG00000057173	Rfx8	regulatory factor X 8
chr1	180250095	180250494	400	*	Promoter (1-2kb)	1	180227443	180248150	20708	2	19165	ENSMUST00000111105.7	-1945	ENSMUSG00000010609	Psen2	presenilin 2
chr1	102810993	102811392	400	*	Distal Intergenic	1	101155809	101175202	19394	1	100504525	ENSMUST00000187932.1	1655184	ENSMUSG00000100684	Gm20268	predicted gene, 20268
chr1	135183666	135184065	400	*	Distal Intergenic	1	135160234	135167681	7448	2	171469	ENSMUST00000027682.8	-15985	ENSMUSG00000026424	Gpr37l1	G protein-coupled receptor 37-like 1
chr1	54327480	54327879	400	*	Promoter (2-3kb)	1	54329992	54368608	38617	1	78016	ENSMUST00000163072.7	-2113	ENSMUSG00000025983	Ccdc150	coiled-coil domain containing 150
chr1	184841287	184841686	400	*	Promoter (3-4kb)	1	184827785	184845571	17787	2	67247	ENSMUST00000162501.6	3885	ENSMUSG00000073481	Mtarc2	mitochondrial amidoxime reducing component 2
chr1	43124456	43124855	400	*	Intron (ENSMUST00000008280.13/14200, intron 5 of 5)	1	43098710	43115947	17238	1	98404	ENSMUST00000010434.7	25746	ENSMUSG00000010290	AI597479	expressed sequence AI597479
chr1	171437827	171438226	400	*	Promoter (<=1kb)	1	171437579	171460846	23268	1	16456	ENSMUST00000144497.1	248	ENSMUSG00000038235	F11r	F11 receptor
chr1	164449933	164450332	400	*	Promoter (3-4kb)	1	164441459	164453777	12319	2	11931	ENSMUST00000193367.1	3445	ENSMUSG00000026576	Atp1b1	ATPase, Na+/K+ transporting, beta 1 polypeptide
chr1	172457705	172458104	400	*	Distal Intergenic	1	172475358	172478575	3218	1	98365	ENSMUST00000027830.4	-17254	ENSMUSG00000026548	Slamf9	SLAM family member 9
chr1	165216660	165217059	400	*	Intron (ENSMUST00000043235.7/226591, intron 6 of 6)	1	165227505	165236513	9009	2	226591	ENSMUST00000195248.2	19454	ENSMUSG00000040843	Tiprl	TIP41, TOR signalling pathway regulator-like (S. cerevisiae)
chr1	130759658	130760057	400	*	Distal Intergenic	1	130766384	130784433	18050	1	433347	ENSMUST00000189150.1	-6327	ENSMUSG00000100106	Gm28856	predicted gene 28856
chr1	172237848	172238247	400	*	Exon (ENSMUST00000191616.1/ENSMUST00000191616.1, exon 2 of 2)	1	172246894	172253967	7074	2	27222	ENSMUST00000193316.1	15720	ENSMUSG00000007107	Atp1a4	ATPase, Na+/K+ transporting, alpha 4 polypeptide
chr1	131853222	131853621	400	*	Distal Intergenic	1	131842840	131846629	3790	1	98396	ENSMUST00000146360.1	10382	ENSMUSG00000013275	Slc41a1	solute carrier family 41, member 1
chr1	59941701	59942100	400	*	Intron (ENSMUST00000036540.11/72750, intron 1 of 7)	1	59970680	59981515	10836	1	72750	ENSMUST00000151630.1	-28580	ENSMUSG00000041040	Fam117b	family with sequence similarity 117, member B
chr1	90225682	90226081	400	*	Distal Intergenic	1	90204006	90213833	9828	1	12778	ENSMUST00000159654.1	21676	ENSMUSG00000044337	Ackr3	atypical chemokine receptor 3
chr1	131946016	131946415	400	*	Distal Intergenic	1	131962954	132014486	51533	1	212980	ENSMUST00000191034.1	-16539	ENSMUSG00000026435	Slc45a3	solute carrier family 45, member 3
chr1	9755254	9755653	400	*	Intron (ENSMUST00000181821.7/73331, intron 2 of 3)	1	9748626	9770751	22126	1	73331	ENSMUST00000209020.1	6628	NA	1700034P13Rik	RIKEN cDNA 1700034P13 gene
chr1	75142792	75143191	400	*	Promoter (<=1kb)	1	75142794	75147909	5116	1	227298	ENSMUST00000190240.6	0	ENSMUSG00000049339	Retreg2	reticulophagy regulator family member 2
chr1	65118457	65118856	400	*	Promoter (<=1kb)	1	65100619	65119558	18940	2	98303	ENSMUST00000144760.2	702	ENSMUSG00000044816	D630023F18Rik	RIKEN cDNA D630023F18 gene
chr1	138956466	138956865	400	*	Distal Intergenic	1	138963435	139063718	100284	1	329260	ENSMUST00000200533.4	-6570	ENSMUSG00000056268	Dennd1b	DENN/MADD domain containing 1B
chr1	153641414	153641813	400	*	Distal Intergenic	1	153653025	153700323	47299	1	67792	ENSMUST00000041776.11	-11212	ENSMUSG00000042671	Rgs8	regulator of G-protein signaling 8
chr1	55202221	55202620	400	*	Promoter (3-4kb)	1	55203945	55206489	2545	2	74013	ENSMUST00000133294.1	3869	ENSMUSG00000025978	Rftn2	raftlin family member 2
chr1	53196078	53196477	400	*	Exon (ENSMUST00000191402.1/ENSMUST00000191402.1, exon 1 of 3)	1	53158577	53187636	29060	2	69397	ENSMUST00000072235.9	-8442	ENSMUSG00000060715	1700019A02Rik	RIKEN cDNA 1700019A02 gene
chr1	178301656	178302055	400	*	Distal Intergenic	1	178319130	178322335	3206	1	66359	ENSMUST00000154437.1	-17075	ENSMUSG00000026500	Cox20	cytochrome c oxidase assembly protein 20
chr1	151571392	151571791	400	*	Promoter (<=1kb)	1	151571452	151719342	147891	1	63913	ENSMUST00000097541.9	0	ENSMUSG00000026483	Niban1	niban apoptosis regulator 1
chr1	132655746	132656145	400	*	Intron (ENSMUST00000094569.10/269116, intron 2 of 29)	1	132570423	132637091	66669	2	269116	ENSMUST00000186389.6	-18655	ENSMUSG00000026442	Nfasc	neurofascin
chr1	152809480	152809879	400	*	Promoter (1-2kb)	1	152810890	152824291	13402	1	17970	ENSMUST00000189135.1	-1011	ENSMUSG00000026480	Ncf2	neutrophil cytosolic factor 2
chr1	139680100	139680499	400	*	Distal Intergenic	1	139697623	139781168	83546	2	214403	ENSMUST00000111986.7	100669	ENSMUSG00000070594	Cfhr4	complement factor H-related 4
chr1	39614704	39615103	400	*	Distal Intergenic	1	39618406	39651474	33069	2	263764	ENSMUST00000053355.5	36371	ENSMUSG00000050967	Creg2	cellular repressor of E1A-stimulated genes 2
chr1	170103244	170103643	400	*	Intron (ENSMUST00000194690.5/18214, intron 1 of 17)	1	170083632	170097328	13697	2	18214	ENSMUST00000194619.1	-5916	ENSMUSG00000026674	Ddr2	discoidin domain receptor family, member 2
chr1	164003996	164004395	400	*	Distal Intergenic	1	163994889	163997243	2355	1	69962	ENSMUST00000111490.1	9107	ENSMUSG00000041396	Mettl18	methyltransferase like 18
chr1	43447422	43447821	400	*	Promoter (1-2kb)	1	43445751	43570515	124765	1	17974	ENSMUST00000086421.8	1671	ENSMUSG00000066877	Nck2	non-catalytic region of tyrosine kinase adaptor protein 2
chr1	9636438	9636837	400	*	Distal Intergenic	1	9601018	9631175	30158	2	72481	ENSMUST00000153239.7	-5263	ENSMUSG00000079671	2610203C22Rik	RIKEN cDNA 2610203C22 gene
chr1	29978185	29978584	400	*	Distal Intergenic	1	29421488	29421612	125	1	102465174	ENSMUST00000183870.1	556697	ENSMUSG00000099257	Mir6342	microRNA 6342
chr1	195101216	195101615	400	*	Intron (ENSMUST00000193094.5/12946, intron 9 of 9)	1	195036826	195092249	55424	2	17221	ENSMUST00000162650.7	-8967	ENSMUSG00000016493	Cd46	CD46 antigen, complement regulatory protein
chr1	60169566	60169965	400	*	Distal Intergenic	1	60180599	60338328	157730	1	269198	ENSMUST00000160834.7	-10634	ENSMUSG00000073664	Nbeal1	neurobeachin like 1
chr1	24107454	24107853	400	*	Distal Intergenic	1	24051764	24100341	48578	2	68187	ENSMUST00000185525.1	-7113	ENSMUSG00000026153	Fam135a	family with sequence similarity 135, member A
chr1	39520936	39521335	400	*	Distal Intergenic	1	39534992	39546889	11898	1	52846	ENSMUST00000161515.7	-13657	ENSMUSG00000003135	Cnot11	CCR4-NOT transcription complex, subunit 11
chr1	52499946	52500345	400	*	Promoter (<=1kb)	1	52457294	52500300	43007	2	17936	ENSMUST00000186764.6	0	ENSMUSG00000002881	Nab1	Ngfi-A binding protein 1
chr1	93299628	93300027	400	*	Promoter (3-4kb)	1	93295695	93296598	904	1	208777	ENSMUST00000165883.1	3933	ENSMUSG00000047793	Sned1	sushi, nidogen and EGF-like domains 1
chr1	54609487	54609886	400	*	Distal Intergenic	1	54649097	54657687	8591	2	329154	ENSMUST00000178156.7	47801	ENSMUSG00000052331	Ankrd44	ankyrin repeat domain 44
chr1	57989451	57989850	400	*	Intron (ENSMUST00000163061.7/51960, intron 4 of 9)	1	57995971	58025899	29929	1	68549	ENSMUST00000027202.8	-6121	ENSMUSG00000026039	Sgo2a	shugoshin 2A
chr1	53525603	53526002	400	*	Intron (ENSMUST00000094964.6/627872, intron 36 of 65)	1	53347831	53352752	4922	2	70396	ENSMUST00000147021.8	-172851	ENSMUSG00000026095	Asnsd1	asparagine synthetase domain containing 1
chr1	132334846	132335245	400	*	Distal Intergenic	1	132327596	132330450	2855	1	74137	ENSMUST00000133246.1	7250	ENSMUSG00000009772	Nuak2	NUAK family, SNF1-like kinase, 2
chr1	155236919	155237318	400	*	Promoter (3-4kb)	1	155226124	155240906	14783	2	207792	ENSMUST00000186082.2	3588	ENSMUSG00000033722	BC034090	cDNA sequence BC034090
chr1	52817228	52817627	400	*	Promoter (<=1kb)	1	52794665	52817568	22904	2	16329	ENSMUST00000162576.7	0	ENSMUSG00000026102	Inpp1	inositol polyphosphate-1-phosphatase
chr1	53838124	53838523	400	*	Promoter (2-3kb)	1	53832692	53841171	8480	2	329152	ENSMUST00000150677.7	2648	ENSMUSG00000042807	Hecw2	HECT, C2 and WW domain containing E3 ubiquitin protein ligase 2
chr1	51401357	51401756	400	*	Distal Intergenic	1	51218386	51333779	115394	2	442821	ENSMUST00000189867.1	-67578	ENSMUSG00000101799	9330175M20Rik	RIKEN cDNA 9330175M20 gene
chr1	16688422	16688821	400	*	Promoter (<=1kb)	1	16688433	16709611	21179	1	17087	ENSMUST00000026881.10	0	ENSMUSG00000025779	Ly96	lymphocyte antigen 96
chr1	21344432	21344831	400	*	Promoter (4-5kb)	1	21349641	21352200	2560	1	368204	ENSMUST00000088407.3	-4810	ENSMUSG00000067750	Khdc1a	KH domain containing 1A
chr1	58795607	58796006	400	*	Promoter (<=1kb)	1	58795477	58846754	51278	1	12370	ENSMUST00000191201.6	130	ENSMUSG00000026029	Casp8	caspase 8
chr1	82949021	82949420	400	*	Distal Intergenic	1	83012524	83020232	7709	2	80721	ENSMUST00000142805.1	70812	ENSMUSG00000038496	Slc19a3	solute carrier family 19, member 3
chr1	30898897	30899296	400	*	Distal Intergenic	1	30815315	30873921	58607	2	213109	ENSMUST00000191245.6	-24976	ENSMUSG00000048874	Phf3	PHD finger protein 3
chr1	23256401	23256800	400	*	Exon (ENSMUST00000193885.1/ENSMUST00000193885.1, exon 1 of 1)	1	23272269	23272339	71	1	387225	ENSMUST00000083471.3	-15469	ENSMUSG00000065405	Mir30a	microRNA 30a
chr1	39206087	39206486	400	*	Intron (ENSMUST00000173050.7/18143, intron 1 of 2)	1	39194212	39363236	169025	1	18143	ENSMUST00000056815.8	11875	ENSMUSG00000026077	Npas2	neuronal PAS domain protein 2
chr1	160275023	160275422	400	*	Intron (ENSMUST00000194105.1/ENSMUST00000194105.1, intron 2 of 4)	1	160226660	160287338	60679	2	29809	ENSMUST00000194824.5	11916	ENSMUSG00000026721	Rabgap1l	RAB GTPase activating protein 1-like
chr1	106058722	106059121	400	*	Distal Intergenic	1	106011744	106023258	11515	1	227449	ENSMUST00000131830.2	46978	ENSMUSG00000038866	Zcchc2	zinc finger, CCHC domain containing 2
chr1	135466613	135467012	400	*	Promoter (<=1kb)	1	135455316	135467673	12358	2	215690	ENSMUST00000189252.1	661	ENSMUSG00000009418	Nav1	neuron navigator 1
chr1	34469473	34469872	400	*	Promoter (2-3kb)	1	34472720	34475733	3014	1	19253	ENSMUST00000188972.2	-2848	ENSMUSG00000026126	Ptpn18	protein tyrosine phosphatase, non-receptor type 18
chr1	11493148	11493547	400	*	Intron (ENSMUST00000171690.8/320492, intron 1 of 7)	1	11518671	11599993	81323	1	320492	ENSMUST00000141339.2	-25124	ENSMUSG00000057715	A830018L16Rik	RIKEN cDNA A830018L16 gene
chr1	73933224	73933623	400	*	Promoter (2-3kb)	1	73925417	73930811	5395	2	21961	ENSMUST00000185264.6	-2413	ENSMUSG00000055322	Tns1	tensin 1
chr1	49885521	49885920	400	*	Distal Intergenic	1	49244616	49340443	95828	1	442837	ENSMUST00000188673.6	640905	ENSMUSG00000051616	C230029F24Rik	RIKEN cDNA C230029F24 gene
chr1	12203930	12204329	400	*	Distal Intergenic	1	12425986	12426106	121	1	102465961	ENSMUST00000183490.1	-221657	ENSMUSG00000098555	Mir6341	microRNA 6341
chr1	59755062	59755461	400	*	Distal Intergenic	1	59763400	59879014	115615	1	12168	ENSMUST00000087435.6	-7939	ENSMUSG00000067336	Bmpr2	bone morphogenetic protein receptor, type II (serine/threonine kinase)
chr1	17489232	17489631	400	*	Distal Intergenic	1	17601901	17630939	29039	1	94227	ENSMUST00000088476.3	-112270	ENSMUSG00000067780	Pi15	peptidase inhibitor 15
chr1	127170384	127170783	400	*	Distal Intergenic	1	127205015	127388212	183198	1	107895	ENSMUST00000189427.6	-34232	ENSMUSG00000036155	Mgat5	mannoside acetylglucosaminyltransferase 5
chr1	67022822	67023221	400	*	Promoter (1-2kb)	1	67007018	67021065	14048	2	14768	ENSMUST00000133508.1	-1757	ENSMUSG00000026000	Lancl1	LanC (bacterial lantibiotic synthetase component C)-like 1
chr1	157081117	157081516	400	*	Distal Intergenic	1	157099313	157108388	9076	2	73435	ENSMUST00000119526.1	26872	ENSMUSG00000026592	Tex35	testis expressed 35
chr1	145112808	145113207	400	*	Distal Intergenic	1	144752683	144775435	22753	2	64214	ENSMUST00000027603.3	-337373	ENSMUSG00000026357	Rgs18	regulator of G-protein signaling 18
chr1	131797335	131797734	400	*	Promoter (<=1kb)	1	131797381	131821461	24081	1	212933	ENSMUST00000112393.8	0	ENSMUSG00000042251	Pm20d1	peptidase M20 domain containing 1
chr1	167915537	167915936	400	*	Distal Intergenic	1	167689557	167848741	159185	1	110648	ENSMUST00000028003.8	225980	ENSMUSG00000026686	Lmx1a	LIM homeobox transcription factor 1 alpha
chr1	171949378	171949777	400	*	3' UTR	1	171942629	171948858	6230	1	30925	ENSMUST00000195206.1	6749	ENSMUSG00000015314	Slamf6	SLAM family member 6
chr1	51854930	51855329	400	*	Promoter (3-4kb)	1	51834464	51851106	16643	2	17912	ENSMUST00000123299.1	-3824	ENSMUSG00000018417	Myo1b	myosin IB
chr1	174485793	174486192	400	*	Distal Intergenic	1	174501825	174822729	320905	1	54418	ENSMUST00000030039.12	-15633	ENSMUSG00000028354	Fmn2	formin 2
chr1	136659562	136659961	400	*	Distal Intergenic	1	136670769	136688753	17985	1	100503460	ENSMUST00000180495.7	-10808	ENSMUSG00000097113	Gm19705	predicted gene, 19705
chr1	182955732	182956131	400	*	Promoter (<=1kb)	1	182954828	182970024	15197	1	53791	ENSMUST00000195614.1	904	ENSMUSG00000079164	Tlr5	toll-like receptor 5
chr1	57774937	57775336	400	*	Promoter (<=1kb)	1	57774917	57799580	24664	1	67198	ENSMUST00000168895.1	20	ENSMUSG00000038305	Spats2l	spermatogenesis associated, serine-rich 2-like
chr1	38383933	38384332	400	*	Intron (ENSMUST00000095027.8/16764, intron 5 of 21)	1	38181262	38197443	16182	2	16764	ENSMUST00000136641.2	-186490	ENSMUSG00000037138	Aff3	AF4/FMR2 family, member 3
chr1	75263614	75264013	400	*	Promoter (<=1kb)	1	75258491	75263907	5417	2	19275	ENSMUST00000186178.6	0	ENSMUSG00000026204	Ptprn	protein tyrosine phosphatase, receptor type, N
chr1	88534575	88534974	400	*	Distal Intergenic	1	88551517	88562167	10651	1	100503197	ENSMUST00000189394.1	-16543	ENSMUSG00000100798	Gm19589	predicted gene, 19589
chr1	60000331	60000730	400	*	Intron (ENSMUST00000027172.12/70375, intron 9 of 10)	1	60015255	60022615	7361	2	70375	ENSMUST00000187364.1	21885	ENSMUSG00000026018	Ica1l	islet cell autoantigen 1-like
chr1	93445183	93445582	400	*	Promoter (<=1kb)	1	93437119	93445432	8314	2	110611	ENSMUST00000186787.6	0	ENSMUSG00000034088	Hdlbp	high density lipoprotein (HDL) binding protein
chr1	74249237	74249636	400	*	Intron (ENSMUST00000113820.8/76709, intron 4 of 10)	1	74236550	74267988	31439	1	76709	ENSMUST00000113819.1	12687	ENSMUSG00000006304	Arpc2	actin related protein 2/3 complex, subunit 2
chr1	60548486	60548885	400	*	Intron (ENSMUST00000140485.7/77300, intron 1 of 13)	1	60483236	60566765	83530	2	77300	ENSMUST00000027168.11	17880	ENSMUSG00000026014	Raph1	Ras association (RalGDS/AF-6) and pleckstrin homology domains 1
chr1	60460782	60461181	400	*	Intron (ENSMUST00000052332.14/329165, intron 7 of 8)	1	60438942	60477304	38363	1	329165	ENSMUST00000190158.1	21840	ENSMUSG00000026782	Abi2	abl interactor 2
chr1	194995487	194995886	400	*	Exon (ENSMUST00000192325.1/ENSMUST00000192325.1, exon 1 of 1)	1	194955759	194976960	21202	2	320400	ENSMUST00000180780.2	-18527	ENSMUSG00000097325	Gm16897	predicted gene, 16897
chr1	106407527	106407926	400	*	Distal Intergenic	1	106317238	106319015	1778	1	98432	ENSMUST00000124895.1	90289	ENSMUSG00000044340	Phlpp1	PH domain and leucine rich repeat protein phosphatase 1
chr1	91053289	91053688	400	*	Promoter (<=1kb)	1	91053444	91128944	75501	1	16978	ENSMUST00000068167.12	0	ENSMUSG00000026305	Lrrfip1	leucine rich repeat (in FLII) interacting protein 1
chr1	133146352	133146751	400	*	Distal Intergenic	1	133131344	133139783	8440	1	108954	ENSMUST00000122956.1	15008	ENSMUSG00000046062	Ppp1r15b	protein phosphatase 1, regulatory subunit 15B
chr1	130822121	130822520	400	*	Promoter (4-5kb)	1	130826684	130852249	25566	1	18703	ENSMUST00000027675.13	-4164	ENSMUSG00000026417	Pigr	polymeric immunoglobulin receptor
chr1	141246460	141246859	400	*	Distal Intergenic	1	140570176	140656404	86229	2	75910	ENSMUST00000193820.1	-590056	ENSMUSG00000102368	4930590L20Rik	RIKEN cDNA 4930590L20 gene
chr1	96624909	96625308	400	*	Intron (ENSMUST00000189056.1/75159, intron 1 of 2)	1	96612057	96662573	50517	2	75159	ENSMUST00000189056.1	37265	ENSMUSG00000100589	4930533P14Rik	RIKEN cDNA 4930533P14 gene
chr1	97821588	97821987	400	*	Promoter (3-4kb)	1	97822724	97825985	3262	2	18484	ENSMUST00000160210.1	3998	ENSMUSG00000026335	Pam	peptidylglycine alpha-amidating monooxygenase
chr1	75546319	75546718	400	*	Promoter (<=1kb)	1	75546462	75548038	1577	1	20536	ENSMUST00000150142.7	0	ENSMUSG00000006576	Slc4a3	solute carrier family 4 (anion exchanger), member 3
chr1	71731316	71731715	400	*	Distal Intergenic	1	71653339	71657245	3907	1	100042814	ENSMUST00000125934.1	77977	ENSMUSG00000073652	Apol7d	apolipoprotein L 7d
chr1	21271824	21272223	400	*	Distal Intergenic	1	21285608	21298127	12520	2	241041	ENSMUST00000178869.7	25904	ENSMUSG00000025936	Gm4956	predicted gene 4956
chr1	57333959	57334358	400	*	Distal Intergenic	1	57359222	57377544	18323	2	75323	ENSMUST00000181949.2	43186	ENSMUSG00000097519	4930558J18Rik	RIKEN cDNA 4930558J18 gene
chr1	58304033	58304432	400	*	Exon (ENSMUST00000114366.2/213043, exon 14 of 36)	1	58278326	58380259	101934	1	213043	ENSMUST00000114366.2	25707	ENSMUSG00000079554	Aox2	aldehyde oxidase 2
chr1	128654423	128654822	400	*	Distal Intergenic	1	128589099	128592293	3195	2	12767	ENSMUST00000142893.1	-62130	ENSMUSG00000045382	Cxcr4	chemokine (C-X-C motif) receptor 4
chr1	134152418	134152817	400	*	Distal Intergenic	1	134138646	134151539	12894	1	71884	ENSMUST00000086475.2	13772	ENSMUSG00000026450	Chit1	chitinase 1 (chitotriosidase)
chr1	131728249	131728648	400	*	Distal Intergenic	1	131744022	131771504	27483	1	320718	ENSMUST00000049027.9	-15374	ENSMUSG00000042268	Slc26a9	solute carrier family 26, member 9
chr1	132095922	132096321	400	*	Distal Intergenic	1	132114934	132116255	1322	2	18557	ENSMUST00000189733.1	19934	ENSMUSG00000026437	Cdk18	cyclin-dependent kinase 18
chr1	161146051	161146450	400	*	Promoter (3-4kb)	1	161142767	161164191	21425	1	73844	ENSMUST00000052245.8	3284	ENSMUSG00000044835	Ankrd45	ankyrin repeat domain 45
chr1	170950443	170950842	400	*	Distal Intergenic	1	170960734	170961630	897	2	14130	ENSMUST00000161503.1	10788	ENSMUSG00000026656	Fcgr2b	Fc receptor, IgG, low affinity IIb
chr1	186362759	186363158	400	*	Distal Intergenic	1	186511838	186558472	46635	2	320449	ENSMUST00000193084.1	195314	ENSMUSG00000103690	A730004F24Rik	RIKEN cDNA A730004F24 gene
chr1	64040827	64041226	400	*	Promoter (1-2kb)	1	64042438	64042501	64	2	102466760	ENSMUST00000184798.1	1275	ENSMUSG00000098487	Mir6899	microRNA 6899
chr1	52252918	52253317	400	*	Distal Intergenic	1	52184104	52233232	49129	2	14660	ENSMUST00000114510.7	-19686	ENSMUSG00000026103	Gls	glutaminase
chr1	179704385	179704784	400	*	Promoter (4-5kb)	1	179697864	179700280	2417	2	383592	ENSMUST00000223392.1	-4105	ENSMUSG00000087236	Kif28	kinesin family member 28
chr1	167384430	167384829	400	*	Intron (ENSMUST00000028005.2/66447, intron 1 of 5)	1	167371966	167393841	21876	2	66447	ENSMUST00000028005.2	9012	ENSMUSG00000026688	Mgst3	microsomal glutathione S-transferase 3
chr1	192100862	192101261	400	*	3' UTR	1	191997430	192092559	95130	2	22033	ENSMUST00000085573.11	-8303	ENSMUSG00000026637	Traf5	TNF receptor-associated factor 5
chr1	74877520	74877919	400	*	Intron (ENSMUST00000159627.1/102634844, intron 3 of 3)	1	74882407	74884608	2202	2	260298	ENSMUST00000162938.1	6689	ENSMUSG00000055197	Fev	FEV transcription factor, ETS family member
chr1	131514374	131514773	400	*	Promoter (<=1kb)	1	131411800	131514232	102433	2	14270	ENSMUST00000185445.2	-142	ENSMUSG00000026425	Srgap2	SLIT-ROBO Rho GTPase activating protein 2
chr1	191803219	191803618	400	*	Distal Intergenic	1	191821444	191833050	11607	1	18005	ENSMUST00000027931.7	-17826	ENSMUSG00000026622	Nek2	NIMA (never in mitosis gene a)-related expressed kinase 2
chr1	133265580	133265979	400	*	Promoter (3-4kb)	1	133269456	133272334	2879	1	240753	ENSMUST00000190694.1	-3477	ENSMUSG00000041757	Plekha6	pleckstrin homology domain containing, family A member 6
chr1	155098907	155099306	400	*	Promoter (<=1kb)	1	155096361	155099636	3276	2	15939	ENSMUST00000055322.5	330	ENSMUSG00000056708	Ier5	immediate early response 5
chr1	132346243	132346642	400	*	Exon (ENSMUST00000189288.1/ENSMUST00000189288.1, exon 3 of 3)	1	132361026	132364948	3923	2	68875	ENSMUST00000125439.1	18306	ENSMUSG00000042066	Tmcc2	transmembrane and coiled-coil domains 2
chr1	133083788	133084187	400	*	Intron (ENSMUST00000077730.6/240752, intron 12 of 32)	1	133046012	133108687	62676	1	240752	ENSMUST00000077730.6	37776	ENSMUSG00000026447	Pik3c2b	phosphatidylinositol-4-phosphate 3-kinase catalytic subunit type 2 beta
chr1	33757370	33757769	400	*	Promoter (<=1kb)	1	33746802	33757741	10940	2	213539	ENSMUST00000187602.1	0	ENSMUSG00000042215	Bag2	BCL2-associated athanogene 2
chr1	75361932	75362331	400	*	Promoter (<=1kb)	1	75362030	75363638	1609	1	13346	ENSMUST00000125948.1	0	ENSMUSG00000026208	Des	desmin
chr1	39936155	39936554	400	*	Intron (ENSMUST00000163854.8/26921, intron 2 of 30)	1	39964155	39983144	18990	1	26921	ENSMUST00000193514.6	-27601	ENSMUSG00000026074	Map4k4	mitogen-activated protein kinase kinase kinase kinase 4
chr1	150293802	150294201	400	*	Distal Intergenic	1	150319417	150333905	14489	1	20028	ENSMUST00000165062.7	-25216	ENSMUSG00000006007	Pdc	phosducin
chr1	73663888	73664287	400	*	Intron (ENSMUST00000191114.6/109198, intron 2 of 3)	1	73618088	73743947	125860	2	109198	ENSMUST00000191114.6	79660	ENSMUSG00000100301	6030407O03Rik	RIKEN cDNA 6030407O03 gene
chr1	53532519	53532918	400	*	Intron (ENSMUST00000094964.6/627872, intron 34 of 65)	1	53397006	53706761	309756	2	627872	ENSMUST00000094964.6	173843	ENSMUSG00000096141	Dnah7a	dynein, axonemal, heavy chain 7A
chr1	97800292	97800691	400	*	Intron (ENSMUST00000159041.7/18484, intron 3 of 3)	1	97777399	97785063	7665	1	252876	ENSMUST00000189031.1	22893	ENSMUSG00000026333	Gin1	gypsy retrotransposon integrase 1
chr1	28610895	28611294	400	*	Distal Intergenic	1	28776117	28780252	4136	2	210962	ENSMUST00000059937.4	168958	ENSMUSG00000048411	Gm597	predicted gene 597
chr1	4424871	4425270	400	*	Distal Intergenic	1	4290846	4409241	118396	2	19888	ENSMUST00000208793.1	-15630	ENSMUSG00000025900	Rp1	retinitis pigmentosa 1 (human)
chr1	143727883	143728282	400	*	Intron (ENSMUST00000185367.1/69367, intron 5 of 9)	1	143739029	143746776	7748	1	69367	ENSMUST00000145969.7	-10747	ENSMUSG00000018196	Glrx2	glutaredoxin 2 (thioltransferase)
chr1	5015550	5015949	400	*	Promoter (2-3kb)	1	4910402	5018735	108334	2	58175	ENSMUST00000119256.7	2786	ENSMUSG00000002459	Rgs20	regulator of G-protein signaling 20
chr1	177713828	177714227	400	*	Distal Intergenic	1	177729814	177753324	23511	1	69428	ENSMUST00000016106.5	-15587	ENSMUSG00000015962	1700016C15Rik	RIKEN cDNA 1700016C15 gene
chr1	14292267	14292666	400	*	Intron (ENSMUST00000027066.12/14048, intron 3 of 17)	1	14170643	14304570	133928	2	14048	ENSMUST00000190337.6	11904	ENSMUSG00000025932	Eya1	EYA transcriptional coactivator and phosphatase 1
chr1	152721890	152722289	400	*	Intron (ENSMUST00000111859.7/19731, intron 1 of 18)	1	152750551	152757544	6994	1	71281	ENSMUST00000068875.4	-28262	ENSMUSG00000055547	Apobec4	apolipoprotein B mRNA editing enzyme, catalytic polypeptide-like 4 (putative)
chr1	132167961	132168360	400	*	Distal Intergenic	1	132191431	132259227	67797	1	213409	ENSMUST00000188169.6	-23071	ENSMUSG00000079330	Lemd1	LEM domain containing 1
chr1	12992264	12992663	400	*	Promoter (<=1kb)	1	12866549	12992650	126102	2	240726	ENSMUST00000188454.6	0	ENSMUSG00000025938	Slco5a1	solute carrier organic anion transporter family, member 5A1
chr1	156070763	156071162	400	*	Distal Intergenic	1	156063213	156064842	1630	1	240832	ENSMUST00000125371.1	7550	ENSMUSG00000050565	Tor1aip2	torsin A interacting protein 2
chr1	24347724	24348123	400	*	Intron (ENSMUST00000144297.1/12823, intron 6 of 39)	1	24261890	24452745	190856	2	12823	ENSMUST00000144297.1	104622	ENSMUSG00000026141	Col19a1	collagen, type XIX, alpha 1
chr1	123134157	123134556	400	*	Distal Intergenic	1	123608107	123650360	42254	2	269109	ENSMUST00000187202.1	515804	ENSMUSG00000036815	Dpp10	dipeptidylpeptidase 10
chr1	33583854	33584253	400	*	Intron (ENSMUST00000027312.10/19076, intron 7 of 13)	1	33478942	33622142	143201	2	19076	ENSMUST00000189552.1	37889	ENSMUSG00000026134	Prim2	DNA primase, p58 subunit
chr1	47014458	47014857	400	*	Distal Intergenic	1	46835640	46892852	57213	2	227059	ENSMUST00000186852.1	-121606	ENSMUSG00000025986	Slc39a10	solute carrier family 39 (zinc transporter), member 10
chr1	34519606	34520005	400	*	Distal Intergenic	1	34535648	34544313	8666	1	12627	ENSMUST00000027298.4	-15643	ENSMUSG00000026124	Cfc1	cripto, FRL-1, cryptic family 1
chr1	72490688	72491087	400	*	Intron (ENSMUST00000047786.5/381270, intron 1 of 3)	1	72427112	72536930	109819	2	381270	ENSMUST00000047786.5	45843	ENSMUSG00000039372	Marchf4	membrane associated ring-CH-type finger 4
chr1	195033657	195034056	400	*	Promoter (2-3kb)	1	195037040	195037120	81	1	723963	ENSMUST00000083478.3	-2984	ENSMUSG00000065412	Mir29b-2	microRNA 29b-2
chr1	195000667	195001066	400	*	Intron (ENSMUST00000181226.7/320977, intron 2 of 3)	1	195017398	195036929	19532	1	320977	ENSMUST00000181273.6	-16332	ENSMUSG00000096929	A330023F24Rik	RIKEN cDNA A330023F24 gene
chr1	146357309	146357708	400	*	Distal Intergenic	1	146494760	146902471	407712	1	215378	ENSMUST00000074622.10	-137052	ENSMUSG00000035131	Brinp3	bone morphogenetic protein/retinoic acid inducible neural specific 3
chr1	77585731	77586130	400	*	Distal Intergenic	1	77373139	77515088	141950	2	13838	ENSMUST00000188797.6	-70643	ENSMUSG00000026235	Epha4	Eph receptor A4
chr1	13678761	13679160	400	*	Intron (ENSMUST00000088542.3/381246, intron 2 of 3)	1	13668771	13701723	32953	1	381246	ENSMUST00000088542.3	9990	ENSMUSG00000067813	Xkr9	X-linked Kx blood group related 9
chr1	72196436	72196835	400	*	Intron (ENSMUST00000048860.8/381269, intron 1 of 4)	1	72159442	72212307	52866	2	381269	ENSMUST00000048860.8	15472	ENSMUSG00000039395	Mreg	melanoregulin
chr1	15919843	15920242	400	*	Distal Intergenic	1	15853862	15892722	38861	2	226866	ENSMUST00000040695.4	-27121	ENSMUSG00000032719	Sbspon	somatomedin B and thrombospondin, type 1 domain containing
chr1	78609238	78609637	400	*	Exon (ENSMUST00000190504.1/ENSMUST00000190504.1, exon 1 of 2)	1	78657825	78707743	49919	1	74205	ENSMUST00000035779.14	-48188	ENSMUSG00000032883	Acsl3	acyl-CoA synthetase long-chain family member 3
chr1	136838999	136839398	400	*	Distal Intergenic	1	136890357	136940583	50227	2	26424	ENSMUST00000192587.1	101185	ENSMUSG00000026398	Nr5a2	nuclear receptor subfamily 5, group A, member 2
chr1	135770994	135771393	400	*	Promoter (3-4kb)	1	135767134	135768922	1789	1	27280	ENSMUST00000136445.1	3860	ENSMUSG00000041801	Phlda3	pleckstrin homology like domain, family A, member 3
chr1	156617171	156617570	400	*	Promoter (1-2kb)	1	156615923	156629993	14071	1	11352	ENSMUST00000190749.1	1248	ENSMUSG00000026596	Abl2	v-abl Abelson murine leukemia viral oncogene 2 (arg, Abelson-related gene)
chr1	77948160	77948559	400	*	Intron (ENSMUST00000189245.1/ENSMUST00000189245.1, intron 2 of 3)	1	78101267	78196838	95572	2	18505	ENSMUST00000004994.15	248279	ENSMUSG00000004872	Pax3	paired box 3
chr1	138571023	138571422	400	*	Exon (ENSMUST00000191656.1/ENSMUST00000191656.1, exon 1 of 1)	1	138484112	138619674	135563	2	59125	ENSMUST00000027642.4	48252	ENSMUSG00000026393	Nek7	NIMA (never in mitosis gene a)-related expressed kinase 7
chr1	55076021	55076420	400	*	Distal Intergenic	1	55077835	55088024	10190	2	15510	ENSMUST00000027123.14	11604	ENSMUSG00000025980	Hspd1	heat shock protein 1 (chaperonin)
chr1	43085046	43085445	400	*	Intron (ENSMUST00000095014.7/73122, intron 2 of 12)	1	43059891	43092447	32557	2	73122	ENSMUST00000188728.1	7002	ENSMUSG00000070939	Tgfbrap1	transforming growth factor, beta receptor associated protein 1
chr1	108546954	108547353	400	*	Distal Intergenic	1	107936709	108028337	91629	1	319596	ENSMUST00000189497.1	610245	ENSMUSG00000100457	D830032E09Rik	RIKEN cDNA D830032E09 gene
chr1	92316636	92317035	400	*	Distal Intergenic	1	92030144	92195699	165556	2	208727	ENSMUST00000212408.1	-120937	ENSMUSG00000026313	Hdac4	histone deacetylase 4
chr1	125476508	125476907	400	*	Distal Intergenic	1	125405880	125435727	29848	2	74117	ENSMUST00000188497.6	-40781	ENSMUSG00000026341	Actr3	ARP3 actin-related protein 3
chr1	18223004	18223403	400	*	Promoter (<=1kb)	1	18210053	18223564	13512	2	654454	ENSMUST00000126871.1	161	ENSMUSG00000070977	Defb44-ps	defensin beta 44, pseudogene
chr1	152123662	152124061	400	*	Distal Intergenic	1	151884524	152090125	205602	2	69399	ENSMUST00000044581.13	-33537	ENSMUSG00000032666	1700025G04Rik	RIKEN cDNA 1700025G04 gene
chr1	72779243	72779642	400	*	Distal Intergenic	1	72824503	72852474	27972	1	16008	ENSMUST00000047328.10	-44861	ENSMUSG00000039323	Igfbp2	insulin-like growth factor binding protein 2
chr1	191880164	191880563	400	*	Distal Intergenic	1	191890233	191899256	9024	2	98736	ENSMUST00000140401.1	18693	ENSMUSG00000055833	1700034H15Rik	RIKEN cDNA 1700034H15 gene
chr1	131858150	131858549	400	*	Distal Intergenic	1	131867224	131872739	5516	1	226422	ENSMUST00000112386.7	-8675	ENSMUSG00000026433	Rab29	RAB29, member RAS oncogene family
chr1	90896944	90897343	400	*	Distal Intergenic	1	90915085	90951142	36058	1	171531	ENSMUST00000027528.6	-17742	ENSMUSG00000026303	Mlph	melanophilin
chr1	13228703	13229102	400	*	Intron (ENSMUST00000081713.10/17978, intron 2 of 21)	1	13190106	13299722	109617	2	17978	ENSMUST00000145280.1	70620	ENSMUSG00000005886	Ncoa2	nuclear receptor coactivator 2
chr1	20896289	20896688	400	*	Intron (ENSMUST00000189400.6/74229, intron 1 of 2)	1	20890606	20939650	49045	1	74229	ENSMUST00000189400.6	5683	ENSMUSG00000025931	Paqr8	progestin and adipoQ receptor family member VIII
chr1	87630292	87630691	400	*	Intron (ENSMUST00000169754.7/16331, intron 1 of 26)	1	87621674	87667916	46243	1	16331	ENSMUST00000163576.1	8618	ENSMUSG00000026288	Inpp5d	inositol polyphosphate-5-phosphatase D
chr1	165197554	165197953	400	*	Promoter (3-4kb)	1	165174337	165194438	20102	2	108735	ENSMUST00000043338.9	-3116	ENSMUSG00000040848	Sft2d2	SFT2 domain containing 2
chr1	182670132	182670531	400	*	Distal Intergenic	1	182747126	182749180	2055	2	433386	ENSMUST00000060041.6	78649	ENSMUSG00000043429	Ccdc185	coiled-coil domain containing 185
chr1	95721191	95721590	400	*	Promoter (4-5kb)	1	95701184	95716518	15335	2	75381	ENSMUST00000187352.1	-4673	ENSMUSG00000100777	4930598F16Rik	RIKEN cDNA 4930598F16 gene
chr1	39867944	39868343	400	*	Distal Intergenic	1	39842428	39847334	4907	2	73426	ENSMUST00000186683.1	-20610	ENSMUSG00000101634	1700066B17Rik	RIKEN cDNA 1700066B17 gene
chr1	88669316	88669715	400	*	Distal Intergenic	1	88698225	88702221	3997	2	320982	ENSMUST00000159814.1	32506	ENSMUSG00000049866	Arl4c	ADP-ribosylation factor-like 4C
chr1	31601559	31601958	400	*	Distal Intergenic	1	31222838	31224288	1451	1	74708	ENSMUST00000027230.2	378721	ENSMUSG00000026063	Dnaaf6	dynein axonemal assembly factor 6
chr1	179614338	179614737	400	*	Intron (ENSMUST00000040706.8/226744, intron 9 of 10)	1	179593390	179605374	11985	1	226744	ENSMUST00000143270.1	20948	ENSMUSG00000038949	Cnst	consortin, connexin sorting protein
chr1	184786882	184787281	400	*	3' UTR	1	184787289	184808853	21565	2	66112	ENSMUST00000189492.1	21572	ENSMUSG00000026621	Mtarc1	mitochondrial amidoxime reducing component 1
chr1	3072939	3073338	400	*	Exon (ENSMUST00000193812.1/ENSMUST00000193812.1, exon 1 of 1)	1	3214482	3671498	457017	2	497097	ENSMUST00000070533.4	598160	ENSMUSG00000051951	Xkr4	X-linked Kx blood group related 4
chr1	16890162	16890561	400	*	Distal Intergenic	1	16964560	17004219	39660	2	57339	ENSMUST00000186024.1	113658	ENSMUSG00000042686	Jph1	junctophilin 1
chr1	133033420	133033819	400	*	Promoter (2-3kb)	1	133009151	133030561	21411	2	17248	ENSMUST00000190807.1	-2859	ENSMUSG00000054387	Mdm4	transformed mouse 3T3 cell double minute 4
chr1	74971401	74971800	400	*	Intron (ENSMUST00000152855.1/75570, intron 2 of 4)	1	74945315	74951672	6358	2	16147	ENSMUST00000164097.3	-19729	ENSMUSG00000006538	Ihh	Indian hedgehog
chr1	130663662	130664061	400	*	Promoter (2-3kb)	1	130634773	130661632	26860	2	12269	ENSMUST00000027657.13	-2030	ENSMUSG00000026405	C4bp	complement component 4 binding protein
chr1	135343673	135344072	400	*	Intron (ENSMUST00000059352.2/93689, intron 1 of 2)	1	135324807	135368065	43259	1	93689	ENSMUST00000059352.2	18866	ENSMUSG00000048096	Lmod1	leiomodin 1 (smooth muscle)
chr1	93668555	93668954	400	*	Distal Intergenic	1	93627654	93658659	31006	2	59041	ENSMUST00000186287.2	-9896	ENSMUSG00000026277	Stk25	serine/threonine kinase 25 (yeast)
chr1	87900064	87900463	400	*	Exon (ENSMUST00000195720.1/ENSMUST00000195720.1, exon 1 of 1)	1	87917898	87921971	4074	1	227333	ENSMUST00000191589.1	-17435	ENSMUSG00000070738	Dgkd	diacylglycerol kinase, delta
chr1	136403488	136403887	400	*	Distal Intergenic	1	136415271	136417792	2522	1	67997	ENSMUST00000129218.6	-11384	ENSMUSG00000026404	Ddx59	DEAD box helicase 59
chr1	162041198	162041597	400	*	Intron (ENSMUST00000159763.7/103967, intron 5 of 8)	1	162005172	162016494	11323	1	72753	ENSMUST00000160555.1	36026	ENSMUSG00000090260	2810442N19Rik	RIKEN cDNA 2810442N19 gene
chr1	17239933	17240332	400	*	Distal Intergenic	1	17145468	17161631	16164	1	14545	ENSMUST00000189736.1	94465	ENSMUSG00000025777	Gdap1	ganglioside-induced differentiation-associated-protein 1
chr1	74713478	74713877	400	*	Promoter (<=1kb)	1	74713574	74737892	24319	1	104086	ENSMUST00000027356.6	0	ENSMUSG00000026170	Cyp27a1	cytochrome P450, family 27, subfamily a, polypeptide 1
chr1	170651892	170652291	400	*	Intron (ENSMUST00000046792.8/320078, intron 3 of 7)	1	170644532	170682789	38258	1	320078	ENSMUST00000046792.8	7360	ENSMUSG00000038463	Olfml2b	olfactomedin-like 2B
chr1	185061654	185062053	400	*	Distal Intergenic	1	184896789	184999570	102782	2	226778	ENSMUST00000027929.9	-62084	ENSMUSG00000026620	Mark1	MAP/microtubule affinity regulating kinase 1
chr1	180330854	180331253	400	*	Promoter (<=1kb)	1	180330485	180424802	94318	1	320404	ENSMUST00000070181.6	369	ENSMUSG00000038855	Itpkb	inositol 1,4,5-trisphosphate 3-kinase B
chr1	178597567	178597966	400	*	Intron (ENSMUST00000193931.1/269152, intron 2 of 3)	1	178529125	178939200	410076	1	269152	ENSMUST00000161017.7	68442	ENSMUSG00000026494	Kif26b	kinesin family member 26B
chr1	62966621	62967020	400	*	Intron (ENSMUST00000133236.7/227195, intron 11 of 12)	1	62958418	63091929	133512	2	227195	ENSMUST00000133236.7	124909	ENSMUSG00000040865	Ino80d	INO80 complex subunit D
chr1	61095966	61096365	400	*	Distal Intergenic	1	60977927	61000320	22394	1	54167	ENSMUST00000102827.3	118039	ENSMUSG00000026009	Icos	inducible T cell co-stimulator
chr1	38873899	38874298	400	*	Promoter (2-3kb)	1	38863875	38871760	7886	2	98388	ENSMUST00000192948.5	-2139	ENSMUSG00000026080	Chst10	carbohydrate sulfotransferase 10
chr1	38030211	38030610	400	*	Intron (ENSMUST00000027252.7/226982, intron 6 of 23)	1	38041791	38045440	3650	1	226982	ENSMUST00000193806.5	-11181	ENSMUSG00000026083	Eif5b	eukaryotic translation initiation factor 5B
chr1	33714427	33714826	400	*	Distal Intergenic	1	33719887	33723837	3951	1	19335	ENSMUST00000195006.5	-5061	ENSMUSG00000004768	Rab23	RAB23, member RAS oncogene family
chr1	186610169	186610568	400	*	Distal Intergenic	1	186625580	186649990	24411	2	21808	ENSMUST00000191766.5	39422	ENSMUSG00000039239	Tgfb2	transforming growth factor, beta 2
chr1	41390493	41390892	400	*	Distal Intergenic	1	41167587	41181252	13666	2	74897	ENSMUST00000194002.1	-209241	ENSMUSG00000104072	4930448I06Rik	RIKEN cDNA 4930448I06 gene
chr1	191190252	191190651	400	*	Intron (ENSMUST00000195117.1/11910, intron 1 of 3)	1	191170296	191183340	13045	2	11910	ENSMUST00000027941.13	-6912	ENSMUSG00000026628	Atf3	activating transcription factor 3
chr1	10593178	10593577	400	*	Intron (ENSMUST00000153695.7/329093, intron 2 of 9)	1	10472475	10477823	5349	2	329093	ENSMUST00000147575.1	-115355	ENSMUSG00000042501	Cpa6	carboxypeptidase A6
chr1	37410051	37410450	400	*	3' UTR	1	37417084	37430103	13020	2	76178	ENSMUST00000027286.6	19653	ENSMUSG00000026112	Coa5	cytochrome C oxidase assembly factor 5
chr1	93672722	93673121	400	*	Distal Intergenic	1	93685660	93695764	10105	1	51800	ENSMUST00000027499.12	-12539	ENSMUSG00000026278	Bok	BCL2-related ovarian killer
chr1	106450016	106450415	400	*	Distal Intergenic	1	106546496	106546631	136	2	102466254	ENSMUST00000183743.1	96216	ENSMUSG00000098344	Mir3473f	microRNA 3473f
chr1	52597893	52598292	400	*	Distal Intergenic	1	52570014	52580291	10278	2	102634661	ENSMUST00000188544.1	-17602	ENSMUSG00000099878	Gm28178	predicted gene 28178
chr1	71915801	71916200	400	*	Intron (ENSMUST00000187553.1/ENSMUST00000187553.1, intron 1 of 1)	1	71888503	71890587	2085	1	667931	ENSMUST00000188676.1	27298	ENSMUSG00000099707	Gm8883	predicted gene 8883
chr1	14918620	14919019	400	*	Promoter (<=1kb)	1	14872648	14918862	46215	2	277328	ENSMUST00000041447.4	0	ENSMUSG00000032769	Trpa1	transient receptor potential cation channel, subfamily A, member 1
chr1	165108926	165109325	400	*	Distal Intergenic	1	165066617	165091928	25312	2	75857	ENSMUST00000195635.1	-16998	ENSMUSG00000102408	4930568G15Rik	RIKEN cDNA 4930568G15 gene
chr1	25888014	25888413	400	*	Distal Intergenic	1	25067550	25829707	762158	2	210933	ENSMUST00000151309.7	-58307	ENSMUSG00000033569	Adgrb3	adhesion G protein-coupled receptor B3
chr1	161907831	161908230	400	*	Distal Intergenic	1	161816114	161876682	60569	2	226551	ENSMUST00000048377.10	-31149	ENSMUSG00000040297	Suco	SUN domain containing ossification factor
chr1	30909086	30909485	400	*	Distal Intergenic	1	30943221	30944304	1084	2	433406	ENSMUST00000130934.1	34819	NA	Gm13363	predicted gene 13363
chr1	184441002	184441401	400	*	Distal Intergenic	1	184527841	184557691	29851	2	73590	ENSMUST00000188766.1	116290	ENSMUSG00000101574	1700112H15Rik	RIKEN cDNA 1700112H15 gene
chr1	155438201	155438600	400	*	Distal Intergenic	1	155282668	155417415	134748	2	19775	ENSMUST00000111774.1	-20786	ENSMUSG00000026469	Xpr1	xenotropic and polytropic retrovirus receptor 1
chr1	64715161	64715560	400	*	Intron (ENSMUST00000114077.7/227210, intron 8 of 10)	1	64734469	64737749	3281	2	14367	ENSMUST00000116133.3	22189	ENSMUSG00000045005	Fzd5	frizzled class receptor 5
chr1	50652176	50652575	400	*	Distal Intergenic	1	50909962	50979920	69959	1	56363	ENSMUST00000114565.7	-257387	ENSMUSG00000026109	Tmeff2	transmembrane protein with EGF-like and two follistatin-like domains 2
chr1	91492882	91493281	400	*	Promoter (1-2kb)	1	91494647	91527956	33310	1	74019	ENSMUST00000189341.6	-1366	ENSMUSG00000034292	Traf3ip1	TRAF3 interacting protein 1
chr1	110905415	110905814	400	*	Intron (ENSMUST00000094626.4/227485, intron 9 of 11)	1	110888326	110977363	89038	2	227485	ENSMUST00000094626.4	71549	ENSMUSG00000047216	Cdh19	cadherin 19, type 2
chr1	59393753	59394152	400	*	Distal Intergenic	1	59482424	59486955	4532	1	14369	ENSMUST00000114246.3	-88272	ENSMUSG00000041075	Fzd7	frizzled class receptor 7
chr1	43970572	43970971	400	*	Promoter (<=1kb)	1	43971370	43977352	5983	1	22019	ENSMUST00000186441.1	-399	ENSMUSG00000041763	Tpp2	tripeptidyl peptidase II
chr1	39362154	39362553	400	*	3' UTR	1	39367842	39371911	4070	1	114641	ENSMUST00000086535.11	-5289	ENSMUSG00000073702	Rpl31	ribosomal protein L31
chr1	85992000	85992399	400	*	Distal Intergenic	1	86016816	86024669	7854	1	70060	ENSMUST00000129169.1	-24417	ENSMUSG00000026226	Spata3	spermatogenesis associated 3
chr1	172592119	172592518	400	*	Promoter (1-2kb)	1	172581758	172590568	8811	2	74748	ENSMUST00000065679.7	-1551	ENSMUSG00000053318	Slamf8	SLAM family member 8
chr1	89895150	89895913	764	*	3' UTR	1	89927956	89931179	3224	2	14472	ENSMUST00000036954.8	35266	ENSMUSG00000034486	Gbx2	gastrulation brain homeobox 2
chr1	170873259	170873658	400	*	3' UTR	1	170704674	170867771	163098	2	226641	ENSMUST00000027974.6	-5488	ENSMUSG00000026663	Atf6	activating transcription factor 6
chr1	75248460	75248859	400	*	Exon (ENSMUST00000027404.11/19275, exon 20 of 23)	1	75241409	75244927	3519	1	56812	ENSMUST00000190445.1	7051	ENSMUSG00000026203	Dnajb2	DnaJ heat shock protein family (Hsp40) member B2
chr1	94035127	94035526	400	*	Distal Intergenic	1	94020493	94028334	7842	1	241159	ENSMUST00000050890.7	14634	ENSMUSG00000034000	Neu4	sialidase 4
chr1	65048628	65049027	400	*	Promoter (2-3kb)	1	65048557	65051119	2563	2	12968	ENSMUST00000161960.1	2092	ENSMUSG00000070870	Cryge	crystallin, gamma E
chr1	167340161	167340560	400	*	Exon (ENSMUST00000157621.1/ENSMUST00000157621.1, exon 1 of 1)	1	167349991	167368532	18542	1	56752	ENSMUST00000028004.10	-9431	ENSMUSG00000026687	Aldh9a1	aldehyde dehydrogenase 9, subfamily A1
chr1	88474652	88475051	400	*	Distal Intergenic	1	88499871	88510066	10196	2	14659	ENSMUST00000067625.8	35015	ENSMUSG00000062310	Glrp1	glutamine repeat protein 1
chr1	138348827	138349226	400	*	Distal Intergenic	1	138273738	138289462	15725	1	338375	ENSMUST00000027643.5	75089	ENSMUSG00000026394	Atp6v1g3	ATPase, H+ transporting, lysosomal V1 subunit G3
chr1	36758798	36759197	400	*	Promoter (2-3kb)	1	36761798	36782818	21021	1	22637	ENSMUST00000027291.6	-2601	ENSMUSG00000026117	Zap70	zeta-chain (TCR) associated protein kinase
chr1	174284188	174284587	400	*	Distal Intergenic	1	174249889	174250976	1088	2	258710	ENSMUST00000061990.4	-33212	ENSMUSG00000050788	Olfr419	olfactory receptor 419
chr1	193464598	193464997	400	*	Distal Intergenic	1	193507463	193507530	68	2	387201	ENSMUST00000083599.1	42533	ENSMUSG00000065533	Mir205	microRNA 205
chr1	55363416	55363815	400	*	Promoter (<=1kb)	1	55346257	55363469	17213	2	75388	ENSMUST00000159398.1	0	ENSMUSG00000025977	Boll	boule homolog, RNA binding protein
chr1	166296259	166296658	400	*	Intron (ENSMUST00000111416.6/100039795, intron 6 of 9)	1	166254193	166311270	57078	1	100039795	ENSMUST00000195557.5	42066	ENSMUSG00000040612	Ildr2	immunoglobulin-like domain containing receptor 2
chr1	45866984	45867383	400	*	Distal Intergenic	1	45822558	45823616	1059	1	73674	ENSMUST00000186651.1	44426	ENSMUSG00000025995	Wdr75	WD repeat domain 75
chr1	36630197	36630596	400	*	Intron (ENSMUST00000170295.7/381337, intron 6 of 14)	1	36564328	36600954	36627	2	381337	ENSMUST00000194839.5	-29243	ENSMUSG00000046337	Fam178b	family with sequence similarity 178, member B
chr1	40357940	40358339	400	*	Intron (ENSMUST00000095020.8/107527, intron 9 of 10)	1	40325611	40329171	3561	1	107527	ENSMUST00000193388.1	32329	ENSMUSG00000070942	Il1rl2	interleukin 1 receptor-like 2
chr1	137579716	137580115	400	*	Distal Intergenic	1	137966455	137966541	87	1	735252	ENSMUST00000083631.1	-386340	ENSMUSG00000065565	Mir181a-1	microRNA 181a-1
chr1	18286947	18287346	400	*	Distal Intergenic	1	18250980	18265138	14159	2	77673	ENSMUST00000088463.1	-21809	ENSMUSG00000067773	Defb41	defensin beta 41
chr1	176504445	176504844	400	*	Intron (ENSMUST00000194241.1/102640488, intron 2 of 3)	1	176430111	176527273	97163	2	102640488	ENSMUST00000194241.1	22429	ENSMUSG00000104021	Gm36536	predicted gene, 36536
chr1	22100910	22101309	400	*	Distal Intergenic	1	21398408	21961942	563535	2	226922	ENSMUST00000115300.7	-138968	ENSMUSG00000028033	Kcnq5	potassium voltage-gated channel, subfamily Q, member 5
chr1	172711789	172712188	400	*	Intron (ENSMUST00000194251.1/12944, intron 1 of 1)	1	172698056	172833031	134976	1	12944	ENSMUST00000194251.1	13733	ENSMUSG00000037942	Crp	C-reactive protein, pentraxin-related
chr1	165772310	165772709	400	*	Promoter (2-3kb)	1	165769476	165773918	4443	1	433375	ENSMUST00000040298.4	2834	ENSMUSG00000040713	Creg1	cellular repressor of E1A-stimulated genes 1
chr1	134326524	134326923	400	*	Promoter (<=1kb)	1	134296784	134327266	30483	2	68507	ENSMUST00000186730.6	343	ENSMUSG00000026458	Ppfia4	protein tyrosine phosphatase, receptor type, f polypeptide (PTPRF), interacting protein (liprin), alpha 4
chr1	16129548	16129947	400	*	Promoter (<=1kb)	1	16130502	16132547	2046	1	98711	ENSMUST00000152626.1	-555	ENSMUSG00000025921	Rdh10	retinol dehydrogenase 10 (all-trans)
chr1	58857071	58857470	400	*	Intron (ENSMUST00000188624.1/ENSMUST00000188624.1, intron 8 of 11)	1	58903672	58907212	3541	2	70827	ENSMUST00000172685.1	49742	ENSMUSG00000026028	Trak2	trafficking protein, kinesin binding 2
chr1	79829752	79830151	400	*	Intron (ENSMUST00000027467.10/20720, intron 1 of 8)	1	79796845	79821322	24478	2	20720	ENSMUST00000189793.6	-8430	ENSMUSG00000026249	Serpine2	serine (or cysteine) peptidase inhibitor, clade E, member 2
chr1	59162997	59163396	400	*	Promoter (<=1kb)	1	59120935	59163389	42455	2	227157	ENSMUST00000114275.8	0	ENSMUSG00000079550	Mpp4	membrane protein, palmitoylated 4 (MAGUK p55 subfamily member 4)
chr1	57971256	57971655	400	*	Promoter (1-2kb)	1	57955248	57970128	14881	2	51960	ENSMUST00000114410.9	-1128	ENSMUSG00000054770	Kctd18	potassium channel tetramerisation domain containing 18
chr1	163731301	163731700	400	*	Distal Intergenic	1	163702999	163725232	22234	2	240879	ENSMUST00000160495.1	-6069	ENSMUSG00000040113	Mettl11b	methyltransferase like 11B
chr1	181132323	181132722	400	*	Intron (ENSMUST00000027797.8/67459, intron 6 of 22)	1	181087138	181144204	57067	2	67459	ENSMUST00000027797.8	11482	ENSMUSG00000026516	Nvl	nuclear VCP-like
chr1	131158091	131158490	400	*	Promoter (4-5kb)	1	131153181	131187658	34478	1	16865	ENSMUST00000131855.1	4910	ENSMUSG00000026427	Eif2d	eukaryotic translation initiation factor 2D
chr1	86515832	86516231	400	*	Distal Intergenic	1	86526726	86530712	3987	1	19231	ENSMUST00000045897.14	-10495	ENSMUSG00000026238	Ptma	prothymosin alpha
chr1	64600752	64601151	400	*	3' UTR	1	64607956	64615631	7676	2	67099	ENSMUST00000162806.7	14480	ENSMUSG00000025956	Mettl21a	methyltransferase like 21A
chr1	71550568	71550967	400	*	Distal Intergenic	1	71557150	71579631	22482	1	108147	ENSMUST00000027384.5	-6183	ENSMUSG00000026192	Atic	5-aminoimidazole-4-carboxamide ribonucleotide formyltransferase/IMP cyclohydrolase
chr1	171258634	171259033	400	*	Exon (ENSMUST00000111315.8/240913, exon 9 of 9)	1	171252116	171260637	8522	1	240913	ENSMUST00000111314.1	6518	ENSMUSG00000006403	Adamts4	a disintegrin-like and metallopeptidase (reprolysin type) with thrombospondin type 1 motif, 4
chr1	156303345	156303744	400	*	Promoter (<=1kb)	1	156255296	156303664	48369	2	214575	ENSMUST00000121146.9	0	ENSMUSG00000060985	Tdrd5	tudor domain containing 5
chr1	58519366	58519765	400	*	Intron (ENSMUST00000139825.1/ENSMUST00000139825.1, intron 5 of 6)	1	58462771	58505109	42339	2	18393	ENSMUST00000027198.11	-14257	ENSMUSG00000026037	Orc2	origin recognition complex, subunit 2
chr1	184732049	184732448	400	*	Promoter (<=1kb)	1	184727140	184732619	5480	2	15284	ENSMUST00000048572.6	171	ENSMUSG00000039377	Hlx	H2.0-like homeobox
chr1	68779612	68780011	400	*	Intron (ENSMUST00000119142.7/13869, intron 1 of 27)	1	68032186	69107756	1075571	2	13869	ENSMUST00000119142.7	327745	ENSMUSG00000062209	Erbb4	erb-b2 receptor tyrosine kinase 4
chr1	79453873	79454272	400	*	Distal Intergenic	1	79434669	79440120	5452	2	20254	ENSMUST00000049972.5	-13753	ENSMUSG00000050711	Scg2	secretogranin II
chr1	55024421	55024820	400	*	Promoter (2-3kb)	1	55015801	55027373	11573	2	81898	ENSMUST00000189051.1	2553	ENSMUSG00000025982	Sf3b1	splicing factor 3b, subunit 1
chr1	52726829	52727228	400	*	Promoter (<=1kb)	1	52675623	52727358	51736	2	98682	ENSMUST00000147421.1	130	ENSMUSG00000041439	Mfsd6	major facilitator superfamily domain containing 6
chr1	184889923	184890322	400	*	Distal Intergenic	1	184871926	184883218	11293	2	226777	ENSMUST00000048308.5	-6705	ENSMUSG00000039349	C130074G19Rik	RIKEN cDNA C130074G19 gene
chr1	127507054	127507453	400	*	Intron (ENSMUST00000027585.13/72160, intron 5 of 8)	1	127491361	127500344	8984	2	72160	ENSMUST00000160111.7	-6710	ENSMUSG00000026347	Tmem163	transmembrane protein 163
chr1	34678163	34678562	400	*	Promoter (<=1kb)	1	34678188	34812739	134552	1	226970	ENSMUST00000159747.8	0	ENSMUSG00000037509	Arhgef4	Rho guanine nucleotide exchange factor (GEF) 4
chr1	98941832	98942231	400	*	Distal Intergenic	1	98499889	98509383	9495	1	70866	ENSMUST00000162782.1	441943	ENSMUSG00000026336	Slco6d1	solute carrier organic anion transporter family, member 6d1
chr1	18696533	18696932	400	*	Distal Intergenic	1	19103022	19166346	63325	1	226896	ENSMUST00000037294.7	-406090	ENSMUSG00000042596	Tfap2d	transcription factor AP-2, delta
chr1	92437126	92437525	400	*	Distal Intergenic	1	92439842	92460717	20876	2	67273	ENSMUST00000153897.1	23192	ENSMUSG00000026260	Ndufa10	NADH:ubiquinone oxidoreductase subunit A10
chr1	190978864	190979263	400	*	Promoter (<=1kb)	1	190947648	190979002	31355	2	226841	ENSMUST00000047409.8	0	ENSMUSG00000037568	Vash2	vasohibin 2
chr1	170881520	170881919	400	*	Promoter (3-4kb)	1	170880670	170885004	4335	2	80915	ENSMUST00000172042.1	3085	ENSMUSG00000026659	Dusp12	dual specificity phosphatase 12
chr1	180405387	180405786	400	*	Intron (ENSMUST00000070181.6/320404, intron 2 of 7)	1	180437882	180462612	24731	2	381310	ENSMUST00000210737.1	56826	ENSMUSG00000053963	Stum	mechanosensory transduction mediator
chr1	21166422	21166821	400	*	Distal Intergenic	1	21218575	21230167	11593	1	75712	ENSMUST00000027065.11	-51754	ENSMUSG00000025933	Tmem14a	transmembrane protein 14A
chr1	75422969	75423368	400	*	Promoter (<=1kb)	1	75423510	75427623	4114	1	11790	ENSMUST00000143679.1	-142	ENSMUSG00000026207	Speg	SPEG complex locus
chr1	133672914	133673313	400	*	Distal Intergenic	1	133654664	133661380	6717	2	70579	ENSMUST00000192775.1	-11534	ENSMUSG00000102976	Zc3h11a	zinc finger CCCH type containing 11A
chr1	135731227	135731626	400	*	Promoter (2-3kb)	1	135729147	135752232	23086	1	13007	ENSMUST00000027677.7	2080	ENSMUSG00000026421	Csrp1	cysteine and glycine-rich protein 1
chr1	136734564	136734963	400	*	Distal Intergenic	1	136696211	136726142	29932	1	100503474	ENSMUST00000181274.1	38353	NA	Platr22	pluripotency associated transcript 22
chr1	55405840	55406239	400	*	Promoter (<=1kb)	1	55405921	55754285	348365	1	227120	ENSMUST00000042986.9	0	ENSMUSG00000038349	Plcl1	phospholipase C-like 1
chr1	60087278	60087677	400	*	Promoter (1-2kb)	1	60083795	60085939	2145	2	57750	ENSMUST00000136461.1	-1339	ENSMUSG00000026019	Wdr12	WD repeat domain 12
chr1	93191308	93191707	400	*	Intron (ENSMUST00000138595.2/381284, intron 11 of 31)	1	93168725	93231072	62348	1	381284	ENSMUST00000138595.2	22583	ENSMUSG00000084989	Crocc2	ciliary rootlet coiled-coil, rootletin family member 2
chr1	32265591	32265990	400	*	Intron (ENSMUST00000027226.11/170771, intron 2 of 8)	1	32315015	32414934	99920	1	170771	ENSMUST00000186984.1	-49025	ENSMUSG00000026058	Khdrbs2	KH domain containing, RNA binding, signal transduction associated 2
chr1	89110002	89110401	400	*	Intron (ENSMUST00000066279.10/98402, intron 2 of 5)	1	89070453	89112860	42408	1	98402	ENSMUST00000123745.1	39549	ENSMUSG00000036206	Sh3bp4	SH3-domain binding protein 4
chr1	166070500	166070899	400	*	Distal Intergenic	1	166098153	166127896	29744	2	240892	ENSMUST00000085992.3	56997	ENSMUSG00000026564	Dusp27	dual specificity phosphatase 27 (putative)
chr1	150479413	150479812	400	*	Distal Intergenic	1	150458192	150466165	7974	2	96875	ENSMUST00000159035.1	-13248	ENSMUSG00000006014	Prg4	proteoglycan 4 (megakaryocyte stimulating factor, articular superficial zone protein)
chr1	132820489	132820888	400	*	Distal Intergenic	1	132880273	132940005	59733	1	16980	ENSMUST00000027706.3	-59385	ENSMUSG00000026443	Lrrn2	leucine rich repeat protein 2, neuronal
chr1	136178397	136178796	400	*	Promoter (4-5kb)	1	136181662	136182940	1279	2	76422	ENSMUST00000133030.2	4144	ENSMUSG00000087230	Mroh3	maestro heat-like repeat family member 3
chr1	175492163	175492562	400	*	Promoter (<=1kb)	1	175059087	175492500	433414	2	24012	ENSMUST00000194555.5	0	ENSMUSG00000026527	Rgs7	regulator of G protein signaling 7
chr1	180548473	180548872	400	*	Distal Intergenic	1	180568924	180579161	10238	1	11545	ENSMUST00000194608.1	-20052	ENSMUSG00000026496	Parp1	poly (ADP-ribose) polymerase family, member 1
chr1	130351750	130352149	400	*	Distal Intergenic	1	130419601	130422740	3140	2	13137	ENSMUST00000136497.1	70591	ENSMUSG00000026401	Cd55b	CD55 molecule, decay accelerating factor for complement B
chr1	136105389	136105788	400	*	Promoter (<=1kb)	1	136105406	136112058	6653	1	12292	ENSMUST00000161700.1	0	ENSMUSG00000026407	Cacna1s	calcium channel, voltage-dependent, L type, alpha 1S subunit
chr1	151440495	151440894	400	*	Promoter (1-2kb)	1	151442393	151442450	58	1	102466847	ENSMUST00000198467.1	-1499	ENSMUSG00000106406	Mir7682	microRNA 7682
chr1	192190727	192191126	400	*	Promoter (<=1kb)	1	192190774	192510159	319386	1	16510	ENSMUST00000078470.11	0	ENSMUSG00000058248	Kcnh1	potassium voltage-gated channel, subfamily H (eag-related), member 1
chr1	131557920	131558319	400	*	Distal Intergenic	1	131527903	131539872	11970	1	108900	ENSMUST00000068613.4	30017	ENSMUSG00000055184	Fam72a	family with sequence similarity 72, member A
chr1	144141846	144142245	400	*	Intron (ENSMUST00000052375.7/246709, intron 4 of 5)	1	144138667	144177275	38609	2	246709	ENSMUST00000111941.1	35030	ENSMUSG00000051079	Rgs13	regulator of G-protein signaling 13
chr1	174355839	174356238	400	*	Distal Intergenic	1	174368919	174369848	930	1	258238	ENSMUST00000085862.1	-12681	ENSMUSG00000066672	Olfr417	olfactory receptor 417
chr1	190480795	190481194	400	*	Distal Intergenic	1	190403645	190417145	13501	1	433390	ENSMUST00000193966.1	77150	ENSMUSG00000103644	Gm29678	predicted gene, 29678
chr1	177271943	177272342	400	*	Distal Intergenic	1	177022116	177258203	236088	2	23797	ENSMUST00000111159.1	-13740	ENSMUSG00000019699	Akt3	thymoma viral proto-oncogene 3
chr1	88134393	88134792	400	*	Promoter (<=1kb)	1	88134809	88218997	84189	1	94284	ENSMUST00000113134.7	-17	ENSMUSG00000054545	Ugt1a6a	UDP glucuronosyltransferase 1 family, polypeptide A6A
chr10	25426823	25427222	400	*	Intron (ENSMUST00000053748.15/13822, intron 1 of 19)	10	25432599	25441871	9273	1	13822	ENSMUST00000219224.1	-5377	ENSMUSG00000019978	Epb41l2	erythrocyte membrane protein band 4.1 like 2
chr10	93069105	93069504	400	*	Promoter (<=1kb)	10	93066763	93070251	3489	2	380654	ENSMUST00000171781.1	747	ENSMUSG00000020014	Cfap54	cilia and flagella associated protein 54
chr10	68229706	68230105	400	*	Intron (ENSMUST00000219238.1/71371, intron 3 of 9)	10	68096016	68278721	182706	2	71371	ENSMUST00000020106.8	48616	ENSMUSG00000019947	Arid5b	AT rich interactive domain 5B (MRF1-like)
chr10	56378345	56378744	400	*	Promoter (<=1kb)	10	56378442	56387717	9276	1	14609	ENSMUST00000218444.1	0	ENSMUSG00000050953	Gja1	gap junction protein, alpha 1
chr10	60814061	60814460	400	*	Exon (ENSMUST00000218180.1/ENSMUST00000218180.1, exon 1 of 1)	10	60762610	60820641	58032	2	107449	ENSMUST00000218316.1	6181	ENSMUSG00000020099	Unc5b	unc-5 netrin receptor B
chr10	60162658	60163057	400	*	Distal Intergenic	10	60181534	60188707	7174	2	53374	ENSMUST00000068690.6	25650	ENSMUSG00000057337	Chst3	carbohydrate sulfotransferase 3
chr10	82810385	82810784	400	*	Promoter (1-2kb)	10	82812123	82824242	12120	1	70003	ENSMUST00000076984.7	-1339	ENSMUSG00000056821	1700028I16Rik	RIKEN cDNA 1700028I16 gene
chr10	59380141	59380540	400	*	Distal Intergenic	10	59403660	59421976	18317	1	69836	ENSMUST00000009790.13	-23120	ENSMUSG00000009646	Pla2g12b	phospholipase A2, group XIIB
chr10	111506699	111507098	400	*	Promoter (<=1kb)	10	111506286	111508645	2360	1	21664	ENSMUST00000164773.1	413	ENSMUSG00000020205	Phlda1	pleckstrin homology like domain, family A, member 1
chr10	120486061	120486460	400	*	Distal Intergenic	10	120361275	120476469	115195	2	15364	ENSMUST00000159699.1	-9592	ENSMUSG00000056758	Hmga2	high mobility group AT-hook 2
chr10	93326148	93326547	400	*	Distal Intergenic	10	93317403	93322725	5323	1	102635316	ENSMUST00000213849.1	8745	ENSMUSG00000111531	Gm32688	predicted gene, 32688
chr10	18559346	18559745	400	*	Distal Intergenic	10	18539498	18546076	6579	2	56016	ENSMUST00000020000.6	-13270	ENSMUSG00000019853	Hebp2	heme binding protein 2
chr10	93310155	93310554	400	*	Promoter (<=1kb)	10	93249323	93310811	61489	2	13713	ENSMUST00000129827.7	257	ENSMUSG00000008398	Elk3	ELK3, member of ETS oncogene family
chr10	12911861	12912260	400	*	Distal Intergenic	10	12916648	12923090	6443	2	320273	ENSMUST00000181073.8	10830	ENSMUSG00000097378	B230208H11Rik	RIKEN cDNA B230208H11 gene
chr10	111363788	111364187	400	*	Distal Intergenic	10	111298679	111301727	3049	1	71769	ENSMUST00000040454.4	65109	ENSMUSG00000035759	Bbs10	Bardet-Biedl syndrome 10 (human)
chr10	93335653	93336052	400	*	Promoter (<=1kb)	10	93335393	93348877	13485	1	432488	ENSMUST00000212186.2	260	NA	Gm17745	predicted gene, 17745
chr10	95719385	95719784	400	*	Exon (ENSMUST00000218396.1/ENSMUST00000218396.1, exon 3 of 3)	10	95547007	95564146	17140	2	71207	ENSMUST00000020217.6	-155239	ENSMUSG00000020029	Nudt4	nudix (nucleoside diphosphate linked moiety X)-type motif 4
chr10	18845044	18845443	400	*	Promoter (<=1kb)	10	18845020	18857073	12054	1	64058	ENSMUST00000019998.8	24	ENSMUSG00000019851	Perp	PERP, TP53 apoptosis effector
chr10	66919553	66919952	400	*	Promoter (<=1kb)	10	66912489	66920258	7770	2	68488	ENSMUST00000181710.2	306	NA	1110002J07Rik	RIKEN cDNA 1110002J07 gene
chr10	79841234	79841633	400	*	Distal Intergenic	10	79829286	79830280	995	1	78906	ENSMUST00000218531.1	11948	ENSMUSG00000035852	Misp	mitotic spindle positioning
chr10	60252485	60252884	400	*	Distal Intergenic	10	60277627	60302594	24968	1	19156	ENSMUST00000105465.7	-24743	ENSMUSG00000004207	Psap	prosaposin
chr10	116287831	116288230	400	*	Intron (ENSMUST00000217925.1/19263, intron 3 of 7)	10	116275550	116384006	108457	1	19263	ENSMUST00000218553.1	12281	ENSMUSG00000020154	Ptprb	protein tyrosine phosphatase, receptor type, B
chr10	99461332	99461731	400	*	Intron (ENSMUST00000219484.1/ENSMUST00000219484.1, intron 1 of 2)	10	99609171	99658134	48964	1	100504202	ENSMUST00000218263.1	-147440	ENSMUSG00000111962	Gm20110	predicted gene, 20110
chr10	127152570	127152969	400	*	Distal Intergenic	10	127165225	127172330	7106	1	14421	ENSMUST00000006914.10	-12256	ENSMUSG00000006731	B4galnt1	beta-1,4-N-acetyl-galactosaminyl transferase 1
chr10	78049304	78049703	400	*	Promoter (<=1kb)	10	78049842	78063622	13781	1	54427	ENSMUST00000000746.11	-139	ENSMUSG00000000730	Dnmt3l	DNA (cytosine-5-)-methyltransferase 3-like
chr10	120707470	120707869	400	*	Distal Intergenic	10	120765732	120774481	8750	1	70874	ENSMUST00000219219.1	-57863	ENSMUSG00000044544	4921513I03Rik	RIKEN cDNA 4921513I03 gene
chr10	84533450	84533849	400	*	Promoter (<=1kb)	10	84526636	84534036	7401	2	216197	ENSMUST00000167671.1	187	ENSMUSG00000046841	Ckap4	cytoskeleton-associated protein 4
chr10	40442737	40443136	400	*	Intron (ENSMUST00000216736.1/78334, intron 4 of 11)	10	40349526	40482101	132576	1	78334	ENSMUST00000214659.1	93211	ENSMUSG00000038481	Cdk19	cyclin-dependent kinase 19
chr10	43463615	43464014	400	*	Intron (ENSMUST00000159139.7/71365, intron 7 of 7)	10	43478831	43515396	36566	1	331623	ENSMUST00000167488.8	-14817	ENSMUSG00000038214	Bend3	BEN domain containing 3
chr10	111842469	111842868	400	*	Intron (ENSMUST00000220039.1/ENSMUST00000220039.1, intron 3 of 3)	10	111854521	111874376	19856	2	629206	ENSMUST00000220339.1	31508	ENSMUSG00000112533	Gm20758	predicted gene, 20758
chr10	115833632	115834031	400	*	Intron (ENSMUST00000080630.10/216350, intron 4 of 8)	10	115817284	115849615	32332	1	216350	ENSMUST00000035563.14	16348	ENSMUSG00000034127	Tspan8	tetraspanin 8
chr10	75166497	75166896	400	*	Intron (ENSMUST00000164107.2/110279, intron 15 of 22)	10	75160360	75171548	11189	1	110279	ENSMUST00000218591.1	6137	ENSMUSG00000009681	Bcr	BCR activator of RhoGEF and GTPase
chr10	108531521	108531920	400	*	Intron (ENSMUST00000105276.7/20979, intron 10 of 11)	10	108446602	108453296	6695	1	102640148	ENSMUST00000220211.1	84919	ENSMUSG00000112532	Gm36283	predicted gene, 36283
chr10	24863871	24864270	400	*	Distal Intergenic	10	24869986	24913681	43696	1	70208	ENSMUST00000092646.12	-5716	ENSMUSG00000019984	Med23	mediator complex subunit 23
chr10	117451474	117451873	400	*	Promoter (3-4kb)	10	117446015	117447493	1479	2	102634600	ENSMUST00000220189.1	-3981	ENSMUSG00000112344	Gm32141	predicted gene, 32141
chr10	25779982	25780381	400	*	Intron (ENSMUST00000218300.1/73803, intron 4 of 4)	10	25779314	25837437	58124	2	73803	ENSMUST00000218300.1	57056	ENSMUSG00000112444	4930401C15Rik	RIKEN cDNA 4930401C15 gene
chr10	99203904	99204303	400	*	Distal Intergenic	10	99192892	99196850	3959	1	382406	ENSMUST00000162847.1	11012	ENSMUSG00000019952	Poc1b	POC1 centriolar protein B
chr10	127322755	127323154	400	*	Promoter (<=1kb)	10	127323707	127329943	6237	1	216445	ENSMUST00000219026.1	-553	ENSMUSG00000040345	Arhgap9	Rho GTPase activating protein 9
chr10	8359357	8359756	400	*	Intron (ENSMUST00000061601.8/338362, intron 2 of 7)	10	8204756	8302242	97487	2	338362	ENSMUST00000219116.1	-57115	ENSMUSG00000047712	Ust	uronyl-2-sulfotransferase
chr10	37336910	37337309	400	*	Distal Intergenic	10	37133375	37138920	5546	2	17118	ENSMUST00000092584.5	-197990	ENSMUSG00000069662	Marcks	myristoylated alanine rich protein kinase C substrate
chr10	59943263	59943662	400	*	Distal Intergenic	10	59949669	59951834	2166	2	74747	ENSMUST00000020308.4	8172	ENSMUSG00000020108	Ddit4	DNA-damage-inducible transcript 4
chr10	69212906	69213305	400	*	Promoter (<=1kb)	10	69209762	69213098	3337	2	320700	ENSMUST00000170048.1	0	ENSMUSG00000090622	A930033H14Rik	RIKEN cDNA A930033H14 gene
chr10	128605255	128605654	400	*	Distal Intergenic	10	128567523	128589652	22130	2	13867	ENSMUST00000082059.6	-15603	ENSMUSG00000018166	Erbb3	erb-b2 receptor tyrosine kinase 3
chr10	62527673	62528072	400	*	Promoter (<=1kb)	10	62493833	62527451	33619	2	19073	ENSMUST00000160987.7	-222	ENSMUSG00000020077	Srgn	serglycin
chr10	69587200	69587599	400	*	Intron (ENSMUST00000218194.1/ENSMUST00000218194.1, intron 2 of 2)	10	69534222	70015633	481412	1	11735	ENSMUST00000092434.11	52978	ENSMUSG00000069601	Ank3	ankyrin 3, epithelial
chr10	26828133	26828532	400	*	Intron (ENSMUST00000176060.7/73910, intron 1 of 4)	10	26822602	26850001	27400	1	73910	ENSMUST00000135866.1	5531	ENSMUSG00000039031	Arhgap18	Rho GTPase activating protein 18
chr10	56439962	56440361	400	*	Intron (ENSMUST00000218830.1/102640560, intron 3 of 5)	10	56431981	56475967	43987	1	102640560	ENSMUST00000218830.1	7981	ENSMUSG00000112833	Gm36595	predicted gene, 36595
chr10	78004871	78005270	400	*	Promoter (3-4kb)	10	77996562	78001479	4918	2	18641	ENSMUST00000220064.1	-3392	ENSMUSG00000020277	Pfkl	phosphofructokinase, liver, B-type
chr10	42108221	42108620	400	*	Distal Intergenic	10	41916807	42018442	101636	2	213402	ENSMUST00000161927.7	-89779	ENSMUSG00000071324	Armc2	armadillo repeat containing 2
chr10	81523792	81524191	400	*	Promoter (<=1kb)	10	81502313	81524225	21913	2	14676	ENSMUST00000043709.7	34	ENSMUSG00000034792	Gna15	guanine nucleotide binding protein, alpha 15
chr10	121454575	121454974	400	*	Intron (ENSMUST00000026902.8/192678, intron 1 of 4)	10	121414387	121462213	47827	2	192678	ENSMUST00000219500.1	7239	ENSMUSG00000025795	Rassf3	Ras association (RalGDS/AF-6) domain family member 3
chr10	25314127	25314526	400	*	Distal Intergenic	10	25284024	25307870	23847	2	432442	ENSMUST00000176231.1	-6257	ENSMUSG00000039166	Akap7	A kinase (PRKA) anchor protein 7
chr10	117915126	117915525	400	*	Distal Intergenic	10	117925459	117948292	22834	1	71067	ENSMUST00000217950.1	-9934	ENSMUSG00000112500	4933411E08Rik	RIKEN cDNA 4933411E08 gene
chr10	111408579	111408978	400	*	Distal Intergenic	10	111473223	111496884	23662	1	53605	ENSMUST00000065917.15	-64245	ENSMUSG00000058799	Nap1l1	nucleosome assembly protein 1-like 1
chr10	86778964	86779363	400	*	Promoter (<=1kb)	10	86779005	86838389	59385	1	103466	ENSMUST00000099396.2	0	ENSMUSG00000054027	Nt5dc3	5'-nucleotidase domain containing 3
chr10	95162933	95163332	400	*	Exon (ENSMUST00000220149.1/ENSMUST00000220149.1, exon 1 of 1)	10	95120582	95145825	25244	2	628062	ENSMUST00000220248.1	-17108	ENSMUSG00000112481	Gm29684	predicted gene, 29684
chr10	79844771	79845170	400	*	Distal Intergenic	10	79854427	79864432	10006	1	19205	ENSMUST00000172282.7	-9257	ENSMUSG00000006498	Ptbp1	polypyrimidine tract binding protein 1
chr10	17600426	17600825	400	*	Intron (ENSMUST00000219966.1/ENSMUST00000219966.1, intron 1 of 2)	10	17723218	17725674	2457	1	17684	ENSMUST00000038107.8	-122393	ENSMUSG00000039910	Cited2	Cbp/p300-interacting transactivator, with Glu/Asp-rich carboxy-terminal domain, 2
chr10	4259971	4260370	400	*	Distal Intergenic	10	4266380	4359470	93091	1	83397	ENSMUST00000045730.6	-6010	ENSMUSG00000038587	Akap12	A kinase (PRKA) anchor protein (gravin) 12
chr10	67083223	67083622	400	*	Intron (ENSMUST00000020023.8/28193, intron 1 of 7)	10	67096125	67191748	95624	1	108829	ENSMUST00000174062.7	-12503	ENSMUSG00000037876	Jmjd1c	jumonji domain containing 1C
chr10	88349580	88349979	400	*	Intron (ENSMUST00000156097.1/71712, intron 1 of 6)	10	88322804	88356996	34193	2	71712	ENSMUST00000156097.1	7017	ENSMUSG00000020057	Dram1	DNA-damage regulated autophagy modulator 1
chr10	94147946	94148345	400	*	Promoter (<=1kb)	10	94148023	94197211	49189	1	22025	ENSMUST00000105290.8	0	ENSMUSG00000005897	Nr2c1	nuclear receptor subfamily 2, group C, member 1
chr10	103346758	103347157	400	*	Distal Intergenic	10	103367808	103419375	51568	1	103098	ENSMUST00000179636.2	-20651	ENSMUSG00000019894	Slc6a15	solute carrier family 6 (neurotransmitter transporter), member 15
chr10	31533191	31533590	400	*	Intron (ENSMUST00000081989.7/268291, intron 2 of 5)	10	31493193	31609184	115992	2	268291	ENSMUST00000081989.7	75594	ENSMUSG00000063760	Rnf217	ring finger protein 217
chr10	70325011	70325410	400	*	Distal Intergenic	10	70266979	70284080	17102	1	66859	ENSMUST00000155933.1	58032	ENSMUSG00000037762	Slc16a9	solute carrier family 16 (monocarboxylic acid transporters), member 9
chr10	17760878	17761277	400	*	Distal Intergenic	10	17796226	17807908	11683	1	378431	ENSMUST00000175676.1	-34949	ENSMUSG00000039891	Txlnb	taxilin beta
chr10	55461674	55462073	400	*	Distal Intergenic	10	56106917	56116880	9964	1	73390	ENSMUST00000063138.7	-644844	ENSMUSG00000047669	Msl3l2	MSL3 like 2
chr10	99293211	99293610	400	*	Distal Intergenic	10	99265641	99266799	1159	1	67603	ENSMUST00000220218.1	27570	ENSMUSG00000019960	Dusp6	dual specificity phosphatase 6
chr10	93188786	93189185	400	*	Intron (ENSMUST00000215495.1/237459, intron 1 of 6)	10	93181610	93212006	30397	1	237459	ENSMUST00000213378.1	7176	ENSMUSG00000020015	Cdk17	cyclin-dependent kinase 17
chr10	44005771	44006170	400	*	Promoter (1-2kb)	10	43950638	44004369	53732	2	11630	ENSMUST00000020017.13	-1402	ENSMUSG00000019866	Crybg1	crystallin beta-gamma domain containing 1
chr10	81553773	81554172	400	*	Distal Intergenic	10	81559488	81561560	2073	1	14797	ENSMUST00000220368.1	-5316	ENSMUSG00000054452	Tle5	TLE family member 5, transcriptional modulator
chr10	61823168	61823567	400	*	Distal Intergenic	10	61848861	61851525	2665	2	12817	ENSMUST00000153120.1	27958	ENSMUSG00000058806	Col13a1	collagen, type XIII, alpha 1
chr10	111625042	111625441	400	*	Distal Intergenic	10	111586719	111594273	7555	2	71321	ENSMUST00000181547.1	-30769	ENSMUSG00000097082	4933440J02Rik	RIKEN cDNA 4933440J02 gene
chr10	18329539	18329938	400	*	Intron (ENSMUST00000207038.1/215819, intron 1 of 6)	10	18318985	18531973	212989	1	215819	ENSMUST00000207038.1	10554	ENSMUSG00000039835	Nhsl1	NHS-like 1
chr10	59323372	59323771	400	*	Promoter (<=1kb)	10	59323368	59372251	48884	1	18451	ENSMUST00000105466.2	4	ENSMUSG00000019916	P4ha1	procollagen-proline, 2-oxoglutarate 4-dioxygenase (proline 4-hydroxylase), alpha 1 polypeptide
chr10	62329643	62330042	400	*	Promoter (1-2kb)	10	62296093	62327767	31675	2	15275	ENSMUST00000139228.7	-1876	ENSMUSG00000037012	Hk1	hexokinase 1
chr10	128725004	128725403	400	*	Intron (ENSMUST00000026414.8/13139, intron 17 of 23)	10	128720134	128744075	23942	2	13139	ENSMUST00000026414.8	18672	ENSMUSG00000025357	Dgka	diacylglycerol kinase, alpha
chr10	14460393	14460792	400	*	Intron (ENSMUST00000041168.5/215798, intron 4 of 24)	10	14530916	14544995	14080	2	215798	ENSMUST00000207953.1	84203	ENSMUSG00000039116	Adgrg6	adhesion G protein-coupled receptor G6
chr10	72634452	72634851	400	*	Distal Intergenic	10	72654845	72674964	20120	1	52696	ENSMUST00000020081.10	-19994	ENSMUSG00000019923	Zwint	ZW10 interactor
chr10	112662163	112662562	400	*	Distal Intergenic	10	112726888	112785599	58712	1	69355	ENSMUST00000187828.6	-64326	ENSMUSG00000100314	1700010J16Rik	RIKEN cDNA 1700010J16 gene
chr10	30726913	30727312	400	*	Promoter (4-5kb)	10	30694165	30722705	28541	2	211329	ENSMUST00000217398.1	-4208	ENSMUSG00000039697	Ncoa7	nuclear receptor coactivator 7
chr10	20104235	20104634	400	*	Promoter (4-5kb)	10	20099525	20105437	5913	1	26408	ENSMUST00000138994.1	4710	ENSMUSG00000071369	Map3k5	mitogen-activated protein kinase kinase kinase 5
chr10	24629279	24629678	400	*	Distal Intergenic	10	24549447	24595817	46371	2	102638890	ENSMUST00000136908.7	-33462	NA	Gm15270	predicted gene 15270
chr10	121521259	121521658	400	*	Intron (ENSMUST00000220364.1/ENSMUST00000220364.1, intron 2 of 2)	10	121551080	121552449	1370	2	56480	ENSMUST00000219439.1	30791	ENSMUSG00000020115	Tbk1	TANK-binding kinase 1
chr10	128981045	128981444	400	*	Distal Intergenic	10	128989431	128992102	2672	1	18373	ENSMUST00000091996.3	-7987	ENSMUSG00000069430	Olfr9	olfactory receptor 9
chr10	32984491	32984890	400	*	Distal Intergenic	10	32642113	32890461	248349	2	432450	ENSMUST00000219306.1	-94030	ENSMUSG00000069670	Nkain2	Na+/K+ transporting ATPase interacting 2
chr10	119453864	119454263	400	*	Promoter (<=1kb)	10	119453830	120087260	633431	1	74053	ENSMUST00000147356.8	34	ENSMUSG00000034813	Grip1	glutamate receptor interacting protein 1
chr10	105523351	105523750	400	*	Intron (ENSMUST00000061506.8/278279, intron 1 of 11)	10	105413443	105535988	122546	2	278279	ENSMUST00000139741.1	12238	ENSMUSG00000036019	Tmtc2	transmembrane and tetratricopeptide repeat containing 2
chr10	7188995	7189394	400	*	Intron (ENSMUST00000015346.11/215748, intron 1 of 12)	10	7119063	7212237	93175	2	215748	ENSMUST00000015346.11	22843	ENSMUSG00000015202	Cnksr3	Cnksr family member 3
chr10	62994573	62994972	400	*	Exon (ENSMUST00000131718.7/70432, exon 7 of 13)	10	63002257	63008119	5863	1	70432	ENSMUST00000143726.1	-7285	ENSMUSG00000020070	Rufy2	RUN and FYVE domain-containing 2
chr10	59974206	59974605	400	*	Distal Intergenic	10	59988404	59990383	1980	2	52717	ENSMUST00000182925.1	15778	ENSMUSG00000020107	Anapc16	anaphase promoting complex subunit 16
chr10	121376539	121376938	400	*	Promoter (<=1kb)	10	121377074	121380155	3082	1	75612	ENSMUST00000220350.1	-136	ENSMUSG00000034707	Gns	glucosamine (N-acetyl)-6-sulfatase
chr10	39573084	39573483	400	*	Intron (ENSMUST00000122987.1/100504626, intron 1 of 3)	10	39558496	39588452	29957	2	100504626	ENSMUST00000122987.1	14969	ENSMUSG00000086915	Gm16364	predicted gene 16364
chr10	83723096	83723495	400	*	Promoter (<=1kb)	10	83722926	83740204	17279	1	69784	ENSMUST00000218196.1	170	ENSMUSG00000087651	1500009L16Rik	RIKEN cDNA 1500009L16 gene
chr10	76753129	76753528	400	*	Distal Intergenic	10	76708792	76726168	17377	2	12833	ENSMUST00000001147.4	-26961	ENSMUSG00000001119	Col6a1	collagen, type VI, alpha 1
chr10	9529952	9530351	400	*	Distal Intergenic	10	9628672	9630941	2270	2	320825	ENSMUST00000221079.1	100590	ENSMUSG00000060487	Samd5	sterile alpha motif domain containing 5
chr10	61089371	61089770	400	*	Promoter (<=1kb)	10	61089359	61094324	4966	1	13180	ENSMUST00000020298.7	12	ENSMUSG00000020098	Pcbd1	pterin 4 alpha carbinolamine dehydratase/dimerization cofactor of hepatocyte nuclear factor 1 alpha (TCF1) 1
chr10	117571431	117571830	400	*	Distal Intergenic	10	117629500	117635373	5874	1	70574	ENSMUST00000138020.7	-57670	ENSMUSG00000020183	Cpm	carboxypeptidase M
chr10	95863777	95864176	400	*	Distal Intergenic	10	95940650	95975501	34852	1	216238	ENSMUST00000219207.1	-76474	ENSMUSG00000036499	Eea1	early endosome antigen 1
chr10	53101329	53101728	400	*	Intron (ENSMUST00000105473.2/215085, intron 7 of 7)	10	53235187	53260736	25550	1	102639992	ENSMUST00000219101.1	-133459	ENSMUSG00000112835	Gm36173	predicted gene, 36173
chr10	80019510	80019909	400	*	Promoter (<=1kb)	10	80019653	80031468	11816	1	70719	ENSMUST00000043311.6	0	ENSMUSG00000035697	Arhgap45	Rho GTPase activating protein 45
chr10	57481055	57481454	400	*	Promoter (4-5kb)	10	57478381	57486351	7971	2	74928	ENSMUST00000180831.2	4897	ENSMUSG00000097370	4930467K11Rik	RIKEN cDNA 4930467K11 gene
chr10	83375447	83375846	400	*	3' UTR	10	83360221	83488505	128285	1	28109	ENSMUST00000020488.8	15226	ENSMUSG00000020255	Nopchap1	NOP protein chaperone 1
chr10	41565552	41565951	400	*	Promoter (2-3kb)	10	41568016	41576476	8461	1	70538	ENSMUST00000170047.1	-2065	ENSMUSG00000091370	5730435O14Rik	RIKEN cDNA 5730435O14 gene
chr10	119255287	119255686	400	*	Distal Intergenic	10	119199255	119240055	40801	2	71902	ENSMUST00000020315.12	-15232	ENSMUSG00000020114	Cand1	cullin associated and neddylation disassociated 1
chr10	43226003	43226402	400	*	Promoter (4-5kb)	10	43221736	43346116	124381	1	71365	ENSMUST00000162758.1	4267	ENSMUSG00000038240	Pdss2	prenyl (solanesyl) diphosphate synthase, subunit 2
chr10	127180051	127180450	400	*	Promoter (<=1kb)	10	127171393	127180582	9190	2	216441	ENSMUST00000221174.1	132	ENSMUSG00000040441	Slc26a10	solute carrier family 26, member 10
chr10	44685390	44685789	400	*	Intron (ENSMUST00000217008.1/ENSMUST00000217008.1, intron 2 of 3)	10	44446717	44528501	81785	2	12142	ENSMUST00000167340.1	-156889	ENSMUSG00000038151	Prdm1	PR domain containing 1, with ZNF domain
chr10	75780818	75781217	400	*	Promoter (<=1kb)	10	75771451	75780954	9504	2	103140	ENSMUST00000173512.1	0	ENSMUSG00000001665	Gstt3	glutathione S-transferase, theta 3
chr10	108113649	108114048	400	*	Distal Intergenic	10	108162193	108277351	115159	1	17931	ENSMUST00000219263.1	-48145	ENSMUSG00000019907	Ppp1r12a	protein phosphatase 1, regulatory subunit 12A
chr10	36894383	36894782	400	*	Distal Intergenic	10	36974544	37001889	27346	1	15182	ENSMUST00000019911.13	-79762	ENSMUSG00000019777	Hdac2	histone deacetylase 2
chr10	5194479	5194878	400	*	Promoter (<=1kb)	10	5117100	5194707	77608	2	64009	ENSMUST00000215467.1	0	ENSMUSG00000096054	Syne1	spectrin repeat containing, nuclear envelope 1
chr10	121016386	121016785	400	*	Distal Intergenic	10	121033960	121100650	66691	1	24117	ENSMUST00000020439.10	-17175	ENSMUSG00000020218	Wif1	Wnt inhibitory factor 1
chr10	94512166	94512565	400	*	Promoter (2-3kb)	10	94514857	94590956	76100	1	319880	ENSMUST00000065060.11	-2292	ENSMUSG00000020023	Tmcc3	transmembrane and coiled coil domains 3
chr10	67016578	67016977	400	*	Intron (ENSMUST00000217788.1/102634101, intron 1 of 4)	10	67005075	67041326	36252	1	102634101	ENSMUST00000219739.1	11503	ENSMUSG00000112925	Gm31763	predicted gene, 31763
chr10	61783346	61783745	400	*	Promoter (<=1kb)	10	61738665	61784147	45483	2	404634	ENSMUST00000020283.4	402	ENSMUSG00000020086	Macroh2a2	macroH2A.2 histone
chr10	59430288	59430687	400	*	Promoter (<=1kb)	10	59428293	59431086	2794	2	18302	ENSMUST00000162493.1	399	ENSMUSG00000009654	Oit3	oncoprotein induced transcript 3
chr10	117241108	117241507	400	*	Promoter (2-3kb)	10	117233761	117238703	4943	2	77397	ENSMUST00000020392.4	-2405	ENSMUSG00000020177	9530003J23Rik	RIKEN cDNA 9530003J23 gene
chr10	127733774	127734173	400	*	Distal Intergenic	10	127739538	127747349	7812	1	320080	ENSMUST00000054287.8	-5365	ENSMUSG00000044617	Zbtb39	zinc finger and BTB domain containing 39
chr10	45067146	45067545	400	*	Promoter (<=1kb)	10	45067203	45167198	99996	1	19072	ENSMUST00000099858.3	0	ENSMUSG00000019849	Prep	prolyl endopeptidase
chr10	13520494	13520893	400	*	Distal Intergenic	10	13506037	13515498	9462	1	66848	ENSMUST00000166466.1	14457	ENSMUSG00000019810	Fuca2	fucosidase, alpha-L- 2, plasma
chr10	128344806	128345205	400	*	Intron (ENSMUST00000005826.8/12974, intron 1 of 10)	10	128337734	128362479	24746	1	12974	ENSMUST00000005826.8	7072	ENSMUSG00000005683	Cs	citrate synthase
chr10	128144379	128144778	400	*	Promoter (<=1kb)	10	128137678	128143729	6052	2	56516	ENSMUST00000218884.1	-650	ENSMUSG00000040043	Rbms2	RNA binding motif, single stranded interacting protein 2
chr10	62413235	62413634	400	*	Promoter (1-2kb)	10	62409789	62411804	2016	2	216019	ENSMUST00000159454.1	-1431	ENSMUSG00000020080	Hkdc1	hexokinase domain containing 1
chr10	19014977	19015376	400	*	Promoter (<=1kb)	10	19000929	19015376	14448	2	21929	ENSMUST00000154590.1	0	ENSMUSG00000019850	Tnfaip3	tumor necrosis factor, alpha-induced protein 3
chr10	34483963	34484362	400	*	Promoter (<=1kb)	10	34483532	34606280	122749	1	14302	ENSMUST00000215594.1	431	ENSMUSG00000019779	Frk	fyn-related kinase
chr10	8762025	8762424	400	*	Promoter (<=1kb)	10	8751159	8762474	11316	2	70097	ENSMUST00000212553.1	50	ENSMUSG00000015305	Sash1	SAM and SH3 domain containing 1
chr10	60934094	60934493	400	*	Promoter (3-4kb)	10	60928226	60938132	9907	2	73616	ENSMUST00000036304.3	3639	ENSMUSG00000037247	Pldi	polymorphic derived intron containing
chr10	68009064	68009463	400	*	Intron (ENSMUST00000118160.7/170799, intron 6 of 11)	10	67979715	68042298	62584	1	170799	ENSMUST00000117086.1	29349	ENSMUSG00000037846	Rtkn2	rhotekin 2
chr10	6586934	6587333	400	*	Distal Intergenic	10	6758506	6979704	221199	1	18390	ENSMUST00000147171.7	-171173	ENSMUSG00000000766	Oprm1	opioid receptor, mu 1
chr10	39171309	39171708	400	*	Exon (ENSMUST00000215835.1/ENSMUST00000215835.1, exon 1 of 1)	10	39150970	39163794	12825	2	327743	ENSMUST00000076713.5	-7515	ENSMUSG00000062074	Ccn6	cellular communication network factor 6
chr10	61661477	61661876	400	*	Promoter (<=1kb)	10	61662688	61665425	2738	1	67895	ENSMUST00000160607.1	-812	ENSMUSG00000020089	Ppa1	pyrophosphatase (inorganic) 1
chr10	23894599	23894998	400	*	Promoter (<=1kb)	10	23894688	23905343	10656	1	22361	ENSMUST00000041416.7	0	ENSMUSG00000037440	Vnn1	vanin 1
chr10	128011737	128012136	400	*	Promoter (3-4kb)	10	128015168	128029983	14816	1	19075	ENSMUST00000178041.7	-3032	ENSMUSG00000025395	Prim1	DNA primase, p49 subunit
chr10	58371449	58371848	400	*	Promoter (<=1kb)	10	58371454	58424691	53238	1	110829	ENSMUST00000238939.1	0	ENSMUSG00000019920	Lims1	LIM and senescent cell antigen-like domains 1
chr10	23836719	23837118	400	*	Distal Intergenic	10	23824487	23827088	2602	1	76306	ENSMUST00000143931.1	12232	ENSMUSG00000037455	Slc18b1	solute carrier family 18, subfamily B, member 1
chr10	46785515	46785914	400	*	Distal Intergenic	10	45837880	45852283	14404	1	320363	ENSMUST00000215085.1	947635	ENSMUSG00000110874	D030045P18Rik	RIKEN cDNA D030045P18 gene
chr10	86339738	86340137	400	*	Intron (ENSMUST00000020234.13/21859, intron 2 of 4)	10	86302854	86343981	41128	1	21859	ENSMUST00000132307.1	36884	ENSMUSG00000020044	Timp3	tissue inhibitor of metalloproteinase 3
chr10	126019713	126020112	400	*	Distal Intergenic	10	126012425	126015230	2806	1	320398	ENSMUST00000219974.1	7288	ENSMUSG00000020105	Lrig3	leucine-rich repeats and immunoglobulin-like domains 3
chr10	11540968	11541367	400	*	Distal Intergenic	10	11609223	11609835	613	1	30058	ENSMUST00000052902.8	-67856	ENSMUSG00000048007	Timm8a1	translocase of inner mitochondrial membrane 8A1
chr10	116235467	116235866	400	*	Intron (ENSMUST00000063470.10/19279, intron 8 of 13)	10	116196396	116237261	40866	1	19279	ENSMUST00000124369.1	39071	ENSMUSG00000020151	Ptprr	protein tyrosine phosphatase, receptor type, R
chr10	62217157	62217556	400	*	Intron (ENSMUST00000047883.10/70423, intron 1 of 7)	10	62185396	62231251	45856	2	70423	ENSMUST00000047883.10	13695	ENSMUSG00000037031	Tspan15	tetraspanin 15
chr10	61059416	61059815	400	*	Distal Intergenic	10	61031303	61038080	6778	1	327760	ENSMUST00000177492.1	28113	ENSMUSG00000093568	Gm20611	predicted gene 20611
chr10	60147923	60148322	400	*	Distal Intergenic	10	60126776	60126833	58	1	102465546	ENSMUST00000198998.1	21147	ENSMUSG00000105468	Mir6906	microRNA 6906
chr10	39503051	39503450	400	*	Intron (ENSMUST00000148152.7/14360, intron 3 of 4)	10	39511739	39564422	52684	1	14360	ENSMUST00000136659.1	-8289	ENSMUSG00000019843	Fyn	Fyn proto-oncogene
chr10	43840423	43840822	400	*	Distal Intergenic	10	43826580	43833301	6722	1	71018	ENSMUST00000217125.1	13843	ENSMUSG00000111342	4933404K13Rik	RIKEN cDNA 4933404K13 gene
chr10	89438094	89438493	400	*	Promoter (3-4kb)	10	89430932	89434778	3847	2	237436	ENSMUST00000220071.1	-3316	ENSMUSG00000074802	Gas2l3	growth arrest-specific 2 like 3
chr10	30640961	30641360	400	*	Intron (ENSMUST00000213897.1/211329, intron 4 of 6)	10	30608231	30629632	21402	2	66847	ENSMUST00000216617.1	-11329	ENSMUSG00000019791	Hint3	histidine triad nucleotide binding protein 3
chr10	88010336	88010735	400	*	Distal Intergenic	10	87966847	87967761	915	1	22172	ENSMUST00000219550.1	43489	NA	Tyms-ps	thymidylate synthase, pseudogene
chr10	69210145	69210544	400	*	Promoter (1-2kb)	10	69208552	69289900	81349	1	69288	ENSMUST00000164034.7	1593	ENSMUSG00000019944	Rhobtb1	Rho-related BTB domain containing 1
chr10	76187022	76187421	400	*	Intron (ENSMUST00000020450.3/64452, intron 14 of 14)	10	76207326	76207409	84	2	751554	ENSMUST00000102114.1	19988	ENSMUSG00000076068	Mir678	microRNA 678
chr10	41764148	41764547	400	*	Intron (ENSMUST00000215667.1/100196896, intron 1 of 3)	10	41746746	41753913	7168	1	100196896	ENSMUST00000190793.1	17402	NA	BC048559	cDNA sequence BC048559
chr10	70440713	70441112	400	*	Promoter (<=1kb)	10	70440832	70558731	117900	1	71721	ENSMUST00000219514.1	0	ENSMUSG00000043259	Fam13c	family with sequence similarity 13, member C
chr10	60471785	60472184	400	*	Intron (ENSMUST00000073242.10/22295, intron 10 of 66)	10	60376772	60406453	29682	2	22295	ENSMUST00000144462.7	-65332	ENSMUSG00000012819	Cdh23	cadherin 23 (otocadherin)
chr10	22594234	22594633	400	*	Distal Intergenic	10	22645011	22704285	59275	1	353169	ENSMUST00000042261.4	-50378	ENSMUSG00000037490	Slc2a12	solute carrier family 2 (facilitated glucose transporter), member 12
chr10	24134490	24134889	400	*	Distal Intergenic	10	24149302	24155850	6549	1	53331	ENSMUST00000218050.1	-14413	ENSMUSG00000019998	Stx7	syntaxin 7
chr10	61569929	61570328	400	*	Intron (ENSMUST00000049242.8/216011, intron 4 of 4)	10	61595492	61628565	33074	1	237362	ENSMUST00000020287.7	-25164	ENSMUSG00000020090	Npffr1	neuropeptide FF receptor 1
chr10	25928047	25928446	400	*	Intron (ENSMUST00000217910.1/77220, intron 2 of 2)	10	25993658	26017543	23886	2	77220	ENSMUST00000219651.1	89097	ENSMUSG00000049420	Tmem200a	transmembrane protein 200A
chr10	85640049	85640448	400	*	Promoter (<=1kb)	10	85639573	85660289	20717	1	74007	ENSMUST00000128338.7	476	ENSMUSG00000020042	Btbd11	BTB (POZ) domain containing 11
chr10	61116245	61116644	400	*	Intron (ENSMUST00000122259.7/20397, intron 4 of 14)	10	61104195	61105477	1283	2	20397	ENSMUST00000152316.1	-10768	ENSMUSG00000020097	Sgpl1	sphingosine phosphate lyase 1
chr10	93429183	93429582	400	*	Promoter (3-4kb)	10	93433107	93433162	56	1	102465791	ENSMUST00000183565.1	-3525	ENSMUSG00000098679	Mir7688	microRNA 7688
chr10	45217432	45217831	400	*	Intron (ENSMUST00000175658.1/78977, intron 1 of 2)	10	45178098	45315114	137017	1	78977	ENSMUST00000175658.1	39334	ENSMUSG00000019848	Popdc3	popeye domain containing 3
chr10	116622354	116622753	400	*	Distal Intergenic	10	116509791	116581511	71721	2	72068	ENSMUST00000020374.5	-40843	ENSMUSG00000020166	Cnot2	CCR4-NOT transcription complex, subunit 2
chr10	105633756	105634155	400	*	Distal Intergenic	10	105574559	105583874	9316	1	327812	ENSMUST00000145794.2	59197	ENSMUSG00000085282	Gm15663	predicted gene 15663
chr10	13522226	13522625	400	*	Distal Intergenic	10	13528967	13535961	6995	2	56535	ENSMUST00000133332.7	13336	ENSMUSG00000019809	Pex3	peroxisomal biogenesis factor 3
chr10	80222988	80223387	400	*	Promoter (3-4kb)	10	80226434	80243903	17470	1	68114	ENSMUST00000020365.14	-3047	ENSMUSG00000020156	Pwwp3a	PWWP domain containing 3A, DNA repair factor
chr10	75551299	75551698	400	*	3' UTR	10	75550125	75560330	10206	2	192734	ENSMUST00000051129.9	8632	ENSMUSG00000046807	Lrrc75b	leucine rich repeat containing 75B
chr10	117171545	117171944	400	*	Distal Intergenic	10	117101667	117148534	46868	2	327826	ENSMUST00000219104.1	-23011	ENSMUSG00000020170	Frs2	fibroblast growth factor receptor substrate 2
chr10	24803455	24803854	400	*	Intron (ENSMUST00000020169.8/209558, intron 11 of 24)	10	24773831	24797771	23941	2	209558	ENSMUST00000218343.1	-5684	ENSMUSG00000019989	Enpp3	ectonucleotide pyrophosphatase/phosphodiesterase 3
chr10	93688499	93688898	400	*	Intron (ENSMUST00000020204.4/57764, intron 3 of 9)	10	93674218	93683322	9105	2	100504069	ENSMUST00000147379.2	-5177	ENSMUSG00000085723	Gm15915	predicted gene 15915
chr10	116733368	116733767	400	*	Promoter (4-5kb)	10	116729253	116739760	10508	1	75878	ENSMUST00000218193.1	4115	ENSMUSG00000112924	4930579P08Rik	RIKEN cDNA 4930579P08 gene
chr10	116427993	116428392	400	*	Intron (ENSMUST00000068233.10/58802, intron 2 of 2)	10	116418052	116421237	3186	1	67342	ENSMUST00000134586.1	9941	ENSMUSG00000020164	Kcnmb4os1	potassium large conductance calcium-activated channel, subfamily M, beta member 4, opposite strand 1
chr10	99117107	99117506	400	*	Intron (ENSMUST00000020113.14/382406, intron 2 of 11)	10	99108159	99113247	5089	1	14426	ENSMUST00000161240.3	8948	ENSMUSG00000090035	Galnt4	polypeptide N-acetylgalactosaminyltransferase 4
chr10	42270671	42271070	400	*	Intron (ENSMUST00000105502.7/56484, intron 2 of 3)	10	42196268	42276696	80429	2	56484	ENSMUST00000175881.7	5626	ENSMUSG00000048756	Foxo3	forkhead box O3
chr10	81598655	81599054	400	*	Promoter (1-2kb)	10	81590904	81597590	6687	2	114606	ENSMUST00000128278.7	-1065	ENSMUSG00000034758	Tle6	transducin-like enhancer of split 6
chr10	77225793	77226192	400	*	Distal Intergenic	10	77259218	77269575	10358	1	80294	ENSMUST00000020493.8	-33026	ENSMUSG00000020260	Pofut2	protein O-fucosyltransferase 2
chr10	116995425	116995824	400	*	Intron (ENSMUST00000020378.4/382427, intron 4 of 9)	10	116986314	117025040	38727	1	382427	ENSMUST00000020378.4	9111	ENSMUSG00000020169	Best3	bestrophin 3
chr10	127214087	127214486	400	*	Promoter (2-3kb)	10	127204351	127211585	7235	2	117150	ENSMUST00000218386.1	-2502	ENSMUSG00000025417	Pip4k2c	phosphatidylinositol-5-phosphate 4-kinase, type II, gamma
chr10	83216857	83217256	400	*	Distal Intergenic	10	83301016	83304375	3360	2	338365	ENSMUST00000139329.1	87119	ENSMUSG00000034591	Slc41a2	solute carrier family 41, member 2
chr10	95318034	95318433	400	*	Promoter (4-5kb)	10	95174746	95322965	148220	2	12905	ENSMUST00000220279.1	4532	ENSMUSG00000045867	Cradd	CASP2 and RIPK1 domain containing adaptor with death domain
chr10	35621094	35621493	400	*	Distal Intergenic	10	36506814	36833773	326960	1	319415	ENSMUST00000167191.7	-885321	ENSMUSG00000044499	Hs3st5	heparan sulfate (glucosamine) 3-O-sulfotransferase 5
chr10	111997582	111997981	400	*	Promoter (<=1kb)	10	111985448	111997264	11817	2	73690	ENSMUST00000074805.11	-318	ENSMUSG00000056888	Glipr1	GLI pathogenesis-related 1 (glioma)
chr10	88960846	88961245	400	*	Intron (ENSMUST00000182462.7/320091, intron 23 of 26)	10	88981166	88998160	16995	2	320091	ENSMUST00000182598.1	36915	ENSMUSG00000035189	Ano4	anoctamin 4
chr10	41157493	41157892	400	*	Distal Intergenic	10	41069977	41072285	2309	2	140741	ENSMUST00000061796.7	-85208	ENSMUSG00000046922	Gpr6	G protein-coupled receptor 6
chr10	21941746	21942145	400	*	Intron (ENSMUST00000120509.7/20393, intron 2 of 13)	10	21928470	21990402	61933	1	20393	ENSMUST00000124203.1	13276	ENSMUSG00000019970	Sgk1	serum/glucocorticoid regulated kinase 1
chr10	126369823	126370222	400	*	Distal Intergenic	10	126710282	126710391	110	2	102465224	ENSMUST00000184232.1	340169	ENSMUSG00000098756	Mir378d	microRNA 378d
chr10	71226365	71226764	400	*	3' UTR	10	71228446	71235321	6876	2	21780	ENSMUST00000145220.1	8557	ENSMUSG00000003923	Tfam	transcription factor A, mitochondrial
chr10	26416293	26416692	400	*	Distal Intergenic	10	26333858	26375971	42114	2	237339	ENSMUST00000217699.1	-40322	ENSMUSG00000039089	L3mbtl3	L3MBTL3 histone methyl-lysine binding protein
chr10	122882564	122882963	400	*	Intron (ENSMUST00000161487.7/319468, intron 6 of 8)	10	122895368	122941449	46082	1	319468	ENSMUST00000162969.1	-12405	ENSMUSG00000034613	Ppm1h	protein phosphatase 1H (PP2C domain containing)
chr10	30121468	30121867	400	*	Distal Intergenic	10	30194569	30200492	5924	2	66311	ENSMUST00000216853.1	78625	ENSMUSG00000075266	Cenpw	centromere protein W
chr10	127897103	127897502	400	*	Promoter (1-2kb)	10	127898518	127911761	13244	1	70061	ENSMUST00000047134.7	-1016	ENSMUSG00000040127	Sdr9c7	4short chain dehydrogenase/reductase family 9C, member 7
chr10	43889302	43889701	400	*	Intron (ENSMUST00000020012.6/76563, intron 4 of 10)	10	43888678	43895541	6864	2	76563	ENSMUST00000217541.1	5840	ENSMUSG00000019863	Qrsl1	glutaminyl-tRNA synthase (glutamine-hydrolyzing)-like 1
chr10	77211433	77211832	400	*	Distal Intergenic	10	77052178	77166548	114371	2	12822	ENSMUST00000081654.12	-44885	ENSMUSG00000001435	Col18a1	collagen, type XVIII, alpha 1
chr10	117721267	117721666	400	*	Distal Intergenic	10	117688875	117710758	21884	2	17246	ENSMUST00000105263.8	-10509	ENSMUSG00000020184	Mdm2	transformed mouse 3T3 cell double minute 2
chr10	112973217	112973616	400	*	Distal Intergenic	10	112925430	112928995	3566	2	382423	ENSMUST00000099276.3	-44222	ENSMUSG00000074748	Atxn7l3b	ataxin 7-like 3B
chr10	67043277	67043676	400	*	Intron (ENSMUST00000020023.8/28193, intron 2 of 7)	10	67028926	67034632	5707	2	28193	ENSMUST00000218920.1	-8645	ENSMUSG00000019873	Reep3	receptor accessory protein 3
chr10	42489230	42489629	400	*	Distal Intergenic	10	42312585	42478565	165981	2	215951	ENSMUST00000041024.14	-10665	ENSMUSG00000038302	Afg1l	AFG1 like ATPase
chr10	84562567	84562966	400	*	Distal Intergenic	10	84547417	84553338	5922	2	442847	ENSMUST00000181466.1	-9229	ENSMUSG00000097076	Platr7	pluripotency associated transcript 7
chr10	97313325	97313724	400	*	Distal Intergenic	10	97423478	97423562	85	1	100628616	ENSMUST00000198473.1	-109754	ENSMUSG00000105557	Mir3966	microRNA 3966
chr10	3931700	3932099	400	*	Intron (ENSMUST00000120274.7/213783, intron 6 of 16)	10	3957891	3963526	5636	1	213783	ENSMUST00000141367.1	-25792	ENSMUSG00000040624	Plekhg1	pleckstrin homology domain containing, family G (with RhoGef domain) member 1
chr10	71399806	71400205	400	*	Intron (ENSMUST00000141984.1/ENSMUST00000141984.1, intron 1 of 2)	10	71347843	71363880	16038	1	69718	ENSMUST00000141153.1	51963	ENSMUSG00000060733	Ipmk	inositol polyphosphate multikinase
chr10	95337487	95337886	400	*	Promoter (1-2kb)	10	95336276	95363216	26941	1	69629	ENSMUST00000185313.1	1211	ENSMUSG00000100550	2310039L15Rik	RIKEN cDNA 2310039L15 gene
chr10	84997883	84998282	400	*	Intron (ENSMUST00000038523.14/237422, intron 8 of 9)	10	85008716	85018337	9622	1	237422	ENSMUST00000214820.1	-10434	ENSMUSG00000035620	Ric8b	RIC8 guanine nucleotide exchange factor B
chr10	61750309	61750708	400	*	Intron (ENSMUST00000020283.4/404634, intron 4 of 8)	10	61728148	61734570	6423	1	71361	ENSMUST00000140664.1	22161	ENSMUSG00000020085	Aifm2	apoptosis-inducing factor, mitochondrion-associated 2
chr10	94954250	94954649	400	*	Distal Intergenic	10	94790866	94944835	153970	2	54712	ENSMUST00000099337.4	-9415	ENSMUSG00000074785	Plxnc1	plexin C1
chr10	89873093	89873492	400	*	Promoter (<=1kb)	10	89873509	90970219	1096711	1	77531	ENSMUST00000183156.7	-17	ENSMUSG00000058589	Anks1b	ankyrin repeat and sterile alpha motif domain containing 1B
chr10	65033901	65034300	400	*	Distal Intergenic	10	65119526	65120367	842	2	102632700	ENSMUST00000187710.1	86067	ENSMUSG00000100528	Gm28881	predicted gene 28881
chr10	62855339	62855738	400	*	Intron (ENSMUST00000050826.13/52463, intron 2 of 10)	10	62839097	62865304	26208	2	52463	ENSMUST00000173081.1	9566	ENSMUSG00000047146	Tet1	tet methylcytosine dioxygenase 1
chr10	53750840	53751239	400	*	Promoter (<=1kb)	10	53633145	53751123	117979	2	75906	ENSMUST00000020003.14	0	ENSMUSG00000019856	Fam184a	family with sequence similarity 184, member A
chr10	93808752	93809151	400	*	Distal Intergenic	10	93831555	93848538	16984	1	327799	ENSMUST00000095333.5	-22404	ENSMUSG00000020020	Usp44	ubiquitin specific peptidase 44
chr10	40808787	40809186	400	*	Intron (ENSMUST00000058747.3/327747, intron 4 of 4)	10	40840488	40845937	5450	2	71713	ENSMUST00000216025.1	36751	ENSMUSG00000038446	Cdc40	cell division cycle 40
chr10	24023295	24023694	400	*	Promoter (3-4kb)	10	24027222	24028298	1077	1	435206	ENSMUST00000092657.1	-3528	ENSMUSG00000095569	Taar7d	trace amine-associated receptor 7D
chr10	75209122	75209521	400	*	Promoter (2-3kb)	10	75212073	75311063	98991	1	74392	ENSMUST00000218766.1	-2552	ENSMUSG00000033444	Specc1l	sperm antigen with calponin homology and coiled-coil domains 1-like
chr10	78038646	78039045	400	*	Promoter (<=1kb)	10	78031855	78038260	6406	2	11634	ENSMUST00000143452.1	-386	ENSMUSG00000000731	Aire	autoimmune regulator (autoimmune polyendocrinopathy candidiasis ectodermal dystrophy)
chr10	79802616	79803015	400	*	Promoter (3-4kb)	10	79806018	79807671	1654	1	18483	ENSMUST00000217759.1	-3003	ENSMUSG00000035863	Palm	paralemmin
chr10	61346236	61346635	400	*	Promoter (3-4kb)	10	61323349	61342327	18979	2	27355	ENSMUST00000219240.1	-3909	ENSMUSG00000020092	Pald1	phosphatase domain containing, paladin 1
chr10	60949271	60949670	400	*	Distal Intergenic	10	60960723	60960844	122	1	100316671	ENSMUST00000116876.1	-11053	ENSMUSG00000080526	Mir466j	microRNA 466j
chr10	100484737	100485136	400	*	Promoter (2-3kb)	10	100476640	100487267	10628	2	237500	ENSMUST00000128009.1	2131	ENSMUSG00000036676	Tmtc3	transmembrane and tetratricopeptide repeat containing 3
chr10	116438677	116439076	400	*	Intron (ENSMUST00000068233.10/58802, intron 2 of 2)	10	116443484	116446408	2925	2	58802	ENSMUST00000091477.3	7332	ENSMUSG00000054934	Kcnmb4	potassium large conductance calcium-activated channel, subfamily M, beta member 4
chr10	12726463	12726862	400	*	Intron (ENSMUST00000076817.4/22288, intron 15 of 73)	10	12666423	12688862	22440	2	22288	ENSMUST00000219724.1	-37601	ENSMUSG00000019820	Utrn	utrophin
chr10	41715291	41715690	400	*	Promoter (<=1kb)	10	41538849	41716634	177786	2	75973	ENSMUST00000189488.2	944	ENSMUSG00000075225	Ccdc162	coiled-coil domain containing 162
chr10	109903401	109903800	400	*	Promoter (<=1kb)	10	109880633	109904023	23391	2	260315	ENSMUST00000161798.1	223	ENSMUSG00000020181	Nav3	neuron navigator 3
chr10	74995198	74995597	400	*	Promoter (4-5kb)	10	74990841	75016898	26058	1	14687	ENSMUST00000159991.1	4357	ENSMUSG00000040009	Gnaz	guanine nucleotide binding protein, alpha z subunit
chr10	40555453	40555852	400	*	Distal Intergenic	10	40570336	40604132	33797	1	70840	ENSMUST00000078314.13	-14484	ENSMUSG00000019834	Slc22a16	solute carrier family 22 (organic cation transporter), member 16
chr10	128191349	128191748	400	*	Promoter (2-3kb)	10	128194457	128209939	15483	1	216456	ENSMUST00000044776.12	-2709	ENSMUSG00000044005	Gls2	glutaminase 2 (liver, mitochondrial)
chr10	120190736	120191135	400	*	Intron (ENSMUST00000020448.10/73914, intron 1 of 11)	10	120142163	120201498	59336	2	73914	ENSMUST00000135106.1	10363	ENSMUSG00000020227	Irak3	interleukin-1 receptor-associated kinase 3
chr10	96756505	96756904	400	*	Distal Intergenic	10	96617554	96618668	1115	1	12226	ENSMUST00000218953.1	138951	ENSMUSG00000036478	Btg1	BTG anti-proliferation factor 1
chr10	29778075	29778474	400	*	Distal Intergenic	10	29452418	29535867	83450	2	72780	ENSMUST00000092623.4	-242208	ENSMUSG00000019880	Rspo3	R-spondin 3
chr10	23915475	23915874	400	*	Promoter (4-5kb)	10	23920356	23921469	1114	1	111174	ENSMUST00000051532.4	-4482	ENSMUSG00000056379	Taar1	trace amine-associated receptor 1
chr10	89742730	89743129	400	*	Promoter (1-2kb)	10	89744991	89819871	74881	1	75089	ENSMUST00000020112.6	-1862	ENSMUSG00000019951	Uhrf1bp1l	UHRF1 (ICBP90) binding protein 1-like
chr10	48843715	48844114	400	*	Distal Intergenic	10	49101128	49103931	2804	2	14806	ENSMUST00000220330.1	259817	ENSMUSG00000056073	Grik2	glutamate receptor, ionotropic, kainate 2 (beta 2)
chr10	96095699	96096098	400	*	Exon (ENSMUST00000233655.1/ENSMUST00000233655.1, exon 1 of 14)	10	96226020	96248866	22847	1	74881	ENSMUST00000219638.1	-129922	ENSMUSG00000112762	4930459C07Rik	RIKEN cDNA 4930459C07 gene
chr10	24984314	24984713	400	*	Distal Intergenic	10	24915221	24927484	12264	2	11846	ENSMUST00000020161.9	-56830	ENSMUSG00000019987	Arg1	arginase, liver
chr10	39106991	39107390	400	*	Promoter (1-2kb)	10	39105781	39110097	4317	1	16775	ENSMUST00000163036.1	1210	ENSMUSG00000019846	Lama4	laminin, alpha 4
chr10	120869180	120869579	400	*	Promoter (1-2kb)	10	120783894	120871152	87259	2	320183	ENSMUST00000130950.1	1573	ENSMUSG00000051236	Msrb3	methionine sulfoxide reductase B3
chr10	128516062	128516461	400	*	Promoter (2-3kb)	10	128514191	128518554	4364	2	23943	ENSMUST00000218092.1	2093	ENSMUSG00000025366	Esyt1	extended synaptotagmin-like protein 1
chr10	81297731	81298130	400	*	Promoter (4-5kb)	10	81293005	81319973	26969	1	18717	ENSMUST00000045469.14	4726	ENSMUSG00000034902	Pip5k1c	phosphatidylinositol-4-phosphate 5-kinase, type 1 gamma
chr10	63954095	63954494	400	*	Intron (ENSMUST00000105441.7/216033, intron 7 of 17)	10	63821055	64077487	256433	1	216033	ENSMUST00000135474.1	133040	ENSMUSG00000060843	Ctnna3	catenin (cadherin associated protein), alpha 3
chr10	120861802	120862201	400	*	Promoter (4-5kb)	10	120857629	120863326	5698	1	100504616	ENSMUST00000127564.1	4173	ENSMUSG00000087480	Gm15910	predicted gene 15910
chr10	12964161	12964560	400	*	Promoter (<=1kb)	10	12938209	12964262	26054	2	74732	ENSMUST00000042861.6	0	ENSMUSG00000039232	Stx11	syntaxin 11
chr10	63190718	63191117	400	*	Intron (ENSMUST00000095580.2/68802, intron 2 of 19)	10	63115795	63203952	88158	2	68802	ENSMUST00000095580.2	12835	ENSMUSG00000020067	Mypn	myopalladin
chr10	77569714	77570113	400	*	Distal Intergenic	10	77581720	77598732	17013	1	108705	ENSMUST00000009435.11	-11607	ENSMUSG00000009291	Pttg1ip	pituitary tumor-transforming 1 interacting protein
chr10	81337892	81338291	400	*	Promoter (4-5kb)	10	81335265	81343266	8002	2	209047	ENSMUST00000045102.6	4975	ENSMUSG00000034872	Gipc3	GIPC PDZ domain containing family, member 3
chr10	118113944	118114343	400	*	Intron (ENSMUST00000218667.1/ENSMUST00000218667.1, intron 1 of 1)	10	118141811	118146760	4950	1	17245	ENSMUST00000219827.1	-27468	ENSMUSG00000020212	Mdm1	transformed mouse 3T3 cell double minute 1
chr10	82329002	82329401	400	*	Distal Intergenic	10	82224854	82241280	16427	2	237411	ENSMUST00000156218.1	-87722	ENSMUSG00000062931	Zfp938	zinc finger protein 938
chr10	127141279	127141678	400	*	Distal Intergenic	10	127095652	127121131	25480	2	216440	ENSMUST00000164259.8	-20148	ENSMUSG00000040462	Os9	amplified in osteosarcoma
chr10	76068024	76068423	400	*	Intron (ENSMUST00000120757.1/64454, intron 11 of 14)	10	76078617	76080502	1886	1	102639053	ENSMUST00000124320.1	-10194	ENSMUSG00000086798	Gm16222	predicted gene 16222
chr10	83513546	83513945	400	*	Promoter (<=1kb)	10	83503992	83513720	9729	2	216188	ENSMUST00000125193.1	0	ENSMUSG00000020256	Aldh1l2	aldehyde dehydrogenase 1 family, member L2
chr10	127732694	127733093	400	*	Promoter (4-5kb)	10	127727847	127729167	1321	1	21334	ENSMUST00000218048.1	4847	ENSMUSG00000025400	Tac2	tachykinin 2
chr10	32987643	32988042	400	*	Distal Intergenic	10	33080554	33196317	115764	1	76757	ENSMUST00000219982.1	-92512	ENSMUSG00000019787	Trdn	triadin
chr10	68795162	68795561	400	*	Distal Intergenic	10	68723824	68779201	55378	1	327766	ENSMUST00000218918.1	71338	ENSMUSG00000060044	Tmem26	transmembrane protein 26
chr10	4027812	4028211	400	*	Promoter (4-5kb)	10	4032280	4048951	16672	1	270685	ENSMUST00000154517.1	-4069	ENSMUSG00000040675	Mthfd1l	methylenetetrahydrofolate dehydrogenase (NADP+ dependent) 1-like
chr10	117734102	117734501	400	*	3' UTR	10	117735900	117744942	9043	2	215436	ENSMUST00000219482.1	10441	ENSMUSG00000060181	Slc35e3	solute carrier family 35, member E3
chr10	89703217	89703616	400	*	Distal Intergenic	10	89686371	89700866	14496	1	69002	ENSMUST00000181598.1	16846	ENSMUSG00000097383	1500026H17Rik	RIKEN cDNA 1500026H17 gene
chr10	81025150	81025549	400	*	Promoter (<=1kb)	10	81019589	81025409	5821	2	208666	ENSMUST00000055125.4	0	ENSMUSG00000043670	Diras1	DIRAS family, GTP-binding RAS-like 1
chr10	58908302	58908701	400	*	Intron (ENSMUST00000135526.8/237353, intron 1 of 3)	10	58814059	59007193	193135	1	237353	ENSMUST00000133151.1	94243	ENSMUSG00000037990	Sh3rf3	SH3 domain containing ring finger 3
chr11	83448838	83449237	400	*	Intron (ENSMUST00000103209.9/118453, intron 3 of 7)	11	83440131	83440828	698	1	66330	ENSMUST00000188702.1	8707	ENSMUSG00000035085	1700020L24Rik	RIKEN cDNA 1700020L24 gene
chr11	76357769	76358168	400	*	Intron (ENSMUST00000021204.3/18230, intron 1 of 7)	11	76358803	76399068	40266	2	18230	ENSMUST00000131472.1	40900	ENSMUSG00000020844	Nxn	nucleoredoxin
chr11	86872670	86873069	400	*	Distal Intergenic	11	86768846	86807746	38901	2	67487	ENSMUST00000018569.13	-64924	ENSMUSG00000018425	Dhx40	DEAH (Asp-Glu-Ala-His) box polypeptide 40
chr11	55428411	55428810	400	*	Distal Intergenic	11	55395421	55423183	27763	2	20692	ENSMUST00000214685.1	-5228	ENSMUSG00000018593	Sparc	secreted acidic cysteine rich glycoprotein
chr11	23096135	23096534	400	*	Distal Intergenic	11	23152140	23166375	14236	1	76993	ENSMUST00000141678.1	-55606	ENSMUSG00000086366	1700061J23Rik	RIKEN cDNA 1700061J23 gene
chr11	84944520	84944919	400	*	Distal Intergenic	11	84957786	84962555	4770	1	12351	ENSMUST00000139416.1	-12867	ENSMUSG00000000805	Car4	carbonic anhydrase 4
chr11	73318955	73319354	400	*	Promoter (4-5kb)	11	73315997	73324337	8341	2	11484	ENSMUST00000132774.1	4983	ENSMUSG00000020774	Aspa	aspartoacylase
chr11	86577965	86578364	400	*	Distal Intergenic	11	86584067	86584158	92	2	387140	ENSMUST00000083521.1	5794	ENSMUSG00000065455	Mir21a	microRNA 21a
chr11	118986095	118986494	400	*	Promoter (1-2kb)	11	118988188	118992841	4654	1	238011	ENSMUST00000092373.12	-1694	ENSMUSG00000046697	Enpp7	ectonucleotide pyrophosphatase/phosphodiesterase 7
chr11	52483971	52484370	400	*	Distal Intergenic	11	52396646	52403274	6629	1	213673	ENSMUST00000136303.1	87325	ENSMUSG00000036275	9530068E07Rik	RIKEN cDNA 9530068E07 gene
chr11	101910887	101911286	400	*	Distal Intergenic	11	101877510	101894374	16865	2	17285	ENSMUST00000057054.7	-16513	ENSMUSG00000001493	Meox1	mesenchyme homeobox 1
chr11	63956675	63957074	400	*	Distal Intergenic	11	63964226	63968040	3815	1	78883	ENSMUST00000146915.1	-7152	ENSMUSG00000086359	9630013K17Rik	RIKEN cDNA 9630013K17 gene
chr11	62996098	62996497	400	*	Intron (ENSMUST00000153180.7/74884, intron 2 of 2)	11	62990453	63004128	13676	2	74884	ENSMUST00000153180.7	7631	ENSMUSG00000087604	Cdrt4os1	CMT1A duplicated region transcript 4, opposite strand 1
chr11	69469709	69470108	400	*	Promoter (4-5kb)	11	69464610	69465694	1085	2	327954	ENSMUST00000151811.1	-4015	ENSMUSG00000005237	Dnah2	dynein, axonemal, heavy chain 2
chr11	43633559	43633958	400	*	Distal Intergenic	11	43596049	43601540	5492	2	16204	ENSMUST00000020672.4	-32019	ENSMUSG00000020405	Fabp6	fatty acid binding protein 6
chr11	101820352	101820751	400	*	Distal Intergenic	11	101769747	101785371	15625	2	18612	ENSMUST00000107176.7	-34981	ENSMUSG00000017724	Etv4	ets variant 4
chr11	57914295	57914694	400	*	Distal Intergenic	11	57828705	57832818	4114	2	15110	ENSMUST00000160392.8	-81477	ENSMUSG00000037335	Hand1	heart and neural crest derivatives expressed 1
chr11	77763984	77764383	400	*	Promoter (<=1kb)	11	77763246	77865980	102735	1	360013	ENSMUST00000108375.8	738	ENSMUSG00000000631	Myo18a	myosin XVIIIA
chr11	54845241	54845640	400	*	Promoter (4-5kb)	11	54841092	54850486	9395	2	75530	ENSMUST00000127887.7	4846	ENSMUSG00000020268	Lyrm7	LYR motif containing 7
chr11	69016038	69016437	400	*	Promoter (<=1kb)	11	69016086	69036473	20388	1	68964	ENSMUST00000152979.7	0	ENSMUSG00000020898	Ctc1	CTS telomere maintenance complex component 1
chr11	95087601	95088000	400	*	Distal Intergenic	11	95044474	95076801	32328	2	16400	ENSMUST00000120375.7	-10800	ENSMUSG00000001507	Itga3	integrin alpha 3
chr11	95105527	95105926	400	*	Distal Intergenic	11	95120119	95125296	5178	1	13393	ENSMUST00000092768.6	-14193	ENSMUSG00000001510	Dlx3	distal-less homeobox 3
chr11	99386123	99386522	400	*	Promoter (<=1kb)	11	99385267	99386097	831	2	16661	ENSMUST00000211768.1	-26	ENSMUSG00000019761	Krt10	keratin 10
chr11	61296980	61297379	400	*	Distal Intergenic	11	61256835	61267464	10630	2	11671	ENSMUST00000147291.7	-29516	ENSMUSG00000010025	Aldh3a2	aldehyde dehydrogenase family 3, subfamily A2
chr11	63350415	63350814	400	*	Distal Intergenic	11	63133068	63158566	25499	1	18858	ENSMUST00000108700.1	217347	ENSMUSG00000018217	Pmp22	peripheral myelin protein 22
chr11	98795565	98795964	400	*	Promoter (<=1kb)	11	98795791	98801052	5262	1	74026	ENSMUST00000107485.7	0	ENSMUSG00000052915	Msl1	male specific lethal 1
chr11	83787083	83787482	400	*	Distal Intergenic	11	83774424	83778917	4494	1	217026	ENSMUST00000136572.1	12659	ENSMUSG00000000976	Heatr6	HEAT repeat containing 6
chr11	79288863	79289262	400	*	Distal Intergenic	11	79239372	79254671	15300	2	78889	ENSMUST00000017821.11	-34192	ENSMUSG00000017677	Wsb1	WD repeat and SOCS box-containing 1
chr11	115071573	115071972	400	*	Distal Intergenic	11	115051917	115062177	10261	2	217306	ENSMUST00000062787.7	-9396	ENSMUSG00000048498	Cd300e	CD300E molecule
chr11	79974929	79975328	400	*	Distal Intergenic	11	79933953	79962390	28438	2	216987	ENSMUST00000043152.5	-12539	ENSMUSG00000035575	Utp6	UTP6 small subunit processome component
chr11	103340225	103340624	400	*	Promoter (<=1kb)	11	103335268	103339719	4452	2	544817	ENSMUST00000139830.7	-506	ENSMUSG00000034255	Arhgap27	Rho GTPase activating protein 27
chr11	94265556	94265955	400	*	Distal Intergenic	11	94235956	94242707	6752	2	278507	ENSMUST00000061469.3	-22849	ENSMUSG00000044177	Wfikkn2	WAP, follistatin/kazal, immunoglobulin, kunitz and netrin domain containing 2
chr11	23048142	23048541	400	*	Distal Intergenic	11	23020556	23023730	3175	1	73873	ENSMUST00000151877.1	27586	ENSMUSG00000049811	Fam161a	family with sequence similarity 161, member A
chr11	18957908	18958307	400	*	Intron (ENSMUST00000144988.7/17268, intron 7 of 9)	11	18880668	19012002	131335	2	17268	ENSMUST00000118661.7	53695	ENSMUSG00000020160	Meis1	Meis homeobox 1
chr11	72285548	72285947	400	*	Distal Intergenic	11	72301629	72309061	7433	1	327959	ENSMUST00000151440.7	-15682	ENSMUSG00000040483	Xaf1	XIAP associated factor 1
chr11	115777533	115777932	400	*	Promoter (1-2kb)	11	115775756	115799033	23278	1	71947	ENSMUST00000103033.7	1777	ENSMUSG00000020747	Tmem94	transmembrane protein 94
chr11	50252401	50252800	400	*	Intron (ENSMUST00000222498.1/ENSMUST00000222498.1, intron 1 of 1)	11	50236472	50238616	2145	2	17001	ENSMUST00000125555.1	-13785	ENSMUSG00000020377	Ltc4s	leukotriene C4 synthase
chr11	21185516	21185915	400	*	Distal Intergenic	11	21135469	21150323	14855	1	67245	ENSMUST00000101477.1	50047	ENSMUSG00000020134	Peli1	pellino 1
chr11	62050352	62050751	400	*	Intron (ENSMUST00000201866.3/432572, intron 3 of 3)	11	62029276	62223013	193738	1	432572	ENSMUST00000108709.7	21076	ENSMUSG00000042331	Specc1	sperm antigen with calponin homology and coiled-coil domains 1
chr11	10729973	10730372	400	*	Distal Intergenic	11	11114223	11263526	149304	1	319922	ENSMUST00000109681.7	-383851	ENSMUSG00000050830	Vwc2	von Willebrand factor C domain containing 2
chr11	86646090	86646489	400	*	Intron (ENSMUST00000018315.9/75909, intron 5 of 11)	11	86643233	86663573	20341	2	75909	ENSMUST00000127267.1	17084	ENSMUSG00000018171	Vmp1	vacuole membrane protein 1
chr11	97427955	97428354	400	*	Intron (ENSMUST00000121799.7/58996, intron 1 of 23)	11	97415533	97502402	86870	1	58996	ENSMUST00000121799.7	12422	ENSMUSG00000049807	Arhgap23	Rho GTPase activating protein 23
chr11	71019567	71019966	400	*	Promoter (<=1kb)	11	71009933	71019841	9909	2	116891	ENSMUST00000171041.7	0	ENSMUSG00000018442	Derl2	Der1-like domain family, member 2
chr11	45423499	45423898	400	*	Distal Intergenic	11	45102866	45116928	14063	2	100504255	ENSMUST00000143869.1	-306571	ENSMUSG00000084773	Gm12159	predicted gene 12159
chr11	76482778	76483177	400	*	Intron (ENSMUST00000094012.10/109934, intron 2 of 21)	11	76464238	76493929	29692	2	109934	ENSMUST00000151526.2	10752	ENSMUSG00000017631	Abr	active BCR-related gene
chr11	74610733	74611132	400	*	Promoter (<=1kb)	11	74383485	74610915	227431	2	380711	ENSMUST00000238457.1	0	ENSMUSG00000038807	Rap1gap2	RAP1 GTPase activating protein 2
chr11	69655323	69655722	400	*	Promoter (<=1kb)	11	69655314	69656727	1414	1	20670	ENSMUST00000047373.5	9	ENSMUSG00000041287	Sox15	SRY (sex determining region Y)-box 15
chr11	101925332	101925731	400	*	Distal Intergenic	11	101952421	101960573	8153	1	73887	ENSMUST00000123249.1	-26690	ENSMUSG00000071818	4930417O22Rik	RIKEN cDNA 4930417O22 gene
chr11	79636300	79636699	400	*	Intron (ENSMUST00000017783.12/268451, intron 3 of 14)	11	79607079	79623163	16085	2	790912	ENSMUST00000145652.1	-13137	ENSMUSG00000087434	Rab11fip4os1	RAB11 family interacting protein 4 (class II), opposite strand 1
chr11	96130836	96131235	400	*	Promoter (2-3kb)	11	96133786	96165451	31666	1	237930	ENSMUST00000167258.7	-2551	ENSMUSG00000038756	Ttll6	tubulin tyrosine ligase-like family, member 6
chr11	69758319	69758718	400	*	Promoter (<=1kb)	11	69733997	69758637	24641	2	20020	ENSMUST00000058470.15	0	ENSMUSG00000005198	Polr2a	polymerase (RNA) II (DNA directed) polypeptide A
chr11	101233637	101234036	400	*	Distal Intergenic	11	101191115	101226463	35349	2	14055	ENSMUST00000107284.7	-7174	ENSMUSG00000006920	Ezh1	enhancer of zeste 1 polycomb repressive complex 2 subunit
chr11	50851517	50851916	400	*	Promoter (<=1kb)	11	50850986	50866177	15192	1	108072	ENSMUST00000000631.7	531	ENSMUSG00000000617	Grm6	glutamate receptor, metabotropic 6
chr11	82856859	82857258	400	*	Intron (ENSMUST00000093975.11/67338, intron 1 of 7)	11	82812669	82846092	33424	2	67338	ENSMUST00000126660.1	-10767	ENSMUSG00000020696	Rffl	ring finger and FYVE like domain containing protein
chr11	67468486	67468885	400	*	Intron (ENSMUST00000108681.7/14457, intron 1 of 13)	11	67455724	67665449	209726	1	14457	ENSMUST00000136796.7	12762	ENSMUSG00000033066	Gas7	growth arrest specific 7
chr11	85167261	85167660	400	*	Promoter (2-3kb)	11	85170404	85181145	10742	1	73634	ENSMUST00000100681.7	-2744	ENSMUSG00000018479	1700125H20Rik	RIKEN cDNA 1700125H20 gene
chr11	115842350	115842749	400	*	Intron (ENSMUST00000103032.10/217325, intron 2 of 25)	11	115834323	115845476	11154	1	217325	ENSMUST00000137900.1	8027	ENSMUSG00000020782	Llgl2	LLGL2 scribble cell polarity complex component
chr11	51916287	51916686	400	*	Distal Intergenic	11	51967661	51977334	9674	1	52626	ENSMUST00000102763.4	-50975	ENSMUSG00000020392	Cdkn2aipnl	CDKN2A interacting protein N-terminal like
chr11	83851279	83851678	400	*	Promoter (<=1kb)	11	83850874	83905816	54943	1	21410	ENSMUST00000108114.8	405	ENSMUSG00000020679	Hnf1b	HNF1 homeobox B
chr11	6519606	6520005	400	*	Promoter (<=1kb)	11	6519047	6519504	458	2	246177	ENSMUST00000134489.1	-102	ENSMUSG00000020437	Myo1g	myosin IG
chr11	98447564	98447963	400	*	Promoter (<=1kb)	11	98447068	98455373	8306	1	14786	ENSMUST00000156328.7	496	ENSMUSG00000019312	Grb7	growth factor receptor bound protein 7
chr11	87489850	87490249	400	*	Intron (ENSMUST00000060835.11/83560, intron 5 of 30)	11	87536724	87554957	18234	1	83560	ENSMUST00000131973.1	-46475	ENSMUSG00000010342	Tex14	testis expressed gene 14
chr11	101673109	101673508	400	*	Distal Intergenic	11	101665541	101667832	2292	1	80981	ENSMUST00000039388.2	7568	ENSMUSG00000034936	Arl4d	ADP-ribosylation factor-like 4D
chr11	59458545	59458944	400	*	3' UTR	11	59438449	59451186	12738	2	67826	ENSMUST00000125846.1	-7359	ENSMUSG00000009894	Snap47	synaptosomal-associated protein, 47
chr11	118470033	118470432	400	*	Distal Intergenic	11	118476829	118489209	12381	1	217364	ENSMUST00000135383.8	-6397	ENSMUSG00000033857	Engase	endo-beta-N-acetylglucosaminidase
chr11	76286882	76287281	400	*	Intron (ENSMUST00000021204.3/18230, intron 1 of 7)	11	76249212	76250508	1297	1	67390	ENSMUST00000155526.2	37670	ENSMUSG00000038046	Mrm3	mitochondrial rRNA methyltransferase 3
chr11	58928130	58928529	400	*	Distal Intergenic	11	58918057	58926965	8909	1	192194	ENSMUST00000108818.3	10073	ENSMUSG00000020490	Btnl10	butyrophilin-like 10
chr11	30443316	30443715	400	*	Intron (ENSMUST00000041763.13/75087, intron 3 of 4)	11	30426006	30471808	45803	2	75087	ENSMUST00000041763.13	28093	ENSMUSG00000040919	4930505A04Rik	RIKEN cDNA 4930505A04 gene
chr11	101063760	101064159	400	*	Downstream (<=300bp)	11	101070012	101077672	7661	1	27419	ENSMUST00000001802.9	-5853	ENSMUSG00000001751	Naglu	alpha-N-acetylglucosaminidase (Sanfilippo disease IIIB)
chr11	96113588	96113987	400	*	Promoter (1-2kb)	11	96099326	96111964	12639	2	76815	ENSMUST00000068686.12	-1624	ENSMUSG00000006056	Calcoco2	calcium binding and coiled-coil domain 2
chr11	83908126	83908525	400	*	Distal Intergenic	11	83942062	83963088	21027	1	78394	ENSMUST00000049257.7	-33537	ENSMUSG00000020677	Ddx52	DExD box helicase 52
chr11	85253424	85253823	400	*	Distal Intergenic	11	85235171	85238304	3134	1	654810	ENSMUST00000136454.1	18253	ENSMUSG00000085628	Appbp2os	amyloid beta precursor protein (cytoplasmic tail) binding protein 2, opposite strand
chr11	59941159	59941558	400	*	Distal Intergenic	11	59946889	59948091	1203	2	100504121	ENSMUST00000129175.7	6533	ENSMUSG00000085260	Med9os	mediator complex subunit 9, opposite strand
chr11	60101205	60101604	400	*	Promoter (3-4kb)	11	60105013	60199195	94183	1	19377	ENSMUST00000064190.12	-3409	ENSMUSG00000062115	Rai1	retinoic acid induced 1
chr11	105919651	105920050	400	*	Exon (ENSMUST00000100330.9/77097, exon 25 of 26)	11	105935489	105936177	689	2	13056	ENSMUST00000146607.1	16127	ENSMUSG00000019590	Cyb561	cytochrome b-561
chr11	22461720	22462119	400	*	Distal Intergenic	11	22512088	22519234	7147	1	103765	ENSMUST00000059319.7	-49969	ENSMUSG00000049904	Tmem17	transmembrane protein 17
chr11	97884079	97884478	400	*	Promoter (<=1kb)	11	97853826	97884154	30329	2	72973	ENSMUST00000093939.3	0	ENSMUSG00000070336	Fbxo47	F-box protein 47
chr11	98057591	98057990	400	*	Promoter (4-5kb)	11	98036623	98053462	16840	2	217154	ENSMUST00000017544.8	-4129	ENSMUSG00000017400	Stac2	SH3 and cysteine rich domain 2
chr11	87756737	87757136	400	*	Promoter (<=1kb)	11	87756841	87756955	115	2	102466883	ENSMUST00000083486.2	0	ENSMUSG00000065420	Mir142b	microRNA 142b
chr11	75531400	75531799	400	*	Promoter (<=1kb)	11	75531694	75543323	11630	1	215113	ENSMUST00000149727.7	0	ENSMUSG00000038178	Slc43a2	solute carrier family 43, member 2
chr11	115195041	115195440	400	*	Intron (ENSMUST00000061450.6/320534, intron 2 of 9)	11	115184795	115187859	3065	2	66176	ENSMUST00000127419.7	-7182	ENSMUSG00000015542	Nat9	N-acetyltransferase 9 (GCN5-related, putative)
chr11	97826644	97827043	400	*	Intron (ENSMUST00000043843.11/16796, intron 4 of 6)	11	97833183	97836205	3023	1	16796	ENSMUST00000127575.1	-6140	ENSMUSG00000038366	Lasp1	LIM and SH3 protein 1
chr11	97950120	97950519	400	*	Intron (ENSMUST00000017561.14/72324, intron 7 of 13)	11	97923656	97986399	62744	2	72324	ENSMUST00000107565.2	35880	ENSMUSG00000017417	Plxdc1	plexin domain containing 1
chr11	4266706	4267105	400	*	Promoter (<=1kb)	11	4266796	4268249	1454	1	16878	ENSMUST00000154927.1	0	ENSMUSG00000034394	Lif	leukemia inhibitory factor
chr11	67379949	67380348	400	*	Distal Intergenic	11	67364785	67369204	4420	1	544791	ENSMUST00000181027.1	15164	ENSMUSG00000060180	Myh13	myosin, heavy polypeptide 13, skeletal muscle
chr11	105898941	105899340	400	*	Promoter (<=1kb)	11	105899722	105924732	25011	1	77097	ENSMUST00000089485.5	-382	ENSMUSG00000053580	Tanc2	tetratricopeptide repeat, ankyrin repeat and coiled-coil containing 2
chr11	94621003	94621402	400	*	Distal Intergenic	11	94629767	94645216	15450	1	98238	ENSMUST00000021239.6	-8365	ENSMUSG00000020869	Lrrc59	leucine rich repeat containing 59
chr11	88172802	88173201	400	*	Intron (ENSMUST00000018522.12/103841, intron 2 of 10)	11	88182303	88183280	978	1	103841	ENSMUST00000132377.1	-9102	ENSMUSG00000018378	Cuedc1	CUE domain containing 1
chr11	69437375	69437774	400	*	Intron (ENSMUST00000035539.11/327954, intron 63 of 84)	11	69398508	69413675	15168	2	216850	ENSMUST00000094077.4	-23700	ENSMUSG00000018476	Kdm6b	KDM1 lysine (K)-specific demethylase 6B
chr11	97507788	97508187	400	*	Distal Intergenic	11	97490783	97500340	9558	2	100141474	ENSMUST00000056955.1	-7448	ENSMUSG00000047988	4933428G20Rik	RIKEN cDNA 4933428G20 gene
chr11	117828944	117829343	400	*	Promoter (2-3kb)	11	117832104	117835417	3314	1	71562	ENSMUST00000139945.7	-2761	ENSMUSG00000017718	Afmid	arylformamidase
chr11	20660780	20661179	400	*	Distal Intergenic	11	20647155	20649065	1911	1	58172	ENSMUST00000109585.1	13625	ENSMUSG00000049800	Sertad2	SERTA domain containing 2
chr11	116864023	116864422	400	*	Promoter (3-4kb)	11	116868368	116873837	5470	1	69900	ENSMUST00000134106.1	-3946	ENSMUSG00000020818	Mfsd11	major facilitator superfamily domain containing 11
chr11	95939763	95940162	400	*	Distal Intergenic	11	95963292	95963383	92	2	100526468	ENSMUST00000175617.1	23221	ENSMUSG00000093358	Mir3063	microRNA 3063
chr11	100559092	100559491	400	*	Exon (ENSMUST00000239071.1/ENSMUST00000239071.1, exon 1 of 1)	11	100549547	100550328	782	1	74407	ENSMUST00000127389.1	9545	ENSMUSG00000006784	Odad4	outer dynein arm complex subunit 4
chr11	104319199	104319598	400	*	Promoter (1-2kb)	11	104318033	104328241	10209	1	17762	ENSMUST00000144836.1	1166	ENSMUSG00000018411	Mapt	microtubule-associated protein tau
chr11	78872213	78872612	400	*	Distal Intergenic	11	78826629	78839275	12647	1	66274	ENSMUST00000100748.4	45584	ENSMUSG00000072640	Lyrm9	LYR motif containing 9
chr11	85311359	85311758	400	*	Promoter (<=1kb)	11	85311244	85347066	35823	1	53892	ENSMUST00000020835.15	115	ENSMUSG00000020525	Ppm1d	protein phosphatase 1D magnesium-dependent, delta isoform
chr11	76150968	76151367	400	*	Promoter (3-4kb)	11	76134432	76154969	20538	2	68299	ENSMUST00000143459.1	3602	ENSMUSG00000017288	Vps53	VPS53 GARP complex subunit
chr11	102702541	102702940	400	*	Promoter (4-5kb)	11	102684686	102697782	13097	2	52715	ENSMUST00000092569.12	-4759	ENSMUSG00000020925	Ccdc43	coiled-coil domain containing 43
chr11	30885315	30885714	400	*	Promoter (<=1kb)	11	30885358	30893729	8372	1	237716	ENSMUST00000109430.1	0	ENSMUSG00000043999	Gpr75	G protein-coupled receptor 75
chr11	32907908	32908307	400	*	Intron (ENSMUST00000150073.1/ENSMUST00000150073.1, intron 2 of 2)	11	32820373	32824605	4233	2	69351	ENSMUST00000020508.3	-83303	ENSMUSG00000020270	Smim23	small integral membrane protein 23
chr11	116004945	116005344	400	*	Exon (ENSMUST00000106461.7/192897, exon 33 of 40)	11	116008457	116012719	4263	2	14635	ENSMUST00000021114.4	7375	ENSMUSG00000020766	Galk1	galactokinase 1
chr11	79752530	79752929	400	*	Distal Intergenic	11	79726400	79726511	112	1	723853	ENSMUST00000083555.1	26130	ENSMUSG00000065489	Mir365-2	microRNA 365-2
chr11	79673431	79673830	400	*	Promoter (1-2kb)	11	79670372	79675083	4712	2	72218	ENSMUST00000132921.1	1253	ENSMUSG00000086569	Rab11fip4os2	RAB11 family interacting protein 4 (class II), opposite strand 2
chr11	102284883	102285282	400	*	Promoter (<=1kb)	11	102284931	102289237	4307	1	72053	ENSMUST00000036376.12	0	ENSMUSG00000034757	Tmub2	transmembrane and ubiquitin-like domain containing 2
chr11	84847054	84847453	400	*	Intron (ENSMUST00000172405.7/217039, intron 6 of 13)	11	84836421	84837984	1564	2	217039	ENSMUST00000168267.1	-9070	ENSMUSG00000020530	Ggnbp2	gametogenetin binding protein 2
chr11	58969968	58970367	400	*	Intron (ENSMUST00000047697.11/56631, intron 4 of 6)	11	58963802	58973098	9297	1	56631	ENSMUST00000075141.6	6166	ENSMUSG00000036964	Trim17	tripartite motif-containing 17
chr11	62478774	62479173	400	*	Intron (ENSMUST00000014389.5/327942, intron 2 of 6)	11	62458608	62512238	53631	1	327942	ENSMUST00000147918.1	20166	ENSMUSG00000014245	Pigl	phosphatidylinositol glycan anchor biosynthesis, class L
chr11	100221675	100222074	400	*	Distal Intergenic	11	100203162	100207548	4387	2	16664	ENSMUST00000007272.7	-14127	ENSMUSG00000045545	Krt14	keratin 14
chr11	11904652	11905051	400	*	Distal Intergenic	11	11814101	11898144	84044	2	13195	ENSMUST00000178704.7	-6508	ENSMUSG00000020182	Ddc	dopa decarboxylase
chr11	96203358	96203757	400	*	Distal Intergenic	11	96194316	96197447	3132	1	15408	ENSMUST00000062709.3	9042	ENSMUSG00000049604	Hoxb13	homeobox B13
chr11	115809495	115809894	400	*	Promoter (1-2kb)	11	115804736	115808102	3367	2	140721	ENSMUST00000132780.7	-1393	ENSMUSG00000034471	Caskin2	CASK-interacting protein 2
chr11	31745021	31745420	400	*	Distal Intergenic	11	31665181	31671885	6705	2	69556	ENSMUST00000058060.13	-73136	ENSMUSG00000044502	Bod1	biorientation of chromosomes in cell division 1
chr11	69600453	69600852	400	*	Promoter (1-2kb)	11	69600666	69602741	2076	2	11932	ENSMUST00000138694.1	1889	ENSMUSG00000041329	Atp1b2	ATPase, Na+/K+ transporting, beta 2 polypeptide
chr11	115463533	115463932	400	*	Promoter (<=1kb)	11	115463800	115474398	10599	1	217316	ENSMUST00000133636.7	0	ENSMUSG00000045775	Slc16a5	solute carrier family 16 (monocarboxylic acid transporters), member 5
chr11	120507618	120508017	400	*	Distal Intergenic	11	120497725	120498277	553	1	27376	ENSMUST00000152187.1	9893	ENSMUSG00000025792	Slc25a10	solute carrier family 25 (mitochondrial carrier, dicarboxylate transporter), member 10
chr11	94149376	94149775	400	*	Intron (ENSMUST00000132584.7/ENSMUST00000132584.7, intron 2 of 5)	11	94211454	94215495	4042	1	22057	ENSMUST00000041589.5	-61679	ENSMUSG00000037573	Tob1	transducer of ErbB-2.1
chr11	3905076	3905475	400	*	Distal Intergenic	11	3907021	3914664	7644	2	103710	ENSMUST00000109995.1	9189	ENSMUSG00000048807	Slc35e4	solute carrier family 35, member E4
chr11	87000994	87001393	400	*	Distal Intergenic	11	86936425	86993707	57283	2	77864	ENSMUST00000018571.4	-7287	ENSMUSG00000018427	Ypel2	yippee like 2
chr11	97702152	97702551	400	*	Promoter (<=1kb)	11	97703399	97713500	10102	1	26446	ENSMUST00000103147.4	-848	ENSMUSG00000069744	Psmb3	proteasome (prosome, macropain) subunit, beta type 3
chr11	49590275	49590674	400	*	Distal Intergenic	11	49609263	49628941	19679	1	14257	ENSMUST00000152253.1	-18589	ENSMUSG00000020357	Flt4	FMS-like tyrosine kinase 4
chr11	95403085	95403484	400	*	Distal Intergenic	11	95414080	95493406	79327	1	20747	ENSMUST00000107724.8	-10596	ENSMUSG00000057522	Spop	speckle-type BTB/POZ protein
chr11	87748879	87749278	400	*	Distal Intergenic	11	87756864	87756927	64	1	387160	ENSMUST00000198092.1	-7586	ENSMUSG00000105196	Mir142	microRNA 142
chr11	87966119	87966518	400	*	Distal Intergenic	11	87979525	87984012	4488	2	68097	ENSMUST00000178105.2	17494	ENSMUSG00000020483	Dynll2	dynein light chain LC8-type 2
chr11	23802669	23803068	400	*	Distal Intergenic	11	23736847	23770970	34124	2	19696	ENSMUST00000102864.4	-31699	ENSMUSG00000020275	Rel	reticuloendotheliosis oncogene
chr11	101479036	101479435	400	*	Distal Intergenic	11	101468175	101471853	3679	1	11858	ENSMUST00000001347.6	10861	ENSMUSG00000001313	Rnd2	Rho family GTPase 2
chr11	79339764	79340163	400	*	Promoter (<=1kb)	11	79339792	79458906	119115	1	18015	ENSMUST00000219057.1	0	ENSMUSG00000020716	Nf1	neurofibromin 1
chr11	63937124	63937523	400	*	Distal Intergenic	11	63885792	63922290	36499	2	54710	ENSMUST00000094103.3	-14834	ENSMUSG00000070407	Hs3st3b1	heparan sulfate (glucosamine) 3-O-sulfotransferase 3B1
chr11	69953823	69954222	400	*	Distal Intergenic	11	69945908	69948188	2281	2	20528	ENSMUST00000142500.7	-5635	ENSMUSG00000018566	Slc2a4	solute carrier family 2 (facilitated glucose transporter), member 4
chr11	75552172	75552571	400	*	Promoter (<=1kb)	11	75551429	75551511	83	1	100628624	ENSMUST00000175359.1	743	ENSMUSG00000093100	Mir3971	microRNA 3971
chr11	119696035	119696434	400	*	Intron (ENSMUST00000125583.7/74370, intron 3 of 12)	11	119655944	119865810	209867	1	74370	ENSMUST00000127899.7	40091	ENSMUSG00000025583	Rptor	regulatory associated protein of MTOR, complex 1
chr11	32138009	32138408	400	*	Distal Intergenic	11	32095261	32101228	5968	2	104692	ENSMUST00000145338.1	-36781	ENSMUSG00000086386	Gm12108	predicted gene 12108
chr11	5545305	5545704	400	*	Promoter (3-4kb)	11	5528887	5542187	13301	2	104479	ENSMUST00000020776.4	-3118	ENSMUSG00000020482	Ccdc117	coiled-coil domain containing 117
chr11	100305835	100306234	400	*	Distal Intergenic	11	100319885	100322096	2212	1	20918	ENSMUST00000049385.13	-13651	ENSMUSG00000035530	Eif1	eukaryotic translation initiation factor 1
chr11	31751096	31751495	400	*	Distal Intergenic	11	31790113	31824473	34361	2	414116	ENSMUST00000129425.7	72978	ENSMUSG00000085772	D630024D03Rik	RIKEN cDNA D630024D03 gene
chr11	69867055	69867454	400	*	Distal Intergenic	11	69854480	69858730	4251	2	83813	ENSMUST00000108626.7	-8325	ENSMUSG00000001583	Tnk1	tyrosine kinase, non-receptor, 1
chr11	117264074	117264473	400	*	Promoter (1-2kb)	11	117266246	117362313	96068	1	53860	ENSMUST00000019038.14	-1773	ENSMUSG00000059248	Septin9	septin 9
chr11	48870934	48871333	400	*	Promoter (<=1kb)	11	48865245	48871374	6130	2	15944	ENSMUST00000049519.3	41	ENSMUSG00000046879	Irgm1	immunity-related GTPase family M member 1
chr11	78876368	78876767	400	*	Distal Intergenic	11	78920787	78960254	39468	1	18126	ENSMUST00000018610.6	-44020	ENSMUSG00000020826	Nos2	nitric oxide synthase 2, inducible
chr11	114872837	114873236	400	*	Downstream (<=300bp)	11	114864492	114870607	6116	1	70355	ENSMUST00000152314.1	8345	ENSMUSG00000051043	Gprc5c	G protein-coupled receptor, family C, group 5, member C
chr11	89075122	89075521	400	*	Promoter (<=1kb)	11	89075009	89092965	17957	1	217071	ENSMUST00000127186.1	113	ENSMUSG00000072553	Gm525	predicted gene 525
chr11	20361987	20362386	400	*	Distal Intergenic	11	20302180	20332713	30534	2	55963	ENSMUST00000109594.7	-29274	ENSMUSG00000020142	Slc1a4	solute carrier family 1 (glutamate/neutral amino acid transporter), member 4
chr11	37039658	37040057	400	*	Intron (ENSMUST00000102801.7/23964, intron 2 of 30)	11	36139480	36944166	804687	2	23964	ENSMUST00000146113.7	-95492	ENSMUSG00000049336	Tenm2	teneurin transmembrane protein 2
chr11	30118230	30118629	400	*	Exon (ENSMUST00000006629.13/20742, exon 25 of 36)	11	30109871	30111359	1489	2	20742	ENSMUST00000127209.1	-6871	ENSMUSG00000020315	Sptbn1	spectrin beta, non-erythrocytic 1
chr11	96948310	96948709	400	*	Promoter (3-4kb)	11	96944312	96963895	19584	1	319371	ENSMUST00000186326.1	3998	ENSMUSG00000078700	D030028A08Rik	RIKEN cDNA D030028A08 gene
chr11	62930202	62930601	400	*	Distal Intergenic	11	62951193	62993095	41903	1	66338	ENSMUST00000035854.3	-20592	ENSMUSG00000042200	Cdrt4	CMT1A duplicated region transcript 4
chr11	26162105	26162504	400	*	Intron (ENSMUST00000125773.7/70626, intron 1 of 5)	11	26202240	26202348	109	1	102466154	ENSMUST00000185114.1	-39736	ENSMUSG00000099015	Mir6372	microRNA 6372
chr11	109349989	109350388	400	*	Promoter (3-4kb)	11	109346839	109353651	6813	1	67927	ENSMUST00000190043.1	3150	ENSMUSG00000099630	1700096J18Rik	RIKEN cDNA 1700096J18 gene
chr11	94274368	94274767	400	*	Distal Intergenic	11	94291329	94293223	1895	2	67684	ENSMUST00000138369.1	18456	ENSMUSG00000020863	Luc7l3	LUC7-like 3 (S. cerevisiae)
chr11	119382489	119382888	400	*	Distal Intergenic	11	119390472	119390561	90	1	100316690	ENSMUST00000157390.1	-7584	ENSMUSG00000088015	Mir1932	microRNA 1932
chr11	75403215	75403614	400	*	Promoter (3-4kb)	11	75399609	75400633	1025	1	319822	ENSMUST00000135774.1	3606	ENSMUSG00000018809	Smyd4	SET and MYND domain containing 4
chr11	116400264	116400663	400	*	Intron (ENSMUST00000100202.9/217340, intron 1 of 18)	11	116336353	116413004	76652	2	217340	ENSMUST00000100202.9	12341	ENSMUSG00000052949	Rnf157	ring finger protein 157
chr11	61687438	61687837	400	*	Promoter (3-4kb)	11	61684419	61709951	25533	1	69640	ENSMUST00000093019.5	3019	ENSMUSG00000042377	Fam83g	family with sequence similarity 83, member G
chr11	113355369	113355768	400	*	Intron (ENSMUST00000071539.9/69806, intron 6 of 9)	11	113203315	113209669	6355	2	319871	ENSMUST00000130373.1	-145700	ENSMUSG00000085421	4732490B19Rik	RIKEN cDNA 4732490B19 gene
chr11	83455587	83455986	400	*	Intron (ENSMUST00000103209.9/118453, intron 1 of 7)	11	83441876	83462961	21086	2	118453	ENSMUST00000021020.12	6975	ENSMUSG00000020682	Mmp28	matrix metallopeptidase 28 (epilysin)
chr11	75675920	75676319	400	*	Promoter (2-3kb)	11	75679259	75706065	26807	1	12928	ENSMUST00000017920.13	-2940	ENSMUSG00000017776	Crk	v-crk avian sarcoma virus CT10 oncogene homolog
chr11	116973919	116974318	400	*	Promoter (<=1kb)	11	116973073	116986940	13868	1	268510	ENSMUST00000126757.1	846	ENSMUSG00000043857	Mgat5b	mannoside acetylglucosaminyltransferase 5, isoenzyme B
chr11	6035259	6035658	400	*	Intron (ENSMUST00000109813.8/12323, intron 1 of 20)	11	5971735	6065538	93804	2	12323	ENSMUST00000101585.9	29880	ENSMUSG00000057897	Camk2b	calcium/calmodulin-dependent protein kinase II, beta
chr11	52227411	52227810	400	*	Promoter (4-5kb)	11	52231995	52245094	13100	1	21402	ENSMUST00000147684.7	-4185	ENSMUSG00000036309	Skp1	S-phase kinase-associated protein 1
chr11	84828746	84829145	400	*	Promoter (<=1kb)	11	84820856	84828964	8109	2	192970	ENSMUST00000047560.7	0	ENSMUSG00000034449	Dhrs11	dehydrogenase/reductase (SDR family) member 11
chr11	57686596	57686995	400	*	Intron (ENSMUST00000066987.13/171212, intron 1 of 11)	11	57623698	57649494	25797	2	78762	ENSMUST00000142486.1	-37102	ENSMUSG00000085719	4933424L21Rik	RIKEN cDNA 4933424L21 gene
chr11	73036541	73036940	400	*	Intron (ENSMUST00000155720.1/55984, intron 11 of 14)	11	73026585	73040293	13709	1	55984	ENSMUST00000145834.1	9956	ENSMUSG00000020785	Camkk1	calcium/calmodulin-dependent protein kinase kinase 1, alpha
chr11	73257127	73257526	400	*	Promoter (4-5kb)	11	73252371	73254284	1914	1	193034	ENSMUST00000128113.1	4756	ENSMUSG00000005952	Trpv1	transient receptor potential cation channel, subfamily V, member 1
chr11	95575607	95576006	400	*	Intron (ENSMUST00000000122.6/18053, intron 3 of 5)	11	95568818	95587735	18918	2	18053	ENSMUST00000000122.6	11729	ENSMUSG00000000120	Ngfr	nerve growth factor receptor (TNFR superfamily, member 16)
chr11	69784636	69785035	400	*	Exon (ENSMUST00000045971.8/11443, exon 11 of 11)	11	69792779	69793820	1042	2	11443	ENSMUST00000129381.1	8785	ENSMUSG00000041189	Chrnb1	cholinergic receptor, nicotinic, beta polypeptide 1 (muscle)
chr11	78083191	78083590	400	*	Promoter (2-3kb)	11	78073376	78080383	7008	2	57837	ENSMUST00000139731.7	-2808	ENSMUSG00000020832	Eral1	Era (G-protein)-like 1 (E. coli)
chr11	69966012	69966411	400	*	Promoter (<=1kb)	11	69966918	69967652	735	1	53624	ENSMUST00000151515.1	-507	ENSMUSG00000018569	Cldn7	claudin 7
chr11	29641508	29641907	400	*	Intron (ENSMUST00000125194.1/ENSMUST00000125194.1, intron 1 of 2)	11	29692947	29742916	49970	1	68585	ENSMUST00000102842.9	-51040	ENSMUSG00000020458	Rtn4	reticulon 4
chr11	77494826	77495225	400	*	Promoter (1-2kb)	11	77493571	77507786	14216	1	216963	ENSMUST00000100812.3	1255	ENSMUSG00000011877	Git1	GIT ArfGAP 1
chr11	54101109	54101508	400	*	Promoter (<=1kb)	11	54101245	54111574	10330	1	18452	ENSMUST00000135653.7	0	ENSMUSG00000018906	P4ha2	procollagen-proline, 2-oxoglutarate 4-dioxygenase (proline 4-hydroxylase), alpha II polypeptide
chr11	64035497	64035896	400	*	Intron (ENSMUST00000049091.8/70383, intron 4 of 6)	11	63962627	64079466	116840	2	70383	ENSMUST00000049091.8	43570	ENSMUSG00000042148	Cox10	heme A:farnesyltransferase cytochrome c oxidase assembly factor 10
chr11	116704765	116705164	400	*	Distal Intergenic	11	116675303	116694868	19566	2	20446	ENSMUST00000079545.5	-9897	ENSMUSG00000057286	St6galnac2	ST6 (alpha-N-acetyl-neuraminyl-2,3-beta-galactosyl-1,3)-N-acetylgalactosaminide alpha-2,6-sialyltransferase 2
chr11	70459437	70459836	400	*	Promoter (<=1kb)	11	70459622	70466202	6581	1	574428	ENSMUST00000039093.9	0	ENSMUSG00000040829	Zmynd15	zinc finger, MYND-type containing 15
chr11	95805355	95805754	400	*	Intron (ENSMUST00000133070.7/237928, intron 5 of 6)	11	95824499	95830701	6203	1	237928	ENSMUST00000150134.1	-18745	ENSMUSG00000050860	Phospho1	phosphatase, orphan 1
chr11	8652628	8653027	400	*	Intron (ENSMUST00000020695.12/319939, intron 1 of 30)	11	8431652	8664535	232884	2	319939	ENSMUST00000020695.12	11508	ENSMUSG00000020422	Tns3	tensin 3
chr11	69895073	69895472	400	*	Promoter (<=1kb)	11	69881567	69895539	13973	2	216859	ENSMUST00000001631.6	67	ENSMUSG00000001588	Acap1	ArfGAP with coiled-coil, ankyrin repeat and PH domains 1
chr11	96271516	96271915	400	*	Promoter (<=1kb)	11	96271523	96276595	5073	1	15417	ENSMUST00000174042.2	0	ENSMUSG00000020875	Hoxb9	homeobox B9
chr11	115491496	115491895	400	*	Promoter (<=1kb)	11	115490420	115491815	1396	2	50773	ENSMUST00000106530.7	0	ENSMUSG00000020736	Nt5c	5',3'-nucleotidase, cytosolic
chr11	114883609	114884008	400	*	Distal Intergenic	11	114890041	114904654	14614	1	217303	ENSMUST00000045151.5	-6033	ENSMUSG00000034652	Cd300a	CD300A molecule
chr11	78096920	78097319	400	*	Promoter (2-3kb)	11	78094708	78156075	61368	1	216971	ENSMUST00000100782.3	2212	ENSMUSG00000037750	Fam222b	family with sequence similarity 222, member B
chr11	45805629	45806028	400	*	Promoter (2-3kb)	11	45808087	45841171	33085	1	100009664	ENSMUST00000137002.1	-2059	NA	F630206G17Rik	RIKEN cDNA F630206G17 gene
chr11	94548946	94549345	400	*	Promoter (<=1kb)	11	94539798	94549199	9402	2	237926	ENSMUST00000040487.3	0	ENSMUSG00000039096	Rsad1	radical S-adenosyl methionine domain containing 1
chr11	5052391	5052790	400	*	Distal Intergenic	11	5058128	5060385	2258	1	75668	ENSMUST00000037218.1	-5338	ENSMUSG00000034209	Rasl10a	RAS-like, family 10, member A
chr11	79656844	79657243	400	*	Promoter (3-4kb)	11	79660562	79683498	22937	1	268451	ENSMUST00000155381.1	-3319	ENSMUSG00000017639	Rab11fip4	RAB11 family interacting protein 4 (class II)
chr11	106707979	106708378	400	*	Intron (ENSMUST00000103069.9/18613, intron 2 of 13)	11	106691083	106714946	23864	2	18613	ENSMUST00000124958.2	6568	ENSMUSG00000020717	Pecam1	platelet/endothelial cell adhesion molecule 1
chr11	68896610	68897009	400	*	Promoter (4-5kb)	11	68901583	68904534	2952	1	19941	ENSMUST00000073471.12	-4574	ENSMUSG00000060938	Rpl26	ribosomal protein L26
chr11	74763563	74763962	400	*	Distal Intergenic	11	74770830	74817894	47065	1	67493	ENSMUST00000010698.12	-6868	ENSMUSG00000010554	Mettl16	methyltransferase like 16
chr11	99076825	99077224	400	*	Promoter (1-2kb)	11	99070684	99075341	4658	2	217169	ENSMUST00000153351.1	-1484	ENSMUSG00000017607	Tns4	tensin 4
chr11	90657557	90657956	400	*	Exon (ENSMUST00000020849.8/71943, exon 10 of 16)	11	90645690	90662999	17310	2	71943	ENSMUST00000107867.7	5043	ENSMUSG00000020541	Tom1l1	target of myb1-like 1 (chicken)
chr11	70229540	70229939	400	*	Promoter (<=1kb)	11	70224128	70229739	5612	2	12029	ENSMUST00000000326.11	0	ENSMUSG00000000317	Bcl6b	B cell CLL/lymphoma 6, member B
chr11	52294468	52294867	400	*	Distal Intergenic	11	52253236	52283331	30096	2	21414	ENSMUST00000109071.2	-11137	ENSMUSG00000000782	Tcf7	transcription factor 7, T cell specific
chr11	49250541	49250940	400	*	Promoter (<=1kb)	11	49250565	49257972	7408	1	17308	ENSMUST00000149406.1	0	ENSMUSG00000020346	Mgat1	mannoside acetylglucosaminyltransferase 1
chr11	100746717	100747116	400	*	Exon (ENSMUST00000107361.8/380728, exon 11 of 17)	11	100715011	100738215	23205	2	19345	ENSMUST00000019317.11	-8502	ENSMUSG00000019173	Rab5c	RAB5C, member RAS oncogene family
chr11	95937491	95937890	400	*	Distal Intergenic	11	95865943	95914891	48949	2	14422	ENSMUST00000038343.6	-22600	ENSMUSG00000013418	B4galnt2	beta-1,4-N-acetyl-galactosaminyl transferase 2
chr11	94753013	94753412	400	*	Distal Intergenic	11	94777764	94782500	4737	2	544806	ENSMUST00000143620.8	29088	ENSMUSG00000075610	Tmem92	transmembrane protein 92
chr11	46709070	46709469	400	*	Promoter (2-3kb)	11	46687026	46707061	20036	2	171284	ENSMUST00000125008.1	-2009	ENSMUSG00000040413	Timd2	T cell immunoglobulin and mucin domain containing 2
chr11	100435205	100435604	400	*	Promoter (3-4kb)	11	100429882	100431544	1663	2	68106	ENSMUST00000154692.1	-3661	ENSMUSG00000017176	Nt5c3b	5'-nucleotidase, cytosolic IIIB
chr11	20916537	20916936	400	*	Distal Intergenic	11	20829312	20831056	1745	2	216551	ENSMUST00000154300.7	-85481	ENSMUSG00000042363	Lgalsl	lectin, galactoside binding-like
chr11	88068433	88068832	400	*	Promoter (<=1kb)	11	88068279	88084729	16451	1	22344	ENSMUST00000018521.10	154	ENSMUSG00000018377	Vezf1	vascular endothelial zinc finger 1
chr11	79483988	79484387	400	*	Promoter (<=1kb)	11	79481719	79484031	2313	2	104522	ENSMUST00000165610.1	0	ENSMUSG00000091523	AU040972	expressed sequence AU040972
chr11	78369887	78370286	400	*	Intron (ENSMUST00000108294.1/15218, intron 3 of 8)	11	78357577	78386558	28982	2	15218	ENSMUST00000108294.1	16272	ENSMUSG00000002057	Foxn1	forkhead box N1
chr11	89017417	89017816	400	*	3' UTR	11	88999376	89020293	20918	1	217069	ENSMUST00000107896.9	18041	ENSMUSG00000000275	Trim25	tripartite motif-containing 25
chr11	75246920	75247319	400	*	Intron (ENSMUST00000102514.3/237847, intron 1 of 1)	11	75193783	75267769	73987	1	237847	ENSMUST00000102514.3	53137	ENSMUSG00000045287	Rtn4rl1	reticulon 4 receptor-like 1
chr11	70189233	70189632	400	*	Distal Intergenic	11	70169485	70170811	1327	1	17312	ENSMUST00000153959.1	19748	ENSMUSG00000000318	Clec10a	C-type lectin domain family 10, member A
chr11	97579426	97579825	400	*	Promoter (4-5kb)	11	97551890	97575226	23337	2	56013	ENSMUST00000142123.1	-4200	ENSMUSG00000038453	Srcin1	SRC kinase signaling inhibitor 1
chr11	83233179	83233578	400	*	Intron (ENSMUST00000216233.1/100043636, intron 2 of 4)	11	83224486	83260930	36445	1	100043636	ENSMUST00000214346.1	8693	ENSMUSG00000087107	AI662270	expressed sequence AI662270
chr11	69078645	69079044	400	*	Distal Intergenic	11	69073427	69073561	135	1	100216530	ENSMUST00000082965.1	5218	ENSMUSG00000064899	Snord118	small nucleolar RNA, C/D box 118
chr11	119258647	119259046	400	*	Promoter (<=1kb)	11	119258927	119265236	6310	1	207607	ENSMUST00000126652.1	0	ENSMUSG00000039963	Ccdc40	coiled-coil domain containing 40
chr11	87817238	87817637	400	*	Promoter (<=1kb)	11	87816569	87817505	937	2	76113	ENSMUST00000157004.1	0	ENSMUSG00000009356	Lpo	lactoperoxidase
chr11	43559918	43560317	400	*	Intron (ENSMUST00000050574.6/380694, intron 3 of 5)	11	43529246	43556689	27444	1	380694	ENSMUST00000152153.1	30672	ENSMUSG00000044707	Ccnjl	cyclin J-like
chr11	3281353	3281752	400	*	Distal Intergenic	11	3288874	3290192	1319	1	56218	ENSMUST00000142561.1	-7122	ENSMUSG00000020453	Patz1	POZ (BTB) and AT hook containing zinc finger 1
chr11	46920628	46921027	400	*	Intron (ENSMUST00000109220.7/24052, intron 6 of 6)	11	46810800	46844332	33533	1	276891	ENSMUST00000068877.6	109828	ENSMUSG00000055546	Timd4	T cell immunoglobulin and mucin domain containing 4
chr11	113802415	113802814	400	*	Intron (ENSMUST00000041627.13/237979, intron 39 of 44)	11	113793839	113810423	16585	2	237979	ENSMUST00000156955.1	7609	ENSMUSG00000041592	Sdk2	sidekick cell adhesion molecule 2
chr11	121820398	121820797	400	*	Distal Intergenic	11	121830247	121836788	6542	1	74675	ENSMUST00000125199.1	-9450	ENSMUSG00000039198	Ptchd3	patched domain containing 3
chr11	72538338	72538737	400	*	Exon (ENSMUST00000092940.12/77577, exon 5 of 12)	11	72498160	72550301	52142	2	77577	ENSMUST00000021154.6	11564	ENSMUSG00000020798	Spns3	spinster homolog 3
chr11	95004613	95005012	400	*	Promoter (4-5kb)	11	95009879	95026087	16209	1	217125	ENSMUST00000055947.9	-4867	ENSMUSG00000047181	Samd14	sterile alpha motif domain containing 14
chr11	46038979	46039378	400	*	Distal Intergenic	11	46055992	46147343	91352	1	11492	ENSMUST00000011400.7	-16614	ENSMUSG00000011256	Adam19	a disintegrin and metallopeptidase domain 19 (meltrin beta)
chr11	116615791	116616190	400	*	Intron (ENSMUST00000103029.9/217344, intron 1 of 18)	11	116598165	116624200	26036	2	217344	ENSMUST00000103029.9	8010	ENSMUSG00000020806	Rhbdf2	rhomboid 5 homolog 2
chr11	100001794	100002193	400	*	Distal Intergenic	11	99993234	99993994	761	2	77914	ENSMUST00000105049.1	-7800	ENSMUSG00000078252	Krtap17-1	keratin associated protein 17-1
chr11	19992851	19993250	400	*	Intron (ENSMUST00000093299.12/114716, intron 1 of 6)	11	19954570	20018133	63564	1	114716	ENSMUST00000123036.1	38281	ENSMUSG00000045671	Spred2	sprouty-related EVH1 domain containing 2
chr11	54063302	54063701	400	*	Promoter (<=1kb)	11	54063723	54064568	846	2	30794	ENSMUST00000151948.1	867	ENSMUSG00000020388	Pdlim4	PDZ and LIM domain 4
chr11	54736156	54736555	400	*	Intron (ENSMUST00000064104.12/72729, intron 3 of 5)	11	54740463	54760339	19877	2	72729	ENSMUST00000123424.1	23784	ENSMUSG00000052298	Cdc42se2	CDC42 small effector 2
chr11	14182215	14182614	400	*	Promoter (3-4kb)	11	14072103	14179041	106939	2	75280	ENSMUST00000126260.1	-3174	ENSMUSG00000085452	4930554G24Rik	RIKEN cDNA 4930554G24 gene
chr11	51157449	51157848	400	*	Distal Intergenic	11	51190251	51219526	29276	2	71297	ENSMUST00000137964.1	61678	ENSMUSG00000086646	Platr20	pluripotency associated transcript 20
chr11	109378383	109378782	400	*	Intron (ENSMUST00000106702.3/14674, intron 2 of 2)	11	109354778	109363654	8877	2	100036768	ENSMUST00000070956.3	-14729	ENSMUSG00000056687	Gm11696	predicted gene 11696
chr11	5753104	5753503	400	*	Intron (ENSMUST00000053427.10/72046, intron 1 of 4)	11	5762129	5781876	19748	1	76508	ENSMUST00000137510.7	-8626	ENSMUSG00000083844	Ube2d-ps	ubiquitin-conjugating enzyme E2D, pseudogene
chr11	115471803	115472202	400	*	Promoter (3-4kb)	11	115475667	115490467	14801	1	276905	ENSMUST00000035240.6	-3465	ENSMUSG00000057219	Armc7	armadillo repeat containing 7
chr11	87574575	87574974	400	*	Promoter (3-4kb)	11	87578401	87590539	12139	1	18952	ENSMUST00000107962.7	-3427	ENSMUSG00000020486	Septin4	septin 4
chr11	101963755	101964154	400	*	Promoter (2-3kb)	11	101962458	101967015	4558	2	74499	ENSMUST00000001534.6	2861	ENSMUSG00000001494	Sost	sclerostin
chr11	102643998	102644397	400	*	Distal Intergenic	11	102663716	102675308	11593	1	268491	ENSMUST00000156590.7	-19319	ENSMUSG00000051455	Meioc	meiosis specific with coiled-coil domain
chr11	70197684	70198083	400	*	Distal Intergenic	11	70212752	70216413	3662	1	216867	ENSMUST00000126388.7	-14669	ENSMUSG00000040938	Slc16a11	solute carrier family 16 (monocarboxylic acid transporters), member 11
chr11	90225266	90225665	400	*	Intron (ENSMUST00000124877.2/ENSMUST00000124877.2, intron 2 of 3)	11	90249456	90268465	19010	1	67468	ENSMUST00000107887.7	-23791	ENSMUSG00000003948	Mmd	monocyte to macrophage differentiation-associated
chr11	98890774	98891173	400	*	Promoter (<=1kb)	11	98891173	98892097	925	1	68524	ENSMUST00000148439.1	0	ENSMUSG00000038013	Wipf2	WAS/WASL interacting protein family, member 2
chr11	106410080	106410479	400	*	Exon (ENSMUST00000001059.8/78943, exon 13 of 22)	11	106380688	106388075	7388	2	15896	ENSMUST00000141146.1	-22005	ENSMUSG00000001029	Icam2	intercellular adhesion molecule 2
chr11	118609777	118610176	400	*	5' UTR	11	118502842	118569910	67069	2	52897	ENSMUST00000136551.2	-39867	ENSMUSG00000025576	Rbfox3	RNA binding protein, fox-1 homolog (C. elegans) 3
chr11	83510461	83510860	400	*	Distal Intergenic	11	83511736	83522175	10440	2	629303	ENSMUST00000019069.3	11315	ENSMUSG00000018925	Heatr9	HEAT repeat containing 9
chr11	79694151	79694550	400	*	3' UTR	11	79711969	79712034	66	1	387188	ENSMUST00000083461.1	-17419	ENSMUSG00000065395	Mir193a	microRNA 193a
chr11	88819224	88819623	400	*	Distal Intergenic	11	88837012	88841540	4529	2	11640	ENSMUST00000153961.7	21917	ENSMUSG00000018428	Akap1	A kinase (PRKA) anchor protein 1
chr11	98978056	98978455	400	*	Promoter (4-5kb)	11	98982180	98983016	837	2	353155	ENSMUST00000062931.1	4561	ENSMUSG00000047197	Gjd3	gap junction protein, delta 3
chr11	32345192	32345591	400	*	Promoter (2-3kb)	11	32347820	32428173	80354	1	268396	ENSMUST00000038753.5	-2229	ENSMUSG00000040711	Sh3pxd2b	SH3 and PX domains 2B
chr11	83582674	83583073	400	*	Promoter (<=1kb)	11	83582084	83602071	19988	1	100504464	ENSMUST00000141082.1	590	ENSMUSG00000051832	E230016K23Rik	RIKEN cDNA E230016K23 gene
chr11	92459206	92459605	400	*	Distal Intergenic	11	93098028	93099866	1839	1	72605	ENSMUST00000149611.1	-638423	ENSMUSG00000056158	Car10	carbonic anhydrase 10
chr11	54309844	54310243	400	*	Promoter (3-4kb)	11	54313677	54325107	11431	1	216739	ENSMUST00000149403.7	-3434	ENSMUSG00000020333	Acsl6	acyl-CoA synthetase long-chain family member 6
chr11	4414327	4414726	400	*	Intron (ENSMUST00000109948.7/75828, intron 7 of 10)	11	4424068	4427262	3195	2	75828	ENSMUST00000149443.1	12536	ENSMUSG00000020419	Hormad2	HORMA domain containing 2
chr11	77916994	77917393	400	*	Intron (ENSMUST00000132487.1/791423, intron 2 of 2)	11	77912127	77929288	17162	2	791423	ENSMUST00000132487.1	11895	ENSMUSG00000055045	Gm11190	predicted gene 11190
chr11	46743756	46744155	400	*	Promoter (3-4kb)	11	46740061	46779578	39518	1	171283	ENSMUST00000081819.10	3695	ENSMUSG00000040405	Havcr1	hepatitis A virus cellular receptor 1
chr11	64122725	64123124	400	*	Distal Intergenic	11	64079582	64083259	3678	1	66456	ENSMUST00000146333.1	43143	ENSMUSG00000087497	2810001G20Rik	RIKEN cDNA 2810001G20 gene
chr11	59598982	59599381	400	*	Distal Intergenic	11	59589067	59590177	1111	2	258421	ENSMUST00000061293.4	-8805	ENSMUSG00000048919	Olfr223	olfactory receptor 223
chr11	87677685	87678084	400	*	Intron (ENSMUST00000134684.7/207742, intron 1 of 5)	11	87664549	87734540	69992	1	207742	ENSMUST00000121782.8	13136	ENSMUSG00000034177	Rnf43	ring finger protein 43
chr11	109671459	109671858	400	*	Promoter (4-5kb)	11	109673474	109676422	2949	2	208659	ENSMUST00000146408.7	4564	ENSMUSG00000020614	Fam20a	FAM20A, golgi associated secretory pathway pseudokinase
chr11	117790444	117790843	400	*	Promoter (<=1kb)	11	117791188	117792613	1426	1	217356	ENSMUST00000156458.1	-345	ENSMUSG00000050106	Tmc8	transmembrane channel-like gene family 8
chr11	49831853	49832252	400	*	Intron (ENSMUST00000020629.4/14584, intron 16 of 18)	11	49846751	49886421	39671	1	26420	ENSMUST00000109179.8	-14499	ENSMUSG00000020366	Mapk9	mitogen-activated protein kinase 9
chr11	102244901	102245300	400	*	Promoter (3-4kb)	11	102248882	102265187	16306	1	217216	ENSMUST00000100392.4	-3582	ENSMUSG00000034773	Hrob	homologous recombination factor with OB-fold
chr11	120159390	120159789	400	*	Distal Intergenic	11	120123844	120151346	27503	2	72055	ENSMUST00000053692.8	-8044	ENSMUSG00000061306	Slc38a10	solute carrier family 38, member 10
chr11	46564460	46564859	400	*	Distal Intergenic	11	46571536	46589232	17697	1	407814	ENSMUST00000050937.6	-6677	ENSMUSG00000046974	BC053393	cDNA sequence BC053393
chr11	72461809	72462208	400	*	Intron (ENSMUST00000045303.9/216892, intron 3 of 12)	11	72452732	72456621	3890	2	216892	ENSMUST00000144940.1	-5188	ENSMUSG00000040447	Spns2	spinster homolog 2
chr11	94146917	94147316	400	*	Intron (ENSMUST00000132584.7/ENSMUST00000132584.7, intron 2 of 5)	11	94082788	94126085	43298	1	70834	ENSMUST00000153076.1	64129	ENSMUSG00000020859	Spag9	sperm associated antigen 9
chr11	62637159	62637558	400	*	Exon (ENSMUST00000142492.1/ENSMUST00000142492.1, exon 3 of 4)	11	62605823	62648040	42218	2	192976	ENSMUST00000128705.7	10482	ENSMUSG00000046417	Lrrc75a	leucine rich repeat containing 75A
chr11	77464920	77465319	400	*	Promoter (1-2kb)	11	77463911	77469501	5591	1	216961	ENSMUST00000079770.2	1009	ENSMUSG00000020836	Coro6	coronin 6
chr11	85367492	85367891	400	*	Intron (ENSMUST00000108056.7/192197, intron 5 of 15)	11	85353212	85825350	472139	1	192197	ENSMUST00000092821.9	14280	ENSMUSG00000059439	Bcas3	BCAS3 microtubule associated cell migration factor
chr11	68967626	68968025	400	*	Promoter (<=1kb)	11	68968131	68972516	4386	1	71998	ENSMUST00000102606.9	-106	ENSMUSG00000018740	Slc25a35	solute carrier family 25, member 35
chr11	70585169	70585568	400	*	Intron (ENSMUST00000072237.12/50932, intron 1 of 32)	11	70598988	70605031	6044	1	50932	ENSMUST00000133310.1	-13420	ENSMUSG00000020827	Mink1	misshapen-like kinase 1 (zebrafish)
chr11	85766014	85766413	400	*	Intron (ENSMUST00000108061.7/192197, intron 24 of 27)	11	85760616	85760702	87	2	100628627	ENSMUST00000175537.1	-5312	ENSMUSG00000093278	Mir5110	microRNA 5110
chr11	54904363	54904762	400	*	Promoter (1-2kb)	11	54902926	54909534	6609	1	14778	ENSMUST00000149324.1	1437	ENSMUSG00000018339	Gpx3	glutathione peroxidase 3
chr11	16324182	16324581	400	*	Intron (ENSMUST00000109647.2/211739, intron 4 of 6)	11	16263218	16284551	21334	1	211739	ENSMUST00000207256.1	60964	ENSMUSG00000048834	Vstm2a	V-set and transmembrane domain containing 2A
chr11	72940570	72940969	400	*	Distal Intergenic	11	72920843	72927120	6278	1	195018	ENSMUST00000125122.1	19727	ENSMUSG00000055670	Zzef1	zinc finger, ZZ-type with EF hand domain 1
chr11	34797700	34798099	400	*	Distal Intergenic	11	34437312	34783892	346581	2	94176	ENSMUST00000143540.7	-13808	ENSMUSG00000020143	Dock2	dedicator of cyto-kinesis 2
chr11	104624939	104625338	400	*	Intron (ENSMUST00000021028.4/16416, intron 2 of 14)	11	104637389	104669813	32425	1	16416	ENSMUST00000127140.2	-12051	ENSMUSG00000020689	Itgb3	integrin beta 3
chr11	58352783	58353182	400	*	Distal Intergenic	11	58345312	58346950	1639	1	79566	ENSMUST00000127119.1	7471	ENSMUSG00000013646	Sh3bp5l	SH3 binding domain protein 5 like
chr11	70223954	70224353	400	*	Promoter (2-3kb)	11	70219176	70221064	1889	2	69309	ENSMUST00000190533.1	-2890	ENSMUSG00000044367	Slc16a13	solute carrier family 16 (monocarboxylic acid transporters), member 13
chr11	46641491	46641890	400	*	Promoter (3-4kb)	11	46636516	46645006	8491	2	237749	ENSMUST00000132691.1	3116	ENSMUSG00000086909	Gm4926	T-cell immunoglobulin and mucin domain containing 2 pseudogene
chr11	3931490	3931889	400	*	Promoter (<=1kb)	11	3917192	3931789	14598	2	21452	ENSMUST00000109992.7	0	ENSMUSG00000020432	Tcn2	transcobalamin 2
chr11	107342967	107343366	400	*	Promoter (4-5kb)	11	107226257	107348130	121874	2	71795	ENSMUST00000134763.1	4764	ENSMUSG00000040430	Pitpnc1	phosphatidylinositol transfer protein, cytoplasmic 1
chr11	27222605	27223004	400	*	Distal Intergenic	11	26547848	26593999	46152	2	69922	ENSMUST00000156264.1	-628606	ENSMUSG00000064090	Vrk2	vaccinia related kinase 2
chr11	113021560	113021959	400	*	Distal Intergenic	11	113043895	113173077	129183	2	72386	ENSMUST00000136438.7	151118	ENSMUSG00000087259	2610035D17Rik	RIKEN cDNA 2610035D17 gene
chr11	77947786	77948185	400	*	Promoter (3-4kb)	11	77951305	77954762	3458	1	20370	ENSMUST00000138346.1	-3120	ENSMUSG00000000632	Sez6	seizure related gene 6
chr11	116506161	116506560	400	*	Distal Intergenic	11	116478060	116494202	16143	2	67763	ENSMUST00000152496.7	-11959	ENSMUSG00000015869	Prpsap1	phosphoribosyl pyrophosphate synthetase-associated protein 1
chr11	43929495	43929894	400	*	Distal Intergenic	11	43776023	43901210	125188	2	11548	ENSMUST00000139906.1	-28285	ENSMUSG00000050541	Adra1b	adrenergic receptor, alpha 1b
chr11	100154336	100154735	400	*	Distal Intergenic	11	100142120	100148665	6546	2	16669	ENSMUST00000125888.1	-5671	ENSMUSG00000020911	Krt19	keratin 19
chr11	57957856	57958255	400	*	Distal Intergenic	11	58009064	58062031	52968	1	73158	ENSMUST00000071487.12	-50809	ENSMUSG00000037331	Larp1	La ribonucleoprotein domain family, member 1
chr11	30613680	30614079	400	*	Intron (ENSMUST00000074613.3/75572, intron 3 of 3)	11	30505991	30649587	143597	2	75572	ENSMUST00000074613.3	35508	ENSMUSG00000060923	Acyp2	acylphosphatase 2, muscle type
chr11	95043568	95043967	400	*	Promoter (2-3kb)	11	95026258	95041354	15097	2	18604	ENSMUST00000038431.7	-2214	ENSMUSG00000038967	Pdk2	pyruvate dehydrogenase kinase, isoenzyme 2
chr11	90106393	90106792	400	*	Distal Intergenic	11	90030348	90036508	6161	1	67888	ENSMUST00000092788.3	76045	ENSMUSG00000069763	Tmem100	transmembrane protein 100
chr11	72083263	72083662	400	*	Intron (ENSMUST00000108508.2/327958, intron 3 of 18)	11	72057645	72061561	3917	2	327958	ENSMUST00000132781.1	-21702	ENSMUSG00000040543	Pitpnm3	PITPNM family member 3
chr11	95238273	95238672	400	*	Distal Intergenic	11	95261529	95269265	7737	1	93670	ENSMUST00000021242.4	-22857	ENSMUSG00000020872	Tac4	tachykinin 4
chr11	75966647	75967046	400	*	Distal Intergenic	11	75906572	75938429	31858	2	380714	ENSMUST00000152035.1	-28218	ENSMUSG00000020847	Rph3al	rabphilin 3A-like (without C2 domains)
chr11	53196284	53196683	400	*	Distal Intergenic	11	53262880	53267241	4362	2	15525	ENSMUST00000139322.7	70558	ENSMUSG00000020361	Hspa4	heat shock protein 4
chr11	95331855	95332254	400	*	Promoter (4-5kb)	11	95337018	95381872	44855	1	215512	ENSMUST00000037502.6	-4764	ENSMUSG00000038893	Fam117a	family with sequence similarity 117, member A
chr11	88268027	88268426	400	*	Distal Intergenic	11	88294058	88295261	1204	1	74297	ENSMUST00000037268.5	-25632	ENSMUSG00000034031	Ccdc182	coiled-coil domain containing 182
chr11	90002513	90002912	400	*	Promoter (<=1kb)	11	89982665	90002894	20230	2	18559	ENSMUST00000020864.8	0	ENSMUSG00000020553	Pctp	phosphatidylcholine transfer protein
chr11	23520433	23520832	400	*	Promoter (<=1kb)	11	23518817	23521155	2339	2	67358	ENSMUST00000156629.1	323	ENSMUSG00000020286	1700093K21Rik	RIKEN cDNA 1700093K21 gene
chr11	69331464	69331863	400	*	Promoter (1-2kb)	11	69330324	69332143	1820	1	16499	ENSMUST00000134561.1	1140	ENSMUSG00000018470	Kcnab3	potassium voltage-gated channel, shaker-related subfamily, beta member 3
chr11	3382374	3382773	400	*	Intron (ENSMUST00000101638.3/16886, intron 2 of 15)	11	3344256	3371376	27121	2	16886	ENSMUST00000134576.7	-10998	ENSMUSG00000020451	Limk2	LIM motif-containing protein kinase 2
chr11	80168371	80168770	400	*	Intron (ENSMUST00000021050.13/216991, intron 6 of 10)	11	80154116	80165776	11661	1	216991	ENSMUST00000134118.1	14255	ENSMUSG00000020709	Adap2	ArfGAP with dual PH domains 2
chr11	103381770	103382169	400	*	Intron (ENSMUST00000041272.9/353047, intron 5 of 11)	11	103366617	103394768	28152	2	353047	ENSMUST00000184350.1	12599	ENSMUSG00000034247	Plekhm1	pleckstrin homology domain containing, family M (with RUN domain) member 1
chr11	110354679	110355078	400	*	Distal Intergenic	11	110325496	110337716	12221	2	217265	ENSMUST00000148984.1	-16963	ENSMUSG00000018800	Abca5	ATP-binding cassette, sub-family A (ABC1), member 5
chr11	46159921	46160320	400	*	Intron (ENSMUST00000020679.2/214112, intron 2 of 5)	11	46148155	46166508	18354	2	214112	ENSMUST00000020679.2	6188	ENSMUSG00000020411	Nipal4	NIPA-like domain containing 4
chr11	48750676	48751075	400	*	Distal Intergenic	11	48800332	48804974	4643	1	14694	ENSMUST00000142269.1	-49257	ENSMUSG00000020372	Rack1	receptor for activated C kinase 1
chr11	71512287	71512686	400	*	Promoter (<=1kb)	11	71512377	71549201	36825	1	619299	ENSMUST00000215201.1	0	ENSMUSG00000072753	9230020A06Rik	RIKEN cDNA 9230020A06 gene
chr11	105033077	105033476	400	*	Exon (ENSMUST00000118579.1/ENSMUST00000118579.1, exon 1 of 1)	11	105066838	105106439	39602	1	70894	ENSMUST00000137086.7	-33362	ENSMUSG00000020690	Efcab3	EF-hand calcium binding domain 3
chr11	73284627	73285026	400	*	Intron (ENSMUST00000049676.2/246788, intron 8 of 17)	11	73267388	73300363	32976	1	246788	ENSMUST00000049676.2	17239	ENSMUSG00000043029	Trpv3	transient receptor potential cation channel, subfamily V, member 3
chr11	3625523	3625922	400	*	Exon (ENSMUST00000117640.1/ENSMUST00000117640.1, exon 1 of 1)	11	3644999	3647132	2134	2	544752	ENSMUST00000227137.1	21210	ENSMUSG00000056579	Tug1	taurine upregulated gene 1
chr11	22247308	22247707	400	*	Intron (ENSMUST00000045167.10/216565, intron 2 of 23)	11	22005828	22285838	280011	2	216565	ENSMUST00000045167.10	38131	ENSMUSG00000042302	Ehbp1	EH domain binding protein 1
chr11	59964575	59964974	400	*	Promoter (<=1kb)	11	59963181	59964944	1764	2	19416	ENSMUST00000062405.7	0	ENSMUSG00000049892	Rasd1	RAS, dexamethasone-induced 1
chr11	84068024	84068423	400	*	Promoter (<=1kb)	11	84048041	84068357	20317	2	56405	ENSMUST00000100705.10	0	ENSMUSG00000018648	Dusp14	dual specificity phosphatase 14
chr11	120856005	120856404	400	*	Intron (ENSMUST00000056781.4/71276, intron 18 of 18)	11	120826542	120873671	47130	2	71276	ENSMUST00000150640.1	17267	ENSMUSG00000048445	Ccdc57	coiled-coil domain containing 57
chr11	69988276	69988675	400	*	Promoter (<=1kb)	11	69989071	69990157	1087	1	67181	ENSMUST00000138246.1	-396	ENSMUSG00000018559	Ctdnep1	CTD nuclear envelope phosphatase 1
chr11	72266331	72266730	400	*	Promoter (<=1kb)	11	72241989	72266659	24671	2	237831	ENSMUST00000021161.13	0	ENSMUSG00000020805	Slc13a5	solute carrier family 13 (sodium-dependent citrate transporter), member 5
chr11	5241910	5242309	400	*	Promoter (3-4kb)	11	5204833	5238448	33616	2	84035	ENSMUST00000151978.1	-3462	ENSMUSG00000020393	Kremen1	kringle containing transmembrane protein 1
chr11	97152562	97152961	400	*	Promoter (1-2kb)	11	97148629	97151495	2867	2	73174	ENSMUST00000146374.2	-1067	ENSMUSG00000038517	Tbkbp1	TBK1 binding protein 1
chr11	59533813	59534212	400	*	Distal Intergenic	11	59504167	59526631	22465	2	268417	ENSMUST00000139093.7	-7182	ENSMUSG00000020472	Zkscan17	zinc finger with KRAB and SCAN domains 17
chr11	74619627	74620026	400	*	Promoter (<=1kb)	11	74619605	74641516	21912	1	432582	ENSMUST00000100866.2	22	ENSMUSG00000069814	Ccdc92b	coiled-coil domain containing 92B
chr11	101619721	101620120	400	*	Distal Intergenic	11	101627195	101630900	3706	1	66599	ENSMUST00000152484.7	-7075	ENSMUSG00000010362	Rdm1	RAD52 motif 1
chr11	43754946	43755345	400	*	Distal Intergenic	11	43729512	43748008	18497	2	66827	ENSMUST00000109278.7	-6938	ENSMUSG00000041278	Ttc1	tetratricopeptide repeat domain 1
chr11	62266293	62266692	400	*	3' UTR	11	62267224	62281375	14152	2	69747	ENSMUST00000072916.4	14683	ENSMUSG00000014243	Zswim7	zinc finger SWIM-type containing 7
chr11	103175029	103175428	400	*	Promoter (3-4kb)	11	103171313	103198895	27583	1	57778	ENSMUST00000107027.8	3716	ENSMUSG00000055805	Fmnl1	formin-like 1
chr11	59601378	59601777	400	*	Distal Intergenic	11	59612966	59614225	1260	1	257886	ENSMUST00000055276.5	-11189	ENSMUSG00000044061	Olfr225	olfactory receptor 225
chr11	69976529	69976928	400	*	Promoter (3-4kb)	11	69969241	69980061	10821	2	54351	ENSMUST00000127437.7	3133	ENSMUSG00000018565	Elp5	elongator acetyltransferase complex subunit 5
chr11	108906827	108907226	400	*	Distal Intergenic	11	108920349	108950783	30435	1	12006	ENSMUST00000052915.13	-13123	ENSMUSG00000000142	Axin2	axin 2
chr11	101260391	101260790	400	*	Promoter (<=1kb)	11	101260567	101277409	16843	1	69847	ENSMUST00000139487.7	0	ENSMUSG00000035112	Wnk4	WNK lysine deficient protein kinase 4
chr11	109898484	109898883	400	*	Distal Intergenic	11	109845878	109848476	2599	1	73257	ENSMUST00000143247.1	52606	ENSMUSG00000087393	1700023C21Rik	RIKEN cDNA 1700023C21 gene
chr11	102568481	102568880	400	*	Distal Intergenic	11	102576491	102579119	2629	2	100040792	ENSMUST00000107080.1	10239	ENSMUSG00000078640	Gm11627	predicted gene 11627
chr11	106129889	106130288	400	*	Intron (ENSMUST00000002044.9/26406, intron 6 of 15)	11	106151212	106152378	1167	1	26406	ENSMUST00000129793.1	-20924	ENSMUSG00000020700	Map3k3	mitogen-activated protein kinase kinase kinase 3
chr11	109179996	109180395	400	*	Distal Intergenic	11	109139291	109144369	5079	2	268498	ENSMUST00000106710.2	-35627	ENSMUSG00000078605	E030025P04Rik	RIKEN cDNA E030025P04 gene
chr11	119976154	119976553	400	*	Intron (ENSMUST00000075180.11/108100, intron 3 of 13)	11	119960021	119960387	367	1	108100	ENSMUST00000146960.1	16133	ENSMUSG00000025372	Baiap2	brain-specific angiogenesis inhibitor 1-associated protein 2
chr11	63040272	63040671	400	*	Distal Intergenic	11	63061654	63094964	33311	1	71062	ENSMUST00000035732.4	-20983	ENSMUSG00000042189	Tekt3	tektin 3
chr11	78658815	78659214	400	*	Intron (ENSMUST00000142739.7/18099, intron 1 of 10)	11	78617272	78696494	79223	2	18099	ENSMUST00000165271.1	37280	ENSMUSG00000017376	Nlk	nemo like kinase
chr11	44445050	44445449	400	*	Distal Intergenic	11	44454573	44458242	3670	2	79560	ENSMUST00000151875.7	12793	ENSMUSG00000041231	Ublcp1	ubiquitin-like domain containing CTD phosphatase 1
chr11	30060103	30060502	400	*	Distal Intergenic	11	29743048	30026033	282986	2	237711	ENSMUST00000058902.5	-34070	ENSMUSG00000044072	Eml6	echinoderm microtubule associated protein like 6
chr11	102387946	102388345	400	*	Distal Intergenic	11	102393403	102401754	8352	1	51799	ENSMUST00000107102.7	-5058	ENSMUSG00000006575	Rundc3a	RUN domain containing 3A
chr11	100490261	100490660	400	*	Promoter (3-4kb)	11	100482259	100494199	11941	2	104112	ENSMUST00000152969.1	3539	ENSMUSG00000020917	Acly	ATP citrate lyase
chr11	100402067	100402801	735	*	Promoter (<=1kb)	11	100401508	100402252	745	1	102635937	ENSMUST00000138915.1	559	NA	Gm12348	predicted gene 12348
chr11	75141334	75141733	400	*	Intron (ENSMUST00000045281.12/103677, intron 14 of 18)	11	75132435	75139369	6935	1	103677	ENSMUST00000142038.1	8899	ENSMUSG00000038290	Smg6	SMG6 nonsense mediated mRNA decay factor
chr11	7829324	7829723	400	*	Distal Intergenic	11	7207686	7213923	6238	2	16009	ENSMUST00000135887.2	-615401	ENSMUSG00000020427	Igfbp3	insulin-like growth factor binding protein 3
chr11	62731543	62731942	400	*	Promoter (<=1kb)	11	62700356	62731885	31530	2	170740	ENSMUST00000150336.7	0	ENSMUSG00000005267	Zfp287	zinc finger protein 287
chr11	31989738	31990137	400	*	Distal Intergenic	11	32000463	32018007	17545	1	18197	ENSMUST00000109409.7	-10326	ENSMUSG00000020297	Nsg2	neuron specific gene family member 2
chr11	115911461	115911860	400	*	Promoter (<=1kb)	11	115912017	115913920	1904	1	68528	ENSMUST00000132961.1	-157	ENSMUSG00000075420	Smim6	small integral membrane protein 6
chr11	81620739	81621138	400	*	Intron (ENSMUST00000066197.6/11418, intron 1 of 9)	11	81572655	81573473	819	2	237880	ENSMUST00000117522.1	-47266	ENSMUSG00000080980	1700071K01Rik	RIKEN cDNA 1700071K01 gene
chr11	103893114	103893513	400	*	Intron (ENSMUST00000103075.10/18195, intron 8 of 20)	11	103861639	103872322	10684	2	18195	ENSMUST00000150516.1	-20792	ENSMUSG00000034187	Nsf	N-ethylmaleimide sensitive fusion protein
chr11	4035040	4035439	400	*	Promoter (3-4kb)	11	4031842	4046336	14495	1	103655	ENSMUST00000125351.7	3198	ENSMUSG00000019368	Sec14l4	SEC14-like lipid binding 4
chr11	110274527	110274926	400	*	Intron (ENSMUST00000043961.11/217265, intron 36 of 38)	11	110236453	110251776	15324	2	76184	ENSMUST00000150988.1	-22751	ENSMUSG00000044749	Abca6	ATP-binding cassette, sub-family A (ABC1), member 6
chr11	58961791	58962190	400	*	Promoter (<=1kb)	11	58961812	58962222	411	1	382523	ENSMUST00000122447.1	0	ENSMUSG00000080152	H3f4	H3.4 histone
chr11	114802800	114803199	400	*	Promoter (3-4kb)	11	114798924	114806745	7822	1	217302	ENSMUST00000106584.1	3876	ENSMUSG00000034677	Gpr142	G protein-coupled receptor 142
chr11	59384672	59385071	400	*	Distal Intergenic	11	59372669	59375657	2989	2	216797	ENSMUST00000061481.6	-9015	ENSMUSG00000049291	Prss38	protease, serine 38
chr11	46107308	46107707	400	*	Intron (ENSMUST00000011400.7/11492, intron 5 of 22)	11	46102270	46102390	121	1	102465996	ENSMUST00000184230.1	5038	ENSMUSG00000098942	Mir8100	microRNA 8100
chr11	72196831	72197230	400	*	Intron (ENSMUST00000142530.7/74477, intron 3 of 19)	11	72198610	72202612	4003	2	74477	ENSMUST00000144553.1	5382	ENSMUSG00000020807	4933427D14Rik	RIKEN cDNA 4933427D14 gene
chr11	20033874	20034273	400	*	Distal Intergenic	11	20078686	20112867	34182	2	66713	ENSMUST00000132022.1	78594	ENSMUSG00000020152	Actr2	ARP2 actin-related protein 2
chr11	79098189	79098588	400	*	Intron (ENSMUST00000018478.10/16706, intron 1 of 18)	11	79030625	79074486	43862	2	16706	ENSMUST00000208969.1	-23703	ENSMUSG00000018334	Ksr1	kinase suppressor of ras 1
chr11	101002857	101003256	400	*	Distal Intergenic	11	101009452	101021410	11959	1	11975	ENSMUST00000151554.1	-6196	ENSMUSG00000019302	Atp6v0a1	ATPase, H+ transporting, lysosomal V0 subunit A1
chr11	4998091	4998490	400	*	Intron (ENSMUST00000109897.7/11764, intron 1 of 20)	11	5009474	5015741	6268	1	11764	ENSMUST00000144426.1	-10984	ENSMUSG00000009090	Ap1b1	adaptor protein complex AP-1, beta 1 subunit
chr11	100952083	100952482	400	*	Distal Intergenic	11	100886810	100939540	52731	2	20848	ENSMUST00000127638.7	-12543	ENSMUSG00000004040	Stat3	signal transducer and activator of transcription 3
chr11	97048494	97048893	400	*	Promoter (1-2kb)	11	97050628	97068904	18277	1	71240	ENSMUST00000090020.12	-1735	ENSMUSG00000038534	Osbpl7	oxysterol binding protein-like 7
chr11	42905829	42906228	400	*	Distal Intergenic	11	43149877	43159475	9599	1	319767	ENSMUST00000148911.1	-243649	ENSMUSG00000055415	Atp10b	ATPase, class V, type 10B
chr11	96937149	96937548	400	*	3' UTR	11	96931387	96935280	3894	1	217138	ENSMUST00000107633.1	5762	ENSMUSG00000047040	Prr15l	proline rich 15-like
chr11	96260365	96260764	400	*	Promoter (<=1kb)	11	96261610	96264868	3259	1	193022	ENSMUST00000143887.1	-846	NA	Gm53	predicted gene 53
chr11	71995600	71995999	400	*	Distal Intergenic	11	72027963	72037489	9527	2	114230	ENSMUST00000048207.9	41490	ENSMUSG00000040554	Aipl1	aryl hydrocarbon receptor-interacting protein-like 1
chr11	62167797	62168196	400	*	Intron (ENSMUST00000202389.3/432572, intron 12 of 14)	11	62248984	62266453	17470	1	11541	ENSMUST00000018644.2	-80788	ENSMUSG00000018500	Adora2b	adenosine A2b receptor
chr11	78990800	78991199	400	*	Distal Intergenic	11	78962974	78984946	21973	2	16859	ENSMUST00000108268.9	-5854	ENSMUSG00000001123	Lgals9	lectin, galactose binding, soluble 9
chr11	88905983	88906382	400	*	Promoter (<=1kb)	11	88905928	88936061	30134	1	73921	ENSMUST00000139592.2	55	ENSMUSG00000087338	Scpep1os	serine carboxypeptidase 1, opposite strand
chr11	31949221	31949620	400	*	Distal Intergenic	11	31965592	31979651	14060	1	67592	ENSMUST00000102829.3	-15972	ENSMUSG00000020299	4930524B15Rik	RIKEN cDNA 4930524B15 gene
chr11	68188701	68189100	400	*	Intron (ENSMUST00000021285.13/55943, intron 7 of 7)	11	68220892	68221011	120	1	102465219	ENSMUST00000183592.1	-31792	ENSMUSG00000099174	Mir6406	microRNA 6406
chr11	113729280	113729679	400	*	5' UTR	11	113728983	113739322	10340	2	56699	ENSMUST00000131488.1	9643	ENSMUSG00000041598	Cdc42ep4	CDC42 effector protein (Rho GTPase binding) 4
chr11	64472474	64472873	400	*	Intron (ENSMUST00000058652.5/15478, intron 1 of 1)	11	64435332	64522841	87510	1	15478	ENSMUST00000058652.5	37142	ENSMUSG00000047759	Hs3st3a1	heparan sulfate (glucosamine) 3-O-sulfotransferase 3A1
chr11	83348887	83349286	400	*	Intron (ENSMUST00000018875.12/71770, intron 13 of 21)	11	83308238	83402644	94407	1	71770	ENSMUST00000176523.1	40649	ENSMUSG00000035152	Ap2b1	adaptor-related protein complex 2, beta 1 subunit
chr11	19071872	19072271	400	*	Intron (ENSMUST00000144854.1/74059, intron 3 of 4)	11	19065276	19075740	10465	1	74059	ENSMUST00000144854.1	6596	ENSMUSG00000086025	4933406G16Rik	RIKEN cDNA 4933406G16 gene
chr11	86056086	86056485	400	*	Distal Intergenic	11	86195033	86201164	6132	2	237911	ENSMUST00000149748.7	144679	ENSMUSG00000034329	Brip1	BRCA1 interacting protein C-terminal helicase 1
chr11	69368856	69369255	400	*	Promoter (<=1kb)	11	69344351	69369391	25041	2	216848	ENSMUST00000092971.12	136	ENSMUSG00000018474	Chd3	chromodomain helicase DNA binding protein 3
chr11	68859713	68860112	400	*	Promoter (<=1kb)	11	68836182	68859996	23815	2	83431	ENSMUST00000144300.7	0	ENSMUSG00000018736	Ndel1	nudE neurodevelopment protein 1 like 1
chr11	70258786	70259185	400	*	Promoter (3-4kb)	11	70241457	70255353	13897	2	11684	ENSMUST00000000329.8	-3433	ENSMUSG00000000320	Alox12	arachidonate 12-lipoxygenase
chr11	50035367	50035766	400	*	Intron (ENSMUST00000054684.13/59044, intron 1 of 7)	11	50025348	50104753	79406	1	59044	ENSMUST00000102776.4	10019	ENSMUSG00000020376	Rnf130	ring finger protein 130
chr11	69134154	69134553	400	*	Promoter (<=1kb)	11	69134317	69142850	8534	1	23801	ENSMUST00000156874.7	0	ENSMUSG00000020892	Aloxe3	arachidonate lipoxygenase 3
chr11	64828094	64828493	400	*	Distal Intergenic	11	64979038	65002069	23032	1	68626	ENSMUST00000071891.11	-150545	ENSMUSG00000020549	Elac2	elaC ribonuclease Z 2
chr11	32567122	32567521	400	*	Intron (ENSMUST00000102821.3/20868, intron 2 of 18)	11	32588595	32598528	9934	1	20868	ENSMUST00000143397.1	-21074	ENSMUSG00000020272	Stk10	serine/threonine kinase 10
chr11	31169415	31169814	400	*	Distal Intergenic	11	31058595	31061626	3032	1	65257	ENSMUST00000148808.1	110820	ENSMUSG00000020305	Asb3	ankyrin repeat and SOCS box-containing 3
chr11	99937728	99938127	400	*	Promoter (1-2kb)	11	99936291	99937225	935	1	432602	ENSMUST00000058761.5	1437	ENSMUSG00000051481	Krtap31-2	keratin associated protein 31-2
chr11	87073572	87073971	400	*	Promoter (<=1kb)	11	87033867	87074062	40196	2	66569	ENSMUST00000020804.7	91	ENSMUSG00000061666	Gdpd1	glycerophosphodiester phosphodiesterase domain containing 1
chr11	84079512	84079911	400	*	Promoter (3-4kb)	11	84079531	84082956	3426	2	217031	ENSMUST00000156151.7	3045	ENSMUSG00000018651	Tada2a	transcriptional adaptor 2A
chr11	58077261	58077660	400	*	Intron (ENSMUST00000218429.1/ENSMUST00000218429.1, intron 2 of 8)	11	58104153	58118594	14442	1	69125	ENSMUST00000020822.11	-26493	ENSMUSG00000020515	Cnot8	CCR4-NOT transcription complex, subunit 8
chr11	73160347	73160746	400	*	Promoter (<=1kb)	11	73160421	73172685	12265	1	94045	ENSMUST00000006104.9	0	ENSMUSG00000005950	P2rx5	purinergic receptor P2X, ligand-gated ion channel, 5
chr11	97003187	97003586	400	*	Distal Intergenic	11	97013394	97024734	11341	1	83395	ENSMUST00000047997.7	-9808	ENSMUSG00000038560	Sp6	trans-acting transcription factor 6
chr11	118365770	118366169	400	*	Distal Intergenic	11	118303701	118355740	52040	2	21858	ENSMUST00000155707.2	-10030	ENSMUSG00000017466	Timp2	tissue inhibitor of metalloproteinase 2
chr11	78497184	78497583	400	*	Promoter (<=1kb)	11	78472330	78497458	25129	2	237868	ENSMUST00000108287.9	0	ENSMUSG00000050132	Sarm1	sterile alpha and HEAT/Armadillo motif containing 1
chr11	48845922	48846321	400	*	Promoter (1-2kb)	11	48847902	48852209	4308	1	94089	ENSMUST00000131270.1	-1581	ENSMUSG00000040350	Trim7	tripartite motif-containing 7
chr11	31396620	31397019	400	*	Distal Intergenic	11	31357307	31370074	12768	2	20856	ENSMUST00000020546.2	-26546	ENSMUSG00000020303	Stc2	stanniocalcin 2
chr11	94392610	94393009	400	*	Promoter (<=1kb)	11	94343295	94392976	49682	2	76408	ENSMUST00000178136.7	0	ENSMUSG00000020865	Abcc3	ATP-binding cassette, sub-family C (CFTR/MRP), member 3
chr11	96012266	96012665	400	*	Distal Intergenic	11	95957163	96005940	48778	2	140486	ENSMUST00000013559.2	-6326	ENSMUSG00000013415	Igf2bp1	insulin-like growth factor 2 mRNA binding protein 1
chr11	53445991	53446390	400	*	Distal Intergenic	11	53457205	53467766	10562	1	71774	ENSMUST00000109013.8	-10815	ENSMUSG00000018387	Shroom1	shroom family member 1
chr11	3313759	3314158	400	*	Promoter (4-5kb)	11	3308996	3320722	11727	1	100302648	ENSMUST00000152576.1	4763	ENSMUSG00000084941	Gm11944	predicted gene 11944
chr11	34866263	34866662	400	*	Distal Intergenic	11	34809190	34833641	24452	2	70385	ENSMUST00000093191.2	-32622	ENSMUSG00000069910	Spdl1	spindle apparatus coiled-coil protein 1
chr11	80821228	80821627	400	*	3' UTR	11	80810175	80822033	11859	1	103743	ENSMUST00000040865.8	11053	ENSMUSG00000035413	Tmem98	transmembrane protein 98
chr11	70715273	70715672	400	*	Intron (ENSMUST00000102554.7/16562, intron 16 of 22)	11	70705990	70706059	70	1	102465557	ENSMUST00000197857.1	9283	ENSMUSG00000105932	Mir6925	microRNA 6925
chr11	115151864	115152263	400	*	Promoter (1-2kb)	11	115154157	115162236	8080	1	58222	ENSMUST00000021076.5	-1894	ENSMUSG00000020732	Rab37	RAB37, member RAS oncogene family
chr11	96318737	96319136	400	*	Promoter (<=1kb)	11	96318267	96321638	3372	1	15412	ENSMUST00000049241.8	470	ENSMUSG00000038692	Hoxb4	homeobox B4
chr11	102380459	102380858	400	*	Promoter (3-4kb)	11	102375549	102377020	1472	2	105463053	ENSMUST00000126237.1	-3439	ENSMUSG00000087330	Bloodlinc	Bloodlinc, erythroid developmental long intergenic non-protein coding transcript
chr11	86714859	86715258	400	*	Intron (ENSMUST00000103186.10/67300, intron 14 of 31)	11	86695317	86703697	8381	2	67300	ENSMUST00000124385.1	-11162	ENSMUSG00000047126	Cltc	clathrin, heavy polypeptide (Hc)
chr11	29834319	29834718	400	*	Intron (ENSMUST00000058902.5/237711, intron 11 of 41)	11	29822395	29825668	3274	2	216622	ENSMUST00000104962.1	-8651	ENSMUSG00000078157	Fem1al	fem-1 homolog A like
chr11	95283252	95283651	400	*	Promoter (1-2kb)	11	95275323	95281894	6572	2	217127	ENSMUST00000138671.1	-1358	ENSMUSG00000038909	Kat7	K(lysine) acetyltransferase 7
chr11	87764149	87764548	400	*	Promoter (<=1kb)	11	87764731	87766395	1665	1	207777	ENSMUST00000148422.1	-183	ENSMUSG00000034156	Tspoap1	TSPO associated protein 1
chr11	8985904	8986303	400	*	Distal Intergenic	11	8998739	9010678	11940	2	15574	ENSMUST00000146002.7	24375	ENSMUSG00000020413	Hus1	HUS1 checkpoint clamp component
chr11	103298983	103299382	400	*	Distal Intergenic	11	103264860	103267745	2886	2	53859	ENSMUST00000139621.1	-31238	ENSMUSG00000020941	Map3k14	mitogen-activated protein kinase kinase kinase 14
chr11	80477103	80477502	400	*	Promoter (<=1kb)	11	80477023	80481184	4162	1	12569	ENSMUST00000053413.11	80	ENSMUSG00000048895	Cdk5r1	cyclin-dependent kinase 5, regulatory subunit 1 (p35)
chr11	49782129	49782528	400	*	Distal Intergenic	11	49794178	49807750	13573	1	14584	ENSMUST00000130129.1	-11650	ENSMUSG00000020363	Gfpt2	glutamine fructose-6-phosphate transaminase 2
chr11	82011689	82012088	400	*	Intron (ENSMUST00000207942.1/ENSMUST00000207942.1, intron 1 of 5)	11	82035571	82037453	1883	1	20296	ENSMUST00000000193.5	-23483	ENSMUSG00000035385	Ccl2	chemokine (C-C motif) ligand 2
chr11	61782709	61783108	400	*	Intron (ENSMUST00000004920.3/29869, intron 23 of 26)	11	61729650	61762088	32439	2	212627	ENSMUST00000168115.7	-20621	ENSMUSG00000020528	Prpsap2	phosphoribosyl pyrophosphate synthetase-associated protein 2
chr11	72314385	72314784	400	*	Promoter (<=1kb)	11	72314444	72319416	4973	1	628100	ENSMUST00000108504.1	0	ENSMUSG00000070388	Fbxo39	F-box protein 39
chr11	59543986	59544385	400	*	Promoter (1-2kb)	11	59542756	59548118	5363	1	216799	ENSMUST00000149126.1	1230	ENSMUSG00000032691	Nlrp3	NLR family, pyrin domain containing 3
chr11	121035200	121035599	400	*	Promoter (3-4kb)	11	121036747	121039418	2672	2	12516	ENSMUST00000026159.5	3819	ENSMUSG00000025163	Cd7	CD7 antigen
chr11	110782177	110782576	400	*	Distal Intergenic	11	110968033	111027965	59933	1	16517	ENSMUST00000180023.7	-185457	ENSMUSG00000051497	Kcnj16	potassium inwardly-rectifying channel, subfamily J, member 16
chr11	5846530	5846929	400	*	Distal Intergenic	11	5827861	5838016	10156	2	54125	ENSMUST00000020767.3	-8514	ENSMUSG00000020474	Polm	polymerase (DNA directed), mu
chr11	84604150	84604549	400	*	Distal Intergenic	11	84525684	84535830	10147	1	78365	ENSMUST00000128121.1	78466	ENSMUSG00000087211	Lhx1os	LIM homeobox 1, opposite strand
chr11	102096984	102097383	400	*	Promoter (3-4kb)	11	102099930	102101310	1381	2	19064	ENSMUST00000170554.8	3927	ENSMUSG00000017316	Ppy	pancreatic polypeptide
chr11	76027369	76027768	400	*	Promoter (<=1kb)	11	76019194	76027782	8589	2	76566	ENSMUST00000021207.6	14	ENSMUSG00000020846	Rflnb	refilin B
chr11	87639039	87639438	400	*	Intron (ENSMUST00000093956.3/327992, intron 5 of 5)	11	87617164	87659542	42379	1	327992	ENSMUST00000093956.3	21875	ENSMUSG00000070345	Hsf5	heat shock transcription factor family member 5
chr11	85844304	85844703	400	*	Distal Intergenic	11	85832551	85841948	9398	1	21385	ENSMUST00000000095.6	11753	ENSMUSG00000000093	Tbx2	T-box 2
chr11	6431694	6432093	400	*	Intron (ENSMUST00000109737.8/77605, intron 3 of 4)	11	6428138	6444352	16215	2	77605	ENSMUST00000093346.5	12259	ENSMUSG00000041126	H2az2	H2A.Z histone variant 2
chr11	99041044	99041443	400	*	Promoter (<=1kb)	11	99041244	99054392	13149	1	16010	ENSMUST00000017637.12	0	ENSMUSG00000017493	Igfbp4	insulin-like growth factor binding protein 4
chr11	89239663	89240062	400	*	Distal Intergenic	11	89300638	89302332	1695	2	18121	ENSMUST00000061728.4	62270	ENSMUSG00000048616	Nog	noggin
chr11	3863583	3863982	400	*	Promoter (<=1kb)	11	3703731	3863903	160173	2	74309	ENSMUST00000070552.13	0	ENSMUSG00000020435	Osbp2	oxysterol binding protein 2
chr11	23964587	23964986	400	*	Distal Intergenic	11	23862646	23895253	32608	2	216578	ENSMUST00000020513.9	-69334	ENSMUSG00000020273	Papolg	poly(A) polymerase gamma
chr11	98905141	98905540	400	*	Promoter (2-3kb)	11	98907801	98923936	16136	1	23834	ENSMUST00000092706.12	-2261	ENSMUSG00000017499	Cdc6	cell division cycle 6
chr11	89469354	89469753	400	*	Intron (ENSMUST00000238273.2/382543, intron 9 of 21)	11	89390223	89418948	28726	2	382543	ENSMUST00000208932.1	-50406	ENSMUSG00000047773	Ankfn1	ankyrin-repeat and fibronectin type III domain containing 1
chr11	4234053	4234452	400	*	Promoter (1-2kb)	11	4236420	4239664	3245	1	18413	ENSMUST00000131764.1	-1968	ENSMUSG00000058755	Osm	oncostatin M
chr11	75980780	75981179	400	*	Distal Intergenic	11	75999912	76003569	3658	1	74230	ENSMUST00000066408.5	-18733	ENSMUSG00000053783	1700016K19Rik	RIKEN cDNA 1700016K19 gene
chr11	98283919	98284318	400	*	Distal Intergenic	11	98262606	98262662	57	1	100628613	ENSMUST00000175435.1	21313	ENSMUSG00000093176	Mir5119	microRNA 5119
chr11	114662712	114663111	400	*	Distal Intergenic	11	114668524	114672331	3808	1	67671	ENSMUST00000106602.9	-5413	ENSMUSG00000057322	Rpl38	ribosomal protein L38
chr11	97607133	97607532	400	*	Intron (ENSMUST00000131687.1/69729, intron 1 of 3)	11	97614982	97619031	4050	1	69729	ENSMUST00000145262.1	-7450	ENSMUSG00000085860	2410003L11Rik	RIKEN cDNA 2410003L11 gene
chr11	120769854	120770253	400	*	Distal Intergenic	11	120780746	120784185	3440	2	19719	ENSMUST00000123273.1	13932	ENSMUSG00000025158	Rfng	RFNG O-fucosylpeptide 3-beta-N-acetylglucosaminyltransferase
chr11	110397826	110398225	400	*	Promoter (<=1kb)	11	110399122	110513641	114520	1	26399	ENSMUST00000020949.11	-897	ENSMUSG00000020623	Map2k6	mitogen-activated protein kinase kinase 6
chr11	113399975	113400374	400	*	Intron (ENSMUST00000071539.9/69806, intron 5 of 9)	11	113244853	113565756	320904	2	69806	ENSMUST00000071539.9	165382	ENSMUSG00000041654	Slc39a11	solute carrier family 39 (metal ion transporter), member 11
chr11	114692270	114692669	400	*	Intron (ENSMUST00000045779.5/117160, intron 3 of 13)	11	114675516	114690603	15088	1	117160	ENSMUST00000141111.1	16754	ENSMUSG00000034714	Ttyh2	tweety family member 2
chr11	5750861	5751260	400	*	Intron (ENSMUST00000053427.10/72046, intron 1 of 4)	11	5713417	5741150	27734	2	72046	ENSMUST00000093362.11	-9711	ENSMUSG00000049680	Urgcp	upregulator of cell proliferation
chr11	103576690	103577089	400	*	Intron (ENSMUST00000167262.1/380730, intron 7 of 13)	11	103534577	103614739	80163	2	380730	ENSMUST00000167262.1	37650	ENSMUSG00000034239	Gm884	predicted gene 884
chr11	94564910	94565309	400	*	Promoter (<=1kb)	11	94565047	94569127	4081	1	12643	ENSMUST00000040418.8	0	ENSMUSG00000039084	Chad	chondroadherin
chr11	121126167	121126566	400	*	Distal Intergenic	11	121116215	121118677	2463	2	70956	ENSMUST00000039146.3	-7490	ENSMUSG00000039337	Tex19.2	testis expressed gene 19.2
chr11	96354567	96354966	400	*	Promoter (<=1kb)	11	96343072	96354691	11620	2	102632302	ENSMUST00000147410.3	0	NA	Hoxb3os	homeobox B3 and homeobox B2, opposite strand
chr11	114790263	114790662	400	*	Promoter (2-3kb)	11	114787945	114789332	1388	1	286942	ENSMUST00000134165.1	2318	ENSMUSG00000010021	Kif19a	kinesin family member 19A
chr11	76672675	76673074	400	*	Promoter (<=1kb)	11	76672470	76673676	1207	1	320522	ENSMUST00000056184.1	205	ENSMUSG00000044243	Bhlha9	basic helix-loop-helix family, member a9
chr11	79030791	79031190	400	*	Exon (ENSMUST00000143473.1/790910, exon 5 of 5)	11	79023597	79031057	7461	1	790910	ENSMUST00000143473.1	7194	NA	Gm11201	predicted gene 11201
chr11	67861224	67861623	400	*	Intron (ENSMUST00000021288.9/216835, intron 14 of 14)	11	67855357	67876619	21263	2	216835	ENSMUST00000129961.1	14996	ENSMUSG00000020905	Usp43	ubiquitin specific peptidase 43
chr11	61447493	61447892	400	*	Distal Intergenic	11	61452263	61453919	1657	2	22671	ENSMUST00000126859.7	6027	ENSMUSG00000010086	Rnf112	ring finger protein 112
chr11	100860135	100860534	400	*	Promoter (<=1kb)	11	100860345	100863220	2876	1	20850	ENSMUST00000138083.7	0	ENSMUSG00000004043	Stat5a	signal transducer and activator of transcription 5A
chr11	45926657	45927056	400	*	Distal Intergenic	11	45928269	45944935	16667	2	72290	ENSMUST00000129820.7	17879	ENSMUSG00000044847	Lsm11	U7 snRNP-specific Sm-like protein LSM11
chr11	102134969	102135368	400	*	Distal Intergenic	11	102145513	102149477	3965	1	217214	ENSMUST00000129799.7	-10145	ENSMUSG00000048217	Nags	N-acetylglutamate synthase
chr11	94521224	94521623	400	*	Promoter (<=1kb)	11	94501347	94521742	20396	2	104601	ENSMUST00000093945.9	119	ENSMUSG00000039110	Mycbpap	MYCBP associated protein
chr11	116245372	116245771	400	*	3' UTR	11	116220559	116238077	17519	2	14027	ENSMUST00000037007.3	-7295	ENSMUSG00000034282	Evpl	envoplakin
chr11	107148991	107149390	400	*	Distal Intergenic	11	107157408	107167150	9743	1	105734734	ENSMUST00000129501.1	-8018	ENSMUSG00000087596	Gm11715	predicted gene 11715
chr11	100423634	100424033	400	*	Promoter (<=1kb)	11	100423038	100424300	1263	1	14230	ENSMUST00000125616.1	596	ENSMUSG00000001555	Fkbp10	FK506 binding protein 10
chr11	96284297	96284696	400	*	Promoter (1-2kb)	11	96282725	96284693	1969	1	15416	ENSMUST00000168043.1	1572	ENSMUSG00000056648	Hoxb8	homeobox B8
chr11	96861693	96862092	400	*	Distal Intergenic	11	96854131	96861203	7073	1	56358	ENSMUST00000147710.1	7562	ENSMUSG00000018672	Copz2	coatomer protein complex, subunit zeta 2
chr11	70505163	70505562	400	*	Promoter (<=1kb)	11	70505244	70511178	5935	1	75604	ENSMUST00000019063.2	0	ENSMUSG00000018919	Tm4sf5	transmembrane 4 superfamily member 5
chr11	76916918	76917317	400	*	Distal Intergenic	11	76924809	76951136	26328	1	104184	ENSMUST00000140781.8	-7492	ENSMUSG00000020840	Blmh	bleomycin hydrolase
chr11	59109653	59110052	400	*	Intron (ENSMUST00000047441.13/380698, intron 12 of 103)	11	58994256	59136375	142120	2	380698	ENSMUST00000047441.13	26323	ENSMUSG00000061462	Obscn	obscurin, cytoskeletal calmodulin and titin-interacting RhoGEF
chr11	72361890	72362289	400	*	Promoter (<=1kb)	11	72344722	72361873	17152	2	21689	ENSMUST00000108503.8	-17	ENSMUSG00000020799	Tekt1	tektin 1
chr11	102445765	102446164	400	*	Promoter (1-2kb)	11	102440233	102447594	7362	2	217219	ENSMUST00000152015.1	1430	ENSMUSG00000034685	Fam171a2	family with sequence similarity 171, member A2
chr11	84172950	84173349	400	*	Promoter (<=1kb)	11	84173122	84401651	228530	1	107476	ENSMUST00000103201.7	0	ENSMUSG00000020532	Acaca	acetyl-Coenzyme A carboxylase alpha
chr11	102026608	102027007	400	*	Promoter (<=1kb)	11	101999652	102026934	27283	2	13384	ENSMUST00000132094.7	0	ENSMUSG00000052373	Mpp3	membrane protein, palmitoylated 3 (MAGUK p55 subfamily member 3)
chr11	72696291	72696690	400	*	Intron (ENSMUST00000150172.7/11736, intron 1 of 3)	11	72690006	72772146	82141	1	11736	ENSMUST00000155998.1	6285	ENSMUSG00000020790	Ankfy1	ankyrin repeat and FYVE domain containing 1
chr11	103773930	103774329	400	*	Promoter (<=1kb)	11	103774150	103817957	43808	1	22415	ENSMUST00000000127.5	0	ENSMUSG00000000125	Wnt3	wingless-type MMTV integration site family, member 3
chr11	70075703	70076102	400	*	Distal Intergenic	11	70092644	70106187	13544	1	11890	ENSMUST00000102572.7	-16542	ENSMUSG00000040963	Asgr2	asialoglycoprotein receptor 2
chr11	88244530	88244929	400	*	Distal Intergenic	11	88204444	88210971	6528	1	64656	ENSMUST00000144070.2	40086	ENSMUSG00000023723	Mrps23	mitochondrial ribosomal protein S23
chr11	96286701	96287100	400	*	Promoter (<=1kb)	11	96286623	96290162	3540	1	15415	ENSMUST00000049352.7	78	ENSMUSG00000038721	Hoxb7	homeobox B7
chr11	100248860	100249259	400	*	Promoter (<=1kb)	11	100246091	100248902	2812	2	16666	ENSMUST00000007280.8	0	ENSMUSG00000053797	Krt16	keratin 16
chr11	118409377	118409776	400	*	Intron (ENSMUST00000106288.7/76025, intron 3 of 4)	11	118407644	118415794	8151	2	76025	ENSMUST00000164927.1	6018	ENSMUSG00000025575	Cant1	calcium activated nucleotidase 1
chr11	101255104	101255503	400	*	Promoter (1-2kb)	11	101253764	101259210	5447	1	28084	ENSMUST00000123529.1	1340	ENSMUSG00000078656	Vps25	vacuolar protein sorting 25
chr11	70305647	70306046	400	*	Distal Intergenic	11	70319971	70321577	1607	2	11685	ENSMUST00000123752.7	15531	ENSMUSG00000018907	Alox12e	arachidonate lipoxygenase, epidermal
chr11	65128834	65129233	400	*	Intron (ENSMUST00000047463.14/216831, intron 1 of 20)	11	65051475	65162567	111093	2	216831	ENSMUST00000093001.4	33334	ENSMUSG00000033389	Arhgap44	Rho GTPase activating protein 44
chr11	117665801	117666200	400	*	Intron (ENSMUST00000026658.12/217351, intron 1 of 21)	11	117654813	117763439	108627	1	217351	ENSMUST00000106344.7	10988	ENSMUSG00000025571	Tnrc6c	trinucleotide repeat containing 6C
chr11	14943079	14943478	400	*	Distal Intergenic	11	14599276	14600314	1039	1	432536	ENSMUST00000117584.2	343803	ENSMUSG00000084135	Pom121l12	POM121 membrane glycoprotein-like 12
chr11	85012983	85013382	400	*	Intron (ENSMUST00000108075.8/237898, intron 26 of 33)	11	84985647	85029135	43489	2	237898	ENSMUST00000000821.14	15753	ENSMUSG00000000804	Usp32	ubiquitin specific peptidase 32
chr11	70351627	70352026	400	*	Promoter (<=1kb)	11	70344152	70352031	7880	2	11687	ENSMUST00000019068.6	5	ENSMUSG00000018924	Alox15	arachidonate 15-lipoxygenase
chr11	100749470	100749869	400	*	Exon (ENSMUST00000107361.8/380728, exon 9 of 17)	11	100740376	100759740	19365	2	380728	ENSMUST00000107361.8	9871	ENSMUSG00000035355	Kcnh4	potassium voltage-gated channel, subfamily H (eag-related), member 4
chr11	104456836	104457235	400	*	Intron (ENSMUST00000018556.10/76719, intron 2 of 14)	11	104424937	104467991	43055	2	76719	ENSMUST00000134266.1	10756	ENSMUSG00000018412	Kansl1	KAT8 regulatory NSL complex subunit 1
chr11	68432037	68432436	400	*	Promoter (<=1kb)	11	68432121	68497849	65729	1	320207	ENSMUST00000021283.7	0	ENSMUSG00000020901	Pik3r5	phosphoinositide-3-kinase regulatory subunit 5
chr11	99768873	99769272	400	*	Promoter (3-4kb)	11	99771714	99772913	1200	2	100040276	ENSMUST00000107440.1	3641	ENSMUSG00000078668	Gm11595	predicted gene 11595
chr11	59289463	59289862	400	*	Promoter (<=1kb)	11	59248033	59290752	42720	2	22416	ENSMUST00000010044.7	890	ENSMUSG00000009900	Wnt3a	wingless-type MMTV integration site family, member 3A
chr11	6605396	6605795	400	*	Promoter (<=1kb)	11	6597823	6606053	8231	2	192950	ENSMUST00000045713.3	258	ENSMUSG00000041073	Nacad	NAC alpha domain containing
chr11	84525424	84525823	400	*	Promoter (<=1kb)	11	84518284	84525535	7252	2	16869	ENSMUST00000018842.13	0	ENSMUSG00000018698	Lhx1	LIM homeobox protein 1
chr11	88569246	88569645	400	*	Intron (ENSMUST00000107909.7/76626, intron 6 of 13)	11	88365515	88590147	224633	2	76626	ENSMUST00000148013.7	20502	ENSMUSG00000069769	Msi2	musashi RNA-binding protein 2
chr11	78408301	78408700	400	*	Intron (ENSMUST00000001122.5/20500, intron 1 of 11)	11	78397087	78422217	25131	2	20500	ENSMUST00000001122.5	13517	ENSMUSG00000001095	Slc13a2	solute carrier family 13 (sodium-dependent dicarboxylate transporter), member 2
chr11	12025899	12026298	400	*	Promoter (<=1kb)	11	11967532	12026324	58793	2	14783	ENSMUST00000150972.7	26	ENSMUSG00000020176	Grb10	growth factor receptor bound protein 10
chr11	121014859	121015258	400	*	Distal Intergenic	11	120961749	120991330	29582	2	104318	ENSMUST00000018274.9	-23529	ENSMUSG00000025162	Csnk1d	casein kinase 1, delta
chr11	16515481	16515880	400	*	Exon (ENSMUST00000120718.1/ENSMUST00000120718.1, exon 1 of 1)	11	16501638	16508484	6847	2	20335	ENSMUST00000178855.7	-6997	ENSMUSG00000078974	Sec61g	SEC61, gamma subunit
chr11	90417684	90418083	400	*	Distal Intergenic	11	90336536	90390895	54360	2	217082	ENSMUST00000004051.7	-26789	ENSMUSG00000003949	Hlf	hepatic leukemia factor
chr11	65270020	65270419	400	*	Promoter (<=1kb)	11	65176574	65269989	93416	2	214384	ENSMUST00000108695.8	-31	ENSMUSG00000020542	Myocd	myocardin
chr11	85886286	85886685	400	*	Promoter (<=1kb)	11	85886422	85916095	29674	1	21387	ENSMUST00000108047.7	0	ENSMUSG00000000094	Tbx4	T-box 4
chr11	117841338	117841737	400	*	Distal Intergenic	11	117849251	117855732	6482	1	11799	ENSMUST00000081387.10	-7514	ENSMUSG00000017716	Birc5	baculoviral IAP repeat-containing 5
chr11	84919934	84920333	400	*	Promoter (3-4kb)	11	84911469	84916366	4898	2	448850	ENSMUST00000136656.7	-3568	ENSMUSG00000020526	Znhit3	zinc finger, HIT type 3
chr11	96447981	96448380	400	*	Exon (ENSMUST00000153012.1/100038600, exon 3 of 3)	11	96448323	96464547	16225	2	100038600	ENSMUST00000153012.1	16167	NA	Gm11529	predicted gene 11529
chr11	96332715	96333114	400	*	Promoter (4-5kb)	11	96328062	96344303	16242	1	15410	ENSMUST00000123091.7	4653	ENSMUSG00000048763	Hoxb3	homeobox B3
chr11	115265151	115265550	400	*	Promoter (<=1kb)	11	115249169	115265429	16261	2	14813	ENSMUST00000003351.12	0	ENSMUSG00000020734	Grin2c	glutamate receptor, ionotropic, NMDA2C (epsilon 3)
chr11	94920323	94920722	400	*	Distal Intergenic	11	94936224	94953042	16819	1	12842	ENSMUST00000001547.7	-15502	ENSMUSG00000001506	Col1a1	collagen, type I, alpha 1
chr12	111727584	111727983	400	*	Intron (ENSMUST00000040519.11/68020, intron 3 of 4)	12	111713286	111727115	13830	1	68020	ENSMUST00000162316.1	14298	ENSMUSG00000037787	Coa8	cytochrome c oxidase assembly factor 8
chr12	12986410	12986809	400	*	Distal Intergenic	12	12936093	12941914	5822	2	18109	ENSMUST00000043396.14	-44496	ENSMUSG00000037169	Mycn	v-myc avian myelocytomatosis viral related oncogene, neuroblastoma derived
chr12	86395682	86396081	400	*	Intron (ENSMUST00000116402.9/26380, intron 1 of 6)	12	86421644	86515522	93879	1	26380	ENSMUST00000110203.7	-25563	ENSMUSG00000021255	Esrrb	estrogen related receptor, beta
chr12	102328532	102328931	400	*	Intron (ENSMUST00000056950.13/217835, intron 3 of 9)	12	102354745	102361507	6763	1	217835	ENSMUST00000137249.7	-25814	ENSMUSG00000044456	Rin3	Ras and Rab interactor 3
chr12	17420706	17421105	400	*	Intron (ENSMUST00000046011.11/217431, intron 19 of 20)	12	17355392	17355474	83	1	100526470	ENSMUST00000175296.1	65314	ENSMUSG00000093037	Mir3066	microRNA 3066
chr12	31265494	31265893	400	*	Promoter (<=1kb)	12	31265297	31266793	1497	1	16777	ENSMUST00000170495.1	197	ENSMUSG00000002900	Lamb1	laminin B1
chr12	76458520	76458919	400	*	Distal Intergenic	12	76444560	76451336	6777	1	100041694	ENSMUST00000101281.2	13960	ENSMUSG00000073000	Gm10451	predicted gene 10451
chr12	17040165	17040564	400	*	Distal Intergenic	12	17003319	17011727	8409	2	73667	ENSMUST00000095823.8	-28438	ENSMUSG00000071398	2410004P03Rik	RIKEN cDNA 2410004P03 gene
chr12	112517325	112517724	400	*	Promoter (<=1kb)	12	112501738	112516747	15010	2	104885	ENSMUST00000222836.1	-578	ENSMUSG00000054013	Tmem179	transmembrane protein 179
chr12	111113869	111114268	400	*	3' UTR	12	111166370	111267153	100784	1	22031	ENSMUST00000117269.7	-52102	ENSMUSG00000021277	Traf3	TNF receptor-associated factor 3
chr12	111943835	111944234	400	*	Promoter (<=1kb)	12	111942686	111944146	1461	2	77675	ENSMUST00000223453.1	0	ENSMUSG00000113769	5033406O09Rik	RIKEN cDNA 5033406O09 gene
chr12	70712859	70713258	400	*	Distal Intergenic	12	70825514	70902234	76721	1	319710	ENSMUST00000057859.8	-112256	ENSMUSG00000048285	Frmd6	FERM domain containing 6
chr12	111267295	111267694	400	*	Promoter (3-4kb)	12	111271095	111276426	5332	1	93835	ENSMUST00000021707.7	-3401	ENSMUSG00000021278	Amn	amnionless
chr12	112576520	112576919	400	*	Distal Intergenic	12	112588784	112614957	26174	1	70435	ENSMUST00000101029.3	-11865	ENSMUSG00000037679	Inf2	inverted formin, FH2 and WH2 domain containing
chr12	81690700	81691099	400	*	Distal Intergenic	12	81631369	81664941	33573	1	69480	ENSMUST00000036116.5	59331	ENSMUSG00000042734	Ttc9	tetratricopeptide repeat domain 9
chr12	80060141	80060540	400	*	Intron (ENSMUST00000218323.1/ENSMUST00000218323.1, intron 1 of 1)	12	80108756	80112994	4239	2	12192	ENSMUST00000219642.1	52454	ENSMUSG00000021127	Zfp36l1	zinc finger protein 36, C3H type-like 1
chr12	76072247	76072646	400	*	Promoter (<=1kb)	12	76072016	76094436	22421	1	319565	ENSMUST00000131480.7	231	ENSMUSG00000063450	Syne2	spectrin repeat containing, nuclear envelope 2
chr12	24943088	24943487	400	*	Intron (ENSMUST00000221952.1/67216, intron 5 of 11)	12	24974925	25059697	84773	1	77480	ENSMUST00000066652.6	-31438	ENSMUSG00000036333	Kidins220	kinase D-interacting substrate 220
chr12	105738596	105738995	400	*	Exon (ENSMUST00000040876.6/78801, exon 8 of 18)	12	105745275	105747712	2438	1	78801	ENSMUST00000220702.1	-6280	ENSMUSG00000041323	Ak7	adenylate kinase 7
chr12	86687791	86688190	400	*	Intron (ENSMUST00000021681.3/238328, intron 3 of 6)	12	86678700	86692091	13392	1	238328	ENSMUST00000021681.3	9091	ENSMUSG00000021256	Vash1	vasohibin 1
chr12	3795994	3796393	400	*	Distal Intergenic	12	3806007	3838814	32808	1	13435	ENSMUST00000173700.1	-9614	ENSMUSG00000020661	Dnmt3a	DNA methyltransferase 3A
chr12	100203996	100204395	400	*	Promoter (1-2kb)	12	100205403	100206495	1093	1	12313	ENSMUST00000127300.1	-1008	ENSMUSG00000001175	Calm1	calmodulin 1
chr12	111697982	111698381	400	*	Distal Intergenic	12	111709904	111712927	3024	2	70369	ENSMUST00000160576.1	14546	ENSMUSG00000049792	Bag5	BCL2-associated athanogene 5
chr12	15115854	15116253	400	*	Intron (ENSMUST00000222288.1/ENSMUST00000222288.1, intron 8 of 10)	12	15040194	15051598	11405	2	73972	ENSMUST00000220988.1	-64256	ENSMUSG00000113644	4930448C13Rik	RIKEN cDNA 4930448C13 gene
chr12	54576066	54576465	400	*	Distal Intergenic	12	54645933	54646012	80	2	100316682	ENSMUST00000197752.1	69547	ENSMUSG00000106344	Mir1892	microRNA 1892
chr12	82187944	82188343	400	*	Intron (ENSMUST00000220550.1/217692, intron 2 of 3)	12	82170026	82450274	280249	1	217692	ENSMUST00000222298.1	17918	ENSMUSG00000042700	Sipa1l1	signal-induced proliferation-associated 1 like 1
chr12	80885470	80885869	400	*	Distal Intergenic	12	80923432	80924449	1018	2	67340	ENSMUST00000190431.1	38580	ENSMUSG00000101912	1700052I22Rik	RIKEN cDNA 1700052I22 gene
chr12	33153478	33153877	400	*	Intron (ENSMUST00000077456.12/380753, intron 1 of 2)	12	33147805	33328849	181045	1	380753	ENSMUST00000136644.7	5673	ENSMUSG00000020564	Atxn7l1	ataxin 7-like 1
chr12	77061072	77061471	400	*	Distal Intergenic	12	76937274	76962201	24928	2	17187	ENSMUST00000082136.6	-98871	ENSMUSG00000059436	Max	Max protein
chr12	73790371	73790770	400	*	Distal Intergenic	12	73901375	73947530	46156	1	15251	ENSMUST00000110461.7	-110605	ENSMUSG00000021109	Hif1a	hypoxia inducible factor 1, alpha subunit
chr12	17734944	17735343	400	*	Intron (ENSMUST00000071858.4/53602, intron 1 of 3)	12	17728226	17791126	62901	1	53602	ENSMUST00000222944.1	6718	ENSMUSG00000071379	Hpcal1	hippocalcin-like 1
chr12	65368495	65368894	400	*	Distal Intergenic	12	65226068	65233359	7292	1	70948	ENSMUST00000222822.1	142427	ENSMUSG00000035560	Wdr20rt	WD repeat domain 20, retrogene
chr12	101785236	101785635	400	*	Intron (ENSMUST00000021603.8/23876, intron 4 of 10)	12	101749937	101818468	68532	2	23876	ENSMUST00000222587.1	32833	ENSMUSG00000021186	Fbln5	fibulin 5
chr12	38730107	38730506	400	*	Distal Intergenic	12	38779380	38866249	86870	1	14009	ENSMUST00000160244.7	-48874	ENSMUSG00000004151	Etv1	ets variant 1
chr12	8885694	8886093	400	*	Intron (ENSMUST00000151816.2/ENSMUST00000151816.2, intron 1 of 2)	12	8921664	8938742	17079	1	17775	ENSMUST00000020909.3	-35571	ENSMUSG00000020585	Laptm4a	lysosomal-associated protein transmembrane 4A
chr12	69538042	69538441	400	*	Distal Intergenic	12	69582276	69582935	660	2	207965	ENSMUST00000238563.1	44494	ENSMUSG00000049882	Vcpkmt	valosin containing protein lysine (K) methyltransferase
chr12	102456176	102456575	400	*	Intron (ENSMUST00000222873.1/ENSMUST00000222873.1, intron 1 of 2)	12	102469135	102497905	28771	1	27277	ENSMUST00000179218.8	-12560	ENSMUSG00000021192	Golga5	golgi autoantigen, golgin subfamily a, 5
chr12	72115926	72116325	400	*	Intron (ENSMUST00000021494.5/73936, intron 14 of 20)	12	72099791	72100857	1067	1	104771	ENSMUST00000145752.1	16135	ENSMUSG00000005078	Jkamp	JNK1/MAPK8-associated membrane protein
chr12	84257097	84257496	400	*	Distal Intergenic	12	84285232	84315832	30601	1	77219	ENSMUST00000123614.7	-27736	ENSMUSG00000072946	Ptgr2	prostaglandin reductase 2
chr12	65113744	65114143	400	*	Promoter (4-5kb)	12	65118232	65121776	3545	1	104806	ENSMUST00000222086.1	-4089	ENSMUSG00000055884	Fancm	Fanconi anemia, complementation group M
chr12	109513307	109513706	400	*	Intron (ENSMUST00000221332.1/ENSMUST00000221332.1, intron 2 of 4)	12	109541001	109545319	4319	1	17263	ENSMUST00000129245.7	-27295	ENSMUSG00000021268	Meg3	maternally expressed 3
chr12	31159486	31159885	400	*	Intron (ENSMUST00000218642.1/ENSMUST00000218642.1, intron 8 of 23)	12	31168862	31185901	17040	1	100043065	ENSMUST00000218473.1	-8977	ENSMUSG00000095953	6030469F06Rik	RIKEN cDNA 6030469F06 gene
chr12	80291773	80292172	400	*	Distal Intergenic	12	80167547	80260371	92825	2	109711	ENSMUST00000021554.15	-31402	ENSMUSG00000015143	Actn1	actinin, alpha 1
chr12	87026395	87026794	400	*	Promoter (<=1kb)	12	87026564	87090033	63470	1	217733	ENSMUST00000110187.7	0	ENSMUSG00000034145	Tmem63c	transmembrane protein 63c
chr12	108712935	108713334	400	*	Distal Intergenic	12	108690222	108702315	12094	2	70059	ENSMUST00000021691.5	-10620	ENSMUSG00000021263	Degs2	delta(4)-desaturase, sphingolipid 2
chr12	73953242	73953641	400	*	Intron (ENSMUST00000221833.1/75627, intron 1 of 2)	12	73964481	73967999	3519	1	75627	ENSMUST00000222025.1	-10840	ENSMUSG00000021113	Snapc1	small nuclear RNA activating complex, polypeptide 1
chr12	69524337	69524736	400	*	Distal Intergenic	12	69473614	69475550	1937	2	76062	ENSMUST00000222980.1	-48787	ENSMUSG00000113035	5830428M24Rik	RIKEN cDNA 5830428M24 gene
chr12	104998969	104999368	400	*	Promoter (<=1kb)	12	104932028	104998677	66650	2	212073	ENSMUST00000095439.10	-292	ENSMUSG00000054150	Syne3	spectrin repeat containing, nuclear envelope family member 3
chr12	92104318	92104717	400	*	Distal Intergenic	12	91806043	91849157	43115	2	20338	ENSMUST00000178462.7	-255161	ENSMUSG00000020964	Sel1l	sel-1 suppressor of lin-12-like (C. elegans)
chr12	16210091	16210490	400	*	Intron (ENSMUST00000222537.1/ENSMUST00000222537.1, intron 1 of 5)	12	16551585	16562444	10860	2	14245	ENSMUST00000221789.1	351954	ENSMUSG00000020593	Lpin1	lipin 1
chr12	75701629	75702028	400	*	Distal Intergenic	12	75630596	75669537	38942	2	72338	ENSMUST00000062370.8	-32092	ENSMUSG00000045690	Wdr89	WD repeat domain 89
chr12	25145116	25145515	400	*	Distal Intergenic	12	25129174	25134931	5758	1	432641	ENSMUST00000223429.1	15942	NA	Gm17746	predicted gene, 17746
chr12	40888468	40888867	400	*	Distal Intergenic	12	40794234	40798082	3849	1	238130	ENSMUST00000220850.1	94234	ENSMUSG00000035954	Dock4	dedicator of cytokinesis 4
chr12	15437154	15437553	400	*	Distal Intergenic	12	15800994	15801101	108	2	102465204	ENSMUST00000184042.1	363548	ENSMUSG00000098480	Mir6387	microRNA 6387
chr12	4720089	4720488	400	*	Intron (ENSMUST00000111154.3/74855, intron 6 of 7)	12	4712349	4713689	1341	1	20403	ENSMUST00000218211.1	7740	ENSMUSG00000020640	Itsn2	intersectin 2
chr12	16879661	16880060	400	*	Distal Intergenic	12	16894895	16987823	92929	1	19878	ENSMUST00000020904.7	-14835	ENSMUSG00000020580	Rock2	Rho-associated coiled-coil containing protein kinase 2
chr12	112106771	112107170	400	*	Promoter (<=1kb)	12	112106869	112116527	9659	1	104816	ENSMUST00000223412.1	0	ENSMUSG00000037686	Aspg	asparaginase
chr12	111007968	111008367	400	*	Intron (ENSMUST00000221849.1/77878, intron 1 of 2)	12	110994398	111013869	19472	1	77878	ENSMUST00000221849.1	13570	ENSMUSG00000113056	6030440G07Rik	RIKEN cDNA 6030440G07 gene
chr12	109971848	109972247	400	*	Distal Intergenic	12	110151654	110158077	6424	2	67280	ENSMUST00000223217.1	185830	ENSMUSG00000113331	3110009F21Rik	RIKEN cDNA 3110009F21 gene
chr12	48019931	48020330	400	*	Distal Intergenic	12	46694517	46818929	124413	2	664883	ENSMUST00000021438.7	-1201002	ENSMUSG00000021047	Nova1	NOVA alternative splicing regulator 1
chr12	112673646	112674045	400	*	Promoter (<=1kb)	12	112659160	112673944	14785	2	11651	ENSMUST00000130342.1	0	ENSMUSG00000001729	Akt1	thymoma viral proto-oncogene 1
chr12	25108392	25108791	400	*	Distal Intergenic	12	25093799	25097140	3342	2	15902	ENSMUST00000221761.1	-11252	ENSMUSG00000020644	Id2	inhibitor of DNA binding 2
chr12	51865654	51866053	400	*	Distal Intergenic	12	51887496	51888990	1495	2	320487	ENSMUST00000218847.1	22937	ENSMUSG00000035181	Heatr5a	HEAT repeat containing 5A
chr12	106046399	106046798	400	*	Intron (ENSMUST00000072040.6/22367, intron 3 of 12)	12	106030717	106075409	44693	1	22367	ENSMUST00000220629.1	15682	ENSMUSG00000021115	Vrk1	vaccinia related kinase 1
chr12	102423039	102423438	400	*	Promoter (<=1kb)	12	102394084	102423769	29686	2	19141	ENSMUST00000110020.7	331	ENSMUSG00000021190	Lgmn	legumain
chr12	112277170	112277569	400	*	Distal Intergenic	12	112179154	112180533	1380	1	668303	ENSMUST00000183816.1	98016	ENSMUSG00000021294	Kif26a	kinesin family member 26A
chr12	109944169	109944568	400	*	Distal Intergenic	12	109747964	109749458	1495	1	100040724	ENSMUST00000182300.1	196205	ENSMUSG00000097391	Mirg	miRNA containing gene
chr12	91736451	91736850	400	*	Intron (ENSMUST00000052969.14/108800, intron 3 of 6)	12	91641543	91743855	102313	2	108800	ENSMUST00000164713.7	7005	ENSMUSG00000020961	Ston2	stonin 2
chr12	8974090	8974489	400	*	Promoter (<=1kb)	12	8974059	9022993	48935	1	74682	ENSMUST00000161019.7	31	ENSMUSG00000066643	Wdr35	WD repeat domain 35
chr12	113177045	113177444	400	*	Distal Intergenic	12	113185930	113189523	3594	1	69195	ENSMUST00000058491.7	-8486	ENSMUSG00000049036	Tmem121	transmembrane protein 121
chr12	111503169	111503568	400	*	Distal Intergenic	12	111484609	111485823	1215	2	212539	ENSMUST00000010673.6	-17346	ENSMUSG00000010529	Gm266	predicted gene 266
chr12	70554056	70554455	400	*	Distal Intergenic	12	70459841	70460576	736	1	72736	ENSMUST00000160865.1	94215	ENSMUSG00000021072	Tmx1	thioredoxin-related transmembrane protein 1
chr12	51721876	51722275	400	*	Intron (ENSMUST00000218820.1/11782, intron 3 of 5)	12	51609645	51691897	82253	2	94186	ENSMUST00000169503.3	-29979	ENSMUSG00000020954	Strn3	striatin, calmodulin binding protein 3
chr12	52232466	52232865	400	*	Intron (ENSMUST00000040090.15/76826, intron 6 of 10)	12	52176087	52271079	94993	1	76826	ENSMUST00000162111.1	56379	ENSMUSG00000035142	Nubpl	nucleotide binding protein-like
chr12	76533452	76533851	400	*	Promoter (<=1kb)	12	76533560	76568057	34498	1	263406	ENSMUST00000218461.1	0	ENSMUSG00000052609	Plekhg3	pleckstrin homology domain containing, family G (with RhoGef domain) member 3
chr12	79034997	79035396	400	*	Promoter (<=1kb)	12	79035636	79080629	44994	1	211945	ENSMUST00000219956.1	-240	ENSMUSG00000060716	Plekhh1	pleckstrin homology domain containing, family H (with MyTH4 domain) member 1
chr12	72441798	72442197	400	*	Promoter (<=1kb)	12	72441866	72497239	55374	1	78257	ENSMUST00000161284.2	0	ENSMUSG00000021090	Lrrc9	leucine rich repeat containing 9
chr12	117447701	117448100	400	*	Distal Intergenic	12	117516479	117759737	243259	1	217944	ENSMUST00000109691.3	-68379	ENSMUSG00000041992	Rapgef5	Rap guanine nucleotide exchange factor (GEF) 5
chr12	79600005	79600404	400	*	Intron (ENSMUST00000171210.2/19363, intron 7 of 10)	12	79327353	79701856	374504	1	19363	ENSMUST00000221257.1	272652	ENSMUSG00000059060	Rad51b	RAD51 paralog B
chr12	72408191	72408590	400	*	Promoter (<=1kb)	12	72211752	72409054	197303	2	104001	ENSMUST00000078505.13	464	ENSMUSG00000021087	Rtn1	reticulon 1
chr12	114464743	114465142	400	*	Promoter (4-5kb)	12	114469407	114469466	60	2	102465663	ENSMUST00000199671.1	4324	ENSMUSG00000119742	Mir7094-1	microRNA 7094-1
chr12	100143357	100143756	400	*	Exon (ENSMUST00000021596.8/217827, exon 5 of 14)	12	100126067	100129772	3706	2	217827	ENSMUST00000223314.1	-13585	ENSMUSG00000021179	Nrde2	nrde-2 necessary for RNA interference, domain containing
chr12	110981598	110981997	400	*	Promoter (2-3kb)	12	110975353	110979040	3688	2	74251	ENSMUST00000128353.7	-2558	ENSMUSG00000037904	Ankrd9	ankyrin repeat domain 9
chr12	107980224	107980623	400	*	Intron (ENSMUST00000066060.10/58208, intron 2 of 3)	12	107915222	108003414	88193	2	58208	ENSMUST00000109887.7	22791	ENSMUSG00000048251	Bcl11b	B cell leukemia/lymphoma 11B
chr12	8508430	8508829	400	*	Distal Intergenic	12	8497661	8500009	2349	2	11852	ENSMUST00000067384.5	-8421	ENSMUSG00000054364	Rhob	ras homolog family member B
chr12	104888531	104888930	400	*	Distal Intergenic	12	104771757	104865076	93320	2	94040	ENSMUST00000223342.1	-23455	ENSMUSG00000021097	Clmn	calmin
chr12	85754211	85754610	400	*	Intron (ENSMUST00000040461.3/217721, intron 1 of 9)	12	85746539	85813585	67047	1	217721	ENSMUST00000040461.3	7672	ENSMUSG00000034258	Flvcr2	feline leukemia virus subgroup C cellular receptor 2
chr12	85969511	85969910	400	*	Intron (ENSMUST00000040179.13/320244, intron 29 of 33)	12	85962001	86053522	91522	1	320244	ENSMUST00000220906.1	7510	ENSMUSG00000012609	Ttll5	tubulin tyrosine ligase-like family, member 5
chr12	77131437	77131836	400	*	Distal Intergenic	12	77238125	77475985	237861	1	53618	ENSMUST00000177595.8	-106289	ENSMUSG00000021065	Fut8	fucosyltransferase 8
chr12	58219055	58219454	400	*	Distal Intergenic	12	58211804	58214444	2641	1	20605	ENSMUST00000044299.2	7251	ENSMUSG00000035431	Sstr1	somatostatin receptor 1
chr12	79838481	79838880	400	*	Distal Intergenic	12	79917019	79924733	7715	2	77290	ENSMUST00000218818.1	85853	ENSMUSG00000112765	9430078K24Rik	RIKEN cDNA 9430078K24 gene
chr12	111429821	111430220	400	*	Promoter (<=1kb)	12	111429254	111431159	1906	1	74190	ENSMUST00000223369.1	567	ENSMUSG00000021280	Exoc3l4	exocyst complex component 3-like 4
chr12	112702477	112702876	400	*	Distal Intergenic	12	112720455	112724713	4259	1	217882	ENSMUST00000220942.1	-17579	ENSMUSG00000072825	Cep170b	centrosomal protein 170B
chr12	111816557	111816956	400	*	Promoter (<=1kb)	12	111816256	111825057	8802	1	68520	ENSMUST00000220616.1	301	ENSMUSG00000021286	Zfyve21	zinc finger, FYVE domain containing 21
chr12	76591697	76592096	400	*	Intron (ENSMUST00000021458.12/20741, intron 32 of 35)	12	76583231	76584086	856	2	20741	ENSMUST00000170532.1	-7611	ENSMUSG00000021061	Sptb	spectrin beta, erythrocytic
chr12	99923884	99924283	400	*	Intron (ENSMUST00000151019.7/104884, intron 13 of 13)	12	99915466	99919304	3839	1	104884	ENSMUST00000220685.1	8418	ENSMUSG00000021177	Tdp1	tyrosyl-DNA phosphodiesterase 1
chr12	83146728	83147127	400	*	Intron (ENSMUST00000186848.4/50779, intron 15 of 15)	12	83116225	83137623	21399	1	50779	ENSMUST00000201512.1	30503	ENSMUSG00000021219	Rgs6	regulator of G-protein signaling 6
chr12	55470978	55471377	400	*	Distal Intergenic	12	55490407	55491810	1404	2	18035	ENSMUST00000219869.1	20433	ENSMUSG00000021025	Nfkbia	nuclear factor of kappa light polypeptide gene enhancer in B cells inhibitor, alpha
chr12	72682499	72682898	400	*	Distal Intergenic	12	72650353	72664909	14557	2	66375	ENSMUST00000021512.10	-17590	ENSMUSG00000021094	Dhrs7	dehydrogenase/reductase (SDR family) member 7
chr12	104416173	104416572	400	*	Distal Intergenic	12	104406729	104414329	7601	1	20716	ENSMUST00000021506.5	9444	ENSMUSG00000021091	Serpina3n	serine (or cysteine) peptidase inhibitor, clade A, member 3N
chr12	57515755	57516154	400	*	Distal Intergenic	12	57540628	57546121	5494	2	15375	ENSMUST00000044380.7	29967	ENSMUSG00000035451	Foxa1	forkhead box A1
chr12	4495635	4496034	400	*	Distal Intergenic	12	4247362	4477182	229821	2	17977	ENSMUST00000085814.4	-18453	ENSMUSG00000020647	Ncoa1	nuclear receptor coactivator 1
chr12	113944165	113944564	400	*	Distal Intergenic	12	113543908	113546465	2558	1	238406	ENSMUST00000053086.2	400257	ENSMUSG00000043945	Adam6a	a disintegrin and metallopeptidase domain 6A
chr12	99063985	99064384	400	*	Distal Intergenic	12	98974498	98979885	5388	1	76260	ENSMUST00000139298.1	89487	ENSMUSG00000021013	Ttc8	tetratricopeptide repeat domain 8
chr12	16840616	16841015	400	*	Distal Intergenic	12	16824151	16825509	1359	1	50496	ENSMUST00000221600.1	16465	ENSMUSG00000057469	E2f6	E2F transcription factor 6
chr12	73489600	73489999	400	*	Exon (ENSMUST00000222678.1/ENSMUST00000222678.1, exon 4 of 4)	12	73543402	73546392	2991	2	238257	ENSMUST00000042975.6	56393	ENSMUSG00000034435	Tmem30b	transmembrane protein 30B
chr12	110383685	110384084	400	*	Distal Intergenic	12	110447120	110450999	3880	1	26931	ENSMUST00000222276.1	-63036	ENSMUSG00000017843	Ppp2r5c	protein phosphatase 2, regulatory subunit B', gamma
chr12	111353197	111353596	400	*	Intron (ENSMUST00000041965.4/217866, intron 1 of 36)	12	111339821	111377619	37799	2	217866	ENSMUST00000222196.1	24023	ENSMUSG00000021279	Cdc42bpb	CDC42 binding protein kinase beta
chr12	84233469	84233868	400	*	Distal Intergenic	12	84152459	84218881	66423	2	238317	ENSMUST00000220974.1	-14588	ENSMUSG00000042507	Mideas	mitotic deacetylase associated SANT domain protein
chr12	112866389	112866788	400	*	Promoter (1-2kb)	12	112853147	112868228	15082	2	56696	ENSMUST00000222776.1	1440	ENSMUSG00000021298	Gpr132	G protein-coupled receptor 132
chr12	118263730	118264129	400	*	Intron (ENSMUST00000026367.10/20688, intron 3 of 5)	12	118237954	118301368	63415	2	20688	ENSMUST00000222314.1	37239	ENSMUSG00000025323	Sp4	trans-acting transcription factor 4
chr12	86082511	86082910	400	*	Promoter (<=1kb)	12	86082541	86092487	9947	1	76411	ENSMUST00000221194.1	0	ENSMUSG00000007867	Ift43	intraflagellar transport 43
chr12	102546246	102546645	400	*	Distal Intergenic	12	102554969	102565028	10060	1	12652	ENSMUST00000021610.6	-8324	ENSMUSG00000021194	Chga	chromogranin A
chr12	11198372	11198771	400	*	Intron (ENSMUST00000218277.1/77442, intron 2 of 2)	12	11186348	11204381	18034	2	77442	ENSMUST00000219371.1	5610	ENSMUSG00000112041	9530020I12Rik	RIKEN cDNA 9530020I12 gene
chr12	62233147	62233546	400	*	Distal Intergenic	12	62687822	62688245	424	1	73309	ENSMUST00000172433.2	-454276	NA	Spanxn4	SPANX family, member N4
chr12	99581480	99581879	400	*	Intron (ENSMUST00000222797.1/102639404, intron 2 of 3)	12	99563841	99620038	56198	1	102639404	ENSMUST00000180686.1	17639	ENSMUSG00000097917	Gm26839	predicted gene, 26839
chr12	69417711	69418110	400	*	Distal Intergenic	12	69372150	69373783	1634	1	11845	ENSMUST00000050063.8	45561	ENSMUSG00000044147	Arf6	ADP-ribosylation factor 6
chr12	43998538	43998937	400	*	Distal Intergenic	12	44208148	44210068	1921	2	27362	ENSMUST00000220421.1	211131	ENSMUSG00000014905	Dnajb9	DnaJ heat shock protein family (Hsp40) member B9
chr12	58594760	58595159	400	*	Distal Intergenic	12	58264720	58269290	4571	2	66864	ENSMUST00000062254.3	-325470	ENSMUSG00000045930	Clec14a	C-type lectin domain family 14, member a
chr12	112314971	112315370	400	*	Distal Intergenic	12	112411023	112423198	12176	2	100504733	ENSMUST00000221848.1	107828	ENSMUSG00000047828	A730018C14Rik	RIKEN cDNA A730018C14 gene
chr12	118147909	118148308	400	*	Intron (ENSMUST00000084806.6/13411, intron 9 of 81)	12	117877982	118199043	321062	2	13411	ENSMUST00000084806.6	50735	ENSMUSG00000018581	Dnah11	dynein, axonemal, heavy chain 11
chr12	52367220	52367619	400	*	Distal Intergenic	12	52475739	52480609	4871	2	102638611	ENSMUST00000219885.1	112990	ENSMUSG00000111982	Gm35135	predicted gene, 35135
chr12	80812081	80812480	400	*	Intron (ENSMUST00000220238.1/217684, intron 1 of 6)	12	80790559	80880835	90277	1	217684	ENSMUST00000068519.6	21522	ENSMUSG00000021133	Susd6	sushi domain containing 6
chr12	109377386	109377785	400	*	Distal Intergenic	12	109452823	109453782	960	1	13386	ENSMUST00000174539.1	-75038	ENSMUSG00000040856	Dlk1	delta like non-canonical Notch ligand 1
chr12	9124484	9124883	400	*	Distal Intergenic	12	9030028	9036397	6370	1	75516	ENSMUST00000219470.1	94456	ENSMUSG00000066637	Ttc32	tetratricopeptide repeat domain 32
chr12	111569011	111569410	400	*	Promoter (4-5kb)	12	111572321	111574340	2020	2	100504687	ENSMUST00000221597.1	4930	ENSMUSG00000096995	2810029C07Rik	RIKEN cDNA 2810029C07 gene
chr12	8189263	8189662	400	*	Intron (ENSMUST00000217927.1/ENSMUST00000217927.1, intron 1 of 3)	12	8208107	8285759	77653	1	68832	ENSMUST00000037383.12	-18445	ENSMUSG00000037669	Ldah	lipid droplet associated hydrolase
chr12	111794817	111795216	400	*	Promoter (<=1kb)	12	111795180	111801792	6613	1	16593	ENSMUST00000238980.1	0	ENSMUSG00000021288	Klc1	kinesin light chain 1
chr12	28879000	28879399	400	*	Distal Intergenic	12	28863334	28864735	1402	1	380752	ENSMUST00000220933.1	15666	ENSMUSG00000036613	Eipr1	EARP complex and GARP complex interacting protein 1
chr12	19192651	19193050	400	*	Distal Intergenic	12	18514546	18535251	20706	1	236366	ENSMUST00000063216.5	678105	ENSMUSG00000073197	5730507C01Rik	RIKEN cDNA 5730507C01 gene
chr12	100516217	100516616	400	*	Promoter (4-5kb)	12	100300825	100520691	219867	2	104718	ENSMUST00000223020.1	4075	ENSMUSG00000033530	Ttc7b	tetratricopeptide repeat domain 7B
chr12	118775312	118775711	400	*	Distal Intergenic	12	118846329	118852576	6248	1	320145	ENSMUST00000063918.3	-70618	ENSMUSG00000048562	Sp8	trans-acting transcription factor 8
chr12	85411498	85411897	400	*	Distal Intergenic	12	85342788	85374847	32060	2	68581	ENSMUST00000040766.8	-36651	ENSMUSG00000021248	Tmed10	transmembrane p24 trafficking protein 10
chr12	17468731	17469130	400	*	Distal Intergenic	12	17544794	17551084	6291	1	18263	ENSMUST00000171737.2	-75664	ENSMUSG00000011179	Odc1	ornithine decarboxylase, structural 1
chr12	105272018	105272417	400	*	Distal Intergenic	12	105217498	105222793	5296	2	21432	ENSMUST00000175652.1	-49225	ENSMUSG00000041359	Tcl1	T cell lymphoma breakpoint 1
chr12	73584757	73585156	400	*	Promoter (<=1kb)	12	73584796	73778176	193381	1	18755	ENSMUST00000221153.1	0	ENSMUSG00000021108	Prkch	protein kinase C, eta
chr12	85140180	85140579	400	*	Promoter (<=1kb)	12	85135634	85139989	4356	2	238323	ENSMUST00000222232.1	-191	ENSMUSG00000019235	Rps6kl1	ribosomal protein S6 kinase-like 1
chr12	76318418	76318817	400	*	Intron (ENSMUST00000021443.6/108156, intron 27 of 27)	12	76324891	76334151	9261	1	238276	ENSMUST00000154078.2	-6074	ENSMUSG00000021057	Akap5	A kinase (PRKA) anchor protein 5
chr12	54807403	54807802	400	*	Distal Intergenic	12	54746349	54795703	49355	2	72183	ENSMUST00000005798.8	-11700	ENSMUSG00000005656	Snx6	sorting nexin 6
chr12	85051441	85051840	400	*	Promoter (1-2kb)	12	85049690	85050621	932	1	56531	ENSMUST00000165803.1	1751	ENSMUSG00000021244	Ylpm1	YLP motif containing 1
chr12	114989938	114990337	400	*	Distal Intergenic	12	114513635	114513694	60	2	102465664	ENSMUST00000184622.1	-476244	ENSMUSG00000118845	Mir7094-2	microRNA 7094-2
chr12	29938068	29938467	400	*	Promoter (<=1kb)	12	29938050	29989546	51497	1	69675	ENSMUST00000155318.1	18	ENSMUSG00000020674	Pxdn	peroxidasin
chr12	97602893	97603292	400	*	Distal Intergenic	12	98207453	98216528	9076	2	14420	ENSMUST00000222703.1	613236	ENSMUSG00000021003	Galc	galactosylceramidase
chr12	91341862	91342261	400	*	Promoter (2-3kb)	12	91317091	91339081	21991	2	75216	ENSMUST00000145094.2	-2781	ENSMUSG00000061533	Cep128	centrosomal protein 128
chr12	71347992	71348391	400	*	Distal Intergenic	12	71383154	71384208	1055	2	67348	ENSMUST00000190526.1	35817	ENSMUSG00000100668	1700083H02Rik	RIKEN cDNA 1700083H02 gene
chr12	86079224	86079623	400	*	Promoter (<=1kb)	12	86056745	86079041	22297	2	21809	ENSMUST00000003687.7	-183	ENSMUSG00000021253	Tgfb3	transforming growth factor, beta 3
chr12	110600067	110600466	400	*	Promoter (<=1kb)	12	110601452	110666945	65494	1	13424	ENSMUST00000018851.13	-986	ENSMUSG00000018707	Dync1h1	dynein cytoplasmic 1 heavy chain 1
chr12	113142756	113143155	400	*	Promoter (<=1kb)	12	113142808	113145130	2323	1	68337	ENSMUST00000196015.4	0	ENSMUSG00000006356	Crip2	cysteine rich protein 2
chr12	84150720	84151119	400	*	Promoter (2-3kb)	12	84146131	84148489	2359	2	70481	ENSMUST00000061425.2	-2231	ENSMUSG00000054383	Pnma1	paraneoplastic antigen MA1
chr12	81435589	81435988	400	*	Intron (ENSMUST00000164386.7/105940408, intron 5 of 5)	12	81419443	81421946	2504	2	11498	ENSMUST00000085319.3	-13643	ENSMUSG00000072972	Adam4	a disintegrin and metallopeptidase domain 4
chr12	56121987	56122386	400	*	Distal Intergenic	12	56253243	56266384	13142	1	100503961	ENSMUST00000219468.1	-130857	ENSMUSG00000112164	Gm19990	predicted gene, 19990
[truncated: 4,293 more rows]
