# Supplementary material for: Genomic locus of lncRNA-Gm26793 forms an inter-chromosomal interaction with Cubn to ensure proper stem cell differentiation in vitro and in vivo
Source: Cell Discov. 2025 Jun 3;11:53. doi: 10.1038/s41421-025-00805-0 (PMC12134126; doi:10.1038/s41421-025-00805-0)
Supplement: Supplementary file 13 — Supplementary Table 12 [file 41421_2025_805_MOESM13_ESM.xlsx]

## Sheet: WT-CTCF
chr	start	end	length	abs_summit	pileup	-log10(p value)	fold_enrichment	-log10(q value)
chr1	4142617	4142828	212	4142729	22.49	11.9613	5.5152	9.07664
chr1	4346264	4346502	239	4346404	26.68	15.5752	6.51337	12.5327
chr1	4416796	4417037	242	4416920	40.28	29.9153	9.71395	26.3415
chr1	4492011	4492224	214	4492112	34	9.2175	3.18215	6.44747
chr1	4516624	4516849	226	4516748	21.45	11.1359	5.28238	8.27152
chr1	4768432	4768680	249	4768578	35.05	24.5157	8.48295	21.1428
chr1	4769943	4770174	232	4770040	24.59	13.7482	6.02097	10.7798
chr1	5070343	5070516	174	5070445	21.97	11.1359	5.40548	8.27152
chr1	5183558	5183811	254	5183673	34	17.6571	5.83395	14.5383
chr1	5915408	5915608	201	5915492	25.11	14.6536	6.14407	11.6482
chr1	6135229	6135399	171	6135308	23.54	11.0053	4.90821	8.15692
chr1	6144017	6144187	171	6144094	19.36	9.48822	4.78998	6.69397
chr1	6382786	6383006	221	6382888	30.34	16.9306	6.26835	13.8386
chr1	6410190	6410363	174	6410283	17.79	7.92392	4.42068	5.20645
chr1	6418028	6418195	168	6418105	18.31	8.69515	4.54378	5.94227
chr1	7010279	7010441	163	7010338	19.88	9.48822	4.91308	6.69397
chr1	7204882	7205087	206	7204971	21.97	11.1359	5.40548	8.27152
chr1	7396920	7397557	638	7397034	42.37	32.15	10.2063	28.4971
chr1	7397835	7398518	684	7398350	64.87	32.7357	6.58686	29.0693
chr1	9469475	9469727	253	9469592	29.3	16.2924	6.16765	13.231
chr1	9541303	9541573	271	9541428	53.88	39.4696	10.5434	35.5622
chr1	9545815	9545991	177	9545956	51.79	6.30193	2.11161	3.68494
chr1	9573315	9573513	199	9573424	27.2	13.696	5.3843	10.7421
chr1	9621466	9621657	192	9621574	23.54	11.0053	4.90821	8.15692
chr1	9703139	9703391	253	9703259	38.19	27.7223	9.22155	24.2278
chr1	9748388	9748646	259	9748504	29.3	16.0393	6.0591	12.9834
chr1	9990055	9990283	229	9990173	28.25	15.1622	5.84985	12.142
chr1	10007330	10007537	208	10007420	18.31	8.69515	4.54378	5.94227
chr1	10039527	10039842	316	10039676	72.19	51.4144	10.4561	47.0822
chr1	10089603	10089891	289	10089752	59.11	52.5972	14.1455	48.2249
chr1	10397953	10398145	193	10398051	23.02	12.8597	5.65167	9.92765
chr1	10488328	10488527	200	10488415	20.93	10.3021	5.15928	7.47297
chr1	11065242	11065436	195	11065350	26.68	9.529	3.95426	6.73282
chr1	11414132	11414414	283	11414268	53.88	38.4867	10.1616	34.6162
chr1	12699154	12699345	192	12699273	25.11	14.6536	6.14407	11.6482
chr1	12701699	12701907	209	12701782	29.3	17.8274	6.84954	14.7039
chr1	12836906	12837077	172	12837007	25.63	13.3754	5.66659	10.434
chr1	12864087	12864349	263	12864220	28.25	15.8735	6.15903	12.8271
chr1	12990159	12990530	372	12990344	66.44	44.9915	9.634	40.8942
chr1	13052061	13052259	199	13052162	26.16	15.5752	6.39027	12.5327
chr1	13079623	13079839	217	13079735	21.97	11.1359	5.40548	8.27152
chr1	13134404	13134651	248	13134521	26.68	13.452	5.53597	10.5046
chr1	13138321	13138514	194	13138439	21.45	11.1359	5.28238	8.27152
chr1	13142924	13143185	262	13143068	36.1	25.5732	8.72915	22.158
chr1	13151136	13151350	215	13151246	26.68	13.2654	5.45415	10.3253
chr1	13227308	13227529	222	13227417	18.83	8.69515	4.66688	5.94227
chr1	13372421	13372696	276	13372556	43.94	26.7477	7.84761	23.289
chr1	13500576	13500763	188	13500695	25.63	10.5157	4.43893	7.68004
chr1	13531583	13531856	274	13531720	51.79	38.3027	10.5581	34.435
chr1	13589844	13590193	350	13590038	72.19	56.7666	12.1987	52.2468
chr1	13697445	13697649	205	13697531	21.45	11.1359	5.28238	8.27152
chr1	13697959	13698138	180	13698050	24.59	13.7482	6.02097	10.7798
chr1	13706389	13706629	241	13706531	29.82	18.4318	7.25196	15.2822
chr1	13784484	13784690	207	13784583	22.49	10.7674	4.94731	7.92801
chr1	13789251	13789523	273	13789367	42.37	28.9666	8.83018	25.4296
chr1	13839721	13839931	211	13839801	25.11	14.6536	6.14407	11.6482
chr1	14740146	14740325	180	14740228	30.34	19.4129	7.37506	16.2205
chr1	15017781	15017952	172	15017849	18.31	8.69515	4.54378	5.94227
chr1	15327417	15327644	228	15327541	24.06	13.7482	5.89787	10.7798
chr1	15621985	15622180	196	15622107	21.97	11.1359	5.40548	8.27152
chr1	15683719	15683896	178	15683817	19.36	9.48822	4.78998	6.69397
chr1	15792028	15792210	183	15792096	17.26	7.92392	4.29758	5.20645
chr1	15902551	15902733	183	15902651	24.06	11.8043	5.01283	8.92114
chr1	15993638	15993901	264	15993756	34	23.4701	8.23676	20.1392
chr1	16006991	16007194	204	16007084	19.36	9.48822	4.78998	6.69397
chr1	16062019	16062232	214	16062137	33.48	19.6848	6.89611	16.4871
chr1	16105646	16105915	270	16105776	39.24	13.5438	4.0235	10.5955
chr1	16160186	16160394	209	16160299	20.4	10.3021	5.03618	7.47297
chr1	16519712	16519886	175	16519833	19.36	6.46191	3.39266	3.81903
chr1	16577840	16578002	163	16577890	17.26	7.92392	4.29758	5.20645
chr1	16798350	16798612	263	16798466	30.86	14.3451	5.31082	11.359
chr1	17123518	17123756	239	17123629	29.3	13.5501	5.04925	10.5987
chr1	18288963	18289163	201	18289068	30.34	19.4129	7.37506	16.2205
chr1	18793748	18793980	233	18793828	25.11	14.6536	6.14407	11.6482
chr1	19056441	19056643	203	19056545	23.54	12.8597	5.77477	9.92765
chr1	19179139	19179308	170	19179220	20.93	10.3021	5.15928	7.47297
chr1	19205666	19205865	200	19205750	23.02	12.8597	5.65167	9.92765
chr1	19290234	19290411	178	19290327	19.88	9.48822	4.91308	6.69397
chr1	20450220	20450393	174	20450334	21.45	11.1359	5.28238	8.27152
chr1	20544630	20544829	200	20544735	24.59	13.7482	6.02097	10.7798
chr1	20554495	20554714	220	20554624	31.91	15.1537	5.48519	12.1378
chr1	20612764	20612993	230	20612895	28.25	17.4648	6.88267	14.3521
chr1	20700105	20700292	188	20700189	24.06	13.7482	5.89787	10.7798
chr1	20751162	20751324	163	20751238	20.93	8.71601	4.38507	5.9584
chr1	20762327	20762540	214	20762434	27.2	16.5125	6.63647	13.4345
chr1	20801832	20802024	193	20801930	21.97	11.1359	5.40548	8.27152
chr1	20933518	20933765	248	20933678	35.05	16.0864	5.15	13.0282
chr1	20939101	20939331	231	20939177	25.63	14.6536	6.26717	11.6482
chr1	21101276	21101532	257	21101393	31.39	20.4077	7.62126	17.1807
chr1	21161934	21162096	163	21162017	18.31	8.69515	4.54378	5.94227
chr1	21166224	21166482	259	21166360	49.17	31.6613	8.36243	28.0314
chr1	21213603	21213808	206	21213696	31.39	17.8356	6.47761	14.7077
chr1	21218434	21218741	308	21218565	44.99	34.367	10.7957	30.6438
chr1	21271502	21271714	213	21271617	25.11	14.6536	6.14407	11.6482
chr1	21276267	21276433	167	21276343	18.83	7.71977	4.17621	5.02392
chr1	21344451	21344622	172	21344538	19.36	9.48822	4.78998	6.69397
chr1	21411280	21411482	203	21411386	24.06	13.7482	5.89787	10.7798
chr1	21461122	21461374	253	21461265	31.39	20.4077	7.62126	17.1807
chr1	21961344	21961568	225	21961406	23.54	10.1755	4.54379	7.36623
chr1	22105634	22105822	189	22105725	26.16	15.5752	6.39027	12.5327
chr1	22269053	22269286	234	22269166	32.96	21.4157	7.99056	18.1525
chr1	22377781	22377992	212	22377860	18.83	8.69515	4.66688	5.94227
chr1	22386465	22386646	182	22386556	20.4	10.3021	5.03618	7.47297
chr1	23062082	23062294	213	23062163	25.11	14.6536	6.14407	11.6482
chr1	23255997	23256243	247	23256122	24.59	12.0093	5.20914	9.11238
chr1	23286846	23287008	163	23286899	18.31	7.28745	3.86194	4.60189
chr1	23705603	23705820	218	23705695	27.73	14.2995	5.74522	11.3168
chr1	23762765	23763205	441	23762976	76.38	69.2238	15.7528	64.2738
chr1	23792834	23793088	255	23792986	43.42	33.2823	10.4525	29.589
chr1	23827160	23827365	206	23827245	22.49	11.9887	5.52857	9.09645
chr1	24076324	24076518	195	24076404	29.3	13.5501	5.04925	10.5987
chr1	24134953	24135181	229	24135057	30.34	16.9306	6.26835	13.8386
chr1	24137193	24137457	265	24137333	41.33	30.9742	9.93605	27.3696
chr1	24249230	24249406	177	24249330	19.88	9.48822	4.91308	6.69397
chr1	24300810	24301004	195	24300913	23.02	12.8597	5.65167	9.92765
chr1	24302708	24302979	272	24302832	45.51	35.5761	10.9449	31.8094
chr1	24337665	24337861	197	24337777	18.31	7.28745	3.86194	4.60189
chr1	24375050	24375212	163	24375112	18.83	8.69515	4.66688	5.94227
chr1	24678433	24678781	349	24678578	80.56	66.2908	13.5938	61.44
chr1	25510402	25510578	177	25510501	21.45	11.1359	5.28238	8.27152
chr1	30780354	30780584	231	30780450	26.68	15.5752	6.51337	12.5327
chr1	30920847	30921056	210	30920953	25.11	10.5157	4.35174	7.68004
chr1	31154074	31154256	183	31154160	20.4	8.71601	4.28044	5.9584
chr1	32172592	32172766	175	32172627	18.83	3.88655	2.4791	1.41643
chr1	32700262	32700427	166	32700365	17.26	7.92392	4.29758	5.20645
chr1	32965045	32965272	228	32965152	26.68	15.5752	6.51337	12.5327
chr1	33565813	33566075	263	33565932	40.8	29.9153	9.83704	26.3415
chr1	33664931	33665093	163	33665010	18.31	7.28745	3.86194	4.60189
chr1	33684557	33684750	194	33684661	21.45	11.1359	5.28238	8.27152
chr1	33739417	33739689	273	33739557	41.85	27.556	8.57014	24.0781
chr1	33742883	33743197	315	33743028	62.78	51.0766	12.7552	46.7638
chr1	33814448	33814617	170	33814539	23.54	8.74137	3.94804	5.98345
chr1	33875789	33876002	214	33875888	23.54	11.0053	4.90821	8.15692
chr1	33892861	33893028	168	33892935	18.31	7.16476	3.80486	4.49521
chr1	33907569	33907785	217	33907649	34	15.306	5.00053	12.2826
chr1	33944017	33944315	299	33944160	42.9	21.863	6.271	18.5873
chr1	33966446	33966649	204	33966531	25.11	13.8163	5.75487	10.8448
chr1	34005723	34005924	202	34005824	22.49	10.2238	4.69895	7.4105
chr1	34011033	34011281	249	34011180	27.73	13.696	5.48417	10.7421
chr1	34061194	34061452	259	34061313	35.05	21.584	7.20999	18.3144
chr1	34068423	34068672	250	34068538	36.62	25.5732	8.85225	22.158
chr1	34093716	34093991	276	34093842	39.24	28.8135	9.46775	25.2784
chr1	34164720	34164971	252	34164824	35.05	24.4706	8.46243	21.1107
chr1	34189993	34190299	307	34190152	52.31	43.604	12.4198	39.5549
chr1	34218371	34218645	275	34218511	51.27	42.6747	12.299	38.6548
chr1	34434289	34434451	163	34434365	17.79	7.64987	4.27901	4.95523
chr1	34439294	34439461	168	34439379	15.17	5.65975	3.40511	3.08069
chr1	34459588	34459840	253	34459679	22.49	6.99767	3.35639	4.34015
chr1	34462830	34463161	332	34463003	53.36	45.1087	12.7914	41.0012
chr1	34485902	34486178	277	34486030	49.17	28.1271	7.1678	24.6228
chr1	34511079	34511373	295	34511226	48.13	39.086	11.5604	35.1907
chr1	34541269	34541467	199	34541374	28.77	16.3652	6.49201	13.3015
chr1	34584123	34584287	165	34584163	21.97	7.90712	3.90011	5.20507
chr1	34602380	34602698	319	34602533	59.64	48.0465	12.3447	43.8354
chr1	34642489	34642772	284	34642623	46.04	36.737	11.068	32.93
chr1	34700756	34700994	239	34700861	37.67	20.2698	6.44427	17.0574
chr1	34738429	34738664	236	34738548	44.99	34.4244	10.8218	30.6919
chr1	34775601	34775815	215	34775718	18.31	8.69515	4.54378	5.94227
chr1	34867224	34867528	305	34867367	54.93	45.6021	12.8342	41.4763
chr1	34891659	34891832	174	34891733	18.83	8.69515	4.66688	5.94227
chr1	35385444	35385734	291	35385580	58.59	51.3305	14.0224	47.0041
chr1	35388216	35388477	262	35388354	40.8	29.9153	9.83704	26.3415
chr1	35392528	35392738	211	35392621	22.49	4.17504	2.34948	1.69044
chr1	35465174	35465377	204	35465297	19.36	9.48822	4.78998	6.69397
chr1	35478331	35478542	212	35478419	24.59	13.7482	6.02097	10.7798
chr1	35716023	35716297	275	35716160	32.43	21.4157	7.86746	18.1525
chr1	35726649	35726948	300	35726772	47.08	35.1396	10.1247	31.3859
chr1	35839496	35839833	338	35839659	46.04	34.0316	9.90436	30.3153
chr1	35846603	35846899	297	35846751	48.65	24.3491	6.20643	20.9921
chr1	36064919	36065221	303	36065075	51.27	39.9351	11.1204	36.0179
chr1	36134675	36134954	280	36134820	57.54	48.4998	13.0917	44.2786
chr1	36149483	36149749	267	36149603	40.8	29.9153	9.83704	26.3415
chr1	36252901	36253154	254	36253038	49.17	36.0818	10.0349	32.2955
chr1	36254684	36254969	286	36254820	72.19	60.5558	13.5517	55.9004
chr1	36256348	36256524	177	36256430	18.83	8.33728	4.48402	5.60628
chr1	36277239	36277705	467	36277472	71.15	55.6018	12.0244	51.1239
chr1	36279254	36279548	295	36279396	41.33	25.3887	7.6074	21.9916
chr1	36321852	36322100	249	36321982	32.96	17.3695	6.21226	14.2702
chr1	36324125	36324322	198	36324213	32.96	10.4957	3.77305	7.66364
chr1	36445245	36445435	191	36445336	21.97	7.73977	3.8286	5.04098
chr1	36454481	36454722	242	36454609	35.05	18.5163	6.00833	15.3605
chr1	36471630	36471944	315	36471792	44.47	24.9641	6.94992	21.5775
chr1	36492541	36492723	183	36492627	23.02	9.09299	4.00298	6.3254
chr1	36501324	36501636	313	36501485	59.11	46.0998	11.4765	41.9619
chr1	36511365	36511939	575	36511476	41.85	29.0726	9.21283	25.5311
chr1	36513791	36514005	215	36513892	31.39	17.7068	6.42314	14.5848
chr1	36545903	36546147	245	36546040	29.3	16.0393	6.0591	12.9834
chr1	36547032	36547576	545	36547375	81.09	75.0238	16.4172	69.8471
chr1	36557113	36557460	348	36557264	80.56	55.3116	10.1953	50.8421
chr1	36616091	36616286	196	36616202	25.11	13.7263	5.71382	10.7712
chr1	36634991	36635304	314	36635143	61.21	27.766	5.65515	24.2703
chr1	36684153	36684417	265	36684290	38.19	25.782	8.36688	22.3643
chr1	36709858	36710118	261	36709974	21.45	10.711	5.0754	7.87224
chr1	36737368	36737593	226	36737494	28.77	15.1622	5.95447	12.142
chr1	36744591	36744982	392	36744783	49.7	36.0818	10.1395	32.2955
chr1	36746541	36746801	261	36746682	51.79	38.3027	10.5581	34.435
chr1	36758597	36758861	265	36758728	31.39	15.1537	5.39801	12.1378
chr1	36784690	36784937	248	36784816	32.43	15.9754	5.57238	12.924
chr1	36786436	36786749	314	36786561	49.17	38.932	11.22	35.0509
chr1	36848084	36848361	278	36848203	37.67	26.6421	9.09845	23.1881
chr1	36930122	36930294	173	36930213	18.83	8.67324	4.65559	5.93567
chr1	37151967	37152157	191	37152047	29.82	18.4318	7.25196	15.2822
chr1	37194632	37194863	232	37194746	18.31	8.67324	4.53279	5.93567
chr1	37258488	37258746	259	37258610	28.25	17.4648	6.88267	14.3521
chr1	37272516	37272796	281	37272647	31.91	20.4077	7.74436	17.1807
chr1	37401784	37402001	218	37401882	35.05	18.5163	6.00833	15.3605
chr1	37419438	37419793	356	37419598	91.03	96.4011	21.6546	90.3375
chr1	37448457	37448630	174	37448551	21.97	11.1359	5.40548	8.27152
chr1	37479175	37479398	224	37479286	27.73	14.2995	5.74522	11.3168
chr1	37541065	37541268	204	37541157	21.97	11.1359	5.40548	8.27152
chr1	37634721	37634981	261	37634849	38.19	27.7223	9.22155	24.2278
chr1	37636282	37636489	208	37636384	26.16	15.0382	6.13988	12.0262
chr1	37639205	37639535	331	37639382	56.5	28.5417	6.38872	25.0315
chr1	37654102	37654264	163	37654210	16.22	7.17565	4.05138	4.49521
chr1	37675536	37675746	211	37675650	28.25	12.6586	4.83219	9.74698
chr1	37678441	37678728	288	37678573	48.65	34.9842	9.93029	31.2321
chr1	37708332	37708610	279	37708453	29.3	18.4318	7.12886	15.2822
chr1	37719837	37720053	217	37719952	35.57	17.5334	5.73336	14.4198
chr1	37867110	37867402	293	37867262	45.51	31.7444	9.30253	28.1108
chr1	37931859	37932069	211	37932003	21.45	7.73977	3.74142	5.04098
chr1	37965656	37965857	202	37965738	26.16	8.13604	3.39459	5.41029
chr1	37985837	37986117	281	37985984	69.05	34.3556	6.36852	30.6335
chr1	37997834	37998176	343	37998002	42.37	32.0952	10.1817	28.4522
chr1	38129926	38130282	357	38130129	72.19	57.4248	12.4266	52.8873
chr1	38185548	38185810	263	38185686	55.45	42.8421	11.2904	38.8157
chr1	38202874	38203076	203	38202952	27.2	14.2995	5.64059	11.3168
chr1	38655076	38655262	187	38655156	19.36	9.48822	4.78998	6.69397
chr1	38767948	38768183	236	38768059	29.3	18.4318	7.12886	15.2822
chr1	38769949	38770180	232	38770075	26.68	15.5752	6.51337	12.5327
chr1	38787552	38787840	289	38787670	41.33	29.3737	9.22974	25.8278
chr1	38788950	38789260	311	38789103	40.8	29.9153	9.83704	26.3415
chr1	38799382	38799678	297	38799539	43.94	22.7298	6.42046	19.4245
chr1	38834989	38835192	204	38835128	21.97	11.1359	5.40548	8.27152
chr1	38856310	38856509	200	38856404	24.59	13.7482	6.02097	10.7798
chr1	38862259	38862537	279	38862385	36.62	25.5732	8.85225	22.158
chr1	38934741	38934983	243	38934863	32.43	19.0356	6.80666	15.8672
chr1	38936850	38937118	269	38936998	42.37	32.15	10.2063	28.4971
chr1	39001206	39001419	214	39001315	23.54	12.8597	5.77477	9.92765
chr1	39094109	39094271	163	39094230	14.65	5.75315	3.68209	3.15556
chr1	39206991	39207235	245	39207128	29.3	16.0393	6.0591	12.9834
chr1	39211063	39211230	168	39211132	18.31	7.43511	3.93113	4.74694
chr1	39217639	39217899	261	39217751	33.48	22.4366	8.11366	19.1435
chr1	39230121	39230337	217	39230248	25.11	14.6536	6.14407	11.6482
chr1	39253841	39254093	253	39253980	38.19	18.4972	5.5984	15.345
chr1	39340749	39340972	224	39340879	22.49	11.9887	5.52857	9.09645
chr1	39345048	39345231	184	39345160	24.06	11.8043	5.01283	8.92114
chr1	39392229	39392537	309	39392381	58.59	30.2721	6.62122	26.6899
chr1	39432227	39432394	168	39432314	20.4	10.3021	5.03618	7.47297
chr1	39497103	39497326	224	39497218	36.1	22.5515	7.41925	19.2524
chr1	39497855	39498131	277	39497973	49.17	40.0071	11.6886	36.0839
chr1	39504348	39504527	180	39504466	21.97	11.1359	5.40548	8.27152
chr1	39522628	39522883	256	39522771	20.93	10.3021	5.15928	7.47297
chr1	39527492	39527762	271	39527637	53.36	35.7491	9.05994	31.9757
chr1	39530357	39530593	237	39530468	34	13.3826	4.37546	10.4401
chr1	39614979	39615219	241	39615100	25.11	14.6536	6.14407	11.6482
chr1	39641712	39641979	268	39641855	34.53	23.4701	8.35985	20.1392
chr1	39650874	39651131	258	39651026	41.85	18.6168	5.35634	15.4587
chr1	39680639	39680830	192	39680742	36.62	11.6241	3.76194	8.74793
chr1	39685932	39686137	206	39686027	26.68	13.452	5.53597	10.5046
chr1	39761484	39761659	176	39761592	34	17.6571	5.83395	14.5383
chr1	39911579	39911828	250	39911726	34.53	23.4701	8.35985	20.1392
chr1	39936602	39936882	281	39936726	65.39	39.9516	8.29897	36.0328
chr1	40000957	40001214	258	40001105	30.34	19.3746	7.35722	16.199
chr1	40095702	40095864	163	40095777	17.79	7.92392	4.42068	5.20645
chr1	40115350	40115579	230	40115474	26.16	15.5752	6.39027	12.5327
chr1	40116482	40116727	246	40116610	40.8	29.9153	9.83704	26.3415
chr1	40290656	40290906	251	40290795	28.25	17.4648	6.88267	14.3521
chr1	40294057	40294219	163	40294110	19.36	9.48822	4.78998	6.69397
chr1	40378829	40379122	294	40378963	37.14	26.6421	8.97535	23.1881
chr1	40380096	40380349	254	40380238	23.54	12.8597	5.77477	9.92765
chr1	40579838	40580061	224	40579933	26.16	15.5752	6.39027	12.5327
chr1	40658067	40658297	231	40658191	25.11	14.6536	6.14407	11.6482
chr1	40768695	40768939	245	40768815	33.48	22.4366	8.11366	19.1435
chr1	40797402	40797666	265	40797517	40.8	26.5338	8.36089	23.0933
chr1	40802833	40803044	212	40802930	28.25	17.4648	6.88267	14.3521
chr1	40844745	40844969	225	40844839	28.25	17.4648	6.88267	14.3521
chr1	40879130	40879334	205	40879241	21.97	11.1359	5.40548	8.27152
chr1	40887721	40887895	175	40887804	24.06	13.7482	5.89787	10.7798
chr1	41001652	41001846	195	41001731	23.02	12.8597	5.65167	9.92765
chr1	41264287	41264488	202	41264372	24.59	9.79599	4.26455	6.99341
chr1	41810425	41810606	182	41810495	20.93	10.3021	5.15928	7.47297
chr1	42684862	42685094	233	42684979	21.97	11.1359	5.40548	8.27152
chr1	43065969	43066241	273	43066139	43.42	25.7904	7.40335	22.3688
chr1	43110645	43110911	267	43110769	31.39	20.4077	7.62126	17.1807
chr1	43112983	43113150	168	43113076	20.93	10.3021	5.15928	7.47297
chr1	43138281	43138549	269	43138412	46.56	28.6849	7.92649	25.1637
chr1	43139646	43139932	287	43139793	53.88	45.1087	12.9145	41.0012
chr1	43269784	43269988	205	43269892	27.2	16.5125	6.63647	13.4345
chr1	43299541	43299736	196	43299622	17.79	5.26629	3.13109	2.70248
chr1	43511373	43511584	212	43511476	30.86	18.2281	6.9483	15.0936
chr1	43738298	43738473	176	43738379	20.4	10.3021	5.03618	7.47297
chr1	43898990	43899274	285	43899120	39.24	17.0669	5.02938	13.9727
chr1	43902901	43903103	203	43902999	16.74	6.94874	4.05576	4.29404
chr1	43966858	43967076	219	43966975	21.97	11.1359	5.40548	8.27152
chr1	44041876	44042113	238	44042007	27.73	12.0029	4.78768	9.10664
chr1	44064761	44064930	170	44064842	18.83	8.69515	4.66688	5.94227
chr1	44119853	44120030	178	44119969	26.68	8.13604	3.45998	5.41029
chr1	44168066	44168267	202	44168145	23.54	12.8597	5.77477	9.92765
chr1	44173996	44174213	218	44174097	28.77	15.1622	5.95447	12.142
chr1	44551496	44551725	230	44551616	40.8	29.9153	9.83704	26.3415
chr1	45432008	45432176	169	45432085	17.79	7.92392	4.42068	5.20645
chr1	45766285	45766469	185	45766383	18.31	8.69515	4.54378	5.94227
chr1	45816934	45817189	256	45817065	36.1	25.5732	8.72915	22.158
chr1	45825183	45825444	262	45825320	27.73	16.5125	6.75957	13.4345
chr1	46067078	46067240	163	46067148	15.69	6.4516	3.92829	3.81182
chr1	50927144	50927560	417	50927271	24.06	7.74998	3.40685	5.05067
chr1	51347668	51347873	206	51347788	21.97	11.1359	5.40548	8.27152
chr1	51459058	51459316	259	51459188	30.34	19.4129	7.37506	16.2205
chr1	51597076	51597364	289	51597211	37.67	23.5306	7.73313	20.1925
chr1	51600534	51600754	221	51600640	24.06	13.7482	5.89787	10.7798
chr1	51615598	51615826	229	51615711	30.34	19.4129	7.37506	16.2205
chr1	51638970	51639137	168	51639082	19.88	9.48822	4.91308	6.69397
chr1	51644492	51644740	249	51644607	37.67	23.5306	7.73313	20.1925
chr1	51915947	51916155	209	51916047	31.39	17.8356	6.47761	14.7077
chr1	51998675	51998866	192	51998753	20.4	10.3021	5.03618	7.47297
chr1	52004174	52004407	234	52004262	30.86	16.9306	6.37298	13.8386
chr1	52100572	52100821	250	52100712	28.25	10.8899	4.17846	8.04716
chr1	52113739	52114127	389	52113974	86.84	67.1998	12.5486	62.3186
chr1	52146656	52146869	214	52146757	34	22.7533	7.91402	19.4467
chr1	52170082	52170363	282	52170220	65.91	54.7104	13.383	50.2633
chr1	52216874	52217090	217	52216967	31.39	20.4077	7.62126	17.1807
chr1	52233214	52233447	234	52233344	29.3	13.794	5.14355	10.8227
chr1	52301357	52301521	165	52301442	18.83	8.69515	4.66688	5.94227
chr1	52302661	52302880	220	52302776	36.1	19.3873	6.18271	16.2081
chr1	52307010	52307246	237	52307127	24.59	13.7482	6.02097	10.7798
chr1	52489846	52490091	246	52489959	31.91	20.4077	7.74436	17.1807
chr1	52630498	52630802	305	52630639	70.1	41.2336	7.89999	37.2679
chr1	52648189	52648377	189	52648265	19.88	9.48822	4.91308	6.69397
chr1	52748366	52748580	215	52748474	24.06	13.7482	5.89787	10.7798
chr1	52854165	52854356	192	52854251	18.31	8.69515	4.54378	5.94227
chr1	52955238	52955454	217	52955342	35.57	9.77814	3.32483	6.97872
chr1	52964662	52964931	270	52964804	49.7	38.2783	11.0549	34.4157
chr1	53053141	53053358	218	53053237	27.2	16.5125	6.63647	13.4345
chr1	53296966	53297240	275	53297081	21.45	11.1359	5.28238	8.27152
chr1	53704233	53704455	223	53704352	35.05	24.5157	8.48295	21.1428
chr1	53715537	53715733	197	53715618	22.49	11.9887	5.52857	9.09645
chr1	53890472	53890678	207	53890578	27.2	14.2995	5.64059	11.3168
chr1	53927728	53927897	170	53927815	20.93	10.3021	5.15928	7.47297
chr1	54381395	54381843	449	54381726	34.53	20.6283	7.10537	17.3942
chr1	54666072	54666244	173	54666156	19.88	9.48822	4.91308	6.69397
chr1	54926361	54926599	239	54926470	21.45	9.46042	4.4897	6.68191
chr1	54958632	54958824	193	54958712	23.54	12.8597	5.77477	9.92765
chr1	55087848	55088160	313	55088005	52.84	30.9436	7.69093	27.3402
chr1	55162014	55162326	313	55162138	41.33	27.556	8.46552	24.0781
chr1	55180269	55180442	174	55180349	23.54	12.8597	5.77477	9.92765
chr1	55192826	55193125	300	55192987	35.05	12.4287	4.00555	9.52438
chr1	55203863	55204040	178	55203945	18.83	8.33728	4.48402	5.60628
chr1	55237066	55237306	241	55237206	25.63	8.87152	3.80479	6.10935
chr1	55363292	55363610	319	55363447	65.91	43.1137	9.30148	39.0782
chr1	55383207	55383465	259	55383321	56.5	48.819	13.53	44.5812
chr1	55405748	55405950	203	55405841	35.57	12.4287	4.06368	9.52438
chr1	55447747	55447939	193	55447860	19.36	9.48822	4.78998	6.69397
chr1	55736454	55736667	214	55736564	26.68	13.452	5.53597	10.5046
chr1	55755833	55756043	211	55755933	28.77	17.4648	7.00576	14.3521
chr1	55838305	55838477	173	55838387	23.02	12.8597	5.65167	9.92765
chr1	55874235	55874503	269	55874378	31.91	20.4077	7.74436	17.1807
chr1	55874834	55875045	212	55874934	30.86	14.3451	5.31082	11.359
chr1	55905355	55905534	180	55905435	20.93	10.3021	5.15928	7.47297
chr1	55960348	55960596	249	55960463	30.86	19.4129	7.49816	16.2205
chr1	56977157	56977477	321	56977332	55.98	45.3229	12.4238	41.2057
chr1	57205738	57205928	191	57205844	19.88	9.48822	4.91308	6.69397
chr1	57269847	57270051	205	57269929	28.77	17.4648	7.00576	14.3521
chr1	57429031	57429193	163	57429089	19.88	9.48822	4.91308	6.69397
chr1	57969988	57970307	320	57970161	79.52	54.2477	10.0645	49.8203
chr1	58031258	58031520	263	58031401	44.99	30.6829	9.1979	27.0856
chr1	58079811	58079973	163	58079862	21.97	6.40804	3.28166	3.78745
chr1	58112856	58113125	270	58112980	55.45	47.5745	13.2838	43.3793
chr1	58139065	58139299	235	58139168	31.39	20.4077	7.62126	17.1807
chr1	58156853	58157027	175	58156953	20.4	10.2775	5.024	7.46279
chr1	58296411	58296663	253	58296528	43.94	33.2823	10.5756	29.589
chr1	58448517	58448690	174	58448580	23.54	11.0053	4.90821	8.15692
chr1	58504915	58505140	226	58505044	29.3	13.5501	5.04925	10.5987
chr1	58560469	58560665	197	58560555	17.79	7.92392	4.42068	5.20645
chr1	58562536	58562731	196	58562658	22.49	11.9887	5.52857	9.09645
chr1	58579258	58579491	234	58579401	33.48	22.4366	8.11366	19.1435
chr1	58618887	58619051	165	58618986	18.31	8.69515	4.54378	5.94227
chr1	58697705	58697924	220	58697836	52.84	27.8207	6.72957	24.3232
chr1	58746957	58747229	273	58747104	31.39	18.6309	6.81997	15.472
chr1	58761557	58761725	169	58761679	17.79	7.92392	4.42068	5.20645
chr1	59068073	59068269	197	59068181	21.97	11.1359	5.40548	8.27152
chr1	59070904	59071165	262	59071035	37.67	26.6421	9.09845	23.1881
chr1	59142915	59143137	223	59143015	28.77	17.4648	7.00576	14.3521
chr1	59144594	59144830	237	59144717	31.91	20.368	7.72563	17.1536
chr1	59238016	59238260	245	59238145	34	22.7533	7.91402	19.4467
chr1	59247692	59247910	219	59247817	30.86	10.6508	3.98311	7.81313
chr1	59286563	59286760	198	59286633	24.06	13.7482	5.89787	10.7798
chr1	59483813	59484102	290	59483919	36.1	16.1001	5.04231	13.0419
chr1	59523459	59523690	232	59523556	27.2	13.305	5.2218	10.3642
chr1	59584706	59584987	282	59584844	44.47	21.0171	5.6833	17.7746
chr1	59604023	59604271	249	59604146	30.86	9.27005	3.54054	6.49895
chr1	59608942	59609124	183	59609019	24.59	6.96909	3.19841	4.31326
chr1	59609504	59609755	252	59609613	46.04	35.75	10.6344	31.9758
chr1	59611016	59611211	196	59611123	26.68	15.5752	6.51337	12.5327
chr1	59613764	59614189	426	59613986	75.33	73.768	17.9616	68.6373
chr1	59623401	59623661	261	59623517	49.17	40.2737	11.8066	36.338
chr1	59701862	59702025	164	59701943	18.83	8.69515	4.66688	5.94227
chr1	59720067	59720229	163	59720130	16.74	7.17565	4.17448	4.49521
chr1	59749759	59749991	233	59749850	26.68	15.5752	6.51337	12.5327
chr1	59883811	59884045	235	59883915	36.62	16.8787	5.3742	13.792
chr1	59912860	59913051	192	59912931	18.83	8.69515	4.66688	5.94227
chr1	59995750	59995922	173	59995846	20.93	8.71601	4.38507	5.9584
chr1	60054646	60054968	323	60054837	31.39	20.4077	7.62126	17.1807
chr1	60152789	60153010	222	60152929	30.34	19.4129	7.37506	16.2205
chr1	60196875	60197129	255	60197017	26.68	15.5424	6.49761	12.5142
chr1	60429014	60429264	251	60429141	44.99	34.4244	10.8218	30.6919
chr1	60441519	60441681	163	60441593	19.36	9.48822	4.78998	6.69397
chr1	60447184	60447403	220	60447296	26.68	13.452	5.53597	10.5046
chr1	60535025	60535247	223	60535115	30.34	16.9306	6.26835	13.8386
chr1	60822999	60823262	264	60823127	44.47	23.6063	6.4952	20.2648
chr1	60868482	60868743	262	60868620	40.28	22.9833	6.88022	19.6707
chr1	60961202	60961364	163	60961275	18.83	8.69515	4.66688	5.94227
chr1	60962223	60962385	163	60962276	15.17	6.4516	3.80519	3.81182
chr1	61055235	61055445	211	61055347	26.68	15.5752	6.51337	12.5327
chr1	61139251	61139480	230	61139374	28.25	17.4648	6.88267	14.3521
chr1	61181153	61181397	245	61181291	44.47	33.4826	10.2795	29.7861
chr1	61298063	61298270	208	61298155	20.93	10.3021	5.15928	7.47297
chr1	61377172	61377340	169	61377241	20.4	10.3021	5.03618	7.47297
chr1	61771315	61771533	219	61771444	26.16	15.5752	6.39027	12.5327
chr1	61967270	61967432	163	61967361	17.79	7.92392	4.42068	5.20645
chr1	62378404	62378644	241	62378512	25.63	14.6536	6.26717	11.6482
chr1	62701123	62701438	316	62701268	36.1	16.8787	5.29946	13.792
chr1	62722551	62722849	299	62722704	54.93	46.3377	13.1607	42.184
chr1	62738330	62738546	217	62738398	31.39	20.4077	7.62126	17.1807
chr1	62774984	62775177	194	62775081	18.31	8.60446	4.49837	5.86855
chr1	62783318	62783506	189	62783425	23.02	12.0134	5.2559	9.11639
chr1	62786320	62786545	226	62786431	25.11	14.4257	6.03681	11.439
chr1	62795643	62795843	201	62795717	30.34	13.1862	4.79085	10.2485
chr1	62820285	62820474	190	62820393	23.02	12.8597	5.65167	9.92765
chr1	62929604	62929838	235	62929717	34.53	20.9294	7.23266	17.6916
chr1	62964382	62964628	247	62964524	47.61	29.6682	8.10086	26.1083
chr1	62967011	62967206	196	62967072	27.2	14.2995	5.64059	11.3168
chr1	62984486	62984791	306	62984640	54.41	41.6954	11.0812	37.7089
chr1	62986316	62986568	253	62986455	40.8	29.9153	9.83704	26.3415
chr1	63088743	63088935	193	63088840	22.49	10.2238	4.69895	7.4105
chr1	63110944	63111195	252	63111065	40.28	29.9153	9.71395	26.3415
chr1	63114622	63114784	163	63114702	19.88	9.48822	4.91308	6.69397
chr1	63181066	63181391	326	63181223	67.48	60.2152	14.9333	55.585
chr1	63182698	63182936	239	63182826	25.11	14.6536	6.14407	11.6482
chr1	63219408	63219652	245	63219519	36.62	23.4871	7.92154	20.1554
chr1	63609723	63609892	170	63609803	25.11	14.6536	6.14407	11.6482
chr1	63658092	63658289	198	63658205	27.73	7.53378	3.19179	4.84436
chr1	63854883	63855087	205	63854986	23.02	12.8597	5.65167	9.92765
chr1	63953559	63953752	194	63953631	22.49	11.9887	5.52857	9.09645
chr1	64446125	64446345	221	64446238	40.8	22.9833	6.96741	19.6707
chr1	64461721	64461926	206	64461847	19.88	6.46191	3.47985	3.81903
chr1	64617572	64617912	341	64617766	73.76	62.9249	14.273	58.1875
chr1	64705311	64705525	215	64705430	26.68	13.452	5.53597	10.5046
chr1	64710013	64710192	180	64710129	21.97	11.1359	5.40548	8.27152
chr1	64717580	64717857	278	64717716	39.24	28.8135	9.46775	25.2784
chr1	64735864	64736230	367	64736097	26.16	13.452	5.43134	10.5046
chr1	64737511	64737726	216	64737596	34	15.306	5.00053	12.2826
chr1	65010196	65010523	328	65010344	43.94	33.2823	10.5756	29.589
chr1	65046494	65046719	226	65046618	26.68	15.5752	6.51337	12.5327
chr1	65112095	65112325	231	65112198	30.86	19.4129	7.49816	16.2205
chr1	65178293	65178561	269	65178404	53.36	31.8989	7.76567	28.2597
chr1	65179167	65179455	289	65179306	50.74	29.0576	7.392	25.517
chr1	65282844	65283071	228	65282944	28.25	17.4648	6.88267	14.3521
chr1	65388364	65388662	299	65388511	50.22	41.47	12.0528	37.4921
chr1	66838638	66838812	175	66838695	20.4	10.3021	5.03618	7.47297
chr1	66941040	66941276	237	66941149	28.77	17.4648	7.00576	14.3521
chr1	67061527	67061760	234	67061651	34	20.6283	7.00074	17.3942
chr1	67181270	67181456	187	67181372	22.49	11.9887	5.52857	9.09645
chr1	69241819	69242023	205	69241931	24.06	13.7482	5.89787	10.7798
chr1	69376995	69377172	178	69377074	31.39	6.69973	2.699	4.04879
chr1	69775716	69775897	182	69775838	17.79	7.92392	4.42068	5.20645
chr1	70270236	70270404	169	70270317	18.83	8.69515	4.66688	5.94227
chr1	70787227	70787430	204	70787333	23.54	9.09299	4.09017	6.3254
chr1	71037040	71037256	217	71037158	32.43	21.4157	7.86746	18.1525
chr1	71289591	71289802	212	71289708	30.34	19.4129	7.37506	16.2205
chr1	71505929	71506112	184	71506033	23.54	12.8597	5.77477	9.92765
chr1	71531751	71532036	286	71531904	27.73	16.5125	6.75957	13.4345
chr1	71778395	71778610	216	71778484	33.48	22.4366	8.11366	19.1435
chr1	72123750	72123973	224	72123870	29.3	18.3367	7.08451	15.2018
chr1	72141930	72142204	275	72142080	55.45	47.5745	13.2838	43.3793
chr1	72166143	72166475	333	72166359	38.19	27.7223	9.22155	24.2278
chr1	72167112	72167366	255	72167217	29.82	16.2924	6.27415	13.231
chr1	72212211	72212449	239	72212338	25.63	14.6536	6.26717	11.6482
chr1	72216853	72217022	170	72216928	18.83	8.69515	4.66688	5.94227
chr1	72220073	72220307	235	72220176	26.16	15.5752	6.39027	12.5327
chr1	72225988	72226150	163	72226061	21.45	9.0062	4.2857	6.24206
chr1	72254718	72254895	178	72254816	16.74	7.15646	4.16439	4.49255
chr1	72306942	72307148	207	72307056	22.49	11.9887	5.52857	9.09645
chr1	72313738	72313931	194	72313840	16.22	7.17565	4.05138	4.49521
chr1	72380629	72380833	205	72380740	21.97	11.1359	5.40548	8.27152
chr1	72575261	72575445	185	72575365	25.11	14.6536	6.14407	11.6482
chr1	72717033	72717279	247	72717143	40.28	29.6999	9.61685	26.139
chr1	72718910	72719143	234	72719007	47.61	26.2919	6.9436	22.8581
chr1	72854993	72855219	227	72855115	37.67	22.1231	7.15898	18.8393
chr1	72865850	72866130	281	72865975	36.1	25.5732	8.72915	22.158
chr1	72877881	72878130	250	72878028	42.37	21.863	6.19626	18.5873
chr1	72879359	72879577	219	72879479	21.97	11.1359	5.40548	8.27152
chr1	73274617	73274809	193	73274696	19.88	9.48822	4.91308	6.69397
chr1	73826411	73826631	221	73826505	46.56	18.3822	4.75589	15.2463
chr1	73862797	73863377	581	73862994	49.17	37.3824	10.5653	33.5521
chr1	73901597	73901857	261	73901739	37.14	24.4941	8.03169	21.1323
chr1	73902398	73902622	225	73902513	28.25	16.8829	6.61299	13.7953
chr1	73926339	73926533	195	73926426	25.63	14.0922	5.9995	11.119
chr1	73996344	73996609	266	73996457	35.05	23.8442	8.18072	20.4992
chr1	74077461	74077686	226	74077552	36.62	16.8787	5.3742	13.792
chr1	74082902	74083227	326	74083069	62.25	45.3983	10.5422	41.2765
chr1	74098387	74098643	257	74098523	42.37	24.6702	7.16568	21.2909
chr1	74125194	74125469	276	74125332	48.13	33.8554	9.37921	30.1457
chr1	74131318	74131527	210	74131410	29.3	10.0007	3.78694	7.19351
chr1	74139521	74139783	263	74139648	34.53	20.6283	7.10537	17.3942
chr1	74183063	74183253	191	74183154	23.54	9.09299	4.09017	6.3254
chr1	74196036	74196300	265	74196178	55.98	39.8744	10.24	35.9584
chr1	74205883	74206124	242	74206001	29.82	17.8274	6.96781	14.7039
chr1	74284654	74285049	396	74284767	27.73	8.74288	3.59076	5.98394
chr1	74287126	74287473	348	74287333	62.25	49.5969	12.0758	45.3379
chr1	74313382	74313617	236	74313492	32.43	21.4157	7.86746	18.1525
chr1	74326983	74327242	260	74327120	30.34	18.2281	6.83423	15.0936
chr1	74332378	74332544	167	74332415	17.26	7.00982	3.84574	4.35156
chr1	74361909	74362154	246	74362024	34	22.494	7.79905	19.2
chr1	74386668	74386853	186	74386765	26.16	11.4666	4.61064	8.59469
chr1	74390626	74390884	259	74390756	48.13	32.1426	8.72741	28.4971
chr1	74397371	74397691	321	74397563	52.84	37.3972	9.96788	33.5659
chr1	74398262	74398542	281	74398398	46.04	26.8141	7.18982	23.3549
chr1	74452800	74453035	236	74452905	21.97	11.1359	5.40548	8.27152
chr1	74460356	74460566	211	74460444	27.2	16.5125	6.63647	13.4345
chr1	74661658	74661859	202	74661799	28.77	17.4648	7.00576	14.3521
chr1	74723749	74724030	282	74723910	31.39	20.4077	7.62126	17.1807
chr1	74748797	74749149	353	74748978	54.41	36.7913	9.23432	32.9776
chr1	74759934	74760162	229	74760058	30.86	19.4129	7.49816	16.2205
chr1	74763170	74763382	213	74763252	25.11	14.6536	6.14407	11.6482
chr1	74775916	74776175	260	74776047	30.86	16.9306	6.37298	13.8386
chr1	74784432	74784796	365	74784665	50.22	26.0681	6.40261	22.6405
chr1	74787906	74788118	213	74788023	36.1	13.0969	4.1218	10.1598
chr1	74803030	74803396	367	74803189	61.73	52.644	13.6785	48.2699
chr1	74806368	74806542	175	74806453	23.02	9.09299	4.00298	6.3254
chr1	74808101	74808449	349	74808341	57.02	44.7225	11.4328	40.6341
chr1	74809107	74809334	228	74809189	30.86	12.3086	4.55213	9.40689
chr1	74861877	74862085	209	74862000	27.73	16.5125	6.75957	13.4345
chr1	74880820	74881092	273	74880951	54.41	41.2836	10.9174	37.3163
chr1	74893524	74893783	260	74893653	54.93	32.862	7.98987	29.1862
chr1	74895006	74895231	226	74895129	35.05	18.5163	6.00833	15.3605
chr1	74901771	74902035	265	74901905	27.73	8.74288	3.59076	5.98394
chr1	74915830	74916111	282	74915973	46.56	32.8153	9.51178	29.1427
chr1	74926775	74927035	261	74926895	46.04	36.737	11.068	32.93
chr1	74948844	74949128	285	74948979	50.22	28.9566	7.285	25.4204
chr1	74964532	74964763	232	74964620	30.34	16.2522	5.98354	13.1916
chr1	74973694	74973875	182	74973786	21.45	11.1359	5.28238	8.27152
chr1	75000554	75000857	304	75000698	58.59	41.0365	9.93183	37.0748
chr1	75016938	75017206	269	75017063	41.33	31.0275	9.96014	27.4118
chr1	75124500	75124796	297	75124651	41.33	27.556	8.46552	24.0781
chr1	75142668	75142916	249	75142787	53.88	31.2351	7.62897	27.6154
chr1	75232615	75232790	176	75232699	20.4	9.7543	4.76855	6.95507
chr1	75234697	75234965	269	75234819	42.9	15.5586	4.3897	12.5298
chr1	75251618	75251965	348	75251795	65.91	39.9516	8.36436	36.0328
chr1	75253047	75253223	177	75253130	25.11	10.1278	4.20052	7.31926
chr1	75254303	75254565	263	75254447	38.71	24.5208	7.94238	21.1434
chr1	75317599	75318188	590	75318036	53.36	36.9496	9.49182	33.1319
chr1	75342916	75343173	258	75343028	40.28	28.7551	9.19774	25.2316
chr1	75363566	75363732	167	75363666	19.36	9.24833	4.67115	6.47776
chr1	75371461	75371740	280	75371595	47.61	26.2919	6.9436	22.8581
chr1	75398752	75398997	246	75398872	38.71	21.1635	6.61865	17.9155
chr1	75413818	75414084	267	75413931	51.27	29.9965	7.46673	26.4195
chr1	75425845	75426131	287	75425987	60.16	49.7628	12.6613	45.5018
chr1	75445705	75446065	361	75445906	51.27	29.9965	7.46673	26.4195
chr1	75456775	75457034	260	75456892	42.37	25.9512	7.6388	22.5273
chr1	75467719	75467929	211	75467827	34	13.3826	4.37546	10.4401
chr1	75477185	75477781	597	75477378	65.39	53.889	12.9573	49.4717
chr1	75495254	75495561	308	75495391	52.31	39.9893	10.8898	36.0663
chr1	75499524	75499724	201	75499598	30.86	16.7119	6.2788	13.6305
chr1	75559546	75559858	313	75559711	83.18	58.5349	10.5223	53.9533
chr1	75653608	75653886	279	75653727	31.39	20.4077	7.62126	17.1807
chr1	75925828	75926029	202	75925945	34.53	23.4701	8.35985	20.1392
chr1	77516330	77516616	287	77516458	48.13	37.1333	10.7127	33.3106
chr1	77930769	77930994	226	77930885	26.68	13.452	5.53597	10.5046
chr1	77972434	77972691	258	77972556	46.56	32.8153	9.51178	29.1427
chr1	78008805	78009078	274	78008917	52.84	43.8877	12.6683	39.8264
chr1	78267624	78267826	203	78267692	26.68	15.5752	6.51337	12.5327
chr1	78419641	78419930	290	78419796	25.63	14.6536	6.26717	11.6482
chr1	78454782	78454986	205	78454854	35.57	21.584	7.31462	18.3144
chr1	78525231	78525526	296	78525368	50.22	41.47	12.0528	37.4921
chr1	78536856	78537081	226	78536972	38.71	27.7223	9.34465	24.2278
chr1	78686987	78687149	163	78687043	19.36	9.48822	4.78998	6.69397
chr1	78724515	78724738	224	78724647	30.86	16.9306	6.37298	13.8386
chr1	79782548	79782777	230	79782666	29.3	18.4318	7.12886	15.2822
chr1	80180235	80180472	238	80180349	29.3	16.0393	6.0591	12.9834
chr1	80230701	80230937	237	80230828	26.68	15.5752	6.51337	12.5327
chr1	80408608	80408837	230	80408709	30.34	19.4129	7.37506	16.2205
chr1	80655926	80656156	231	80656047	24.59	13.7482	6.02097	10.7798
chr1	81310173	81310403	231	81310303	36.1	25.5732	8.72915	22.158
chr1	81316641	81316840	200	81316745	19.36	9.48822	4.78998	6.69397
chr1	81319812	81320011	200	81319929	21.45	11.1359	5.28238	8.27152
chr1	81591722	81591899	178	81591825	20.4	10.3021	5.03618	7.47297
chr1	82291610	82291868	259	82291755	21.97	11.1099	5.3924	8.25965
chr1	82433456	82433684	229	82433582	24.59	13.7482	6.02097	10.7798
chr1	82476351	82476607	257	82476468	41.33	31.0275	9.96014	27.4118
chr1	82641763	82641973	211	82641881	29.82	18.4318	7.25196	15.2822
chr1	82759649	82759885	237	82759761	36.1	19.3873	6.18271	16.2081
chr1	82762382	82762596	215	82762497	24.59	11.8043	5.11746	8.92114
chr1	82789396	82789592	197	82789496	21.97	11.1359	5.40548	8.27152
chr1	82803714	82803908	195	82803799	28.77	17.4648	7.00576	14.3521
chr1	82839212	82839555	344	82839382	93.64	90.4351	18.6485	84.66
chr1	82960110	82960324	215	82960193	30.86	15.391	5.72698	12.366
chr1	82987867	82988095	229	82987987	26.16	15.5752	6.39027	12.5327
chr1	83000461	83000634	174	83000548	36.1	9.23779	3.09135	6.46732
chr1	83064880	83065062	183	83065003	19.88	9.48822	4.91308	6.69397
chr1	83076214	83076462	249	83076312	26.16	11.2515	4.52612	8.38272
chr1	83187230	83187487	258	83187354	35.05	24.5157	8.48295	21.1428
chr1	83727248	83727417	170	83727365	19.88	9.48822	4.91308	6.69397
chr1	83811232	83811459	228	83811354	40.8	29.9153	9.83704	26.3415
chr1	84102139	84102310	172	84102236	22.49	11.9887	5.52857	9.09645
chr1	84130362	84130554	193	84130450	21.45	11.1359	5.28238	8.27152
chr1	84154040	84154229	190	84154102	22.49	11.9613	5.5152	9.07664
chr1	84286889	84287161	273	84287031	40.28	20.1593	5.89733	16.953
chr1	84470499	84470663	165	84470517	23.54	5.42882	2.72678	2.85503
chr1	84581921	84582145	225	84582025	31.39	17.8356	6.47761	14.7077
chr1	84697137	84697563	427	84697438	39.24	24.6185	7.68138	21.2398
chr1	84733902	84734064	163	84733981	16.22	7.17565	4.05138	4.49521
chr1	84866798	84867009	212	84866902	29.82	16.0393	6.16373	12.9834
chr1	84879760	84880107	348	84879916	46.56	32.8153	9.51178	29.1427
chr1	84881364	84881575	212	84881469	27.73	16.4783	6.74322	13.4128
chr1	84885997	84886256	260	84886135	36.62	24.4	8.3214	21.0422
chr1	84933517	84933822	306	84933663	40.8	29.9153	9.83704	26.3415
chr1	84987327	84987688	362	84987440	37.67	13.7765	4.29618	10.8074
chr1	84995004	84995251	248	84995128	60.16	38.7999	8.7372	34.9216
chr1	85114741	85115053	313	85114899	86.84	49.6145	7.98548	45.355
chr1	85120228	85120430	203	85120327	39.76	16.3961	4.89	13.3321
chr1	85243791	85244026	236	85243912	65.39	31.6754	6.18685	28.0453
chr1	85287118	85287402	285	85287282	72.72	39.8431	7.37156	35.9278
chr1	85323223	85323535	313	85323380	72.72	36.9304	6.70142	33.1134
chr1	85451745	85451923	179	85451827	28.77	5.76254	2.6043	3.16489
chr1	85573958	85574258	301	85574066	41.33	10.8929	3.25597	8.05018
chr1	85581654	85581900	247	85581791	67.48	38.4053	7.60936	34.5361
chr1	85736563	85736810	248	85736683	41.33	31.0275	9.96014	27.4118
chr1	85793236	85793484	249	85793380	62.78	44.3334	10.26	40.2506
chr1	85853366	85853629	264	85853500	55.98	37.8412	9.49589	33.9975
chr1	85935530	85935765	236	85935645	35.05	21.8948	7.33916	18.6184
chr1	86007929	86008170	242	86008053	35.05	24.5157	8.48295	21.1428
chr1	86018261	86018434	174	86018370	19.36	7.32561	3.76892	4.63873
chr1	86021717	86021962	246	86021836	37.14	15.5595	4.76781	12.5298
chr1	86059486	86059786	301	86059612	64.35	56.3998	14.2489	51.8955
chr1	86062560	86062753	194	86062642	21.45	9.46042	4.4897	6.68191
chr1	86064185	86064420	236	86064331	40.28	20.0807	5.87133	16.8783
chr1	86144261	86144571	311	86144431	33.48	16.81	5.74676	13.7257
chr1	86152712	86152884	173	86152764	20.4	9.79031	4.78594	6.99077
chr1	86178866	86179200	335	86179012	59.11	34.2015	7.51427	30.4814
chr1	86189072	86189317	246	86189173	25.11	12.6201	5.22209	9.70899
chr1	86214192	86214522	331	86214312	74.81	65.9538	15.1616	61.1162
chr1	86310634	86310846	213	86310745	21.97	10.4447	5.06306	7.61331
chr1	86313817	86314023	207	86313918	32.43	7.18288	2.78619	4.50233
chr1	86359411	86359633	223	86359492	26.16	9.48144	3.86242	6.69397
chr1	86372005	86372257	253	86372128	51.27	31.0097	7.79525	27.4044
chr1	86381105	86381419	315	86381279	64.87	38.9764	8.23358	35.0928
chr1	86389315	86389612	298	86389451	64.35	38.9764	8.16818	35.0928
chr1	86392953	86393115	163	86393091	16.22	6.77743	3.85008	4.12541
chr1	86395989	86396198	210	86396085	27.73	10.202	4.10373	7.39078
chr1	86404890	86405233	344	86405050	59.64	52.5972	14.2686	48.2249
chr1	86415981	86416561	581	86416446	30.34	14.3451	5.22363	11.359
chr1	86430008	86430305	298	86430146	55.98	43.3456	11.5992	39.3004
chr1	86440526	86440793	268	86440677	47.61	33.8953	9.72104	30.1809
chr1	86471414	86471681	268	86471553	28.77	17.3176	6.93574	14.2193
chr1	86499976	86500263	288	86500105	40.8	23.9223	7.32037	20.5722
chr1	86501060	86501313	254	86501195	48.65	25.2008	6.46251	21.8106
chr1	86501668	86501915	248	86501762	60.16	22.9939	4.70465	19.6812
chr1	86504107	86504458	352	86504328	68.01	31.0804	5.75062	27.4631
chr1	86509433	86509718	286	86509561	73.24	61.227	13.541	56.5557
chr1	86525165	86525619	455	86525457	64.35	48.9089	11.3455	44.6691
chr1	86528104	86528524	421	86528387	82.13	51.1912	8.7729	46.875
chr1	86532450	86532665	216	86532551	34.53	21.1575	7.32996	17.9131
chr1	86533816	86534089	274	86533922	27.73	12.0029	4.78768	9.10664
chr1	86538485	86538735	251	86538618	36.1	25.5732	8.72915	22.158
chr1	86582429	86582838	410	86582573	32.96	15.9754	5.65957	12.924
chr1	86598563	86598818	256	86598705	36.1	23.4871	7.81138	20.1554
chr1	86601455	86601622	168	86601552	18.83	7.28745	3.96656	4.60189
chr1	86612153	86612365	213	86612270	39.76	25.522	8.15164	22.1186
chr1	86618534	86618751	218	86618635	30.34	19.4129	7.37506	16.2205
chr1	86650332	86650584	253	86650458	39.76	25.522	8.15164	22.1186
chr1	86652776	86652969	194	86652874	24.59	13.7182	6.00641	10.7632
chr1	86669547	86669789	243	86669677	35.57	12.4287	4.06368	9.52438
chr1	86697015	86697254	240	86697162	32.96	21.4157	7.99056	18.1525
chr1	86698845	86699009	165	86698917	16.22	7.17565	4.05138	4.49521
chr1	86699824	86700035	212	86699905	24.06	13.7482	5.89787	10.7798
chr1	87041196	87041487	292	87041316	35.57	24.5157	8.60605	21.1428
chr1	87042138	87042402	265	87042268	52.31	34.7149	8.88557	30.9737
chr1	87070760	87071072	313	87070911	66.44	60.2209	15.2471	55.5896
chr1	87087034	87087282	249	87087132	28.25	16.8299	6.5887	13.7454
chr1	87098542	87098946	405	87098748	66.96	49.8693	11.3269	45.6025
chr1	87111790	87112015	226	87111906	21.97	11.1359	5.40548	8.27152
chr1	87174325	87174612	288	87174456	45.51	26.4117	7.29153	22.9766
chr1	87175822	87176076	255	87175939	34.53	8.18652	2.96057	5.4597
chr1	87184902	87185231	330	87185035	35.57	20.7806	6.98227	17.5442
chr1	87187081	87187346	266	87187229	52.84	39.4255	10.7673	35.5194
chr1	87206418	87206661	244	87206548	31.91	17.8356	6.58223	14.7077
chr1	87213885	87214086	202	87213991	15.69	5.31046	3.3388	2.73993
chr1	87218066	87218299	234	87218176	35.57	23.7764	8.26885	20.4317
chr1	87239246	87239465	220	87239348	24.59	9.79599	4.26455	6.99341
chr1	87246170	87246494	325	87246356	56.5	45.4938	12.1075	41.3693
chr1	87282499	87282754	256	87282641	28.77	17.4648	7.00576	14.3521
chr1	87292957	87293232	276	87293101	32.43	18.7537	6.68686	15.59
chr1	87380017	87380205	189	87380072	22.49	11.9887	5.52857	9.09645
chr1	87418774	87419022	249	87418894	26.68	15.5752	6.51337	12.5327
chr1	87447553	87447796	244	87447679	31.39	20.4077	7.62126	17.1807
chr1	87541674	87541919	246	87541816	30.86	19.4129	7.49816	16.2205
chr1	87568472	87568701	230	87568576	37.67	23.5306	7.73313	20.1925
chr1	87608449	87608801	353	87608601	51.27	41.5751	11.8171	37.5944
chr1	87664098	87664315	218	87664212	25.63	14.6222	6.25201	11.6298
chr1	87696431	87696666	236	87696561	41.85	30.9742	10.0589	27.3696
chr1	87755841	87756030	190	87755926	21.97	6.40804	3.28166	3.78745
chr1	87766257	87766607	351	87766453	44.99	34.4244	10.8218	30.6919
chr1	87825367	87825601	235	87825463	32.96	15.9754	5.65957	12.924
chr1	87936634	87936814	181	87936719	24.59	9.79599	4.26455	6.99341
chr1	87963668	87963887	220	87963761	20.93	10.3021	5.15928	7.47297
chr1	88094241	88094460	220	88094333	32.43	15.9754	5.57238	12.924
chr1	88121625	88121812	188	88121732	20.93	10.3021	5.15928	7.47297
chr1	88144378	88144643	266	88144508	44.47	34.4244	10.6987	30.6919
chr1	88145357	88145540	184	88145468	24.06	13.7482	5.89787	10.7798
chr1	88277550	88277867	318	88277709	86.32	45.7089	7.12967	41.5813
chr1	88284930	88285230	301	88285091	83.7	46.8091	7.70013	42.6446
chr1	88287655	88287909	255	88287786	55.45	33.0279	7.81172	29.3498
chr1	88289946	88290247	302	88290106	73.24	32.7962	5.71067	29.1282
chr1	88301711	88301944	234	88301840	38.19	14.4672	4.35431	11.4798
chr1	88318590	88318854	265	88318724	42.9	32.15	10.3294	28.4971
chr1	88357510	88357738	229	88357629	28.77	12.7692	4.96206	9.85337
chr1	88424697	88424964	268	88424803	45.51	24.4923	6.64466	21.1311
chr1	88434138	88434320	183	88434248	20.93	8.71601	4.38507	5.9584
chr1	88445526	88445709	184	88445622	23.54	12.8597	5.77477	9.92765
chr1	88456733	88457027	295	88456888	52.31	43.8877	12.5452	39.8264
chr1	88474005	88474167	163	88474073	16.74	7.17565	4.17448	4.49521
chr1	88562318	88562662	345	88562534	51.27	38.3027	10.4534	34.435
chr1	88705904	88706167	264	88706040	62.78	43.561	9.99782	39.5127
chr1	88717864	88718039	176	88717949	21.45	11.1359	5.28238	8.27152
chr1	88742464	88742721	258	88742606	32.96	21.3747	7.97123	18.1229
chr1	88745266	88745543	278	88745402	44.47	30.6829	9.09328	27.0856
chr1	88750195	88750405	211	88750303	26.68	15.5752	6.51337	12.5327
chr1	88756680	88756918	239	88756809	32.43	15.9754	5.57238	12.924
chr1	88807065	88807266	202	88807162	31.39	20.4077	7.62126	17.1807
chr1	89058096	89058318	223	89058211	34	20.6283	7.00074	17.3942
chr1	89070259	89070434	176	89070298	21.45	7.1973	3.51912	4.51654
chr1	89127273	89127486	214	89127353	27.73	14.2995	5.74522	11.3168
chr1	89175399	89175678	280	89175546	50.74	41.47	12.1759	37.4921
chr1	89191513	89192000	488	89191673	53.36	40.5565	10.8719	36.6105
chr1	89192881	89193182	302	89193035	50.74	41.47	12.1759	37.4921
chr1	89196176	89196387	212	89196267	31.91	20.4077	7.74436	17.1807
chr1	89323174	89323396	223	89323259	32.43	21.4157	7.86746	18.1525
chr1	89342909	89343130	222	89343017	27.73	16.5125	6.75957	13.4345
chr1	89344577	89344902	326	89344710	51.27	29.9965	7.46673	26.4195
chr1	89454551	89454721	171	89454659	19.36	6.46191	3.39266	3.81903
chr1	89524498	89524719	222	89524621	32.43	21.4157	7.86746	18.1525
chr1	89525949	89526185	237	89526077	26.16	15.5752	6.39027	12.5327
chr1	89580420	89580798	379	89580498	21.45	9.46042	4.4897	6.68191
chr1	89581380	89581559	180	89581477	36.62	10.3504	3.41994	7.52021
chr1	89606640	89606942	303	89606791	61.21	49.8789	12.4413	45.607
chr1	89627708	89627957	250	89627841	37.14	26.6421	8.97535	23.1881
chr1	89634132	89634422	291	89634284	54.41	32.862	7.91513	29.1862
chr1	89643768	89644001	234	89643872	17.26	7.92392	4.29758	5.20645
chr1	89646637	89646940	304	89646790	55.98	33.833	8.13933	30.1245
chr1	89673736	89673972	237	89673863	35.57	23.1178	7.97495	19.8027
chr1	89676385	89676665	281	89676505	42.37	32.15	10.2063	28.4971
chr1	89730559	89730794	236	89730682	35.57	18.5163	6.09552	15.3605
chr1	89752761	89752949	189	89752894	19.88	9.48822	4.91308	6.69397
chr1	89757621	89757856	236	89757749	42.37	19.4071	5.42173	16.2205
chr1	89770398	89770583	186	89770511	21.97	11.1359	5.40548	8.27152
chr1	89844089	89844371	283	89844229	37.67	26.6421	9.09845	23.1881
chr1	89859287	89859553	267	89859415	43.94	29.6308	8.98865	26.0758
chr1	89939285	89939579	295	89939425	51.79	42.6747	12.4221	38.6548
chr1	89940456	89940753	298	89940606	64.87	59.036	15.4996	54.4394
chr1	89943301	89943518	218	89943442	25.11	12.6201	5.22209	9.70899
chr1	90012957	90013149	193	90013047	26.68	9.529	3.95426	6.73282
chr1	90013347	90013546	200	90013460	26.68	6.98403	3.07554	4.32742
chr1	90026966	90027264	299	90027104	51.27	33.6887	8.71119	29.9855
chr1	90051457	90051705	249	90051553	28.25	15.1622	5.84985	12.142
chr1	90060645	90060837	193	90060753	20.4	10.3021	5.03618	7.47297
chr1	90092812	90093011	200	90092917	24.06	13.7482	5.89787	10.7798
chr1	90159584	90159758	175	90159657	23.54	11.9726	5.35129	9.08723
chr1	90160009	90160309	301	90160156	38.19	24.5208	7.83776	21.1434
chr1	90203815	90204105	291	90203952	50.22	40.9934	11.8424	37.0359
chr1	90272549	90272734	186	90272646	20.93	7.09102	3.65423	4.42871
chr1	90471888	90472119	232	90472026	39.24	25.522	8.04701	22.1186
chr1	90557227	90557454	228	90557355	35.05	24.5157	8.48295	21.1428
chr1	90588459	90588700	242	90588554	27.73	16.5125	6.75957	13.4345
chr1	90590891	90591125	235	90591023	39.24	28.8135	9.46775	25.2784
chr1	90592919	90593151	233	90593060	36.1	25.5732	8.72915	22.158
chr1	90650712	90650974	263	90650853	32.96	21.4157	7.99056	18.1525
chr1	90840341	90840610	270	90840473	18.83	8.69515	4.66688	5.94227
chr1	90849985	90850178	194	90850061	24.59	13.7482	6.02097	10.7798
chr1	90872094	90872274	181	90872202	17.79	7.92392	4.42068	5.20645
chr1	90906388	90906690	303	90906530	53.36	45.1087	12.7914	41.0012
chr1	90956819	90957083	265	90956934	29.3	13.5501	5.04925	10.5987
chr1	90973315	90973583	269	90973431	55.98	46.3848	12.8816	42.2297
chr1	91021387	91021575	189	91021465	22.49	11.9887	5.52857	9.09645
chr1	91099013	91099247	235	91099133	28.25	17.4648	6.88267	14.3521
chr1	91179069	91179345	277	91179202	32.43	13.7817	4.77633	10.8106
chr1	91211247	91211420	174	91211337	26.68	9.529	3.95426	6.73282
chr1	91346947	91347267	321	91347109	51.27	29.9965	7.46673	26.4195
chr1	91366196	91366543	348	91366387	82.66	71.8283	15.0351	66.781
chr1	91380566	91380826	261	91380687	40.28	29.0635	9.33333	25.522
chr1	91428623	91428912	290	91428810	35.05	21.584	7.20999	18.3144
chr1	91459254	91459764	511	91459475	36.1	19.2402	6.12857	16.0692
chr1	91479060	91479237	178	91479171	26.68	14.8923	6.18972	11.8839
chr1	91483416	91483625	210	91483548	26.16	15.5752	6.39027	12.5327
chr1	91523829	91524057	229	91523940	33.48	22.4366	8.11366	19.1435
chr1	91534427	91534685	259	91534554	40.8	26.5338	8.36089	23.0933
chr1	91574301	91574476	176	91574396	23.02	12.8597	5.65167	9.92765
chr1	91600699	91601011	313	91600857	44.99	26.7458	7.66492	23.2875
chr1	91755184	91755397	214	91755296	32.96	18.7537	6.79149	15.59
chr1	91819319	91819609	291	91819452	28.25	16.3652	6.37794	13.3015
chr1	91874739	91875018	280	91874867	40.28	22.3215	6.64114	19.0354
chr1	91897178	91897394	217	91897251	30.34	14.3451	5.22363	11.359
chr1	91913891	91914177	287	91914033	37.67	26.6421	9.09845	23.1881
chr1	91962336	91962561	226	91962434	43.42	32.363	10.043	28.706
chr1	91969130	91969325	196	91969235	25.11	10.5157	4.35174	7.68004
chr1	92084855	92085029	175	92084942	19.36	7.99138	4.07119	5.26931
chr1	92360364	92360664	301	92360506	46.56	25.3875	6.79413	21.9908
chr1	92521397	92521565	169	92521492	23.02	12.8597	5.65167	9.92765
chr1	92611120	92611318	199	92611209	20.93	7.09102	3.65423	4.42871
chr1	92633017	92633191	175	92633097	17.26	7.58834	4.12919	4.896
chr1	92647817	92648113	297	92647959	41.85	31.0275	10.0832	27.4118
chr1	92648803	92649106	304	92648956	48.65	39.086	11.6835	35.1907
chr1	92696917	92697131	215	92697026	28.25	15.1622	5.84985	12.142
chr1	92707976	92708189	214	92708074	26.16	15.1866	6.20852	12.1657
chr1	92834069	92834334	266	92834204	44.47	26.5622	7.51138	23.1204
chr1	92895131	92895413	283	92895289	57.02	39.964	9.67027	36.0411
chr1	92906886	92907114	229	92907010	47.61	19.1112	4.86052	15.9422
chr1	92909139	92909327	189	92909261	21.97	9.46042	4.59433	6.68191
chr1	92910587	92910956	370	92910761	54.93	29.6055	6.99113	26.0551
chr1	92949514	92949733	220	92949611	30.34	17.1932	6.38065	14.0964
chr1	92956667	92956954	288	92956816	50.74	37.1881	10.3488	33.3604
chr1	93014488	93014786	299	93014638	69.58	48.1753	10.0824	43.9604
chr1	93080932	93081262	331	93081153	48.65	34.9842	9.93029	31.2321
chr1	93128779	93129056	278	93128896	43.94	22.7298	6.42046	19.4245
chr1	93174461	93174701	241	93174567	57.54	32.3408	7.31809	28.685
chr1	93224016	93224318	303	93224162	83.7	54.0923	9.41127	49.6694
chr1	93236623	93236849	227	93236734	34.53	17.949	6.03172	14.8192
chr1	93238273	93238491	219	93238372	22.49	11.4602	5.27309	8.58847
chr1	93450164	93450406	243	93450271	29.82	16.0393	6.16373	12.9834
chr1	93478325	93478577	253	93478504	21.97	9.97619	4.83715	7.17023
chr1	93635705	93635913	209	93635781	24.59	9.42622	4.11636	6.65209
chr1	93668714	93668952	239	93668836	34	22.1148	7.63273	18.8316
chr1	93686493	93686789	297	93686631	41.33	27.556	8.46552	24.0781
chr1	93727002	93727328	327	93727152	51.79	32.1999	8.27563	28.5461
chr1	93743017	93743194	178	93743129	18.31	8.69515	4.54378	5.94227
chr1	93803672	93804022	351	93803865	88.93	55.1531	8.99328	50.6899
chr1	93827696	93827953	258	93827802	31.39	20.4077	7.62126	17.1807
chr1	93832813	93833083	271	93832932	38.71	21.1635	6.61865	17.9155
chr1	93845997	93846242	246	93846116	40.8	22.9833	6.96741	19.6707
chr1	93909301	93909534	234	93909425	30.34	19.4129	7.37506	16.2205
chr1	93911909	93912163	255	93912020	39.76	28.8135	9.59085	25.2784
chr1	93966599	93966761	163	93966675	17.79	7.92392	4.42068	5.20645
chr1	93978381	93978630	250	93978488	27.2	16.5125	6.63647	13.4345
chr1	93980943	93981237	295	93981105	47.08	37.907	11.3142	34.0531
chr1	94034950	94035247	298	94035072	59.11	42.1164	10.019	38.1148
chr1	94079153	94079445	293	94079307	45.51	24.4923	6.64466	21.1311
chr1	95762349	95762548	200	95762455	23.54	12.8597	5.77477	9.92765
chr1	97647122	97647352	231	97647256	30.86	19.4129	7.49816	16.2205
chr1	97688872	97689049	178	97688950	17.79	7.92392	4.42068	5.20645
chr1	98072157	98072353	197	98072257	24.06	9.79599	4.17736	6.99341
chr1	98179149	98179351	203	98179238	26.68	15.5752	6.51337	12.5327
chr1	100224098	100224339	242	100224185	43.94	18.0784	4.99369	14.9461
chr1	100556992	100557207	216	100557093	29.3	18.4318	7.12886	15.2822
chr1	101629127	101629291	165	101629209	20.4	8.71601	4.28044	5.9584
chr1	103762850	103763071	222	103762952	26.16	15.5752	6.39027	12.5327
chr1	104609525	104609714	190	104609619	18.31	8.69515	4.54378	5.94227
chr1	104944871	104945053	183	104944963	21.45	11.1359	5.28238	8.27152
chr1	104986311	104986489	179	104986399	21.45	11.1359	5.28238	8.27152
chr1	105092592	105092800	209	105092707	28.25	17.4648	6.88267	14.3521
chr1	105362829	105363044	216	105362936	26.68	13.452	5.53597	10.5046
chr1	105680726	105680896	171	105680795	25.11	10.5157	4.35174	7.68004
chr1	105735406	105735571	166	105735494	20.4	10.3021	5.03618	7.47297
chr1	105780469	105780737	269	105780579	41.85	21.0061	6.12153	17.7651
chr1	105891125	105891338	214	105891209	29.3	18.4318	7.12886	15.2822
chr1	105904825	105905040	216	105904954	27.2	14.2995	5.64059	11.3168
chr1	106037042	106037294	253	106037171	40.28	26.8927	8.40418	23.4314
chr1	106071297	106071543	247	106071430	36.1	25.5732	8.72915	22.158
chr1	106151823	106152077	255	106151959	35.57	24.5157	8.60605	21.1428
chr1	106346869	106347033	165	106346929	19.36	9.48822	4.78998	6.69397
chr1	106389837	106390049	213	106389948	20.93	10.3021	5.15928	7.47297
chr1	106395611	106395831	221	106395742	30.34	19.4129	7.37506	16.2205
chr1	106511599	106511888	290	106511750	39.24	25.522	8.04701	22.1186
chr1	106542824	106542997	174	106542880	17.79	7.92392	4.42068	5.20645
chr1	106628803	106628965	163	106628900	22.49	8.40735	3.91579	5.67448
chr1	106712419	106712642	224	106712537	32.43	18.7537	6.68686	15.59
chr1	106717321	106717555	235	106717447	23.54	9.09299	4.09017	6.3254
chr1	106735710	106735878	169	106735827	21.97	10.3705	5.02694	7.54019
chr1	106738150	106738400	251	106738261	30.34	19.4129	7.37506	16.2205
chr1	106901545	106901784	240	106901664	35.05	18.5163	6.00833	15.3605
chr1	106961119	106961316	198	106961219	24.06	13.7482	5.89787	10.7798
chr1	107014583	107014776	194	107014682	20.4	10.3021	5.03618	7.47297
chr1	107481576	107481820	245	107481701	30.34	19.4129	7.37506	16.2205
chr1	107598591	107598794	204	107598702	24.59	13.7482	6.02097	10.7798
chr1	108827321	108827504	184	108827416	21.97	9.46042	4.59433	6.68191
chr1	109985626	109985788	163	109985716	17.79	7.92392	4.42068	5.20645
chr1	111864013	111864229	217	111864111	33.48	22.4366	8.11366	19.1435
chr1	112123651	112123847	197	112123744	25.63	14.6536	6.26717	11.6482
chr1	112378766	112379027	262	112378891	34.53	23.4701	8.35985	20.1392
chr1	112380022	112380251	230	112380144	32.96	21.4157	7.99056	18.1525
chr1	112388856	112389096	241	112388965	34	20.6283	7.00074	17.3942
chr1	112451793	112451971	179	112451850	17.79	7.92392	4.42068	5.20645
chr1	112456109	112456342	234	112456225	25.11	14.6536	6.14407	11.6482
chr1	114961958	114962171	214	114962145	13.6	5.08183	3.43589	2.52448
chr1	115550023	115550221	199	115550121	20.93	8.71601	4.38507	5.9584
chr1	116313311	116313573	263	116313437	30.34	18.7861	7.08609	15.6214
chr1	116394857	116395037	181	116394989	26.68	11.2515	4.61331	8.38272
chr1	116477746	116478063	318	116477881	45.51	35.5761	10.9449	31.8094
chr1	117354718	117354949	232	117354829	49.17	36.6954	10.2829	32.8971
chr1	117412450	117412696	247	117412596	34	22.494	7.79905	19.2
chr1	117519622	117519843	222	117519744	31.91	17.1321	6.28316	14.0364
chr1	118012805	118013084	280	118012930	50.74	26.0681	6.468	22.6405
chr1	118275231	118275412	182	118275319	25.63	9.95856	4.21831	7.15333
chr1	118320752	118321033	282	118320879	72.72	50.2601	10.1776	45.9715
chr1	118321626	118321894	269	118321768	61.21	30.6913	6.34632	27.0936
chr1	118466093	118466344	252	118466219	57.02	33.8139	7.68233	30.1091
chr1	118476940	118477258	319	118477119	55.98	33.833	8.13933	30.1245
chr1	118492891	118493131	241	118493017	46.56	16.6548	4.32354	13.5753
chr1	118498343	118498673	331	118498505	84.75	55.1192	9.52752	50.6641
chr1	118505845	118506027	183	118505897	25.11	8.82617	3.71361	6.06614
chr1	118529298	118529596	299	118529448	67.48	32.6696	6.22584	29.0054
chr1	118564606	118564844	239	118564738	31.91	11.3145	4.1139	8.44368
chr1	118622869	118623165	297	118623010	73.76	37.8005	6.79654	33.9606
chr1	118627768	118627967	200	118627887	44.99	14.4367	3.96632	11.45
chr1	118731226	118731447	222	118731362	34	12.8937	4.22439	9.96067
chr1	118759677	118759902	226	118759778	36.62	15.7619	5.00258	12.7184
chr1	118768867	118769144	278	118769008	41.33	18.9941	5.40603	15.8265
chr1	118772362	118772694	333	118772515	91.03	62.4458	10.225	57.7289
chr1	118822345	118822628	284	118822484	49.17	27.4183	6.94304	23.946
chr1	118970145	118970400	256	118970247	62.25	35.9098	7.58883	32.1311
chr1	119022069	119022286	218	119022177	37.67	13.7765	4.29618	10.8074
chr1	119032239	119032484	246	119032358	45.51	21.4243	5.69171	18.161
chr1	119053554	119053895	342	119053722	97.83	56.644	8.2355	52.1301
chr1	119074943	119075221	279	119075098	73.76	40.7588	7.47619	36.8091
chr1	119082659	119082989	331	119082835	70.1	43.9973	8.63157	39.9269
chr1	119083762	119084022	261	119083883	49.7	20.9947	5.17218	17.7562
chr1	119087554	119087862	309	119087700	63.82	38.9788	8.38375	35.0952
chr1	119093736	119094071	336	119093893	79.52	50.0368	8.94626	45.7618
chr1	119094938	119095122	185	119095045	36.1	14.212	4.45066	11.2342
chr1	119119946	119120256	311	119120107	69.05	29.6671	5.38874	26.1083
chr1	119153619	119154033	415	119153851	70.1	35.2078	6.46363	31.4512
chr1	119209532	119209755	224	119209641	39.24	15.1687	4.47056	12.1481
chr1	119256165	119256450	286	119256315	65.91	35.0977	7.06151	31.3451
chr1	119345402	119345738	337	119345576	78.47	36.8374	6.11308	33.0225
chr1	119355114	119355285	172	119355183	26.68	8.54812	3.60274	5.81329
chr1	119423615	119423915	301	119423754	70.62	41.3903	7.99865	37.4221
chr1	119444036	119444265	230	119444146	40.8	17.6803	5.17753	14.5611
chr1	119458316	119458510	195	119458411	39.76	17.0669	5.09477	13.9727
chr1	119463476	119463714	239	119463597	49.17	18.7317	4.56133	15.5723
chr1	119481590	119481966	377	119481729	66.44	41.7025	8.64911	37.716
chr1	119482992	119483243	252	119483130	43.94	18.7625	5.18915	15.5988
chr1	119484513	119484809	297	119484674	73.76	48.6289	9.52866	44.4068
chr1	119494399	119494654	256	119494536	47.61	23.2322	5.99561	19.9161
chr1	119548693	119548973	281	119548842	69.05	34.3556	6.36852	30.6335
chr1	119642444	119642674	231	119642578	54.93	32.862	7.98987	29.1862
chr1	119654432	119654661	230	119654534	37.67	20.2698	6.44427	17.0574
chr1	119675061	119675333	273	119675211	37.14	23.5306	7.6285	20.1925
chr1	119685862	119686083	222	119685985	29.82	15.8287	6.07264	12.7834
chr1	119787325	119787502	178	119787419	24.06	10.2925	4.37649	7.47297
chr1	119849555	119849838	284	119849721	43.42	20.2072	5.55251	16.9991
chr1	119857978	119858140	163	119858022	20.93	7.64183	3.89493	4.94728
chr1	119895043	119895356	314	119895204	87.36	44.4491	6.79718	40.3655
chr1	119919324	119919578	255	119919471	40.28	19.2809	5.61116	16.1094
chr1	119929842	119930053	212	119929930	28.77	11.2286	4.37649	8.36287
chr1	119938844	119939020	177	119938924	30.86	13.2851	4.9075	10.3449
chr1	119965931	119966129	199	119966021	25.11	8.59253	3.62947	5.85674
chr1	119997772	119997944	173	119997862	27.2	11.5163	4.51349	8.64419
chr1	120013174	120013465	292	120013321	64.35	42.9009	9.33507	38.8707
chr1	120016264	120016532	269	120016386	49.17	28.1271	7.1678	24.6228
chr1	120032975	120033385	411	120033201	116.14	102.605	16.2824	96.1796
chr1	120093512	120093855	344	120093704	90.5	78.5198	15.1987	73.2145
chr1	120098401	120098672	272	120098539	52.31	34.5621	8.83155	30.8272
chr1	120121049	120121236	188	120121148	28.77	8.5029	3.43752	5.76839
chr1	120147096	120147323	228	120147231	24.59	9.5358	4.15999	6.73959
chr1	120154312	120154540	229	120154416	32.96	14.978	5.28282	11.9682
chr1	120155391	120155718	328	120155531	72.19	54.7912	11.5329	50.3435
chr1	120157763	120157948	186	120157821	29.82	8.67725	3.42429	5.9392
chr1	120171832	120172102	271	120171969	57.54	26.8621	5.85447	23.4015
chr1	120197179	120197510	332	120197357	75.33	42.6078	7.63313	38.5971
chr1	120231363	120231653	291	120231497	61.21	41.7575	9.50881	37.7703
chr1	120244091	120244306	216	120244206	40.28	17.1457	4.95277	14.0497
chr1	120252869	120253090	222	120252962	40.8	19.6746	5.81102	16.4792
chr1	120327746	120327980	235	120327861	50.22	32.6708	8.53681	29.0054
chr1	120342484	120342653	170	120342595	37.14	8.7635	2.93404	6.00449
chr1	120368189	120368482	294	120368334	70.62	50.6773	10.682	46.3785
chr1	120468925	120469245	321	120469095	89.98	43.4961	6.4985	39.4493
chr1	120549388	120549652	265	120549512	51.27	31.0097	7.79525	27.4044
chr1	120550305	120550575	271	120550441	49.7	28.1271	7.24253	24.6228
chr1	120586493	120586764	272	120586642	58.07	30.2721	6.5631	26.6899
chr1	120594595	120594833	239	120594706	46.56	24.8671	6.62593	21.4812
chr1	120639976	120640142	167	120640043	26.68	6.98403	3.07554	4.32742
chr1	120667817	120668117	301	120667971	69.05	55.7761	12.5537	51.2951
chr1	120685959	120686187	229	120686092	37.67	8.7635	2.97428	6.00449
chr1	120698244	120698502	259	120698384	41.85	21.801	6.39086	18.5288
chr1	120713990	120714154	165	120714058	22.49	7.95255	3.73081	5.23493
chr1	120795313	120795547	235	120795412	49.7	22.7291	5.63308	19.4245
chr1	121053837	121054020	184	121053934	31.91	11.3145	4.1139	8.44368
chr1	121180411	121180600	190	121180533	29.3	13.4349	5.00504	10.4919
chr1	121188974	121189245	272	121189115	45.51	24.4923	6.64466	21.1311
chr1	121215924	121216196	273	121216047	52.84	41.9605	11.8234	37.966
chr1	121249218	121249391	174	121249289	26.16	13.1064	5.2832	10.1693
chr1	121389661	121389940	280	121389781	60.16	40.0097	9.12161	36.0862
chr1	121400380	121400570	191	121400487	26.16	12.3534	4.96811	9.45129
chr1	121441082	121441416	335	121441235	78.99	59.653	11.9304	55.0302
chr1	121490335	121490583	249	121490458	44.99	24.9641	7.02989	21.5775
chr1	121549557	121549804	248	121549675	47.08	21.1429	5.34245	17.8985
chr1	121567920	121568182	263	121568046	60.68	29.3374	6.16835	25.7928
chr1	121601173	121601409	237	121601290	32.43	11.9912	4.17929	9.09801
chr1	121605238	121605435	198	121605375	21.45	8.54294	4.08243	5.80821
chr1	121628906	121629079	174	121628987	31.39	11.049	3.96329	8.19989
chr1	122007858	122008025	168	122007926	19.36	9.48822	4.78998	6.69397
chr1	122439435	122439644	210	122439561	29.3	18.4318	7.12886	15.2822
chr1	124298434	124298642	209	124298567	21.45	9.46042	4.4897	6.68191
chr1	124674499	124674743	245	124674615	35.05	24.5157	8.48295	21.1428
chr1	124718180	124718401	222	124718317	28.77	15.1622	5.95447	12.142
chr1	125370875	125371092	218	125370958	36.62	22.8719	7.65867	19.564
chr1	125519108	125519432	325	125519252	58.59	50.0731	13.473	45.7885
chr1	125574365	125574527	163	125574425	20.93	8.71601	4.38507	5.9584
chr1	125607479	125607717	239	125607594	28.77	15.1622	5.95447	12.142
chr1	125646932	125647097	166	125647014	20.93	9.54233	4.78093	6.74536
chr1	125669111	125669372	262	125669229	34.53	11.7722	3.94743	8.89373
chr1	125677412	125677617	206	125677497	18.83	7.71977	4.17621	5.02392
chr1	125705507	125705727	221	125705640	25.11	14.6536	6.14407	11.6482
chr1	125729708	125729950	243	125729805	53.36	43.9641	12.2902	39.8962
chr1	125789869	125790058	190	125789959	19.88	9.48822	4.91308	6.69397
chr1	126496813	126497016	204	126496930	21.45	11.1359	5.28238	8.27152
chr1	126568952	126569166	215	126569063	28.25	17.4648	6.88267	14.3521
chr1	126612988	126613188	201	126613124	18.83	8.69515	4.66688	5.94227
chr1	126931815	126932061	247	126931933	37.67	26.6421	9.09845	23.1881
chr1	126993399	126993634	236	126993517	30.34	19.4129	7.37506	16.2205
chr1	127011943	127012189	247	127012045	21.97	11.1359	5.40548	8.27152
chr1	127205174	127205401	228	127205299	24.59	12.0093	5.20914	9.11238
chr1	127238773	127239076	304	127238929	55.45	37.8412	9.4087	33.9975
chr1	127280330	127280546	217	127280431	29.3	18.4318	7.12886	15.2822
chr1	127459121	127459310	190	127459208	27.2	12.0029	4.70049	9.10664
chr1	127484261	127484579	319	127484404	73.76	52.506	10.6803	48.1425
chr1	127484855	127485141	287	127485005	43.42	22.7298	6.34573	19.4245
chr1	127487254	127487528	275	127487374	35.05	21.584	7.20999	18.3144
chr1	127496770	127497032	263	127496900	56.5	42.6672	10.9772	38.6548
chr1	127500247	127500553	307	127500409	44.99	34.4244	10.8218	30.6919
chr1	127679874	127680175	302	127680028	54.93	46.3377	13.1607	42.184
chr1	127696637	127696831	195	127696721	25.11	14.6536	6.14407	11.6482
chr1	128103040	128103339	300	128103086	16.74	7.15646	4.16439	4.49255
chr1	128223415	128223613	199	128223524	24.06	9.79599	4.17736	6.99341
chr1	128281911	128282089	179	128281978	22.49	11.7484	5.41167	8.87047
chr1	128820662	128820824	163	128820744	18.31	8.67324	4.53279	5.93567
chr1	128824337	128824516	180	128824437	25.63	14.6536	6.26717	11.6482
chr1	128832697	128832912	216	128832789	29.82	16.0393	6.16373	12.9834
chr1	128875310	128875559	250	128875430	37.67	26.6421	9.09845	23.1881
chr1	129244399	129244596	198	129244508	24.59	13.7482	6.02097	10.7798
chr1	129843514	129843678	165	129843598	17.26	7.92392	4.29758	5.20645
chr1	129919459	129919653	195	129919553	23.02	12.8597	5.65167	9.92765
chr1	130167367	130167574	208	130167466	22.49	11.9887	5.52857	9.09645
chr1	130372241	130372433	193	130372340	24.59	13.7482	6.02097	10.7798
chr1	130462362	130462733	372	130462549	68.53	62.8241	15.7202	58.0922
chr1	130548042	130548273	232	130548141	27.2	14.2995	5.64059	11.3168
chr1	130634072	130634332	261	130634211	49.17	40.2737	11.8066	36.338
chr1	130692031	130692193	163	130692085	16.74	7.17565	4.17448	4.49521
chr1	130784230	130784423	194	130784336	22.49	10.2238	4.69895	7.4105
chr1	130787109	130787290	182	130787202	29.3	13.5501	5.04925	10.5987
chr1	130797044	130797218	175	130797142	23.54	7.60524	3.50586	4.91101
chr1	130875214	130875424	211	130875288	30.86	8.10064	3.18649	5.37617
chr1	130926626	130926793	168	130926707	18.31	8.69515	4.54378	5.94227
chr1	130979565	130979728	164	130979645	15.69	6.4516	3.92829	3.81182
chr1	131053353	131053574	222	131053489	30.34	14.3451	5.22363	11.359
chr1	131060400	131060617	218	131060505	22.49	11.7484	5.41167	8.87047
chr1	131112676	131112912	237	131112789	27.2	14.2995	5.64059	11.3168
chr1	131116035	131116212	178	131116113	25.11	14.6536	6.14407	11.6482
chr1	131122074	131122299	226	131122184	28.77	17.4648	7.00576	14.3521
chr1	131155549	131155844	296	131155704	41.85	31.0275	10.0832	27.4118
chr1	131181681	131181943	263	131181806	53.36	37.7032	9.76989	33.867
chr1	131207570	131207782	213	131207694	38.71	21.1635	6.61865	17.9155
chr1	131245960	131246227	268	131246105	39.24	28.0602	9.13043	24.559
chr1	131246509	131246741	233	131246605	23.54	12.6516	5.67396	9.74032
chr1	131260431	131260716	286	131260583	51.27	40.4034	11.3167	36.4645
chr1	131270328	131270549	222	131270426	38.71	24.7969	8.05793	21.4168
chr1	131290716	131290898	183	131290805	28.77	9.36461	3.72155	6.59097
chr1	131329197	131329428	232	131329294	32.43	15.9754	5.57238	12.924
chr1	131527317	131527628	312	131527401	31.39	12.9799	4.60646	10.0461
chr1	131555199	131555473	275	131555340	43.42	33.2823	10.4525	29.589
chr1	131566217	131566499	283	131566355	31.91	20.4077	7.74436	17.1807
chr1	131600323	131600644	322	131600495	43.94	33.2823	10.5756	29.589
chr1	131613382	131613645	264	131613529	23.02	12.8597	5.65167	9.92765
chr1	131658147	131658442	296	131658299	49.7	40.2737	11.9297	36.338
chr1	131701479	131701715	237	131701600	36.1	25.5732	8.72915	22.158
chr1	131708400	131708650	251	131708511	36.1	22.5515	7.41925	19.2524
chr1	131712504	131712716	213	131712584	23.02	11.0053	4.80358	8.15692
chr1	131765644	131765958	315	131765776	59.11	42.1164	10.019	38.1148
chr1	131867079	131867414	336	131867244	64.35	55.2146	13.7598	50.7499
chr1	131882852	131883177	326	131883001	35.57	16.0864	5.22473	13.0282
chr1	131905577	131905788	212	131905691	28.25	17.4648	6.88267	14.3521
chr1	131937765	131937984	220	131937866	31.91	17.6089	6.48496	14.4935
chr1	131981708	131981990	283	131981836	40.28	23.8676	7.20819	20.5216
chr1	131982901	131983241	341	131983053	58.07	51.3305	13.8993	47.0041
chr1	131995086	131995375	290	131995243	34	23.4701	8.23676	20.1392
chr1	132000621	132000794	174	132000669	25.11	12.6201	5.22209	9.70899
chr1	132014851	132015054	204	132014985	23.02	11.0053	4.80358	8.15692
chr1	132030647	132030872	226	132030789	23.54	7.60524	3.50586	4.91101
chr1	132046449	132046721	273	132046587	52.31	30.9436	7.6162	27.3402
chr1	132116728	132116992	265	132116861	41.33	27.052	8.26081	23.5867
chr1	132121229	132121468	240	132121346	22.49	10.0692	4.62951	7.26128
chr1	132140217	132140450	234	132140349	42.9	19.4071	5.48712	16.2205
chr1	132155848	132156063	216	132155935	31.91	20.4077	7.74436	17.1807
chr1	132157366	132157693	328	132157554	64.87	42.9009	9.4098	38.8707
chr1	132162667	132162885	219	132162773	26.68	11.2515	4.61331	8.38272
chr1	132165930	132166154	225	132166045	36.62	16.8787	5.3742	13.792
chr1	132200577	132200752	176	132200620	23.54	6.41011	3.06763	3.78854
chr1	132210951	132211301	351	132211152	50.22	38.9688	10.9739	35.0869
chr1	132212122	132212453	332	132212292	65.91	53.1554	12.7749	48.7711
chr1	132233678	132233896	219	132233771	35.05	23.7764	8.15057	20.4317
chr1	132237606	132237916	311	132237745	49.7	36.0818	10.1395	32.2955
chr1	132254581	132254835	255	132254711	34	23.4701	8.23676	20.1392
chr1	132261137	132261369	233	132261235	29.82	18.0507	7.07206	14.9192
chr1	132288177	132288397	221	132288312	41.85	27.3817	8.49808	23.9095
chr1	132292920	132293204	285	132293079	47.08	32.074	8.90244	28.4322
chr1	132306265	132306495	231	132306378	26.16	14.3766	5.83864	11.3904
chr1	132331359	132331637	279	132331514	42.9	28.8254	8.87776	25.2903
chr1	132355896	132356171	276	132356037	57.54	46.9936	12.4561	42.824
chr1	132367637	132367840	204	132367778	34.53	13.3826	4.44086	10.4401
chr1	132390339	132390530	192	132390444	26.68	9.529	3.95426	6.73282
chr1	132417392	132417630	239	132417517	42.37	19.4071	5.42173	16.2205
chr1	132440985	132441191	207	132441094	24.59	12.8187	5.57944	9.90177
chr1	132469655	132469954	300	132469723	19.88	6.46191	3.47985	3.81903
chr1	132520718	132521222	505	132520876	29.3	16.0393	6.0591	12.9834
chr1	132523909	132524233	325	132524094	46.04	32.8153	9.40716	29.1427
chr1	132525890	132526118	229	132525987	35.05	22.4915	7.59107	19.1976
chr1	132594719	132594989	271	132594860	46.56	32.8153	9.51178	29.1427
chr1	132596208	132596405	198	132596323	17.26	6.25006	3.48672	3.6334
chr1	132609134	132609630	497	132609259	49.7	31.6613	8.44962	28.0314
chr1	132678220	132678482	263	132678326	30.34	12.3086	4.4774	9.40689
chr1	132758645	132758881	237	132758769	38.71	27.7223	9.34465	24.2278
chr1	132759024	132759300	277	132759171	36.1	25.5732	8.72915	22.158
chr1	132771510	132771753	244	132771642	40.28	26.5338	8.25626	23.0933
chr1	132802428	132802676	249	132802563	27.73	16.4783	6.74322	13.4128
chr1	132843743	132843999	257	132843893	28.25	17.4648	6.88267	14.3521
chr1	132935000	132935195	196	132935082	32.96	13.7817	4.85106	10.8106
chr1	132968772	132969036	265	132968903	35.05	24.4706	8.46243	21.1107
chr1	132982794	132983046	253	132982915	42.37	32.15	10.2063	28.4971
chr1	133013427	133013639	213	133013519	31.91	20.4077	7.74436	17.1807
chr1	133021463	133021704	242	133021611	15.69	6.1605	3.77437	3.54559
chr1	133039452	133039776	325	133039636	30.86	14.3451	5.31082	11.359
chr1	133046015	133046177	163	133046077	29.82	8.67725	3.42429	5.9392
chr1	133051924	133052136	213	133052037	29.3	16.2924	6.16765	13.231
chr1	133087704	133087962	259	133087825	49.17	31.4549	8.28921	27.8309
chr1	133101423	133101741	319	133101605	41.85	29.8367	9.54742	26.2746
chr1	133125719	133126003	285	133125863	31.39	20.4077	7.62126	17.1807
chr1	133146043	133146271	229	133146168	35.57	23.7764	8.26885	20.4317
chr1	133177481	133177719	239	133177598	52.31	25.1721	5.92371	21.7822
chr1	133181026	133181259	234	133181119	52.84	30.9436	7.69093	27.3402
chr1	133265463	133265651	189	133265582	24.59	11.6337	5.04183	8.75688
chr1	133306854	133307141	288	133306997	52.84	39.4255	10.7673	35.5194
chr1	133307490	133307692	203	133307577	25.63	10.5157	4.43893	7.68004
chr1	133311276	133311528	253	133311414	30.86	19.4129	7.49816	16.2205
chr1	133314449	133314716	268	133314584	43.42	33.2823	10.4525	29.589
chr1	133317247	133317424	178	133317349	19.88	9.48822	4.91308	6.69397
chr1	133318369	133318584	216	133318447	16.74	7.17565	4.17448	4.49521
chr1	133327173	133327413	241	133327275	27.73	12.0029	4.78768	9.10664
chr1	133353564	133353889	326	133353734	94.69	68.9521	11.4802	64.008
chr1	133380760	133380998	239	133380882	30.86	17.9068	6.80322	14.7775
chr1	133382077	133382357	281	133382212	57.54	45.5835	11.8793	41.4579
chr1	133385472	133385841	370	133385673	69.05	56.4942	12.8158	51.9822
chr1	133517130	133517296	167	133517193	19.36	9.48822	4.78998	6.69397
chr1	133610232	133610614	383	133610421	53.36	34.8492	8.74512	31.1043
chr1	133613931	133614175	245	133614030	25.11	14.6536	6.14407	11.6482
chr1	133701909	133702106	198	133702037	23.54	9.09299	4.09017	6.3254
chr1	133716530	133716803	274	133716676	57.02	46.6838	12.2176	42.5203
chr1	133736286	133736548	263	133736441	43.42	28.6272	8.48036	25.1109
chr1	133896398	133896610	213	133896496	36.1	21.7231	7.08214	18.4519
chr1	133911485	133911718	234	133911582	51.27	33.6887	8.71119	29.9855
chr1	133936278	133936446	169	133936378	19.88	8.83674	4.58538	6.07661
chr1	134036554	134036802	249	134036714	33.48	21.4292	7.65469	18.1656
chr1	134046039	134046219	181	134046138	27.73	7.53378	3.19179	4.84436
chr1	134048819	134049094	276	134048954	48.13	39.023	11.5325	35.1377
chr1	134053297	134053505	209	134053410	33.48	18.9314	6.58277	15.764
chr1	134106835	134107094	260	134106955	39.24	25.522	8.04701	22.1186
chr1	134120228	134120488	261	134120372	40.8	29.9153	9.83704	26.3415
chr1	134122289	134122477	189	134122398	30.34	19.3746	7.35722	16.199
chr1	134151685	134151969	285	134151831	44.47	30.6829	9.09328	27.0856
chr1	134154689	134154935	247	134154844	19.88	7.99138	4.17582	5.26931
chr1	134196517	134196803	287	134196661	52.31	30.9436	7.6162	27.3402
chr1	134202107	134202358	252	134202234	34	13.3826	4.37546	10.4401
chr1	134244248	134244550	303	134244407	65.91	43.943	9.55927	39.8761
chr1	134281690	134281865	176	134281746	24.06	12.0093	5.10264	9.11238
chr1	134291005	134291256	252	134291144	40.28	26.5338	8.25626	23.0933
chr1	134331970	134332195	226	134332087	40.8	22.9833	6.96741	19.6707
chr1	134339884	134340055	172	134339972	18.83	8.53649	4.58541	5.80177
chr1	134399774	134399997	224	134399875	34	23.4701	8.23676	20.1392
chr1	134435445	134435673	229	134435579	28.25	17.4648	6.88267	14.3521
chr1	134494965	134495282	318	134495154	36.62	17.9618	5.75044	14.8317
chr1	134518691	134518924	234	134518792	43.94	32.1127	10.0501	28.4691
chr1	134524523	134524717	195	134524633	28.77	17.4648	7.00576	14.3521
chr1	134636789	134636986	198	134636898	18.31	8.69515	4.54378	5.94227
chr1	134638584	134638835	252	134638702	24.59	13.7482	6.02097	10.7798
chr1	134641588	134641843	256	134641718	40.8	29.9153	9.83704	26.3415
chr1	134704953	134705264	312	134705104	57.02	36.9419	8.65348	33.1246
chr1	134741502	134741764	263	134741633	27.2	10.202	4.029	7.39078
chr1	134745735	134745984	250	134745866	33.48	12.6807	4.31007	9.76855
chr1	134854425	134854641	217	134854509	24.06	13.7482	5.89787	10.7798
chr1	134955910	134956089	180	134956008	18.83	8.67324	4.65559	5.93567
chr1	134989451	134989665	215	134989564	36.62	22.5515	7.52388	19.2524
chr1	135023695	135023919	225	135023794	33.48	22.0639	7.94209	18.7853
chr1	135030205	135030418	214	135030297	24.06	13.7482	5.89787	10.7798
chr1	135063048	135063267	220	135063140	24.59	12.4038	5.38793	9.5
chr1	135064637	135064851	215	135064731	23.02	12.8597	5.65167	9.92765
chr1	135105975	135106322	348	135106160	64.35	53.0001	12.876	48.6192
chr1	135108687	135108933	247	135108840	54.41	29.6055	6.92574	26.0551
chr1	135110129	135110411	283	135110263	61.21	44.8494	10.5614	40.7598
chr1	135112715	135113061	347	135112857	80.04	60.3058	11.5771	55.6632
chr1	135130448	135130621	174	135130539	23.02	11.4241	4.98897	8.55259
chr1	135132479	135132768	290	135132617	57.54	35.7977	8.36353	32.0205
chr1	135136560	135136856	297	135136721	62.78	53.0809	13.5691	48.6979
chr1	135154417	135154725	309	135154575	65.39	54.21	13.0821	49.784
chr1	135172016	135172247	232	135172132	26.68	15.5752	6.51337	12.5327
chr1	135256339	135256623	285	135256492	49.7	34.1777	9.38673	30.4597
chr1	135259140	135259411	272	135259291	32.96	13.7817	4.85106	10.8106
chr1	135368274	135368566	293	135368412	44.99	30.6829	9.1979	27.0856
chr1	135430455	135430722	268	135430569	33.48	16.81	5.74676	13.7257
chr1	135452402	135452586	185	135452511	27.2	14.5333	5.74165	11.5448
chr1	135461213	135461417	205	135461305	35.05	23.3772	7.97425	20.0591
chr1	135540370	135540687	318	135540523	56.5	48.819	13.53	44.5812
chr1	135544820	135545011	192	135544915	30.34	19.2543	7.30135	16.0831
chr1	135670520	135670777	258	135670651	50.22	32.6708	8.53681	29.0054
chr1	135671472	135671653	182	135671549	26.16	14.2859	5.79801	11.3074
chr1	135675873	135676143	271	135676000	52.84	27.8207	6.72957	24.3232
chr1	135697515	135697706	192	135697696	16.74	3.75727	2.53433	1.30165
chr1	135699422	135699676	255	135699558	47.08	23.5026	6.01026	20.1694
chr1	135700707	135700963	257	135700830	43.42	25.7904	7.40335	22.3688
chr1	135704415	135704610	196	135704515	23.54	9.09299	4.09017	6.3254
chr1	135708413	135708655	243	135708531	17.26	6.60524	3.65268	3.95549
chr1	135752913	135753320	408	135753128	94.16	100.785	22.3932	94.4639
chr1	135760302	135760545	244	135760410	31.39	17.1321	6.18328	14.0364
chr1	135781200	135781608	409	135781489	46.56	36.737	11.1911	32.93
chr1	135787885	135788173	289	135788026	39.76	28.8135	9.59085	25.2784
chr1	135788793	135789089	297	135788960	29.3	18.4318	7.12886	15.2822
chr1	135789852	135790156	305	135790008	44.47	30.6829	9.09328	27.0856
chr1	135811271	135811607	337	135811430	72.19	46.9551	9.14906	42.7859
chr1	135828992	135829252	261	135829129	22.49	10.2238	4.69895	7.4105
chr1	135847174	135847538	365	135847301	38.19	12.8929	3.91888	9.95987
chr1	135850809	135851011	203	135850885	23.02	10.5014	4.58532	7.66881
chr1	135865626	135865846	221	135865731	51.79	28.843	7.17551	25.3076
chr1	135882788	135883042	255	135882928	52.84	27.8207	6.72957	24.3232
chr1	135944904	135945142	239	135945005	38.71	16.3077	4.96399	13.2452
chr1	135945671	135946022	352	135945871	52.84	27.8207	6.72957	24.3232
chr1	135958590	135958770	181	135958728	20.4	8.71601	4.28044	5.9584
chr1	136045820	136046148	329	136045944	47.08	29.6682	8.01368	26.1083
chr1	136051544	136051760	217	136051657	37.14	20.2698	6.35708	17.0574
chr1	136076219	136076416	198	136076299	34	20.6283	7.00074	17.3942
chr1	136116272	136116450	179	136116314	26.68	13.452	5.53597	10.5046
chr1	136159914	136160160	247	136160031	47.08	26.1976	6.83858	22.7678
chr1	136170248	136170454	207	136170338	32.43	18.2694	6.48391	15.1349
chr1	136175271	136175546	276	136175398	33.48	18.9314	6.58277	15.764
chr1	136212859	136213163	305	136213026	41.85	31.0275	10.0832	27.4118
chr1	136427544	136427721	178	136427648	18.83	8.69515	4.66688	5.94227
chr1	136446136	136446387	252	136446252	29.82	18.4318	7.25196	15.2822
chr1	136503012	136503260	249	136503121	30.86	19.4129	7.49816	16.2205
chr1	136521431	136521660	230	136521544	29.82	15.3859	5.88366	12.3613
chr1	136524971	136525279	309	136525130	66.44	57.7132	14.2005	53.1666
chr1	136527216	136527502	287	136527321	31.39	11.3145	4.0485	8.44368
chr1	136537011	136537234	224	136537148	27.2	14.2995	5.64059	11.3168
chr1	136550936	136551198	263	136551074	55.45	42.8421	11.2904	38.8157
chr1	136556712	136556908	197	136556816	26.16	14.1074	5.7184	11.1317
chr1	136624772	136624975	204	136624927	22.49	9.13898	4.22264	6.37024
chr1	136710288	136710498	211	136710382	28.77	17.4648	7.00576	14.3521
chr1	136726203	136726457	255	136726309	29.82	18.4318	7.25196	15.2822
chr1	136739570	136739875	306	136739717	54.41	46.3377	13.0376	42.184
chr1	136749253	136749490	238	136749368	43.42	27.9751	8.22442	24.4751
chr1	136758788	136759504	717	136758925	58.59	46.3277	11.9182	42.1821
chr1	136773821	136774022	202	136773948	22.49	11.9887	5.52857	9.09645
chr1	136856186	136856427	242	136856292	35.05	24.5157	8.48295	21.1428
chr1	136866817	136866989	173	136866908	23.54	12.8597	5.77477	9.92765
chr1	137003948	137004157	210	137004026	25.11	14.6536	6.14407	11.6482
chr1	137225552	137225787	236	137225661	35.05	18.5163	6.00833	15.3605
chr1	137226553	137226966	414	137226669	29.82	18.4318	7.25196	15.2822
chr1	137323989	137324197	209	137324086	32.43	18.7537	6.68686	15.59
chr1	137334234	137334427	194	137334340	20.4	10.3021	5.03618	7.47297
chr1	138044669	138044831	163	138044755	17.79	7.92392	4.42068	5.20645
chr1	138085898	138086060	163	138085980	20.93	10.3021	5.15928	7.47297
chr1	138119974	138120229	256	138120069	34.53	17.6571	5.92114	14.5383
chr1	138619180	138619399	220	138619312	25.63	12.6201	5.32671	9.70899
chr1	138620145	138620322	178	138620207	18.31	8.69515	4.54378	5.94227
chr1	138752421	138752665	245	138752550	31.39	17.8356	6.47761	14.7077
chr1	139156498	139156678	181	139156580	22.49	11.9887	5.52857	9.09645
chr1	139267934	139268142	209	139268049	29.3	18.4318	7.12886	15.2822
chr1	139429434	139429628	195	139429561	17.26	6.60524	3.65268	3.95549
chr1	139438499	139438698	200	139438568	23.54	12.8597	5.77477	9.92765
chr1	139454612	139454791	180	139454711	15.69	6.1605	3.77437	3.54559
chr1	139480304	139480518	215	139480420	22.49	8.40735	3.91579	5.67448
chr1	141961851	141962016	166	141961956	20.4	10.3021	5.03618	7.47297
chr1	142742402	142742624	223	142742499	31.91	20.4077	7.74436	17.1807
chr1	143263814	143264004	191	143263907	18.83	7.28745	3.96656	4.60189
chr1	143702727	143703073	347	143702911	85.27	80.3239	17.2542	74.9518
chr1	143731001	143731233	233	143731119	33.48	22.4366	8.11366	19.1435
chr1	143732649	143732874	226	143732732	24.06	13.7482	5.89787	10.7798
chr1	143776978	143777347	370	143777161	72.72	53.7357	11.2681	49.3285
chr1	143788877	143789147	271	143789011	39.24	28.8135	9.46775	25.2784
chr1	143813937	143814256	320	143814122	50.22	26.0681	6.40261	22.6405
chr1	144179650	144179854	205	144179752	28.25	15.1622	5.84985	12.142
chr1	144406682	144406944	263	144406807	43.94	22.7298	6.42046	19.4245
chr1	147223296	147223498	203	147223418	24.06	13.7482	5.89787	10.7798
chr1	149856749	149857016	268	149856910	37.14	23.5306	7.6285	20.1925
chr1	149858794	149858978	185	149858915	18.83	8.69515	4.66688	5.94227
chr1	150257732	150257894	163	150257823	19.88	9.48822	4.91308	6.69397
chr1	150266649	150266819	171	150266747	17.79	7.92392	4.42068	5.20645
chr1	150307734	150307910	177	150307791	23.02	12.8597	5.65167	9.92765
chr1	150392761	150393385	625	150393102	63.3	46.5061	10.7165	42.346
chr1	150470766	150470960	195	150470853	21.97	11.1359	5.40548	8.27152
chr1	150556724	150556919	196	150556815	21.45	11.1359	5.28238	8.27152
chr1	150591337	150591545	209	150591455	27.73	16.5125	6.75957	13.4345
chr1	150632600	150632783	184	150632711	30.86	14.3451	5.31082	11.359
chr1	150849684	150849860	177	150849770	22.49	11.9887	5.52857	9.09645
chr1	150993737	150994007	271	150993857	31.91	13.0386	4.7016	10.1024
chr1	151009520	151009762	243	151009647	30.34	16.9306	6.26835	13.8386
chr1	151011072	151011322	251	151011213	39.24	19.323	5.74786	16.1489
chr1	151035044	151035275	232	151035164	23.54	12.8597	5.77477	9.92765
chr1	151078959	151079225	267	151079082	40.8	29.8633	9.81325	26.2999
chr1	151103066	151103250	185	151103178	21.97	9.46042	4.59433	6.68191
chr1	151345209	151345428	220	151345338	25.11	14.1391	5.90333	11.1622
chr1	151353025	151353244	220	151353126	23.54	11.0053	4.90821	8.15692
chr1	151377435	151377637	203	151377531	24.06	11.8043	5.01283	8.92114
chr1	151390159	151390322	164	151390213	18.31	8.69515	4.54378	5.94227
chr1	151461329	151461563	235	151461445	28.25	17.4648	6.88267	14.3521
chr1	151497057	151497372	316	151497203	60.16	53.8711	14.3917	49.4549
chr1	151564410	151564712	303	151564553	69.58	65.6404	16.6075	60.8121
chr1	151632688	151632853	166	151632802	18.31	8.69515	4.54378	5.94227
chr1	151648228	151648394	167	151648332	18.83	8.69515	4.66688	5.94227
chr1	151702852	151703049	198	151702945	29.3	16.0393	6.0591	12.9834
chr1	151706158	151706465	308	151706304	41.85	23.9089	7.14179	20.559
chr1	151716527	151716689	163	151716550	19.88	6.46191	3.47985	3.81903
chr1	151755052	151755309	258	151755207	22.49	9.74472	4.48544	6.94556
chr1	151767111	151767344	234	151767212	28.25	15.1622	5.84985	12.142
chr1	151820554	151820729	176	151820640	22.49	11.9887	5.52857	9.09645
chr1	151846447	151846739	293	151846597	53.36	45.1087	12.7914	41.0012
chr1	151861389	151861672	284	151861534	47.08	35.1396	10.1247	31.3859
chr1	152186668	152186852	185	152186747	22.49	11.9887	5.52857	9.09645
chr1	152280114	152280330	217	152280243	28.25	17.4648	6.88267	14.3521
chr1	152313403	152313855	453	152313720	39.24	28.8135	9.46775	25.2784
chr1	152369288	152369508	221	152369382	24.59	13.7482	6.02097	10.7798
chr1	152511273	152511598	326	152511452	51.27	38.3027	10.4534	34.435
chr1	152520848	152521111	264	152520968	33.48	19.6848	6.89611	16.4871
chr1	152678537	152678735	199	152678622	21.97	9.46042	4.59433	6.68191
chr1	152766349	152766547	199	152766431	23.02	9.09299	4.00298	6.3254
chr1	152768215	152768496	282	152768344	34	23.4701	8.23676	20.1392
chr1	152779091	152779385	295	152779235	71.67	55.6018	12.1116	51.1239
chr1	152790202	152790609	408	152790342	43.42	33.2823	10.4525	29.589
chr1	152815174	152815467	294	152815318	37.67	24.5592	8.16989	21.1813
chr1	152904657	152904819	163	152904744	20.93	8.71601	4.38507	5.9584
chr1	153035565	153035802	238	153035670	37.14	25.1589	8.31716	21.77
chr1	153040228	153040445	218	153040333	30.86	17.1932	6.48715	14.0964
chr1	153066434	153066614	181	153066518	23.02	11.9726	5.23722	9.08723
chr1	153083318	153083481	164	153083384	27.73	10.977	4.39103	8.13315
chr1	153092304	153092519	216	153092436	40.8	20.1593	5.97206	16.953
chr1	153101588	153101834	247	153101711	37.67	13.7765	4.29618	10.8074
chr1	153115374	153115595	222	153115457	26.68	15.5752	6.51337	12.5327
chr1	153386785	153387067	283	153386936	61.73	52.644	13.6785	48.2699
chr1	153401853	153402128	276	153401997	62.25	56.4399	14.8841	51.9297
chr1	153451355	153451559	205	153451433	35.57	8.70635	3.04776	5.95331
chr1	153480485	153480724	240	153480616	38.71	27.7223	9.34465	24.2278
chr1	153510756	153510971	216	153510854	21.97	11.1359	5.40548	8.27152
chr1	153550874	153551097	224	153550976	26.68	15.5752	6.51337	12.5327
chr1	153556989	153557236	248	153557100	30.86	19.2543	7.42322	16.0831
chr1	153559347	153559564	218	153559473	30.34	19.4129	7.37506	16.2205
chr1	153563762	153563979	218	153563850	26.16	15.5752	6.39027	12.5327
chr1	153742516	153742707	192	153742611	23.02	12.39	5.43023	9.48694
chr1	153749310	153749541	232	153749437	28.77	15.1622	5.95447	12.142
chr1	153807431	153807713	283	153807579	29.82	18.4318	7.25196	15.2822
chr1	153847006	153847229	224	153847090	21.97	11.1359	5.40548	8.27152
chr1	153899745	153899935	191	153899839	23.02	11.0053	4.80358	8.15692
chr1	154032623	154032853	231	154032717	28.77	17.4293	6.98882	14.3287
chr1	154076786	154076975	190	154076861	18.31	8.69515	4.54378	5.94227
chr1	154118099	154118341	243	154118213	24.59	11.8043	5.11746	8.92114
chr1	154118719	154118947	229	154118839	32.96	21.4157	7.99056	18.1525
chr1	154181075	154181272	198	154181155	25.63	14.6536	6.26717	11.6482
chr1	154190344	154190528	185	154190428	26.68	8.13604	3.45998	5.41029
chr1	154238993	154239160	168	154239071	18.31	8.69515	4.54378	5.94227
chr1	154281478	154281715	238	154281608	42.9	28.5884	8.7794	25.0732
chr1	154729676	154729910	235	154729792	32.43	21.4157	7.86746	18.1525
chr1	154786234	154786577	344	154786411	51.27	41.5751	11.8171	37.5944
chr1	154788160	154788376	217	154788254	21.45	11.1359	5.28238	8.27152
chr1	154796778	154796979	202	154796851	23.02	10.8427	4.73259	8.00225
chr1	155006589	155006889	301	155006739	68.53	64.3068	16.3613	59.5216
chr1	155025880	155026049	170	155025980	24.06	9.79599	4.17736	6.99341
chr1	155048978	155049271	294	155049112	47.08	37.907	11.3142	34.0531
chr1	155140227	155140391	165	155140292	18.31	8.69515	4.54378	5.94227
chr1	155218271	155218522	252	155218395	35.05	21.584	7.20999	18.3144
chr1	155224236	155224526	291	155224373	66.96	44.9915	9.70873	40.8942
chr1	155281582	155281797	216	155281661	29.82	8.67725	3.42429	5.9392
chr1	155457629	155457829	201	155457711	28.77	15.1622	5.95447	12.142
chr1	155516690	155516915	226	155516792	38.19	27.7223	9.22155	24.2278
chr1	155564829	155565067	239	155564968	42.37	28.5884	8.67477	25.0732
chr1	155568203	155568471	269	155568351	31.39	20.4077	7.62126	17.1807
chr1	155575358	155575553	196	155575471	21.45	11.1359	5.28238	8.27152
chr1	155576493	155576709	217	155576603	17.79	7.92392	4.42068	5.20645
chr1	155614521	155614734	214	155614626	23.54	11.0053	4.90821	8.15692
chr1	155676784	155676974	191	155676865	19.88	9.48822	4.91308	6.69397
chr1	155784869	155785190	322	155785028	37.67	26.6421	9.09845	23.1881
chr1	155791970	155792164	195	155792060	22.49	11.9887	5.52857	9.09645
chr1	155889297	155889471	175	155889376	20.4	10.3021	5.03618	7.47297
chr1	156036371	156036757	387	156036605	56.5	46.5247	12.5378	42.3637
chr1	156040046	156040346	301	156040177	35.05	21.584	7.20999	18.3144
chr1	156043121	156043327	207	156043221	25.11	14.6536	6.14407	11.6482
chr1	156085898	156086070	173	156085999	25.63	12.4415	5.24799	9.5363
chr1	156111167	156111413	247	156111292	46.56	28.4921	7.85708	24.983
chr1	156229495	156229768	274	156229628	51.27	38.3027	10.4534	34.435
chr1	156241175	156241365	191	156241273	21.45	9.46042	4.4897	6.68191
chr1	156241800	156242071	272	156241922	37.67	26.6421	9.09845	23.1881
chr1	156263362	156263625	264	156263482	51.79	26.9403	6.59878	23.4764
chr1	156381332	156381502	171	156381428	19.88	6.46191	3.47985	3.81903
chr1	156492319	156492485	167	156492406	17.79	7.92392	4.42068	5.20645
chr1	156566216	156566488	273	156566354	53.36	45.1087	12.7914	41.0012
chr1	156626807	156627036	230	156626922	28.25	17.4648	6.88267	14.3521
chr1	156631037	156631275	239	156631141	36.62	19.3873	6.2699	16.2081
chr1	156676247	156676547	301	156676396	57.02	50.071	13.6531	45.7874
chr1	156719031	156719221	191	156719128	25.11	12.8347	5.31564	9.91631
chr1	156730857	156731131	275	156731010	44.47	34.4244	10.6987	30.6919
chr1	156741895	156742191	297	156742050	47.08	33.8953	9.61641	30.1809
chr1	156752401	156752680	280	156752530	53.88	45.1087	12.9145	41.0012
chr1	157076292	157076626	335	157076477	77.42	56.9297	11.2034	52.403
chr1	157077126	157077455	330	157077291	76.9	68.5176	15.5801	63.5837
chr1	157079371	157079652	282	157079503	54.93	36.7913	9.32151	32.9776
chr1	157081580	157081807	228	157081666	19.88	7.99138	4.17582	5.26931
chr1	157082062	157082322	261	157082189	37.67	26.6421	9.09845	23.1881
chr1	157086185	157086438	254	157086301	42.9	32.15	10.3294	28.4971
chr1	157286701	157286890	190	157286756	25.63	14.6536	6.26717	11.6482
chr1	157446434	157446681	248	157446557	25.63	12.6201	5.32671	9.70899
chr1	157458357	157458625	269	157458493	64.87	59.036	15.4996	54.4394
chr1	157536528	157536796	269	157536673	42.37	19.4071	5.42173	16.2205
chr1	157537732	157537920	189	157537830	22.49	11.9887	5.52857	9.09645
chr1	157553095	157553364	270	157553230	38.71	18.4972	5.67313	15.345
chr1	157558246	157558487	242	157558368	26.16	15.5752	6.39027	12.5327
chr1	157560644	157560951	308	157560789	45.51	31.7444	9.30253	28.1108
chr1	157745714	157745921	208	157745791	24.59	13.7482	6.02097	10.7798
chr1	157758454	157758619	166	157758543	20.4	10.3021	5.03618	7.47297
chr1	158057041	158057232	192	158057126	26.16	15.5752	6.39027	12.5327
chr1	158214832	158215044	213	158214913	28.77	17.4648	7.00576	14.3521
chr1	158597105	158597386	282	158597253	43.42	33.2823	10.4525	29.589
chr1	158598103	158598334	232	158598225	30.86	19.4129	7.49816	16.2205
chr1	158670280	158670492	213	158670409	31.39	20.4077	7.62126	17.1807
chr1	158844714	158844876	163	158844766	17.79	7.92392	4.42068	5.20645
chr1	158953639	158953822	184	158953730	20.93	10.3021	5.15928	7.47297
chr1	159135412	159135612	201	159135511	31.91	20.4077	7.74436	17.1807
chr1	159390092	159390360	269	159390223	51.79	38.3027	10.5581	34.435
chr1	159396494	159396704	211	159396618	24.06	13.7482	5.89787	10.7798
chr1	159783944	159784184	241	159784054	32.43	18.7537	6.68686	15.59
chr1	159911102	159911275	174	159911187	19.88	7.99138	4.17582	5.26931
chr1	160062088	160062341	254	160062183	38.71	18.4972	5.67313	15.345
chr1	160081129	160081404	276	160081278	54.41	46.3377	13.0376	42.184
chr1	160184614	160184810	197	160184724	24.59	13.7482	6.02097	10.7798
chr1	160194837	160195293	457	160194987	53.36	35.7491	9.05994	31.9757
chr1	160213206	160213438	233	160213329	40.8	15.8809	4.64494	12.8339
chr1	160316306	160316515	210	160316401	20.4	10.3021	5.03618	7.47297
chr1	160561463	160561658	196	160561554	31.39	20.4077	7.62126	17.1807
chr1	160758293	160758556	264	160758428	41.33	31.0275	9.96014	27.4118
chr1	160922053	160922244	192	160922150	22.49	11.9887	5.52857	9.09645
chr1	160934084	160934419	336	160934342	19.36	9.48822	4.78998	6.69397
chr1	160989398	160989655	258	160989546	24.59	13.7482	6.02097	10.7798
chr1	161140140	161140315	176	161140243	27.73	12.0029	4.78768	9.10664
chr1	161170760	161171058	299	161170901	69.05	43.9166	8.75671	39.853
chr1	161180793	161180986	194	161180883	31.39	18.6309	6.81997	15.472
chr1	161214538	161214749	212	161214628	31.91	17.6089	6.48496	14.4935
chr1	161286766	161287016	251	161286915	29.3	18.4318	7.12886	15.2822
chr1	161400240	161400402	163	161400313	18.31	8.69515	4.54378	5.94227
chr1	161649501	161649663	163	161649589	19.36	9.48822	4.78998	6.69397
chr1	161687637	161687824	188	161687767	21.97	11.1359	5.40548	8.27152
chr1	161748182	161748462	281	161748314	48.65	30.6604	8.27524	27.0677
chr1	161968945	161969294	350	161969101	59.11	47.5043	12.0228	43.3163
chr1	161976477	161976734	258	161976582	29.82	13.5501	5.13644	10.5987
chr1	162287023	162287195	173	162287123	26.68	11.2515	4.61331	8.38272
chr1	162313727	162313910	184	162313798	24.06	13.7482	5.89787	10.7798
chr1	162358139	162358330	192	162358230	23.02	9.09299	4.00298	6.3254
chr1	162359321	162359551	231	162359434	32.96	21.4157	7.99056	18.1525
chr1	162531727	162531901	175	162531780	24.59	6.96909	3.19841	4.31326
chr1	162548513	162548698	186	162548569	16.22	5.94584	3.44343	3.33477
chr1	162549925	162550110	186	162550002	17.26	7.92392	4.29758	5.20645
chr1	162620572	162620787	216	162620673	26.16	15.5752	6.39027	12.5327
chr1	162646400	162646575	176	162646503	22.49	11.9613	5.5152	9.07664
chr1	162665196	162665420	225	162665322	37.14	26.6421	8.97535	23.1881
chr1	162740584	162740764	181	162740658	25.11	10.5157	4.35174	7.68004
chr1	162880061	162880288	228	162880171	26.68	15.5752	6.51337	12.5327
chr1	162895960	162896138	179	162896053	18.83	8.69515	4.66688	5.94227
chr1	163070606	163070780	175	163070715	20.93	10.3021	5.15928	7.47297
chr1	163150494	163150750	257	163150621	27.2	16.5125	6.63647	13.4345
chr1	163345043	163345234	192	163345127	19.36	9.48822	4.78998	6.69397
chr1	163779314	163779604	291	163779472	40.28	26.2347	8.13425	22.8039
chr1	163910426	163910650	225	163910565	17.79	7.92392	4.42068	5.20645
chr1	164009347	164009519	173	164009446	20.93	10.3021	5.15928	7.47297
chr1	164027521	164027696	176	164027601	18.83	7.28745	3.96656	4.60189
chr1	164138723	164139121	399	164138859	47.61	37.907	11.4373	34.0531
chr1	164184657	164184835	179	164184763	21.97	10.3337	5.00908	7.50377
chr1	164315330	164315653	324	164315501	53.88	45.1087	12.9145	41.0012
chr1	164316738	164317002	265	164316876	36.62	22.2847	7.41268	18.999
chr1	164342258	164342493	236	164342363	30.34	14.3451	5.22363	11.359
chr1	164366757	164367022	266	164366916	30.86	19.4129	7.49816	16.2205
chr1	164455659	164455859	201	164455756	19.36	9.48822	4.78998	6.69397
chr1	164603582	164603765	184	164603639	23.02	12.8597	5.65167	9.92765
chr1	164745036	164745243	208	164745138	26.16	15.5752	6.39027	12.5327
chr1	164870757	164870961	205	164870857	22.49	11.9887	5.52857	9.09645
chr1	164905129	164905396	268	164905253	50.22	39.4319	11.169	35.5246
chr1	164999574	164999854	281	164999729	39.24	22.068	6.70584	18.786
chr1	165120458	165120681	224	165120561	27.73	16.5125	6.75957	13.4345
chr1	165132592	165132839	248	165132699	39.24	26.5417	8.47232	23.1005
chr1	165194335	165194545	211	165194399	12.56	4.42559	3.18198	1.92497
chr1	165252109	165252358	250	165252215	36.62	22.5515	7.52388	19.2524
chr1	165289918	165290144	227	165290023	35.05	21.584	7.20999	18.3144
chr1	165320623	165320894	272	165320762	42.9	32.0952	10.3045	28.4522
chr1	165460960	165461287	328	165461174	27.73	10.202	4.10373	7.39078
chr1	165583587	165583846	260	165583706	53.88	41.0407	11.1732	37.0783
chr1	165634501	165634708	208	165634599	38.71	16.3077	4.96399	13.2452
chr1	165655099	165655319	221	165655195	32.43	20.1457	7.29052	16.9417
chr1	165658678	165658918	241	165658801	42.37	28.5884	8.67477	25.0732
chr1	165660831	165661028	198	165660912	24.06	13.2561	5.66678	10.3167
chr1	165679311	165679711	401	165679454	44.99	34.4244	10.8218	30.6919
chr1	165736216	165736480	265	165736341	50.74	26.0681	6.468	22.6405
chr1	165771609	165771942	334	165771754	61.21	49.9199	12.4575	45.6478
chr1	165775564	165775830	267	165775715	31.39	11.3145	4.0485	8.44368
chr1	165780532	165780847	316	165780679	51.27	38.3027	10.4534	34.435
chr1	165853755	165854061	307	165853916	54.93	44.8526	12.5068	40.7629
chr1	165967129	165967315	187	165967197	18.31	8.69515	4.54378	5.94227
chr1	166002600	166002911	312	166002749	57.02	45.1584	11.6043	41.0453
chr1	166103214	166103519	306	166103393	35.05	23.3119	7.9456	19.9945
chr1	166123119	166123345	227	166123223	37.67	20.2698	6.44427	17.0574
chr1	166153432	166153729	298	166153577	55.45	47.5745	13.2838	43.3793
chr1	166154240	166154495	256	166154368	45.51	21.8364	5.81408	18.5633
chr1	166160679	166160906	228	166160822	32.96	21.31	7.94085	18.0607
chr1	166254031	166254202	172	166254112	25.11	12.4415	5.14491	9.5363
chr1	166319293	166319457	165	166319364	25.11	13.2475	5.49809	10.3089
chr1	166360253	166360456	204	166360366	25.63	12.6201	5.32671	9.70899
chr1	166821213	166821438	226	166821328	31.39	20.4077	7.62126	17.1807
chr1	167002606	167002810	205	167002682	26.68	11.2515	4.61331	8.38272
chr1	167212379	167212699	321	167212477	27.2	16.5125	6.63647	13.4345
chr1	167220634	167220837	204	167220711	34	13.3826	4.37546	10.4401
chr1	167231617	167231788	172	167231702	21.97	10.8678	5.27138	8.02702
chr1	167306528	167306767	240	167306635	46.04	32.468	9.26813	28.8086
chr1	167337515	167337732	218	167337641	33.48	22.4366	8.11366	19.1435
chr1	167342909	167343143	235	167343033	30.86	16.9306	6.37298	13.8386
chr1	167369979	167370248	270	167370124	53.36	40.5565	10.8719	36.6105
chr1	167394288	167394531	244	167394402	41.33	21.0061	6.0468	17.7651
chr1	167414892	167415160	269	167415008	38.71	27.7223	9.34465	24.2278
chr1	167446573	167446761	189	167446682	20.4	9.89956	4.83885	7.09457
chr1	167637070	167637341	272	167637213	39.76	19.323	5.8226	16.1489
chr1	167638123	167638410	288	167638271	50.74	29.0576	7.392	25.517
chr1	167644929	167645269	341	167645110	61.73	55.152	14.761	50.6895
chr1	167669838	167670128	291	167669981	58.59	41.0365	9.93183	37.0748
chr1	167782277	167782457	181	167782351	27.2	10.202	4.029	7.39078
chr1	167872051	167872257	207	167872169	23.02	10.8427	4.73259	8.00225
chr1	167888973	167889143	171	167889042	19.88	9.48822	4.91308	6.69397
chr1	167896385	167896589	205	167896507	25.63	14.6536	6.26717	11.6482
chr1	167915336	167915553	218	167915454	28.77	17.4648	7.00576	14.3521
chr1	167928028	167928229	202	167928103	23.54	12.8597	5.77477	9.92765
chr1	167929898	167930262	365	167930147	22.49	11.9887	5.52857	9.09645
chr1	167932154	167932413	260	167932286	27.73	16.5125	6.75957	13.4345
chr1	167938228	167938519	292	167938383	34	23.4701	8.23676	20.1392
chr1	167942037	167942213	177	167942117	20.93	10.3021	5.15928	7.47297
chr1	168214192	168214481	290	168214332	38.71	27.7223	9.34465	24.2278
chr1	168322978	168323195	218	168323103	25.11	14.6536	6.14407	11.6482
chr1	168376456	168376648	193	168376572	24.06	9.79599	4.17736	6.99341
chr1	169459490	169459666	177	169459595	27.2	10.202	4.029	7.39078
chr1	169517512	169518300	789	169517633	28.25	17.4648	6.88267	14.3521
chr1	169674252	169674414	163	169674317	17.79	7.92392	4.42068	5.20645
chr1	169918083	169918327	245	169918198	42.37	28.5884	8.67477	25.0732
chr1	169919290	169919515	226	169919403	25.63	10.5157	4.43893	7.68004
chr1	169921662	169921868	207	169921756	30.86	14.3451	5.31082	11.359
chr1	169934438	169934645	208	169934524	20.93	10.3021	5.15928	7.47297
chr1	169939487	169939674	188	169939565	24.59	13.7482	6.02097	10.7798
chr1	169950716	169950920	205	169950805	24.06	13.7482	5.89787	10.7798
chr1	170136421	170136686	266	170136569	31.39	20.4077	7.62126	17.1807
chr1	170175030	170175207	178	170175114	28.77	9.36461	3.72155	6.59097
chr1	170200474	170200645	172	170200559	20.93	10.3021	5.15928	7.47297
chr1	170218549	170218784	236	170218672	20.4	10.3021	5.03618	7.47297
chr1	170292585	170292781	197	170292692	17.26	5.26629	3.0439	2.70248
chr1	170613317	170613550	234	170613421	24.06	13.2561	5.66678	10.3167
chr1	170632449	170632730	282	170632591	38.19	27.7223	9.22155	24.2278
chr1	170777791	170777989	199	170777878	20.93	10.3021	5.15928	7.47297
chr1	170885313	170885637	325	170885509	47.08	37.907	11.3142	34.0531
chr1	170895363	170895541	179	170895441	18.83	8.69515	4.66688	5.94227
chr1	170901684	170901890	207	170901768	26.68	14.5607	6.03572	11.5698
chr1	170992678	170992917	240	170992822	31.39	20.4077	7.62126	17.1807
chr1	170996848	170997079	232	170996977	35.57	21.584	7.31462	18.3144
chr1	171006942	171007234	293	171007093	43.42	33.2823	10.4525	29.589
chr1	171039263	171039454	192	171039367	28.25	17.4648	6.88267	14.3521
chr1	171064484	171064739	256	171064612	85.27	12.5734	2.39641	9.66673
chr1	171070334	171070591	258	171070463	93.64	45.5064	6.51394	41.3819
chr1	171077962	171078184	223	171078085	78.99	25.4922	4.21017	22.0942
chr1	171110980	171111301	322	171111134	52.84	43.8877	12.6683	39.8264
chr1	171139703	171139884	182	171139812	20.93	10.3021	5.15928	7.47297
chr1	171159445	171159634	190	171159543	31.91	13.0386	4.7016	10.1024
chr1	171220918	171221153	236	171221020	41.33	14.8768	4.23276	11.8686
chr1	171222629	171222848	220	171222747	17.79	7.00982	3.9559	4.35156
chr1	171238517	171238801	285	171238665	65.91	33.602	6.69149	29.903
chr1	171246965	171247297	333	171247164	57.02	41.2619	10.1312	37.2957
chr1	171257273	171257464	192	171257385	26.16	14.5607	5.92165	11.5698
chr1	171264143	171264373	231	171264250	32.43	21.4157	7.86746	18.1525
chr1	171281724	171281970	247	171281860	40.28	26.4944	8.24011	23.0588
chr1	171356059	171356280	222	171356175	28.77	15.1622	5.95447	12.142
chr1	171358507	171358748	242	171358626	24.59	11.8043	5.11746	8.92114
chr1	171361185	171361437	253	171361323	34	17.6571	5.83395	14.5383
chr1	171379983	171380303	321	171380131	52.31	34.7149	8.88557	30.9737
chr1	171385102	171385297	196	171385196	20.93	4.83877	2.74067	2.30479
chr1	171387282	171387527	246	171387412	29.3	15.3859	5.78379	12.3613
chr1	171437330	171437555	226	171437435	15.69	6.4516	3.92829	3.81182
chr1	171470267	171470578	312	171470458	32.96	21.4157	7.99056	18.1525
chr1	171479078	171479322	245	171479213	30.34	19.4129	7.37506	16.2205
chr1	171501556	171501811	256	171501674	27.73	14.2995	5.74522	11.3168
chr1	171502449	171502661	213	171502581	18.31	8.69515	4.54378	5.94227
chr1	171503312	171503585	274	171503461	48.65	27.2051	7.09306	23.7362
chr1	171564323	171564681	359	171564516	78.99	32.6995	5.38494	29.0338
chr1	171566908	171567135	228	171567012	52.84	17.5373	4.14127	14.4237
chr1	171610091	171610372	282	171610238	36.1	25.5732	8.72915	22.158
chr1	171610904	171611098	195	171610988	21.45	11.1359	5.28238	8.27152
chr1	171699090	171699344	255	171699219	22.49	11.1441	5.12315	8.27934
chr1	171815810	171816090	281	171815951	38.71	27.7223	9.34465	24.2278
chr1	171825541	171825708	168	171825628	24.59	13.7482	6.02097	10.7798
chr1	171826291	171826461	171	171826376	21.45	11.1359	5.28238	8.27152
chr1	172000779	172000979	201	172000862	27.2	14.2995	5.64059	11.3168
chr1	172012057	172012369	313	172012222	57.54	35.7977	8.36353	32.0205
chr1	172046955	172047178	224	172047055	27.2	13.696	5.3843	10.7421
chr1	172119748	172120009	262	172119899	35.57	24.5157	8.60605	21.1428
chr1	172129155	172129414	260	172129287	32.43	18.7537	6.68686	15.59
chr1	172143684	172143852	169	172143751	25.11	12.6201	5.22209	9.70899
chr1	172162074	172162277	204	172162177	18.31	7.28745	3.86194	4.60189
chr1	172188990	172189192	203	172189082	24.06	13.7482	5.89787	10.7798
chr1	172217203	172217452	250	172217310	46.04	35.66	10.5953	31.8921
chr1	172247771	172248032	262	172247925	38.19	24.5208	7.83776	21.1434
chr1	172305704	172305967	264	172305857	27.73	16.5125	6.75957	13.4345
chr1	172309713	172310414	702	172310299	58.07	33.2676	7.38348	29.5835
chr1	172324787	172325028	242	172324909	46.04	33.7878	9.80341	30.0834
chr1	172326150	172326474	325	172326314	62.78	39.4078	8.66876	35.5067
chr1	172357632	172357886	255	172357745	47.08	23.5026	6.01026	20.1694
chr1	172364716	172365015	300	172364839	40.8	22.9833	6.96741	19.6707
chr1	172368864	172369136	273	172369003	45.51	24.4923	6.64466	21.1311
chr1	172376368	172376559	192	172376453	25.11	10.5157	4.35174	7.68004
chr1	172409093	172409308	216	172409194	27.73	14.2995	5.74522	11.3168
chr1	172412243	172412592	350	172412390	44.47	30.6829	9.09328	27.0856
chr1	172481877	172482195	319	172482038	48.13	27.2051	7.01833	23.7362
chr1	172490172	172490731	560	172490599	69.58	53.2903	11.7628	48.8968
chr1	172518129	172518319	191	172518220	22.49	11.261	5.17836	8.39211
chr1	172528750	172529036	287	172528889	62.25	33.8191	7.0281	30.1134
chr1	172563250	172563519	270	172563411	37.14	17.6103	5.42491	14.4949
chr1	172594577	172594805	229	172594696	28.77	17.4648	7.00576	14.3521
chr1	172619256	172619552	297	172619408	53.36	45.0389	12.7605	40.9402
chr1	172633069	172633403	335	172633265	43.94	29.6308	8.98865	26.0758
chr1	172650576	172650807	232	172650686	25.63	14.6536	6.26717	11.6482
chr1	173323884	173324090	207	173323974	29.82	18.4318	7.25196	15.2822
chr1	173339593	173339855	263	173339716	37.14	26.6421	8.97535	23.1881
chr1	173377544	173377813	270	173377687	37.14	23.5306	7.6285	20.1925
chr1	173430105	173430288	184	173430200	17.79	7.92392	4.42068	5.20645
chr1	174169080	174169282	203	174169195	19.36	9.48822	4.78998	6.69397
chr1	174469820	174470038	219	174469952	30.34	19.4129	7.37506	16.2205
chr1	174502589	174502809	221	174502715	22.49	11.9887	5.52857	9.09645
chr1	174553716	174553901	186	174553833	30.86	16.9306	6.37298	13.8386
chr1	174595051	174595272	222	174595151	25.11	14.6536	6.14407	11.6482
chr1	174674727	174674978	252	174674872	25.63	14.6536	6.26717	11.6482
chr1	175669100	175669320	221	175669195	24.59	12.8187	5.57944	9.90177
chr1	175923954	175924131	178	175924038	21.97	11.1359	5.40548	8.27152
chr1	175936469	175936727	259	175936601	32.96	21.4157	7.99056	18.1525
chr1	176218314	176218529	216	176218395	29.3	18.4318	7.12886	15.2822
chr1	176223267	176223517	251	176223401	36.1	25.5732	8.72915	22.158
chr1	176331415	176331628	214	176331549	24.59	13.7182	6.00641	10.7632
chr1	176658779	176658959	181	176658856	22.49	10.2238	4.69895	7.4105
chr1	176699914	176700095	182	176699997	18.83	8.69515	4.66688	5.94227
chr1	176712496	176712694	199	176712607	24.59	13.7482	6.02097	10.7798
chr1	177188879	177189075	197	177188964	23.02	11.0053	4.80358	8.15692
chr1	177441970	177442165	196	177442091	28.77	10.8899	4.2532	8.04716
chr1	177620821	177621063	243	177620943	37.14	26.6421	8.97535	23.1881
chr1	177702935	177703151	217	177703023	31.39	17.8356	6.47761	14.7077
chr1	177725505	177725687	183	177725599	20.4	10.2775	5.024	7.46279
chr1	177797472	177797682	211	177797580	20.93	10.3021	5.15928	7.47297
chr1	177845915	177846167	253	177846043	42.37	32.15	10.2063	28.4971
chr1	178072852	178073108	257	178072960	37.67	26.6421	9.09845	23.1881
chr1	178146498	178146815	318	178146616	39.76	27.245	8.88752	23.775
chr1	178187365	178187605	241	178187459	28.25	9.36461	3.65615	6.59097
chr1	178187881	178188050	170	178187971	30.86	9.28653	3.54567	6.51502
chr1	178242230	178242416	187	178242338	23.54	12.8597	5.77477	9.92765
chr1	178351761	178351950	190	178351861	17.26	5.26629	3.0439	2.70248
chr1	178360916	178361083	168	178360994	21.97	9.31382	4.52643	6.5416
chr1	178449279	178449524	246	178449417	42.9	32.15	10.3294	28.4971
chr1	178463771	178464039	269	178463919	42.9	21.863	6.271	18.5873
chr1	178496910	178497173	264	178497053	32.96	21.4157	7.99056	18.1525
chr1	178530562	178530934	373	178530729	56.5	20.2058	4.42296	16.9988
chr1	178560156	178560351	196	178560243	21.45	11.1359	5.28238	8.27152
chr1	178748666	178748833	168	178748775	20.93	10.3021	5.15928	7.47297
chr1	178751806	178751968	163	178751876	19.36	9.48822	4.78998	6.69397
chr1	178960340	178960589	250	178960481	38.71	21.1635	6.61865	17.9155
chr1	179087152	179087334	183	179087244	28.77	15.1622	5.95447	12.142
chr1	179196520	179196735	216	179196587	22.49	11.9887	5.52857	9.09645
chr1	179232122	179232391	270	179232256	48.13	39.086	11.5604	35.1907
chr1	179238087	179238303	217	179238177	25.63	14.6536	6.26717	11.6482
chr1	179451286	179451543	258	179451421	30.86	19.4129	7.49816	16.2205
chr1	179476534	179476871	338	179476710	45.51	35.5761	10.9449	31.8094
chr1	179477170	179477364	195	179477276	24.06	13.7482	5.89787	10.7798
chr1	179482586	179482763	178	179482663	26.16	11.2515	4.52612	8.38272
chr1	179502699	179502915	217	179502817	24.06	13.7482	5.89787	10.7798
chr1	179506992	179507199	208	179507088	25.11	14.6536	6.14407	11.6482
chr1	179541612	179541835	224	179541717	31.91	20.4077	7.74436	17.1807
chr1	179593036	179593272	237	179593161	39.76	22.068	6.79303	18.786
chr1	179623727	179623979	253	179623858	46.56	25.3875	6.79413	21.9908
chr1	179624462	179624667	206	179624548	27.2	15.953	6.37643	12.9049
chr1	179645701	179645982	282	179645828	46.04	32.468	9.26813	28.8086
chr1	179728786	179729014	229	179728893	37.14	26.5942	8.95364	23.1515
chr1	179734493	179734763	271	179734623	61.21	30.1768	6.22067	26.5962
chr1	179735190	179735397	208	179735277	30.34	9.27005	3.48242	6.49895
chr1	179844948	179845184	237	179845067	34	17.6571	5.83395	14.5383
chr1	179847714	179848017	304	179847857	63.82	41.8655	9.26033	37.8725
chr1	179853493	179853804	312	179853631	39.24	22.068	6.70584	18.786
chr1	179859294	179859486	193	179859409	21.97	11.1359	5.40548	8.27152
chr1	179879667	179879836	170	179879710	20.4	10.3021	5.03618	7.47297
chr1	179928879	179929175	297	179929032	44.47	34.4244	10.6987	30.6919
chr1	180116628	180116846	219	180116739	33.48	22.4366	8.11366	19.1435
chr1	180182019	180182241	223	180182120	40.8	22.9833	6.96741	19.6707
chr1	180215113	180215396	284	180215258	54.93	29.6055	6.99113	26.0551
chr1	180230689	180230912	224	180230833	25.11	13.549	5.63344	10.5987
chr1	180263650	180263944	295	180263790	49.17	40.2737	11.8066	36.338
chr1	180268649	180268950	302	180268768	40.8	29.9153	9.83704	26.3415
chr1	180284200	180284384	185	180284269	23.02	10.1755	4.44693	7.36623
chr1	180387654	180387828	175	180387680	30.34	9.27005	3.48242	6.49895
chr1	180407156	180407678	523	180407309	38.19	27.4415	9.09484	23.969
chr1	180422147	180422439	293	180422294	37.67	15.5595	4.83321	12.5298
chr1	180428428	180428686	259	180428552	46.04	34.0316	9.90436	30.3153
chr1	180434203	180434461	259	180434328	37.67	17.6823	5.52366	14.5611
chr1	180474363	180474590	228	180474481	19.36	9.48822	4.78998	6.69397
chr1	180484072	180484348	277	180484201	44.47	32.7247	9.94953	29.0587
chr1	180623982	180624214	233	180624083	34	20.6283	7.00074	17.3942
chr1	180720358	180720663	306	180720509	64.87	47.6206	10.9781	43.4205
chr1	180764001	180764263	263	180764126	46.56	28.4921	7.85708	24.983
chr1	180768511	180769013	503	180768658	50.22	21.3507	5.12209	18.1002
chr1	180774736	180774988	253	180774869	42.9	31.2531	9.92471	27.6324
chr1	180777623	180777856	234	180777752	35.05	16.0864	5.15	13.0282
chr1	180811702	180811947	246	180811835	35.05	24.5157	8.48295	21.1428
chr1	180863718	180863966	249	180863851	31.91	20.4077	7.74436	17.1807
chr1	180874054	180874452	399	180874272	64.87	47.6206	10.9781	43.4205
chr1	180877573	180877773	201	180877673	26.16	13.452	5.43134	10.5046
chr1	180889883	180890153	271	180890041	44.99	18.8305	5.10995	15.6645
chr1	180919724	180920034	311	180919895	64.87	38.9764	8.23358	35.0928
chr1	180974477	180974748	272	180974596	35.05	21.3252	7.10344	18.075
chr1	180976320	180976618	299	180976481	44.99	30.1392	8.97549	26.5603
chr1	180980530	180980792	263	180980644	39.24	22.9281	7.0255	19.6193
chr1	180986787	180987024	238	180986881	32.43	21.4157	7.86746	18.1525
chr1	180987805	180988113	309	180987966	55.45	41.5379	10.7774	37.5588
chr1	181022284	181022622	339	181022444	71.67	50.9678	10.5809	46.6646
chr1	181039660	181039887	228	181039800	25.63	14.4257	6.15776	11.439
chr1	181073208	181073370	163	181073304	18.31	8.69515	4.54378	5.94227
chr1	181232764	181233021	258	181232885	34.53	22.885	8.09194	19.5771
chr1	181379702	181379985	284	181379841	53.36	35.7491	9.05994	31.9757
chr1	181445719	181445910	192	181445834	17.79	6.60524	3.75731	3.95549
chr1	181465113	181465276	164	181465192	17.79	7.92392	4.42068	5.20645
chr1	181511406	181511610	205	181511514	27.2	14.2995	5.64059	11.3168
chr1	181519211	181519429	219	181519346	27.73	16.5125	6.75957	13.4345
chr1	181545506	181545753	248	181545617	36.1	22.5515	7.41925	19.2524
chr1	181616224	181616474	251	181616351	34.53	20.6283	7.10537	17.3942
chr1	181617422	181617659	238	181617551	34	23.4701	8.23676	20.1392
chr1	181728794	181728974	181	181728890	25.63	12.6201	5.32671	9.70899
chr1	181769436	181769688	253	181769559	38.19	24.5208	7.83776	21.1434
chr1	181827644	181827906	263	181827795	31.39	20.4077	7.62126	17.1807
chr1	181828489	181828658	170	181828581	21.45	9.31382	4.42335	6.5416
chr1	181842406	181842584	179	181842464	28.25	9.36461	3.65615	6.59097
chr1	181880983	181881258	276	181881083	34	15.306	5.00053	12.2826
chr1	181881656	181881900	245	181881797	39.24	22.9281	7.0255	19.6193
chr1	181888792	181889210	419	181888983	102.53	112.674	24.3627	105.411
chr1	181921544	181921719	176	181921637	17.79	7.92392	4.42068	5.20645
chr1	182115280	182115553	274	182115439	44.99	32.5608	9.99272	28.9009
chr1	182115750	182115997	248	182115893	33.48	21.3675	7.62709	18.1167
chr1	182124453	182124882	430	182124660	101.49	78.7924	12.811	73.4786
chr1	182130874	182131156	283	182131009	44.99	34.4244	10.8218	30.6919
chr1	182138212	182138502	291	182138366	40.28	28.3041	9.00159	24.7972
chr1	182140446	182140757	312	182140605	60.68	52.5686	13.9461	48.2025
chr1	182143427	182143622	196	182143505	32.43	11.9912	4.17929	9.09801
chr1	182150051	182150267	217	182150138	30.34	19.4129	7.37506	16.2205
chr1	182311479	182311655	177	182311580	21.97	11.1359	5.40548	8.27152
chr1	182376250	182376465	216	182376362	19.36	9.46495	4.77839	6.68551
chr1	182381397	182381648	252	182381522	34	23.4263	8.21683	20.107
chr1	182489735	182490090	356	182489905	66.96	49.8693	11.3269	45.6025
chr1	182490677	182490886	210	182490767	25.63	14.2812	6.08892	11.3028
chr1	182517548	182517769	222	182517628	35.57	18.3738	6.04215	15.2382
chr1	182553679	182554311	633	182554191	46.04	28.6849	7.8393	25.1637
chr1	182560415	182560589	175	182560524	24.06	6.96909	3.13302	4.31326
chr1	182564498	182564695	198	182564599	30.34	9.27005	3.48242	6.49895
chr1	182657869	182658086	218	182658007	28.25	12.7692	4.87487	9.85337
chr1	182792500	182792770	271	182792628	43.94	33.2262	10.5501	29.5446
chr1	182868528	182868703	176	182868586	24.06	8.23007	3.58059	5.50119
chr1	182895810	182896026	217	182895887	25.63	14.5234	6.20453	11.5355
chr1	182960163	182960454	292	182960317	52.84	41.7642	11.7393	37.7758
chr1	182983020	182983237	218	182983115	27.73	14.2995	5.74522	11.3168
chr1	182990972	182991269	298	182991108	56.5	40.9716	10.334	37.0145
chr1	183243382	183243606	225	183243478	29.3	18.4318	7.12886	15.2822
chr1	183315840	183316062	223	183315961	23.54	12.8597	5.77477	9.92765
chr1	183349993	183350172	180	183350092	26.16	9.529	3.87953	6.73282
chr1	183383485	183383647	163	183383543	18.83	7.28745	3.96656	4.60189
chr1	183424203	183424449	247	183424327	26.68	13.452	5.53597	10.5046
chr1	183439119	183439490	372	183439343	74.81	65.9538	15.1616	61.1162
chr1	183442189	183442359	171	183442275	29.3	11.5922	4.32793	8.7165
chr1	183657139	183657368	230	183657272	28.25	16.3652	6.37794	13.3015
chr1	183699395	183699602	208	183699480	22.49	11.9887	5.52857	9.09645
chr1	184235644	184235951	308	184235796	47.08	37.907	11.3142	34.0531
chr1	184257462	184257677	216	184257572	28.77	17.4648	7.00576	14.3521
chr1	184263013	184263291	279	184263156	28.25	17.4648	6.88267	14.3521
chr1	184266139	184266364	226	184266271	32.43	13.7817	4.77633	10.8106
chr1	184395328	184395533	206	184395432	38.19	18.4972	5.5984	15.345
chr1	184447969	184448248	280	184448091	37.67	26.6421	9.09845	23.1881
chr1	184738022	184738184	163	184738112	20.4	10.3021	5.03618	7.47297
chr1	184771686	184772006	321	184771829	39.24	28.8135	9.46775	25.2784
chr1	184777121	184777313	193	184777223	29.82	13.4349	5.09146	10.4919
chr1	184786811	184787023	213	184786884	23.54	11.0053	4.90821	8.15692
chr1	184791208	184791394	187	184791298	29.82	18.4318	7.25196	15.2822
chr1	184793171	184793501	331	184793313	54.93	29.6055	6.99113	26.0551
chr1	184802509	184802711	203	184802640	20.93	10.3021	5.15928	7.47297
chr1	184817882	184818105	224	184817979	26.16	9.529	3.87953	6.73282
chr1	184824563	184824843	281	184824715	49.17	31.6613	8.36243	28.0314
chr1	184825204	184825390	187	184825304	26.68	13.452	5.53597	10.5046
chr1	184832257	184832574	318	184832413	47.61	33.8953	9.72104	30.1809
chr1	184852356	184852612	257	184852484	38.19	26.1965	8.54531	22.7668
chr1	184853272	184853587	316	184853419	47.08	35.997	10.4845	32.2169
chr1	184883027	184883203	177	184883121	34	11.7722	3.8893	8.89373
chr1	184890321	184890592	272	184890430	23.02	11.0053	4.80358	8.15692
chr1	184918582	184918822	241	184918701	31.39	20.4077	7.62126	17.1807
chr1	184965685	184966281	597	184966152	38.19	24.5208	7.83776	21.1434
chr1	185187481	185187675	195	185187598	28.77	9.36461	3.72155	6.59097
chr1	185193685	185193955	271	185193836	27.73	16.5125	6.75957	13.4345
chr1	185262588	185262872	285	185262736	42.9	24.8447	7.31616	21.4595
chr1	185346334	185346501	168	185346411	18.83	7.28745	3.96656	4.60189
chr1	185404142	185404346	205	185404254	21.97	11.1359	5.40548	8.27152
chr1	185681943	185682208	266	185682078	35.57	24.5157	8.60605	21.1428
chr1	185684717	185684909	193	185684823	29.82	14.9623	5.7061	11.9525
chr1	185814978	185815198	221	185815073	31.91	15.1537	5.48519	12.1378
chr1	185843364	185843565	202	185843484	23.54	12.8597	5.77477	9.92765
chr1	186241228	186241390	163	186241321	17.79	7.92392	4.42068	5.20645
chr1	186383547	186383761	215	186383629	28.25	17.4648	6.88267	14.3521
chr1	186393139	186393309	171	186393220	17.26	7.92392	4.29758	5.20645
chr1	186456215	186456427	213	186456338	29.82	18.4318	7.25196	15.2822
chr1	186699015	186699288	274	186699142	37.14	26.6421	8.97535	23.1881
chr1	186719774	186720030	257	186719898	37.67	26.6421	9.09845	23.1881
chr1	186722013	186722281	269	186722138	44.99	34.4244	10.8218	30.6919
chr1	186770771	186770955	185	186770884	21.45	11.1359	5.28238	8.27152
chr1	186959451	186959713	263	186959596	38.19	27.7223	9.22155	24.2278
chr1	187031829	187032078	250	187031963	32.96	15.9754	5.65957	12.924
chr1	187137539	187137743	205	187137638	26.68	13.452	5.53597	10.5046
chr1	187366887	187367104	218	187366988	27.73	16.5125	6.75957	13.4345
chr1	187448204	187448447	244	187448315	37.67	20.2698	6.44427	17.0574
chr1	187452268	187452471	204	187452389	27.73	16.5125	6.75957	13.4345
chr1	187454516	187454711	196	187454597	25.11	14.6536	6.14407	11.6482
chr1	187990267	187990468	202	187990386	30.34	12.3086	4.4774	9.40689
chr1	188321593	188321818	226	188321692	28.77	17.4648	7.00576	14.3521
chr1	188708301	188708468	168	188708377	21.45	9.46042	4.4897	6.68191
chr1	188947876	188948093	218	188947968	29.3	18.4318	7.12886	15.2822
chr1	188980092	188980388	297	188980239	41.33	23.9089	7.0546	20.559
chr1	189001910	189002099	190	189002016	21.97	11.1099	5.3924	8.25965
chr1	189080839	189081110	272	189080992	61.21	39.8149	8.88667	35.9001
chr1	189253278	189253504	227	189253389	36.62	19.3873	6.2699	16.2081
chr1	189550903	189551150	248	189551031	32.43	15.9754	5.57238	12.924
chr1	189579466	189579661	196	189579598	21.97	11.1359	5.40548	8.27152
chr1	189628475	189628703	229	189628577	36.1	25.5732	8.72915	22.158
chr1	189661959	189662171	213	189662091	22.49	11.9887	5.52857	9.09645
chr1	189675486	189675651	166	189675534	19.36	9.48822	4.78998	6.69397
chr1	189688105	189688293	189	189688139	23.54	9.09299	4.09017	6.3254
chr1	189701097	189701284	188	189701163	24.59	13.7482	6.02097	10.7798
chr1	189703177	189703408	232	189703302	32.43	18.7537	6.68686	15.59
chr1	189802670	189802898	229	189802760	20.93	10.3021	5.15928	7.47297
chr1	189868066	189868305	240	189868185	31.91	20.4077	7.74436	17.1807
chr1	189869975	189870206	232	189870096	27.73	10.202	4.10373	7.39078
chr1	189870545	189870841	297	189870690	43.42	33.2823	10.4525	29.589
chr1	189882965	189883265	301	189883123	60.16	47.2585	11.6763	43.0803
chr1	189883850	189884120	271	189883980	56.5	28.5417	6.38872	25.0315
chr1	189887525	189887822	298	189887680	49.7	36.0818	10.1395	32.2955
chr1	189927754	189928002	249	189927885	44.99	34.4244	10.8218	30.6919
chr1	189973132	189973381	250	189973265	43.42	29.6308	8.88402	26.0758
chr1	190041395	190041611	217	190041480	26.16	15.5752	6.39027	12.5327
chr1	190045873	190046043	171	190045986	19.88	7.99138	4.17582	5.26931
chr1	190695665	190695884	220	190695792	24.59	13.7482	6.02097	10.7798
chr1	190749032	190749245	214	190749139	27.73	16.5125	6.75957	13.4345
chr1	190797289	190797486	198	190797378	21.97	9.0062	4.38557	6.24206
chr1	190831843	190832061	219	190831979	24.06	8.23007	3.58059	5.50119
chr1	190944433	190944618	186	190944528	33.48	14.5376	4.9258	11.5478
chr1	190989797	190989963	167	190989865	19.36	9.00487	4.55197	6.24133
chr1	191002286	191002511	226	191002392	27.73	14.2995	5.74522	11.3168
chr1	191008852	191009073	222	191008929	20.93	10.3021	5.15928	7.47297
chr1	191054975	191055158	184	191055053	21.45	9.46042	4.4897	6.68191
chr1	191062915	191063100	186	191063040	15.69	6.4516	3.92829	3.81182
chr1	191068459	191068647	189	191068553	24.59	12.8187	5.57944	9.90177
chr1	191075672	191075909	238	191075777	30.86	19.3746	7.48002	16.199
chr1	191085032	191085283	252	191085168	25.63	13.9531	5.93413	10.9807
chr1	191098366	191098533	168	191098458	28.77	13.0035	5.05473	10.0694
chr1	191125944	191126302	359	191126143	58.07	41.0365	9.84464	37.0748
chr1	191153108	191153423	316	191153266	36.62	25.5732	8.85225	22.158
chr1	191172595	191172827	233	191172710	29.82	17.8274	6.96781	14.7039
chr1	191182433	191182704	272	191182561	26.16	15.0382	6.13988	12.0262
chr1	191202301	191202520	220	191202428	20.93	10.3021	5.15928	7.47297
chr1	191205895	191206079	185	191205997	22.49	10.4096	4.78313	7.57866
chr1	191275560	191275787	228	191275682	35.05	24.5157	8.48295	21.1428
chr1	191288741	191289300	560	191288980	64.35	53.4925	13.0691	49.0908
chr1	191299613	191299850	238	191299725	42.9	28.2733	8.64965	24.7673
chr1	191305688	191305914	227	191305814	25.63	13.8617	5.89134	10.89
chr1	191306464	191306647	184	191306538	20.93	8.2866	4.18583	5.55681
chr1	191308095	191308363	269	191308237	39.24	22.068	6.70584	18.786
chr1	191312375	191312899	525	191312584	57.02	50.071	13.6531	45.7874
chr1	191364592	191364807	216	191364718	25.63	12.6201	5.32671	9.70899
chr1	191391413	191391626	214	191391504	19.88	4.35259	2.60989	1.86078
chr1	191397194	191397745	552	191397311	26.68	9.48144	3.93683	6.69397
chr1	191562947	191563136	190	191563034	20.4	7.09102	3.56704	4.42871
chr1	191575784	191576274	491	191576045	83.7	61.7743	11.513	57.0765
chr1	191806789	191807045	257	191806919	31.91	15.1537	5.48519	12.1378
chr1	191817911	191818236	326	191818022	59.11	45.1859	11.1302	41.071
chr1	191834873	191835159	287	191834997	52.84	35.1801	9.14033	31.4241
chr1	191906551	191906721	171	191906637	29.82	10.0007	3.85233	7.19351
chr1	191907527	191907799	273	191907642	68.53	42.9159	8.69132	38.8837
chr1	191925616	191925848	233	191925717	27.73	16.5125	6.75957	13.4345
chr1	191964259	191964550	292	191964420	68.01	47.1078	9.8582	42.9314
chr1	191965131	191965414	284	191965276	37.67	26.5942	9.07644	23.1515
chr1	191995530	191995793	264	191995669	42.37	19.4071	5.42173	16.2205
chr1	192092991	192093241	251	192093099	29.82	18.2214	7.15232	15.0877
chr1	192094526	192094823	298	192094666	34.53	20.9294	7.23266	17.6916
chr1	192107446	192107686	241	192107564	36.1	16.8787	5.29946	13.792
chr1	192138068	192138282	215	192138133	27.73	14.2995	5.74522	11.3168
chr1	192190546	192190864	319	192190708	85.27	75.6393	15.5052	70.4405
chr1	192324343	192324526	184	192324404	17.26	7.92392	4.29758	5.20645
chr1	192444038	192444318	281	192444168	41.33	29.3737	9.22974	25.8278
chr1	192526093	192526261	169	192526174	20.4	10.3021	5.03618	7.47297
chr1	192712091	192712297	207	192712188	21.97	11.1359	5.40548	8.27152
chr1	192722259	192722439	181	192722371	27.2	16.1597	6.47184	13.101
chr1	192727045	192727357	313	192727173	44.47	21.0171	5.6833	17.7746
chr1	192745180	192745450	271	192745317	36.62	22.5515	7.52388	19.2524
chr1	192765597	192765844	248	192765699	40.8	29.8633	9.81325	26.2999
chr1	192784428	192784661	234	192784538	36.1	25.5732	8.72915	22.158
chr1	192790577	192790788	212	192790692	20.93	10.2775	5.1468	7.46279
chr1	192869782	192870022	241	192869906	23.02	11.0053	4.80358	8.15692
chr1	192880217	192880384	168	192880331	19.36	9.48822	4.78998	6.69397
chr1	193084135	193084319	185	193084245	17.26	6.60524	3.65268	3.95549
chr1	193130202	193130450	249	193130329	60.68	35.1427	7.71044	31.3873
chr1	193133846	193134040	195	193133913	24.06	13.7482	5.89787	10.7798
chr1	193208245	193208497	253	193208378	48.13	27.2051	7.01833	23.7362
chr1	193273305	193273556	252	193273406	32.43	15.9754	5.57238	12.924
chr1	193324327	193324532	206	193324444	26.68	15.5752	6.51337	12.5327
chr1	193330212	193330471	260	193330330	35.05	18.5163	6.00833	15.3605
chr1	193363882	193364144	263	193363987	36.1	14.8223	4.63703	11.8146
chr1	193376849	193377090	242	193376931	34.53	23.4701	8.35985	20.1392
chr1	193382891	193383407	517	193383016	48.13	39.086	11.5604	35.1907
chr1	193386177	193386423	247	193386285	32.43	19.5771	7.04028	16.3829
chr1	193440578	193440803	226	193440713	28.77	8.09835	3.30804	5.37412
chr1	193449614	193449787	174	193449706	19.88	9.48822	4.91308	6.69397
chr1	193503975	193504238	264	193504123	39.24	26.5417	8.47232	23.1005
chr1	193576028	193576304	277	193576171	50.74	41.47	12.1759	37.4921
chr1	193589108	193589360	253	193589241	50.22	29.0576	7.31727	25.517
chr1	193599236	193599488	253	193599346	47.08	37.907	11.3142	34.0531
chr1	193650394	193650562	169	193650488	20.4	10.3021	5.03618	7.47297
chr1	193673300	193673471	172	193673377	20.4	10.3021	5.03618	7.47297
chr1	193698928	193699190	263	193699070	50.74	37.1881	10.3488	33.3604
chr1	193703153	193703393	241	193703266	30.86	14.3451	5.31082	11.359
chr1	193742806	193742985	180	193742925	18.31	8.69515	4.54378	5.94227
chr1	194223035	194223329	295	194223185	55.98	47.5745	13.4069	43.3793
chr1	194618784	194618991	208	194618870	21.97	9.46042	4.59433	6.68191
chr1	194816967	194817210	244	194817083	43.42	25.7904	7.40335	22.3688
chr1	194879558	194879887	330	194879734	65.91	60.2577	15.7077	55.6244
chr1	194962266	194962534	269	194962394	35.05	24.5157	8.48295	21.1428
chr1	194976165	194976692	528	194976325	61.73	44.2974	10.455	40.2172
chr1	195040519	195040721	203	195040611	24.59	13.7482	6.02097	10.7798
chr1	195130924	195131133	210	195131045	20.4	10.3021	5.03618	7.47297
chr1	195232719	195232912	194	195232820	23.02	12.8597	5.65167	9.92765
chr10	3108015	3108216	202	3108135	32.96	13.7817	4.85106	10.8106
chr10	3332924	3333171	248	3333056	30.86	16.9306	6.37298	13.8386
chr10	3534478	3534640	163	3534541	16.22	7.17565	4.05138	4.49521
chr10	3562215	3562438	224	3562297	23.02	9.09299	4.00298	6.3254
chr10	3567896	3568137	242	3568036	33.48	22.4366	8.11366	19.1435
chr10	3572985	3573262	278	3573135	28.77	17.4648	7.00576	14.3521
chr10	3741223	3741413	191	3741302	21.97	11.1359	5.40548	8.27152
chr10	3801367	3801531	165	3801457	19.36	9.48822	4.78998	6.69397
chr10	3805461	3805659	199	3805560	21.45	11.1359	5.28238	8.27152
chr10	3850069	3850273	205	3850170	25.63	14.6536	6.26717	11.6482
chr10	3867361	3867564	204	3867477	23.54	12.831	5.7608	9.91311
chr10	3943988	3944161	174	3944077	19.36	9.3919	4.7421	6.61806
chr10	3958628	3958883	256	3958756	35.05	21.584	7.20999	18.3144
chr10	3972967	3973337	371	3973123	60.68	35.1427	7.71044	31.3873
chr10	3995351	3995573	223	3995446	27.73	16.5125	6.75957	13.4345
chr10	3996536	3996739	204	3996651	26.68	15.5752	6.51337	12.5327
chr10	4041706	4041973	268	4041849	27.73	14.2995	5.74522	11.3168
chr10	4088836	4089054	219	4088963	29.3	18.4318	7.12886	15.2822
chr10	4270932	4271100	169	4270998	21.45	11.1099	5.2696	8.25965
chr10	4333453	4333737	285	4333533	25.63	13.6816	5.80758	10.7282
chr10	4346804	4347167	364	4347014	63.82	41.8655	9.26033	37.8725
chr10	4351190	4351389	200	4351267	19.88	9.48822	4.91308	6.69397
chr10	4372049	4372309	261	4372164	32.43	18.0254	6.38303	14.8942
chr10	4391901	4392169	269	4392056	31.91	15.1537	5.48519	12.1378
chr10	4404915	4405178	264	4405052	22.49	11.9887	5.52857	9.09645
chr10	4545641	4545929	289	4545793	34.53	23.4701	8.35985	20.1392
chr10	4593959	4594121	163	4593992	15.17	6.4516	3.80519	3.81182
chr10	4598345	4598529	185	4598455	23.02	9.09299	4.00298	6.3254
chr10	4626503	4626786	284	4626646	40.8	26.5338	8.36089	23.0933
chr10	4675022	4675271	250	4675132	29.82	18.4318	7.25196	15.2822
chr10	4724942	4725144	203	4725064	25.11	14.6536	6.14407	11.6482
chr10	5227482	5227674	193	5227574	25.63	14.6536	6.26717	11.6482
chr10	5317677	5317920	244	5317782	40.28	29.9153	9.71395	26.3415
chr10	5480140	5480397	258	5480263	30.34	14.3451	5.22363	11.359
chr10	5490142	5490380	239	5490251	28.77	17.4648	7.00576	14.3521
chr10	5550686	5550926	241	5550784	29.3	8.67725	3.36617	5.9392
chr10	5555055	5555241	187	5555141	25.11	10.5157	4.35174	7.68004
chr10	5787000	5787244	245	5787138	26.16	13.452	5.43134	10.5046
chr10	5824960	5825152	193	5825062	25.11	14.6536	6.14407	11.6482
chr10	5841509	5841687	179	5841615	19.36	9.48822	4.78998	6.69397
chr10	5859824	5860085	262	5859946	35.57	21.584	7.31462	18.3144
chr10	5862774	5862965	192	5862890	22.49	11.9887	5.52857	9.09645
chr10	5866004	5866207	204	5866151	19.36	7.99138	4.07119	5.26931
chr10	6035831	6036127	297	6035980	49.17	40.2737	11.8066	36.338
chr10	6694561	6694844	284	6694686	30.34	19.4129	7.37506	16.2205
chr10	6728552	6728774	223	6728662	31.91	20.4077	7.74436	17.1807
chr10	7068720	7068916	197	7068829	17.79	7.92392	4.42068	5.20645
chr10	7076241	7076530	290	7076386	40.28	17.8367	5.16016	14.7077
chr10	7175595	7175764	170	7175678	20.4	10.3021	5.03618	7.47297
chr10	7333355	7333660	306	7333526	52.31	39.9001	10.8537	35.9833
chr10	7470124	7470339	216	7470221	36.1	25.022	8.48089	21.6347
chr10	7578097	7578266	170	7578181	22.49	11.9887	5.52857	9.09645
chr10	7600754	7601028	275	7600892	42.9	28.5884	8.7794	25.0732
chr10	7673780	7673975	196	7673862	19.88	9.48822	4.91308	6.69397
chr10	7837127	7837322	196	7837227	23.02	12.831	5.638	9.91311
chr10	7871002	7871221	220	7871135	29.82	17.2896	6.72016	14.1914
chr10	7883612	7883833	222	7883694	34.53	20.6283	7.10537	17.3942
[truncated: 30,416 more rows]

## Sheet: GKO-CTCF
chr	start	end	length	abs_summit	pileup	-log10(p value)	fold_enrichment	-log10(q value)
chr1	4142602	4142824	223	4142716	23.71	14.8292	6.81772	11.6697
chr1	4346240	4346506	267	4346372	24.84	11.8043	5.16727	8.78951
chr1	4416777	4417070	294	4416927	46.29	43.2337	14.2493	38.6917
chr1	4491973	4492237	265	4492101	60.96	26.9634	5.63085	23.2215
chr1	4516633	4516856	224	4516724	21.45	13.9773	6.76505	10.8537
chr1	4768444	4768697	254	4768572	35.37	24.5989	8.59718	20.9671
chr1	4769942	4770204	263	4770064	33.87	22.0475	8.02369	18.5396
chr1	4780208	4780424	217	4780295	16.93	8.11956	4.73439	5.29909
chr1	5017962	5018160	199	5018056	24.08	9.79599	4.18062	6.88343
chr1	5070328	5070494	167	5070413	21.45	9.46042	4.48991	6.55868
chr1	5103257	5103430	174	5103348	16.56	9.29017	5.29087	6.39706
chr1	5183581	5183776	196	5183677	30.48	12.3086	4.49728	9.26588
chr1	5915383	5915604	222	5915516	27.47	18.183	7.51597	14.8555
chr1	6135178	6135416	239	6135284	25.21	18.0785	7.89904	14.7531
chr1	6143992	6144241	250	6144109	29.35	22.4409	9.14642	18.9137
chr1	6272334	6272531	198	6272444	19.19	10.0802	5.04793	7.15545
chr1	6382775	6382944	170	6382893	32.36	8.1324	3.03295	5.31162
chr1	6406426	6406589	164	6406530	18.06	7.67869	3.99472	4.87575
chr1	6418003	6418197	195	6418094	19.57	12.0385	6.19806	9.00314
chr1	6859125	6859295	171	6859200	15.43	8.42122	4.95068	5.57571
chr1	7010262	7010443	182	7010345	18.06	11.1	5.74447	8.11413
chr1	7204819	7205072	254	7204968	22.95	14.9759	7.21865	11.8017
chr1	7396913	7397551	639	7397049	45.16	37.0673	11.5392	32.8339
chr1	7397862	7398036	175	7397999	27.85	7.53378	3.2052	4.75006
chr1	7398222	7398530	309	7398372	80.15	51.0428	9.01707	46.1025
chr1	9469506	9469720	215	9469651	35	11.7722	3.99963	8.76543
chr1	9541317	9541572	256	9541442	57.95	37.6653	9.03221	33.4096
chr1	9573278	9573537	260	9573410	26.72	13.452	5.54357	10.3569
chr1	9696917	9697104	188	9697013	19.94	11.7373	6.14059	8.73201
chr1	9703120	9703359	240	9703251	30.1	14.3451	5.18411	11.2048
chr1	9772816	9773068	253	9772935	32.74	25.7103	10.0857	22.029
chr1	10007283	10007556	274	10007407	26.34	19.1461	8.23923	15.776
chr1	10039498	10039857	360	10039677	69.24	43.9166	8.78009	39.3494
chr1	10089574	10089905	332	10089749	59.83	54.5739	15.2082	49.4318
chr1	10197051	10197237	187	10197145	17.31	10.1835	5.51767	7.24921
chr1	10397930	10398129	200	10398038	25.21	18.0785	7.89904	14.7531
chr1	10488312	10488528	217	10488409	21.45	11.7967	5.61239	8.78578
chr1	11065264	11065475	212	11065340	24.46	17.0271	7.67224	13.7529
chr1	11233964	11234165	202	11234074	19.57	12.0385	6.19806	9.00314
chr1	11414088	11414378	291	11414244	59.83	16.4904	3.57841	13.2498
chr1	11466472	11466645	174	11466548	15.8	8.42122	5.06408	5.57571
chr1	11565426	11565612	187	11565506	18.82	11.1	5.97126	8.11413
chr1	11657786	11657991	206	11657873	20.32	12.9979	6.42486	9.91961
chr1	12701731	12701912	182	12701809	23.71	7.60524	3.52963	4.80802
chr1	12836928	12837120	193	12837025	25.21	12.0081	4.97961	8.98409
chr1	12864075	12864301	227	12864207	34.24	15.306	5.03486	12.1161
chr1	12935860	12936076	217	12935960	21.07	13.9773	6.65165	10.8537
chr1	12990212	12990468	257	12990345	74.51	33.6572	5.82092	29.5939
chr1	13050253	13050442	190	13050309	28.22	7.02967	2.92231	4.26308
chr1	13052077	13052252	176	13052187	27.09	12.0029	4.68236	8.97955
chr1	13134394	13134598	205	13134492	30.86	11.3412	4.21392	8.34689
chr1	13142942	13143194	253	13143067	36.5	16.8787	5.35741	13.6221
chr1	13151102	13151346	245	13151226	30.1	14.4154	5.21086	11.274
chr1	13227287	13227556	270	13227445	28.22	12.7692	4.87052	9.70395
chr1	13355744	13356001	258	13355880	17.69	10.1835	5.63107	7.24921
chr1	13500562	13500817	256	13500662	30.86	14.3451	5.30954	11.2048
chr1	13531560	13531849	290	13531700	52.68	42.6337	12.0799	38.1309
chr1	13589903	13590177	275	13590044	73	35.165	6.16698	31.0228
chr1	13697438	13697670	233	13697542	24.08	14.1488	6.0942	11.0193
chr1	13697940	13698120	181	13698056	18.82	11.1	5.97126	8.11413
chr1	13706353	13706633	281	13706491	33.87	27.0306	10.5072	23.2797
chr1	13784459	13784695	237	13784579	32.74	18.697	6.72356	15.3481
chr1	13789220	13789545	326	13789386	44.4	26.7458	7.56739	23.0179
chr1	14570792	14571004	213	14570876	19.19	10.0802	5.04793	7.15545
chr1	14706288	14706524	237	14706406	20.7	12.9979	6.53826	9.91961
chr1	14740071	14740348	278	14740209	38.38	30.1227	10.3969	26.2266
chr1	15327425	15327656	232	15327548	25.21	18.0785	7.89904	14.7531
chr1	15621990	15622243	254	15622117	29.73	22.4409	9.25982	18.9137
chr1	15683731	15683930	200	15683856	22.58	12.6839	5.89462	9.62336
chr1	15902510	15902783	274	15902630	30.1	20.3845	7.77616	16.951
chr1	15993642	15993878	237	15993751	31.23	17.8356	6.44671	14.5273
chr1	16062014	16062204	191	16062104	21.07	13.9773	6.65165	10.8537
chr1	16105646	16105898	253	16105769	51.93	18.1855	4.3557	14.8579
chr1	16160198	16160362	165	16160253	21.45	11.2256	5.32687	8.23652
chr1	16440269	16440489	221	16440396	25.59	18.0785	8.01243	14.7531
chr1	16553999	16554194	196	16554110	19.57	10.0802	5.142	7.15545
chr1	16798415	16798597	183	16798495	35.37	7.76376	2.79792	4.95629
chr1	17123506	17123713	208	17123646	27.85	12.0029	4.8078	8.97955
chr1	17978183	17978374	192	17978267	15.8	8.42122	5.06408	5.57571
chr1	17980704	17980904	201	17980802	21.83	13.9773	6.87845	10.8537
chr1	18012972	18013166	195	18013047	15.05	8.42122	4.83728	5.57571
chr1	18288969	18289197	229	18289079	28.98	21.3278	9.03302	17.8503
chr1	18793713	18793974	262	18793850	26.34	13.452	5.46831	10.3569
chr1	19056427	19056660	234	19056523	24.84	11.8043	5.16727	8.78951
chr1	19179132	19179347	216	19179249	24.46	17.0271	7.67224	13.7529
chr1	19205647	19205881	235	19205758	23.71	15.9927	7.44544	12.7717
chr1	19290180	19290381	202	19290277	18.44	11.1	5.85786	8.11413
chr1	20311587	20311755	169	20311654	15.8	8.42122	5.06408	5.57571
chr1	20450223	20450404	182	20450297	27.09	14.2995	5.61884	11.1633
chr1	20513847	20514018	172	20513926	17.69	10.1835	5.63107	7.24921
chr1	20544620	20544841	222	20544738	25.97	15.4524	6.74131	12.2539
chr1	20554490	20554740	251	20554612	35.75	25.4986	9.10988	21.8289
chr1	20612773	20613060	288	20612907	38.38	28.9709	9.84586	25.1305
chr1	20700064	20700323	260	20700181	28.98	21.3278	9.03302	17.8503
chr1	20751149	20751340	192	20751264	20.7	12.9979	6.53826	9.91961
chr1	20762323	20762553	231	20762451	25.97	17.1985	7.64842	13.9189
chr1	20801801	20802030	230	20801903	27.85	14.2995	5.76936	11.1633
chr1	20933519	20933783	265	20933671	35.37	21.584	7.27459	18.0947
chr1	20939112	20939336	225	20939210	32.74	21.6238	8.03688	18.1329
chr1	20943132	20943322	191	20943211	21.07	9.46042	4.41465	6.55868
chr1	21101306	21101534	229	21101419	39.51	19.323	5.78748	15.9457
chr1	21161884	21162087	204	21162001	23.33	9.09299	4.05518	6.22151
chr1	21166230	21166506	277	21166362	55.32	25.2486	5.63173	21.5873
chr1	21213584	21213833	250	21213700	45.53	26.8487	7.44771	23.1129
chr1	21218432	21218754	323	21218590	51.93	14.2559	3.5287	11.1241
chr1	21271531	21271733	203	21271626	33.12	9.80686	3.41151	6.89305
chr1	21276274	21276453	180	21276371	27.85	11.5175	4.61696	8.51905
chr1	21344386	21344637	252	21344506	20.32	12.9979	6.42486	9.91961
chr1	21411271	21411516	246	21411389	23.33	11.0053	4.86622	8.03485
chr1	21461141	21461410	270	21461270	50.8	29.0576	7.40023	25.2115
chr1	21522133	21522355	223	21522219	21.45	13.9773	6.76505	10.8537
chr1	22105594	22105798	205	22105719	30.48	20.3845	7.87024	16.951
chr1	22269028	22269324	297	22269188	38.76	33.0478	11.9814	29.0074
chr1	22386460	22386669	210	22386554	25.59	18.0785	8.01243	14.7531
chr1	22487414	22487628	215	22487501	19.19	10.0802	5.04793	7.15545
chr1	23062047	23062348	302	23062190	35.37	25.6604	9.09324	21.9804
chr1	23286826	23287050	225	23286919	22.2	14.9759	6.99185	11.8017
chr1	23705594	23705832	239	23705724	25.97	18.0785	8.12583	14.7531
chr1	23762772	23763178	407	23762966	85.05	45.5432	7.17047	40.8861
chr1	23792824	23793098	275	23792980	44.78	35.1888	11.1226	31.0453
chr1	23827155	23827332	178	23827252	24.08	8.23007	3.58339	5.40476
chr1	24076304	24076477	174	24076389	28.22	12.7692	4.87052	9.70395
chr1	24134941	24135194	254	24135066	27.47	20.2294	8.57943	16.806
chr1	24137157	24137500	344	24137330	56.82	56.7805	17.4245	51.5182
chr1	24171549	24171763	215	24171690	27.85	14.2995	5.76936	11.1633
chr1	24249223	24249458	236	24249333	24.08	17.0271	7.55884	13.7529
chr1	24300775	24301037	263	24300903	25.21	12.6201	5.24253	9.56585
chr1	24302689	24302990	302	24302850	45.53	31.7444	9.30666	27.7718
chr1	24337642	24337938	297	24337790	23.71	13.5895	6.17685	10.4869
chr1	24367615	24367844	230	24367741	20.32	12.9979	6.42486	9.91961
chr1	24375010	24375221	212	24375132	22.95	12.6839	5.9887	9.62336
chr1	24633851	24634050	200	24633955	24.08	17.0271	7.55884	13.7529
chr1	24678436	24678740	305	24678587	86.93	46.442	7.32726	41.7404
chr1	24901364	24901552	189	24901480	15.8	8.42122	5.06408	5.57571
chr1	25510388	25510610	223	25510508	22.2	14.9759	6.99185	11.8017
chr1	25696847	25697022	176	25696926	19.19	12.0385	6.08466	9.00314
chr1	30259672	30259859	188	30259765	18.44	11.1	5.85786	8.11413
chr1	30696432	30696604	173	30696519	18.44	9.25272	4.85977	6.37403
chr1	30700481	30700647	167	30700570	15.43	8.42122	4.95068	5.57571
chr1	30740941	30741121	181	30741007	16.18	9.29017	5.17747	6.39706
chr1	30778729	30778962	234	30778869	29.35	22.4409	9.14642	18.9137
chr1	30780300	30780576	277	30780431	30.86	23.5681	9.60001	19.9833
chr1	30930941	30931154	214	30931060	21.83	11.7967	5.70647	8.78578
chr1	30948454	30948646	193	30948577	17.69	6.60524	3.7373	3.87027
chr1	31154058	31154289	232	31154170	28.22	18.3673	7.30578	15.032
chr1	31210194	31210360	167	31210300	15.8	8.42122	5.06408	5.57571
chr1	32700240	32700447	208	32700354	16.93	9.29017	5.40427	6.39706
chr1	32965068	32965287	220	32965178	25.59	18.0785	8.01243	14.7531
chr1	33536740	33536921	182	33536818	21.07	13.9773	6.65165	10.8537
chr1	33565794	33566099	306	33565954	50.8	32.6708	8.6336	28.6553
chr1	33672585	33672765	181	33672666	23.33	12.7303	5.66314	9.66909
chr1	33684577	33684773	197	33684660	28.22	12.7692	4.87052	9.70395
chr1	33739389	33739667	279	33739533	51.93	29.9965	7.5615	26.1068
chr1	33742892	33743209	318	33743049	73	61.7091	13.675	56.1899
chr1	33875762	33876027	266	33875887	29.35	19.3689	7.58801	15.988
chr1	33892820	33893085	266	33892942	25.21	12.6201	5.24253	9.56585
chr1	33907539	33907766	228	33907645	55.69	25.9644	5.84952	22.27
chr1	33944039	33944330	292	33944192	49.67	35.9105	10.0653	31.732
chr1	33964720	33964892	173	33964810	21.45	9.17197	4.35982	6.29909
chr1	33966416	33966640	225	33966520	26.34	11.0911	4.49401	8.11413
chr1	34005727	34005930	204	34005823	20.32	7.09102	3.55344	4.3218
chr1	34011075	34011306	232	34011199	46.29	20.638	5.32979	17.1941
chr1	34061190	34061438	249	34061317	42.15	28.5884	8.6293	24.7665
chr1	34068387	34068664	278	34068540	46.29	28.6849	7.88098	24.8581
chr1	34093693	34094012	320	34093853	49.3	41.9036	12.5741	37.4366
chr1	34164722	34164986	265	34164844	42.9	25.112	7.41539	21.4576
chr1	34189985	34190335	351	34190129	57.95	45.6356	11.983	40.9756
chr1	34218350	34218629	280	34218496	51.55	43.124	12.568	38.5972
chr1	34409992	34410189	198	34410068	20.32	12.9979	6.42486	9.91961
chr1	34462828	34463156	329	34462984	59.08	31.1482	6.6756	27.202
chr1	34485913	34486212	300	34486034	48.17	24.3491	6.14593	20.7355
chr1	34511095	34511385	291	34511228	54.19	32.862	7.88405	28.8336
chr1	34541304	34541481	178	34541372	26.72	12.8125	5.26555	9.74563
chr1	34602440	34602714	275	34602563	61.34	30.1768	6.23382	26.2789
chr1	34642498	34642783	286	34642644	57.2	39.964	9.69981	35.588
chr1	34700735	34701006	272	34700876	38.01	24.1448	7.64845	20.5387
chr1	34738365	34738677	313	34738546	39.89	25.522	8.17773	21.8468
chr1	34842616	34842779	164	34842732	27.47	10.9168	4.32945	7.95287
chr1	34867214	34867513	300	34867355	48.17	35.8814	10.1982	31.7041
chr1	34897002	34897199	198	34897101	22.58	11.2878	5.20956	8.29611
chr1	35266752	35266917	166	35266841	19.19	9.09825	4.56042	6.2267
chr1	35385425	35385766	342	35385559	56.82	47.9124	13.2063	43.1403
chr1	35388243	35388507	265	35388378	35	19.7679	6.83827	16.3674
chr1	35465201	35465388	188	35465269	16.18	9.1272	5.08622	6.25505
chr1	35478315	35478578	264	35478458	34.24	24.5802	8.81101	20.9487
chr1	35716019	35716276	258	35716155	38.01	26.1022	8.46509	22.4002
chr1	35726637	35726944	308	35726771	56.07	38.8988	9.51165	34.5764
chr1	35839461	35839806	346	35839635	49.3	36.0818	10.0593	31.896
chr1	35846608	35846896	289	35846755	50.43	26.0681	6.42816	22.367
chr1	36064945	36065200	256	36065081	56.45	28.5417	6.38291	24.726
chr1	36134645	36134956	312	36134808	66.23	52.1718	12.0226	47.1641
chr1	36145142	36145361	220	36145232	27.47	13.7936	5.47678	10.6837
chr1	36149485	36149741	257	36149605	41.39	28.53	8.88388	24.7168
chr1	36252879	36253161	283	36253014	50.05	33.955	8.97107	29.8716
chr1	36254679	36254971	293	36254823	66.98	25.4818	4.85592	21.8125
chr1	36277296	36277606	311	36277458	74.89	52.467	10.493	47.4426
chr1	36279257	36279540	284	36279405	38.38	22.5406	7.08437	19.0093
chr1	36324110	36324309	200	36324219	36.13	17.4033	5.48157	14.1145
chr1	36454493	36454741	249	36454630	33.12	19.6848	6.82302	16.2859
chr1	36471639	36471886	248	36471773	57.95	19.874	4.32576	16.4709
chr1	36501323	36501641	319	36501485	70.75	47.4476	9.70064	42.6984
chr1	36511367	36511912	546	36511801	39.51	15.6916	4.65231	12.4873
chr1	36513793	36514023	231	36513898	40.64	20.7944	6.16323	17.3478
chr1	36545955	36546127	173	36546030	28.6	10.4041	4.05605	7.45762
chr1	36547183	36547521	339	36547367	86.17	44.5683	6.89454	39.9601
chr1	36557128	36557415	288	36557270	83.54	45.2556	7.3539	40.6137
chr1	36616072	36616283	212	36616198	27.09	10.202	4.01345	7.26498
chr1	36634994	36635293	300	36635155	75.64	26.6102	4.50811	22.8891
chr1	36684145	36684421	277	36684262	47.41	17.3383	4.40135	14.0548
chr1	36737380	36737619	240	36737495	32.36	18.7537	6.6725	15.3999
chr1	36744659	36744956	298	36744807	58.33	23.3895	4.94398	19.827
chr1	36746501	36746813	313	36746656	59.08	31.1482	6.6756	27.202
chr1	36784725	36784960	236	36784854	36.13	17.5201	5.52168	14.2285
chr1	36786439	36786698	260	36786565	48.54	24.6448	6.2809	21.0118
chr1	36848104	36848348	245	36848227	27.85	17.3804	7.2117	14.0919
chr1	36930120	36930306	187	36930196	22.58	11.7378	5.42583	8.73249
chr1	37151970	37152208	239	37152089	31.23	24.471	9.58876	20.853
chr1	37194643	37194847	205	37194735	18.44	7.91725	4.18874	5.10614
chr1	37258523	37258744	222	37258631	27.09	13.5529	5.30399	10.4534
chr1	37272526	37272810	285	37272670	37.25	26.2026	8.80304	22.4972
chr1	37329202	37329413	212	37329317	28.6	13.6711	5.29317	10.5656
chr1	37401752	37401994	243	37401874	37.63	22.0335	7.11695	18.5257
chr1	37419437	37419838	402	37419599	86.17	57.188	9.68606	51.9043
chr1	37448414	37448678	265	37448539	27.85	17.5565	7.29929	14.2632
chr1	37634707	37634972	266	37634848	42.15	24.8447	7.19108	21.1954
chr1	37636253	37636477	225	37636364	31.23	16.6023	5.93839	13.3589
chr1	37639245	37639523	279	37639378	60.21	47.1076	11.6279	42.3715
chr1	37654079	37654343	265	37654205	28.98	18.3673	7.49393	15.032
chr1	37675535	37675764	230	37675649	29.35	13.6178	5.08477	10.5147
chr1	37678439	37678709	271	37678568	57.2	34.3565	7.86896	30.2546
chr1	37719827	37720054	228	37719935	52.68	22.1604	5.18778	18.6457
chr1	37867143	37867418	276	37867273	50.43	40.6645	11.7452	36.2592
chr1	37931861	37932085	225	37931899	18.82	4.75456	2.83077	2.13149
chr1	37985805	37986125	321	37985963	72.63	46.9551	9.20343	42.2292
chr1	37997866	37998131	266	37997991	54.56	26.8414	6.17385	23.106
chr1	38129960	38130290	331	38130142	88.43	55.1531	8.94324	49.9807
chr1	38185539	38185825	287	38185677	53.44	44.4675	12.5266	39.8665
chr1	38202820	38203096	277	38202948	33.12	16.81	5.68585	13.5575
chr1	38252758	38252974	217	38252871	29.35	16.0393	6.07041	12.8147
chr1	38767973	38768188	216	38768080	32.36	15.9754	5.56042	12.7615
chr1	38769977	38770191	215	38770073	28.6	17.1386	6.81135	13.8601
chr1	38787516	38787790	275	38787667	47.41	29.6682	8.06914	25.7892
chr1	38788980	38789271	292	38789124	45.16	30.4404	8.71412	26.5337
chr1	38799370	38799688	319	38799519	42.9	24.8447	7.31652	21.1954
chr1	38834989	38835158	170	38835065	21.07	10.7	4.98538	7.74255
chr1	38856258	38856531	274	38856401	37.25	29.4341	10.3223	25.5712
chr1	38862268	38862543	276	38862413	41.02	23.9089	7.00293	20.3088
chr1	38934757	38935008	252	38934871	37.63	31.8213	11.6412	27.8439
chr1	38936844	38937115	272	38936994	49.3	31.6613	8.38273	27.696
chr1	39001191	39001411	221	39001322	33.49	11.1278	3.83238	8.14068
chr1	39010778	39010972	195	39010849	26.34	11.0911	4.49401	8.11413
chr1	39207048	39207243	196	39207133	33.87	16.81	5.81129	13.5575
chr1	39217631	39217922	292	39217771	37.63	17.6823	5.51869	14.3809
chr1	39230107	39230291	185	39230269	28.22	8.09835	3.24701	5.27968
chr1	39253833	39254063	231	39253953	43.65	22.5432	6.31745	19.0117
chr1	39340770	39340983	214	39340875	26.34	13.2846	5.39579	10.197
chr1	39392216	39392526	311	39392376	66.98	44.9915	9.71183	40.364
chr1	39497145	39497319	175	39497219	26.34	13.2041	5.36109	10.1182
chr1	39497812	39498140	329	39497986	52.68	30.9436	7.66902	27.0079
chr1	39522607	39522874	268	39522768	28.6	16.501	6.51625	13.2602
chr1	39527454	39527794	341	39527639	59.83	28.5052	6.0833	24.6931
chr1	39530358	39530589	232	39530505	38.38	21.1635	6.5639	17.6982
chr1	39614981	39615215	235	39615101	27.47	12.0029	4.74508	8.97955
chr1	39650860	39651121	262	39650989	59.46	25.1354	5.25893	21.4792
chr1	39680678	39680856	179	39680798	26.72	9.57595	3.97697	6.67099
chr1	39761440	39761650	211	39761531	31.99	15.7467	5.73075	12.5412
chr1	39893205	39893418	214	39893341	20.7	11.0558	5.49012	8.0839
chr1	39911596	39911836	241	39911745	29.35	17.2191	6.58681	13.9389
chr1	39936607	39936878	272	39936730	61.71	23.7088	4.82419	20.1174
chr1	40000963	40001236	274	40001098	43.65	29.6308	8.93035	25.7576
chr1	40095694	40095887	194	40095783	20.32	10.8397	5.28523	7.87962
chr1	40115331	40115579	249	40115454	30.1	23.5681	9.37321	19.9833
chr1	40116435	40116743	309	40116595	49.3	41.9036	12.5741	37.4366
chr1	40378803	40379147	345	40378938	48.54	24.3491	6.19297	20.7355
chr1	40380130	40380351	222	40380225	26.72	8.13604	3.46473	5.31421
chr1	40579797	40580082	286	40579929	33.87	27.0306	10.5072	23.2797
chr1	40658048	40658320	273	40658184	31.61	23.8596	9.38036	20.2651
chr1	40677414	40677590	177	40677479	19.94	10.2422	5.32176	7.30008
chr1	40768685	40768955	271	40768819	43.65	34.7042	11.1629	30.5903
chr1	40797400	40797659	260	40797523	37.25	29.8114	10.5083	25.9292
chr1	40802825	40803077	253	40802948	29.35	20.5176	8.15389	17.0803
chr1	40844723	40844973	251	40844860	33.49	19.6848	6.89828	16.2859
chr1	40879135	40879369	235	40879252	22.95	12.6839	5.9887	9.62336
chr1	40885059	40885244	186	40885159	17.69	10.1835	5.63107	7.24921
chr1	40887684	40887952	269	40887798	34.62	20.6283	7.12407	17.1846
chr1	41001662	41001836	175	41001777	22.58	6.99767	3.36836	4.23243
chr1	41058386	41058555	170	41058464	16.93	9.29017	5.40427	6.39706
chr1	41264252	41264502	251	41264368	24.08	11.8043	5.01674	8.78951
chr1	41810413	41810619	207	41810480	22.2	14.9759	6.99185	11.8017
chr1	42684851	42685092	242	42684967	40.26	20.1593	5.895	16.7474
chr1	42691345	42691513	169	42691435	22.2	11.8654	5.40038	8.84973
chr1	42915094	42915302	209	42915190	21.07	11.7967	5.51831	8.78578
chr1	43065983	43066269	287	43066086	49.67	25.2043	6.33408	21.5441
chr1	43110607	43110879	273	43110748	38.01	24.5208	7.80142	20.8945
chr1	43112953	43113134	182	43113084	19.94	10.0802	5.23608	7.15545
chr1	43138300	43138564	265	43138452	50.8	19.4413	4.70924	16.0534
chr1	43139665	43139926	262	43139787	53.06	35.7491	9.00991	31.583
chr1	43269855	43270019	165	43269909	23.33	9.09299	4.05518	6.22151
chr1	43299546	43299754	209	43299631	23.71	13.5895	6.17685	10.4869
chr1	43511325	43511636	312	43511472	39.51	19.323	5.78748	15.9457
chr1	43738262	43738649	388	43738394	24.46	16.9831	7.64841	13.7198
chr1	43899031	43899304	274	43899152	51.55	22.1142	5.25542	18.6002
chr1	43902872	43903071	200	43902986	19.19	11.6334	5.86355	8.62994
chr1	43966925	43967106	182	43966992	20.7	7.09102	3.61616	4.3218
chr1	44041849	44042121	273	44041987	28.6	19.5433	7.98689	16.154
chr1	44064723	44064998	276	44064846	26.34	13.452	5.46831	10.3569
chr1	44119870	44120037	168	44119973	36.13	16.3667	5.13351	13.1312
chr1	44168077	44168292	216	44168180	23.71	13.5895	6.17685	10.4869
chr1	44174020	44174244	225	44174110	31.23	17.8356	6.44671	14.5273
chr1	44551515	44551730	216	44551613	39.89	17.0669	5.11108	13.7898
chr1	45314050	45314219	170	45314148	18.06	11.1	5.74447	8.11413
chr1	45431986	45432167	182	45432071	17.31	10.1835	5.51767	7.24921
chr1	45627963	45628179	217	45628047	20.7	10.9285	5.42424	7.96193
chr1	45766287	45766469	183	45766357	19.19	12.0385	6.08466	9.00314
chr1	45816927	45817201	275	45817063	37.25	31.8213	11.5278	27.8439
chr1	45825212	45825469	258	45825326	31.61	24.7091	9.82681	21.0677
chr1	46914425	46914684	260	46914494	16.18	7.66459	4.29531	4.86238
chr1	50927130	50927319	190	50927239	37.25	12.6982	3.94702	9.63735
chr1	51347622	51347882	261	51347771	28.6	21.3278	8.91962	17.8503
chr1	51459060	51459281	222	51459173	35	11.7722	3.99963	8.76543
chr1	51466528	51466707	180	51466600	17.69	6.60524	3.7373	3.87027
chr1	51597056	51597349	294	51597176	36.13	16.8787	5.30365	13.6221
chr1	51600516	51600736	221	51600628	25.59	18.0785	8.01243	14.7531
chr1	51615552	51615821	270	51615684	32.36	22.4566	8.34062	18.9266
chr1	51638957	51639149	193	51639068	24.46	9.79599	4.24334	6.88343
chr1	51644488	51644758	271	51644620	41.77	27.556	8.55404	23.786
chr1	51915911	51916205	295	51916060	51.55	20.1592	4.77766	16.7474
chr1	51944955	51945118	164	51945023	16.18	5.94584	3.43625	3.25387
chr1	51998659	51998892	234	51998773	20.7	12.9979	6.53826	9.91961
chr1	52004148	52004427	280	52004288	40.64	35.1072	12.3272	30.9701
chr1	52100613	52100819	207	52100681	28.22	21.3278	8.80622	17.8503
chr1	52113761	52114144	384	52113950	86.17	53.1666	8.71745	48.1056
chr1	52146569	52146888	320	52146731	35	22.8008	8.16028	19.2552
chr1	52170104	52170382	279	52170235	59.83	26.1856	5.53027	22.4814
chr1	52216845	52217119	275	52216979	37.63	31.8213	11.6412	27.8439
chr1	52267686	52267899	214	52267783	18.82	11.1	5.97126	8.11413
chr1	52302646	52302939	294	52302789	44.4	35.881	11.3511	31.7038
chr1	52307009	52307271	263	52307133	24.84	9.79599	4.30606	6.88343
chr1	52489880	52490069	190	52489971	27.47	13.2419	5.24512	10.1552
chr1	52630489	52630815	327	52630630	79.78	35.3093	5.76981	31.1626
chr1	52648226	52648392	167	52648308	19.19	9.42003	4.71769	6.52219
chr1	52719212	52719379	168	52719305	21.07	11.7967	5.51831	8.78578
chr1	52748351	52748585	235	52748480	24.84	15.393	6.91033	12.1995
chr1	52854132	52854392	261	52854246	23.33	15.9927	7.33204	12.7717
chr1	52955209	52955486	278	52955362	38.38	25.4186	8.25302	21.7506
chr1	52964656	52964931	276	52964790	51.55	33.6887	8.75903	29.6205
chr1	53053120	53053366	247	53053241	27.47	20.2294	8.57943	16.806
chr1	53622530	53622697	168	53622608	17.69	8.93359	4.93307	6.06776
chr1	53704230	53704434	205	53704332	25.59	7.5446	3.32362	4.75918
chr1	53715504	53715779	276	53715627	32.74	22.4566	8.4347	18.9266
chr1	53890483	53890705	223	53890593	21.45	13.9773	6.76505	10.8537
chr1	53927715	53927894	180	53927797	22.58	12.6839	5.89462	9.62336
chr1	54039164	54039422	259	54039283	28.6	21.3278	8.91962	17.8503
chr1	54381364	54381862	499	54381723	41.39	36.7921	12.7752	32.5725
chr1	54478008	54478210	203	54478100	18.82	11.1	5.97126	8.11413
chr1	54513976	54514139	164	54514051	16.18	9.29017	5.17747	6.39706
chr1	54666031	54666265	235	54666153	26.72	16.4086	6.92947	13.1702
chr1	54706691	54706937	247	54706816	28.6	21.3278	8.91962	17.8503
chr1	54737038	54737202	165	54737094	18.44	9.25272	4.85977	6.37403
chr1	54958609	54958837	229	54958738	27.09	16.9675	6.8256	13.7045
chr1	54983445	54983632	188	54983561	22.2	12.8252	5.871	9.75769
chr1	55008405	55008607	203	55008510	17.31	8.44714	4.57754	5.59852
chr1	55042387	55042560	174	55042470	24.46	11.5777	4.99216	8.57744
chr1	55082212	55082395	184	55082279	16.18	7.66459	4.29531	4.86238
chr1	55161997	55162261	265	55162101	41.77	18.6168	5.34627	15.2689
chr1	55180239	55180474	236	55180343	25.21	13.5773	5.66833	10.4775
chr1	55192890	55193147	258	55192997	39.51	24.1685	7.55489	20.5622
chr1	55239351	55239588	238	55239461	31.99	20.9354	8.01414	17.4843
chr1	55363296	55363584	289	55363438	84.29	48.266	7.86836	43.4733
chr1	55383209	55383478	270	55383329	51.93	38.3027	10.5861	34.0075
chr1	55404449	55404634	186	55404554	17.69	7.92891	4.39972	5.11774
chr1	55447723	55447930	208	55447794	19.19	10.0802	5.04793	7.15545
chr1	55736462	55736704	243	55736589	29.35	16.0393	6.07041	12.8147
chr1	55755809	55756083	275	55755957	31.99	21.4139	8.24655	17.9298
chr1	55838259	55838511	253	55838407	24.46	17.0271	7.67224	13.7529
chr1	55874228	55874530	303	55874377	37.25	31.8213	11.5278	27.8439
chr1	55874781	55875055	275	55874932	30.48	23.5681	9.48661	19.9833
chr1	55886479	55886653	175	55886541	16.93	8.99602	5.2328	6.12833
chr1	55905328	55905572	245	55905436	21.45	11.7967	5.61239	8.78578
chr1	55960355	55960639	285	55960482	39.51	34.2853	12.2082	30.1858
chr1	56195315	56195538	224	56195435	21.07	13.9773	6.65165	10.8537
chr1	56977170	56977432	263	56977310	68.49	42.7164	8.62991	38.2107
chr1	57048949	57049128	180	57049070	17.69	10.1835	5.63107	7.24921
chr1	57205728	57205938	211	57205835	27.47	17.1989	7.02906	13.9191
chr1	57269838	57270012	175	57269955	27.47	10.202	4.06721	7.26498
chr1	57394121	57394344	224	57394217	18.82	11.1	5.97126	8.11413
chr1	57423741	57423934	194	57423832	21.45	11.7967	5.61239	8.78578
chr1	57428981	57429183	203	57429107	23.71	13.4861	6.12479	10.39
chr1	57969999	57970312	314	57970150	86.17	61.5471	10.8264	56.0306
chr1	58031206	58031568	363	58031410	55.32	33.833	8.04533	29.7559
chr1	58079812	58079975	164	58079891	24.84	9.79599	4.30606	6.88343
chr1	58112848	58113122	275	58113006	53.06	40.5565	10.8119	36.1582
chr1	58139077	58139298	222	58139175	26.72	14.9753	6.23715	11.8017
chr1	58156822	58157011	190	58156937	30.1	14.3451	5.18411	11.2048
chr1	58271270	58271474	205	58271381	22.95	14.9759	7.21865	11.8017
chr1	58296380	58296664	285	58296513	50.43	32.6708	8.57088	28.6553
chr1	58396313	58396487	175	58396414	16.18	9.29017	5.17747	6.39706
chr1	58498855	58499023	169	58498943	15.43	8.42122	4.95068	5.57571
chr1	58560492	58560655	164	58560530	14.68	7.24914	4.53064	4.4758
chr1	58562517	58562785	269	58562651	35	27.3692	10.4037	23.6072
chr1	58579243	58579517	275	58579377	36.13	30.6059	11.1876	26.6882
chr1	58697734	58697940	207	58697838	52.68	21.8297	5.10684	18.3337
chr1	58746992	58747208	217	58747113	27.09	12.1657	4.74564	9.12769
chr1	59009368	59009537	170	59009437	14.68	7.57812	4.72388	4.78237
chr1	59068059	59068296	238	59068161	28.22	18.3673	7.30578	15.032
chr1	59070906	59071153	248	59071029	34.62	15.306	5.08862	12.1161
chr1	59142880	59143153	274	59143031	27.09	16.6859	6.69228	13.4392
chr1	59144580	59144839	260	59144716	25.21	14.0787	5.89843	10.9519
chr1	59238033	59238256	224	59238144	32.74	19.4991	7.07016	16.1103
chr1	59247712	59247952	241	59247821	41.77	18.6168	5.34627	15.2689
chr1	59286528	59286757	230	59286633	32.36	20.0673	7.24012	16.6592
chr1	59316812	59317019	208	59316930	24.46	14.5125	6.36501	11.363
chr1	59483816	59484040	225	59483923	45.91	13.8482	3.75878	10.7374
chr1	59584718	59584960	243	59584849	52.68	22.8859	5.36831	19.3377
chr1	59604033	59604261	229	59604141	41.02	14.8768	4.20176	11.7159
chr1	59609001	59609198	198	59609111	20.7	8.71601	4.33939	5.85797
chr1	59609491	59609760	270	59609624	48.54	24.3491	6.19297	20.7355
chr1	59611027	59611223	197	59611141	27.85	14.1673	5.71133	11.0372
chr1	59613817	59614195	379	59613984	74.51	65.1924	14.8057	59.4852
chr1	59623397	59623671	275	59623538	50.43	43.0125	12.8	38.4884
chr1	59638482	59638671	190	59638593	18.06	5.85335	3.17713	3.16848
chr1	59701855	59702034	180	59701908	18.82	9.25272	4.95385	6.37403
chr1	59720026	59720241	216	59720114	24.84	11.5777	5.06595	8.57744
chr1	59749798	59749976	179	59749884	25.59	11.3075	4.75482	8.31537
chr1	59790040	59790226	187	59790149	15.43	8.42122	4.95068	5.57571
chr1	59883775	59884090	316	59883921	41.77	35.7712	12.3613	31.604
chr1	59892853	59893053	201	59892951	18.44	10.0706	5.29214	7.1499
chr1	59967414	59967606	193	59967511	26.34	16.4086	6.83539	13.1702
chr1	59995769	59995944	176	59995858	21.83	9.46042	4.56517	6.55868
chr1	60000535	60000730	196	60000642	18.82	5.85335	3.30257	3.16848
chr1	60054661	60055001	341	60054834	51.93	34.7148	9.19571	30.5974
chr1	60104636	60104870	235	60104757	21.45	12.712	6.08455	9.65103
chr1	60152734	60153028	295	60152884	41.77	34.2409	11.5921	30.1474
chr1	60196815	60197162	348	60197014	54.56	29.6055	6.94558	25.7354
chr1	60247091	60247282	192	60247209	22.2	6.99767	3.3146	4.23243
chr1	60272583	60272791	209	60272673	21.83	9.46042	4.56517	6.55868
chr1	60404999	60405165	167	60405090	24.08	9.79599	4.18062	6.88343
chr1	60423962	60424165	204	60424067	24.84	11.8043	5.16727	8.78951
chr1	60428968	60429353	386	60429141	66.61	40.9333	8.45082	36.5087
chr1	60441498	60441743	246	60441585	34.24	20.6283	7.04881	17.1846
chr1	60447130	60447417	288	60447277	45.16	37.0673	11.5392	32.8339
chr1	60535008	60535245	238	60535138	49.67	28.9786	7.5182	25.1374
chr1	60823000	60823289	290	60823154	72.25	43.1495	8.13902	38.6164
chr1	60857423	60857606	184	60857521	27.47	10.0932	4.02808	7.16824
chr1	60860676	60860976	301	60860815	43.28	25.9516	7.43775	22.2575
chr1	60868461	60868759	299	60868617	63.97	39.0081	8.41175	34.6786
chr1	60954931	60955185	255	60955042	31.99	18.9925	7.10787	15.6321
chr1	60958413	60958611	199	60958509	22.2	10.2205	4.63895	7.28245
chr1	60961207	60961405	199	60961319	24.84	9.79599	4.30606	6.88343
chr1	61055194	61055500	307	61055346	53.06	46.8773	13.5149	42.158
chr1	61101693	61101944	252	61101817	25.97	12.6201	5.39305	9.56585
chr1	61139245	61139483	239	61139373	39.89	19.323	5.84124	15.9457
chr1	61181114	61181420	307	61181271	61.71	40.2082	9.0838	35.827
chr1	61298044	61298279	236	61298160	31.61	16.9653	6.15652	13.7029
chr1	61377142	61377359	218	61377261	25.97	11.0764	4.72511	8.10371
chr1	61771326	61771549	224	61771441	27.85	17.3804	7.2117	14.0919
chr1	61967198	61967459	262	61967345	23.71	13.5895	6.17685	10.4869
chr1	62378403	62378657	255	62378549	33.12	24.5051	9.0061	20.8831
chr1	62697051	62697282	232	62697167	33.87	22.3123	8.14667	18.7938
chr1	62701099	62701453	355	62701246	47.79	21.1429	5.42124	17.6813
chr1	62722574	62722881	308	62722710	72.25	36.9304	6.6592	32.7064
chr1	62738324	62738538	215	62738429	44.4	20.5145	5.52633	17.0773
chr1	62786295	62786558	264	62786419	35.75	16.8218	5.506	13.5688
chr1	62795615	62795977	363	62795731	38.76	12.8929	3.97597	9.82373
chr1	62820226	62820492	267	62820367	37.25	22.0335	7.04762	18.5257
chr1	62929622	62929842	221	62929731	46.29	15.1322	3.94049	11.9552
chr1	62964382	62964659	278	62964525	59.46	34.2015	7.55708	30.1094
chr1	62966936	62967252	317	62967090	36.5	16.8787	5.35741	13.6221
chr1	62984472	62984781	310	62984642	66.98	31.836	6.18026	27.8576
chr1	62986303	62986581	279	62986429	56.07	44.1771	11.4857	39.5908
chr1	63088725	63088932	208	63088848	26.34	13.006	5.27626	9.92759
chr1	63110922	63111213	292	63111068	54.19	39.7782	10.2917	35.4185
chr1	63114613	63114803	191	63114715	33.87	11.1278	3.87419	8.14068
chr1	63181030	63181408	379	63181248	56.07	43.9965	11.414	39.4191
chr1	63182703	63182899	197	63182805	15.8	7.68475	4.63712	4.8811
chr1	63219393	63219657	265	63219517	27.09	18.183	7.41663	14.8555
chr1	63403710	63403880	171	63403822	15.8	6.9063	4.20123	4.14626
chr1	63658065	63658281	217	63658193	27.47	17.3804	7.11762	14.0919
chr1	64446094	64446345	252	64446216	33.87	16.81	5.81129	13.5575
chr1	64617600	64617924	325	64617754	63.22	52.7022	13.0105	47.6618
chr1	64705365	64705529	165	64705439	15.8	8.42122	5.06408	5.57571
chr1	64709993	64710197	205	64710085	19.94	12.0385	6.31146	9.00314
chr1	64717596	64717829	234	64717715	25.59	15.4524	6.64724	12.2539
chr1	64735974	64736137	164	64736094	27.09	8.46296	3.41945	5.61407
chr1	64737456	64737684	229	64737570	27.85	9.34962	3.81571	6.45535
chr1	65010235	65010590	356	65010378	33.87	27.0306	10.5072	23.2797
chr1	65046510	65046677	168	65046567	15.43	8.35238	4.91111	5.52411
chr1	65112095	65112316	222	65112189	25.21	18.0785	7.89904	14.7531
chr1	65178293	65178568	276	65178430	41.02	30.8711	9.81719	26.9393
chr1	65179173	65179458	286	65179317	50.05	23.5351	5.67211	19.9593
chr1	65282830	65283047	218	65282944	21.83	13.9773	6.87845	10.8537
chr1	65388375	65388613	239	65388517	37.63	23.5306	7.72616	19.9562
chr1	66838591	66838755	165	66838697	16.93	9.29017	5.40427	6.39706
chr1	66941030	66941258	229	66941131	25.97	18.0785	8.12583	14.7531
chr1	67061510	67061763	254	67061637	29.35	11.5922	4.336	8.58992
chr1	67181260	67181472	213	67181359	21.83	13.9773	6.87845	10.8537
chr1	69241804	69242015	212	69241915	22.95	14.9759	7.21865	11.8017
chr1	69689100	69689296	197	69689204	20.32	12.9979	6.42486	9.91961
chr1	70787238	70787445	208	70787335	23.33	15.9927	7.33204	12.7717
chr1	71037041	71037272	232	71037153	27.85	20.2294	8.69282	16.806
chr1	71289599	71289795	197	71289709	19.94	12.0385	6.31146	9.00314
chr1	71505950	71506131	182	71506053	17.31	10.1835	5.51767	7.24921
chr1	71531783	71532005	223	71531883	21.83	9.46042	4.56517	6.55868
chr1	71778404	71778593	190	71778492	19.57	10.0802	5.142	7.15545
chr1	72123759	72123961	203	72123865	27.47	14.2995	5.6941	11.1633
chr1	72141942	72142226	285	72142091	39.14	22.068	6.68934	18.5559
chr1	72166215	72166473	259	72166359	27.85	14.2995	5.76936	11.1633
chr1	72167117	72167317	201	72167240	27.85	8.74288	3.60585	5.88285
chr1	72220100	72220288	189	72220183	21.07	13.0275	6.14648	9.94849
chr1	72313742	72313953	212	72313837	21.07	11.7967	5.51831	8.78578
chr1	72575260	72575456	197	72575366	20.32	11.8457	5.80438	8.83016
chr1	72717031	72717278	248	72717178	32.36	25.8634	10.0536	22.1718
chr1	72718902	72719173	272	72719015	34.24	13.3826	4.4055	10.2909
chr1	72854998	72855238	241	72855109	30.86	20.1814	7.86521	16.7687
chr1	72865855	72866123	269	72865988	32.36	23.8914	9.04231	20.2956
chr1	72877924	72878100	177	72878027	24.46	15.8101	7.02539	12.6022
chr1	73737214	73737400	187	73737284	14.3	7.57812	4.61048	4.78237
chr1	73826400	73826619	220	73826525	43.28	28.5213	8.41099	24.7086
chr1	73862845	73863241	397	73862985	44.78	16.9515	4.57807	13.6894
chr1	73901631	73901869	239	73901740	29.73	16.0393	6.14567	12.8147
chr1	73902436	73902617	182	73902505	22.95	12.4916	5.89033	9.4437
chr1	73986801	73986965	165	73986867	19.94	9.06351	4.71294	6.19444
chr1	73996345	73996592	248	73996473	38.01	16.3077	4.87589	13.0731
chr1	74077440	74077672	233	74077563	29.73	17.1669	6.64483	13.8878
chr1	74082917	74083197	281	74083063	52.68	37.2679	9.89004	33.0231
chr1	74125220	74125435	216	74125341	42.15	21.2526	5.96605	17.7856
chr1	74139568	74139737	170	74139647	22.95	8.02595	3.83399	5.20967
chr1	74196069	74196298	230	74196173	44.78	30.6829	9.15613	26.7543
chr1	74205888	74206119	232	74206013	23.71	15.8843	7.38593	12.6743
chr1	74287182	74287487	306	74287339	57.95	29.4032	6.55016	25.541
chr1	74313398	74313561	164	74313507	22.95	6.99767	3.42211	4.23243
chr1	74361913	74362119	207	74362021	30.86	16.9306	6.37145	13.6694
chr1	74386695	74386888	194	74386795	27.85	12.0029	4.8078	8.97955
chr1	74390625	74390892	268	74390751	43.65	20.2072	5.58147	16.7928
chr1	74397433	74397674	242	74397555	41.02	9.85331	3.00126	6.93817
chr1	74398297	74398499	203	74398407	33.87	18.902	6.64451	15.5432
chr1	74452825	74453012	188	74452913	18.44	11.1	5.85786	8.11413
chr1	74460368	74460571	204	74460470	21.07	13.9773	6.65165	10.8537
chr1	74723813	74724017	205	74723930	20.7	7.09102	3.61616	4.3218
chr1	74748871	74749130	260	74748991	54.56	35.7405	8.89319	31.5792
chr1	74759934	74760183	250	74760047	24.08	14.5125	6.27093	11.363
chr1	74763161	74763379	219	74763273	20.7	10.9285	5.42424	7.96193
chr1	74775897	74776110	214	74776016	30.86	14.3451	5.30954	11.2048
chr1	74784535	74784793	259	74784663	51.93	29.7709	7.48875	25.889
chr1	74787884	74788149	266	74788015	37.63	22.6439	7.36161	19.1064
chr1	74803048	74803360	313	74803196	65.1	33.602	6.61013	29.5405
chr1	74806365	74806558	194	74806442	22.95	8.5355	4.04642	5.68485
chr1	74808161	74808483	323	74808324	53.44	35.7491	9.07263	31.583
chr1	74809103	74809315	213	74809218	25.59	15.4484	6.64524	12.2537
chr1	74861897	74862068	172	74861997	17.31	9.55528	5.16944	6.65055
chr1	74880822	74881115	294	74880946	41.77	27.6174	8.57944	23.8456
chr1	74893552	74893775	224	74893669	42.15	20.0416	5.58603	16.6341
chr1	74895032	74895237	206	74895149	28.22	14.7633	5.67527	11.6066
chr1	74901796	74901991	196	74901889	23.33	10.7198	4.74032	7.76169
chr1	74915831	74916097	267	74915973	40.64	12.7502	3.78557	9.68847
chr1	74926786	74927029	244	74926905	46.66	28.3805	7.83402	24.5715
chr1	74948891	74949130	240	74948998	52.31	27.8207	6.66335	24.0361
chr1	74964524	74964752	229	74964627	32.74	20.0673	7.32179	16.6592
chr1	75000561	75000873	313	75000712	43.28	29.6308	8.85509	25.7576
chr1	75016935	75017203	269	75017051	32.74	22.4566	8.4347	18.9266
chr1	75124532	75124762	231	75124670	32.36	13.7817	4.76607	10.6719
chr1	75142647	75142927	281	75142799	48.92	19.8491	4.99201	16.4464
chr1	75232645	75232808	164	75232705	18.06	7.9478	4.12222	5.13643
chr1	75234698	75234937	240	75234828	37.63	20.2698	6.43847	16.8434
chr1	75251652	75251962	311	75251807	65.1	51.0072	11.8207	46.0715
chr1	75253068	75253236	169	75253177	27.47	8.05846	3.33222	5.24173
chr1	75254299	75254573	275	75254434	44.03	31.8899	9.50119	27.9088
chr1	75317955	75318172	218	75318054	44.78	21.0171	5.72258	17.5593
chr1	75342940	75343159	220	75343048	31.23	19.2176	7.04528	15.8455
chr1	75371437	75371713	277	75371578	39.89	27.0047	8.81069	23.2608
chr1	75398761	75398988	228	75398880	29.35	14.4887	5.42776	11.344
chr1	75413819	75414105	287	75413948	43.65	25.7904	7.44196	22.1045
chr1	75425867	75426118	252	75425992	51.18	33.9508	8.78948	29.8675
chr1	75445763	75446041	279	75445899	53.81	36.0223	9.23322	31.841
chr1	75456778	75457039	262	75456900	47.04	27.5854	7.28695	23.8146
chr1	75467709	75467923	215	75467834	28.22	12.7692	4.87052	9.70395
chr1	75477207	75477745	539	75477366	60.59	32.0315	6.84284	28.0412
chr1	75495270	75495512	243	75495406	29.35	13.3682	4.98883	10.2786
chr1	75499531	75499718	188	75499628	27.85	13.753	5.53172	10.6462
chr1	75559546	75559882	337	75559702	72.63	62.673	14.4368	57.095
chr1	75653607	75653866	260	75653745	30.48	16.9306	6.29619	13.6694
chr1	77516314	77516609	296	77516453	48.54	27.2051	7.07768	23.4471
chr1	77930782	77931005	224	77930894	22.58	14.9759	7.10525	11.8017
chr1	77972419	77972714	296	77972576	33.87	27.0306	10.5072	23.2797
chr1	77978754	77978981	228	77978868	22.58	12.6839	5.89462	9.62336
chr1	78008832	78009074	243	78008949	40.64	22.9833	6.94021	19.4306
chr1	78267618	78267792	175	78267707	19.19	10.0802	5.04793	7.15545
chr1	78419686	78419909	224	78419797	21.45	13.9773	6.76505	10.8537
chr1	78454742	78454983	242	78454853	28.98	21.3278	9.03302	17.8503
chr1	78525257	78525533	277	78525411	44.03	40.6283	13.569	36.2239
chr1	78536849	78537075	227	78536966	30.86	23.5681	9.60001	19.9833
chr1	78724527	78724743	217	78724633	23.33	15.8843	7.27344	12.6743
chr1	79782592	79782755	164	79782619	17.31	4.24476	2.61574	1.66103
chr1	80180263	80180458	196	80180352	20.32	12.9979	6.42486	9.91961
chr1	80408615	80408799	185	80408717	22.58	8.40735	3.92975	5.57562
chr1	81287293	81287458	166	81287362	15.43	8.42122	4.95068	5.57571
chr1	81310179	81310395	217	81310288	22.95	14.9759	7.21865	11.8017
chr1	81319824	81320000	177	81319909	19.19	12.0385	6.08466	9.00314
chr1	82291670	82291845	176	82291767	25.97	5.53144	2.69653	2.85918
chr1	82476361	82476606	246	82476491	28.22	21.3278	8.80622	17.8503
chr1	82641781	82642001	221	82641866	27.47	20.2294	8.57943	16.806
chr1	82759631	82759873	243	82759758	26.72	16.4086	6.92947	13.1702
chr1	82762397	82762568	172	82762481	21.45	11.7967	5.61239	8.78578
chr1	82787414	82787620	207	82787534	19.19	12.0385	6.08466	9.00314
chr1	82803689	82803898	210	82803792	25.97	15.4524	6.74131	12.2539
chr1	82839208	82839530	323	82839383	78.27	53.6946	10.0497	48.5982
chr1	82960136	82960345	210	82960289	27.47	11.8353	4.67957	8.81999
chr1	82987865	82988093	229	82987986	23.71	13.5895	6.17685	10.4869
chr1	83000443	83000685	243	83000578	31.23	17.058	6.1234	13.783
chr1	83076212	83076484	273	83076332	28.98	21.3278	9.03302	17.8503
chr1	83187273	83187452	180	83187348	18.06	11.1	5.74447	8.11413
chr1	83811225	83811441	217	83811353	22.2	10.2238	4.64044	7.28245
chr1	84102143	84102357	215	84102264	19.94	12.0385	6.31146	9.00314
chr1	84128612	84128781	170	84128700	18.44	11.1	5.85786	8.11413
chr1	84154046	84154217	172	84154110	15.05	8.42122	4.83728	5.57571
chr1	84286878	84287138	261	84287021	30.86	20.3845	7.96432	16.951
chr1	84470436	84470706	271	84470563	30.86	23.5681	9.60001	19.9833
chr1	84581935	84582139	205	84582009	28.6	15.1622	5.91988	11.9781
chr1	84697119	84697542	424	84697415	26.72	16.1225	6.78827	12.8951
chr1	84733911	84734074	164	84733986	17.31	10.1835	5.51767	7.24921
chr1	84879815	84880033	219	84879909	31.99	11.3145	4.12327	8.32069
chr1	84881328	84881550	223	84881450	27.85	19.1322	8.10668	15.7686
chr1	84885999	84886277	279	84886129	29.35	16.0393	6.07041	12.8147
chr1	84933527	84933755	229	84933640	33.12	16.81	5.68585	13.5575
chr1	84987352	84987523	172	84987417	24.46	8.36552	3.68772	5.53702
chr1	84995022	84995203	182	84995121	50.8	17.7542	4.3168	14.4517
chr1	85114746	85115046	301	85114885	66.61	29.4895	5.63388	25.6248
chr1	85120225	85120398	174	85120319	22.2	8.80654	4.03095	5.94537
chr1	85243779	85244015	237	85243877	57.58	29.4032	6.50835	25.541
chr1	85287113	85287417	305	85287271	58.33	39.9019	9.49548	35.5351
chr1	85323218	85323551	334	85323378	50.8	32.018	8.40117	28.0299
chr1	85581651	85581901	251	85581777	58.33	36.7912	8.47539	32.5725
chr1	85736593	85736778	186	85736675	27.09	13.2419	5.17579	10.1552
chr1	85793226	85793516	291	85793383	54.94	36.7913	9.3235	32.5725
chr1	85853350	85853639	290	85853508	31.23	24.7091	9.71341	21.0677
chr1	85895584	85895830	247	85895712	22.58	8.80654	4.09633	5.94537
chr1	85935513	85935743	231	85935609	31.99	21.4139	8.24655	17.9298
chr1	86007906	86008159	254	86008024	29.73	22.4409	9.25982	18.9137
chr1	86021717	86021930	214	86021832	31.61	8.65647	3.26099	5.80298
chr1	86059485	86059788	304	86059608	50.43	40.2664	11.5718	35.8823
chr1	86062602	86062769	168	86062661	17.31	8.44714	4.57754	5.59852
chr1	86064212	86064434	223	86064328	30.1	17.121	6.30159	13.8426
chr1	86144349	86144552	204	86144416	35.37	18.5163	6.06216	15.1722
chr1	86152678	86152875	198	86152769	21.83	12.2142	5.92326	9.17555
chr1	86178883	86179197	315	86179049	52.31	30.9436	7.61526	27.0079
chr1	86214186	86214472	287	86214317	56.07	43.9965	11.414	39.4191
chr1	86310617	86310798	182	86310713	23.33	11.6783	5.16979	8.67389
chr1	86313768	86314022	255	86313926	33.87	22.3123	8.14667	18.7938
chr1	86339546	86339726	181	86339619	17.31	10.0096	5.42042	7.08999
chr1	86371986	86372266	281	86372141	47.41	26.2919	6.9164	22.5814
chr1	86381114	86381437	324	86381265	66.98	31.836	6.18026	27.8576
chr1	86389306	86389601	296	86389449	59.83	42.5025	10.2758	38.0043
chr1	86395956	86396166	211	86396078	25.97	12.6201	5.39305	9.56585
chr1	86404929	86405195	267	86405068	51.18	34.019	8.81383	29.9341
chr1	86415941	86416546	606	86416423	24.84	9.79599	4.30606	6.88343
chr1	86430024	86430304	281	86430157	44.78	23.6063	6.54009	20.018
chr1	86440532	86440774	243	86440651	39.14	19.323	5.73372	15.9457
chr1	86471448	86471682	235	86471543	27.09	16.9675	6.8256	13.7045
chr1	86499998	86500211	214	86500105	29.73	15.8962	6.08386	12.6855
chr1	86501056	86501309	254	86501189	41.39	26.1892	7.93002	22.4849
chr1	86501622	86501924	303	86501767	56.82	41.6625	10.6526	37.2129
chr1	86504200	86504480	281	86504330	59.08	31.514	6.77191	27.5539
chr1	86509419	86509664	246	86509547	62.47	28.5666	5.76974	24.7493
chr1	86520490	86520658	169	86520567	22.2	8.40735	3.86703	5.57562
chr1	86525322	86525616	295	86525466	60.96	32.0315	6.88466	28.0412
chr1	86528106	86528550	445	86528372	70.75	38.0292	7.17459	33.7512
chr1	86532452	86532673	222	86532553	30.1	18.8276	7.05129	15.4722
chr1	86533807	86534037	231	86533934	20.7	11.748	5.85455	8.74256
chr1	86538496	86538734	239	86538602	27.09	17.3804	7.02355	14.0919
chr1	86598544	86598807	264	86598648	31.23	17.8356	6.44671	14.5273
chr1	86618522	86618733	212	86618664	25.21	12.7756	5.3105	9.70947
chr1	86650344	86650589	246	86650455	30.1	22.1853	8.66135	18.6698
chr1	86652759	86652960	202	86652882	23.33	13.8924	6.23427	10.7801
chr1	86669546	86669757	212	86669653	39.14	18.0091	5.309	14.6953
chr1	86697025	86697196	172	86697140	20.7	5.83711	3.09956	3.15481
chr1	86698841	86699032	192	86698927	18.82	11.1	5.97126	8.11413
chr1	87041191	87041441	251	87041323	31.61	18.5555	6.83359	15.2104
chr1	87042145	87042407	263	87042280	38.38	21.1635	6.5639	17.6982
chr1	87070740	87071064	325	87070914	56.45	34.8116	8.2066	30.6848
chr1	87098590	87098934	345	87098751	73	40.7588	7.40038	36.3472
chr1	87111782	87112005	224	87111907	22.2	14.9759	6.99185	11.8017
chr1	87174365	87174599	235	87174460	30.86	10.6508	3.98216	7.69519
chr1	87175818	87176061	244	87175937	30.48	17.9932	6.75963	14.6798
chr1	87184922	87185165	244	87185060	36.13	16.3667	5.13351	13.1312
chr1	87187099	87187365	267	87187221	46.66	22.6649	5.95778	19.1252
chr1	87206468	87206642	175	87206561	25.97	8.87152	3.85218	6.00722
chr1	87218061	87218307	247	87218175	24.46	15.8101	7.02539	12.6022
chr1	87246171	87246483	313	87246359	47.04	29.6682	8.00642	25.7892
chr1	87282574	87282744	171	87282662	19.57	9.79826	4.99709	6.88506
chr1	87292978	87293199	222	87293081	26.72	15.8489	6.65463	12.6404
chr1	87380027	87380201	175	87380142	17.31	10.1835	5.51767	7.24921
chr1	87418745	87419033	289	87418876	26.72	19.1461	8.35263	15.776
chr1	87447544	87447804	261	87447667	27.85	20.2294	8.69282	16.806
chr1	87541680	87541890	211	87541792	24.46	13.6601	5.9486	10.555
chr1	87568453	87568727	275	87568569	35.75	26.7169	9.7015	22.9937
chr1	87608474	87608752	279	87608615	42.9	36.0996	12.2241	31.9107
chr1	87696458	87696666	209	87696553	28.6	17.938	7.19131	14.6258
chr1	87766288	87766562	275	87766440	41.02	27.556	8.40352	23.786
chr1	87825367	87825610	244	87825482	29.73	18.382	7.20713	15.0458
chr1	88094268	88094454	187	88094356	27.47	7.53378	3.16339	4.75006
chr1	88144061	88144242	182	88144160	19.19	10.0802	5.04793	7.15545
chr1	88144426	88144606	181	88144508	35.75	11.0065	3.67493	8.0357
chr1	88277581	88277842	262	88277708	79.02	35.3093	5.71605	31.1626
chr1	88284960	88285202	243	88285077	63.22	17.6068	3.56776	14.3129
chr1	88287639	88287921	283	88287772	49.3	29.4816	7.62945	25.6183
chr1	88289964	88290258	295	88290113	57.95	32.3408	7.36893	28.3399
chr1	88301689	88301927	239	88301789	36.13	21.6358	7.05273	18.1442
chr1	88318613	88318864	252	88318719	24.46	14.5125	6.36501	11.363
chr1	88424720	88424939	220	88424810	33.49	19.6848	6.89828	16.2859
chr1	88434175	88434338	164	88434250	16.93	8.82582	5.13452	5.96435
chr1	88445510	88445733	224	88445600	20.7	12.9979	6.53826	9.91961
chr1	88456770	88456988	219	88456856	36.88	19.3873	6.31303	16.0029
chr1	88465804	88465969	166	88465910	19.19	7.99138	4.03834	5.1756
chr1	88562374	88562671	298	88562517	45.16	27.7107	7.69283	23.9302
chr1	88705897	88706177	281	88706038	51.93	39.5311	11.0919	35.1779
chr1	88742471	88742695	225	88742582	23.71	13.5895	6.17685	10.4869
chr1	88745279	88745526	248	88745397	33.49	19.6848	6.89828	16.2859
chr1	88756671	88756915	245	88756808	25.59	17.9601	7.94839	14.647
chr1	88777120	88777300	181	88777214	18.82	9.25272	4.95385	6.37403
chr1	89127263	89127457	195	89127364	18.06	7.28745	3.81256	4.50975
chr1	89175415	89175679	265	89175532	37.25	28.102	9.67978	24.3083
chr1	89191541	89191967	427	89191675	41.39	30.8711	9.90511	26.9393
chr1	89192885	89193180	296	89193041	39.51	30.0967	10.1281	26.2019
chr1	89196173	89196386	214	89196299	32.36	18.7537	6.6725	15.3999
chr1	89323164	89323391	228	89323272	24.08	17.0271	7.55884	13.7529
chr1	89342920	89343115	196	89343006	22.58	14.9759	7.10525	11.8017
chr1	89344583	89344864	282	89344718	51.18	44.374	13.0445	39.7758
chr1	89524486	89524725	240	89524612	27.85	18.183	7.61531	14.8555
chr1	89525953	89526167	215	89526079	19.94	9.42003	4.89353	6.52219
chr1	89581360	89581546	187	89581431	36.5	11.3761	3.68243	8.38143
chr1	89606656	89606906	251	89606781	53.06	35.7491	9.00991	31.583
chr1	89627752	89627956	205	89627841	27.09	17.0825	6.88043	13.8052
chr1	89634155	89634407	253	89634265	42.15	28.1697	8.4601	24.3723
chr1	89646688	89646955	268	89646820	36.5	22.5515	7.50038	19.016
chr1	89673764	89673964	201	89673852	26.34	13.452	5.46831	10.3569
chr1	89676381	89676670	290	89676533	40.26	22.9833	6.87749	19.4306
chr1	89730596	89730774	179	89730706	33.87	12.6807	4.35847	9.62336
chr1	89752766	89752939	174	89752859	21.45	12.7637	6.11172	9.70135
chr1	89757602	89757834	233	89757724	36.13	18.2885	5.79001	14.9595
chr1	89844094	89844345	252	89844222	31.99	20.1669	7.64844	16.7548
chr1	89859301	89859549	249	89859420	29.73	18.6792	7.34846	15.3304
chr1	89939298	89939554	257	89939432	38.38	28.7101	9.72334	24.8797
chr1	89940468	89940740	273	89940606	60.96	38.7999	8.8517	34.4852
chr1	89943316	89943553	238	89943433	29.73	16.0393	6.14567	12.8147
chr1	90012962	90013165	204	90013048	23.33	12.6854	5.6416	9.62475
chr1	90026989	90027223	235	90027111	30.1	12.3086	4.44352	9.26588
chr1	90051455	90051685	231	90051571	29.73	18.8005	7.40656	15.4455
chr1	90060676	90060868	193	90060741	16.93	8.26869	4.81782	5.44241
chr1	90160035	90160249	215	90160132	25.97	8.87152	3.85218	6.00722
chr1	90203828	90204091	264	90203946	39.51	28.5853	9.42937	24.7665
chr1	90557231	90557453	223	90557355	24.46	16.5747	7.42881	13.3329
chr1	90588459	90588657	199	90588566	23.71	11.0053	4.94148	8.03485
chr1	90590907	90591091	185	90591025	25.59	12.6201	5.31779	9.56585
chr1	90592934	90593194	261	90593062	34.62	25.6049	9.40347	21.928
chr1	90650741	90650938	198	90650828	24.84	11.8043	5.16727	8.78951
chr1	90840328	90840584	257	90840448	19.94	10.0802	5.23608	7.15545
chr1	90849981	90850178	198	90850084	18.44	9.25272	4.85977	6.37403
chr1	90906390	90906678	289	90906541	39.89	17.0669	5.11108	13.7898
chr1	90928627	90928799	173	90928679	24.08	11.5777	4.91838	8.57744
chr1	90956804	90957040	237	90956938	30.48	14.3451	5.24683	11.2048
chr1	90973297	90973604	308	90973445	55.69	47.9425	13.5049	43.1701
chr1	91021376	91021562	187	91021461	21.07	12.8681	6.06341	9.79979
chr1	91098999	91099243	245	91099126	28.98	20.188	8.42393	16.7751
chr1	91179099	91179313	215	91179198	30.1	13.7971	4.97834	10.6869
chr1	91346967	91347243	277	91347104	45.16	30.0975	8.58128	26.2027
chr1	91366205	91366535	331	91366362	76.77	53.0712	10.2866	48.0147
chr1	91380580	91380810	231	91380703	33.87	24.5051	9.20479	20.8831
chr1	91428687	91428921	235	91428813	31.61	18.7174	6.90478	15.3671
chr1	91459342	91459566	225	91459411	27.09	8.25772	3.35253	5.43178
chr1	91479045	91479261	217	91479125	23.71	11.0053	4.94148	8.03485
chr1	91483388	91483652	265	91483520	34.24	24.8051	8.91802	21.1605
chr1	91523817	91524047	231	91523911	22.95	14.3239	6.85834	11.187
chr1	91534399	91534662	264	91534528	33.12	16.81	5.68585	13.5575
chr1	91600731	91600937	207	91600822	28.98	9.36461	3.74697	6.46893
chr1	91755176	91755395	220	91755277	29.35	21.6485	8.73088	18.1568
chr1	91819351	91819564	214	91819453	31.61	11.3145	4.07623	8.32069
chr1	91874726	91875019	294	91874871	33.87	14.5376	4.9811	11.3853
chr1	91897157	91897378	222	91897259	26.34	15.7952	6.53854	12.5883
chr1	91913900	91914135	236	91914029	35.37	18.5163	6.06216	15.1722
chr1	91962342	91962580	239	91962455	29.35	19.5589	7.68017	16.1692
chr1	92360386	92360648	263	92360517	42.52	24.8447	7.2538	21.1954
chr1	92521377	92521588	212	92521492	21.07	9.46042	4.41465	6.55868
chr1	92611100	92611356	257	92611246	22.95	4.94366	2.66164	2.3102
chr1	92647849	92648082	234	92647986	36.5	19.3873	6.25031	16.0029
chr1	92648804	92649082	279	92648944	35.37	21.584	7.27459	18.0947
chr1	92696947	92697151	205	92697017	30.86	12.3086	4.55104	9.26588
chr1	92707985	92708171	187	92708076	20.7	9.74329	4.82884	6.83543
chr1	92834082	92834316	235	92834199	37.63	20.2698	6.43847	16.8434
chr1	92895123	92895421	299	92895270	50.8	48.5526	15.6101	43.745
chr1	92906901	92907150	250	92907024	42.52	22.1236	6.304	18.6093
chr1	92910605	92910884	280	92910748	66.61	47.7414	10.5438	42.9751
chr1	92949515	92949745	231	92949633	32.36	16.173	5.63556	12.9446
chr1	92956665	92956973	309	92956823	49.3	45.9832	14.5365	41.3052
chr1	93014498	93014778	281	93014634	59.83	42.1164	10.1388	37.6314
chr1	93081005	93081277	273	93081140	46.66	33.5123	9.81916	29.4585
chr1	93128778	93129029	252	93128917	40.64	17.8367	5.20516	14.5273
chr1	93174455	93174704	250	93174565	47.41	19.1112	4.84148	15.7482
chr1	93224019	93224323	305	93224156	73.38	52.506	10.6257	47.4754
chr1	93236625	93236817	193	93236737	33.49	12.0593	4.11592	9.02331
chr1	93450148	93450382	235	93450282	27.09	17.3804	7.02355	14.0919
chr1	93668724	93668950	227	93668842	32.74	18.7537	6.74776	15.3999
chr1	93686504	93686727	224	93686630	33.87	14.7355	5.05037	11.5792
chr1	93727048	93727288	241	93727185	42.52	11.4509	3.34791	8.45512
chr1	93803703	93803996	294	93803845	72.25	39.8431	7.32512	35.4784
chr1	93827715	93827894	180	93827823	19.19	10.1592	5.08812	7.23309
chr1	93832777	93833066	290	93832908	33.12	16.81	5.68585	13.5575
chr1	93846006	93846268	263	93846134	34.62	28.2103	10.734	24.4052
chr1	93909314	93909490	177	93909411	20.32	10.9285	5.33016	7.96193
chr1	93911899	93912166	268	93912041	38.01	33.0478	11.7546	29.0074
chr1	93978447	93978616	170	93978510	24.08	11.8043	5.01674	8.78951
chr1	93980970	93981232	263	93981088	39.89	34.2853	12.3216	30.1858
chr1	94034918	94035248	331	94035059	47.41	35.8789	10.5067	31.7038
chr1	94079145	94079447	303	94079296	37.63	27.8561	9.6577	24.0678
chr1	95762363	95762528	166	95762455	16.18	9.29017	5.17747	6.39706
chr1	97647126	97647356	231	97647242	24.84	17.0271	7.78564	13.7529
chr1	97688856	97689041	186	97688961	20.7	12.9979	6.53826	9.91961
chr1	97726841	97727011	171	97726930	18.82	9.25272	4.95385	6.37403
chr1	98072195	98072362	168	98072243	20.32	12.9979	6.42486	9.91961
chr1	98179162	98179339	178	98179277	18.44	11.1	5.85786	8.11413
chr1	100557017	100557225	209	100557112	20.7	12.9979	6.53826	9.91961
chr1	104609536	104609710	175	104609587	17.69	9.77812	5.40072	6.86887
chr1	104986329	104986516	188	104986428	19.19	12.0385	6.08466	9.00314
chr1	105092596	105092783	188	105092712	18.44	11.1	5.85786	8.11413
chr1	105362831	105363041	211	105362910	24.46	16.4426	7.35839	13.2025
chr1	105735363	105735558	196	105735443	18.82	11.1	5.97126	8.11413
chr1	105780481	105780717	237	105780606	48.92	27.5076	7.2306	23.742
chr1	105904851	105905033	183	105904955	22.2	11.9085	5.42107	8.89157
chr1	106037073	106037296	224	106037190	27.85	12.0029	4.8078	8.97955
chr1	106071322	106071536	215	106071424	23.71	15.624	7.24388	12.4206
chr1	106151814	106152023	210	106151893	22.95	14.9759	7.21865	11.8017
chr1	106389859	106390066	208	106389952	21.83	11.7967	5.70647	8.78578
chr1	106395602	106395824	223	106395682	23.71	15.9927	7.44544	12.7717
chr1	106511632	106511886	255	106511763	28.6	21.3278	8.91962	17.8503
chr1	106712467	106712650	184	106712515	31.99	8.65647	3.29862	5.80298
chr1	106735709	106735897	189	106735800	18.06	9.77067	5.03241	6.86206
chr1	106901547	106901743	197	106901668	22.95	12.6839	5.9887	9.62336
chr1	107014592	107014786	195	107014679	24.08	17.0271	7.55884	13.7529
chr1	107481598	107481817	220	107481729	21.83	13.9773	6.87845	10.8537
chr1	109834667	109834859	193	109834775	19.57	12.0385	6.19806	9.00314
chr1	111864022	111864248	227	111864141	22.58	12.6839	5.89462	9.62336
chr1	112378794	112378982	189	112378873	19.19	7.99138	4.03834	5.1756
chr1	112379994	112380257	264	112380124	28.98	21.3278	9.03302	17.8503
chr1	112388861	112389085	225	112388964	23.71	15.9927	7.44544	12.7717
chr1	116477822	116478050	229	116477923	24.84	14.5125	6.45908	11.363
chr1	118012802	118013058	257	118012906	30.86	17.6252	6.67587	14.3306
chr1	118320765	118321057	293	118320909	35	26.6347	10.0236	22.9132
chr1	118466107	118466321	215	118466224	20.7	12.1987	6.09739	9.16014
chr1	118476985	118477240	256	118477113	26.72	11.2515	4.61965	8.26019
chr1	118498383	118498661	279	118498533	33.87	24.5051	9.20479	20.8831
chr1	118529351	118529572	222	118529464	23.33	15.9927	7.33204	12.7717
chr1	118564678	118564843	166	118564774	14.68	7.57812	4.72388	4.78237
chr1	118622898	118623100	203	118623004	28.6	15.1622	5.91988	11.9781
chr1	118759696	118759872	177	118759765	19.19	10.6297	5.33044	7.67608
chr1	118768903	118769103	201	118769009	24.08	11.8043	5.01674	8.78951
chr1	118772397	118772664	268	118772519	45.53	21.8364	5.81666	18.3379
chr1	118822378	118822571	194	118822494	20.32	10.6302	5.17994	7.67625
chr1	119053573	119053900	328	119053726	52.31	25.1721	5.92298	21.514
chr1	119075001	119075221	221	119075104	33.12	20.4555	7.14902	17.0197
chr1	119082732	119082980	249	119082849	29.35	13.5501	5.05867	10.4506
chr1	119087628	119087843	216	119087704	34.62	15.306	5.08862	12.1161
chr1	119093769	119094034	266	119093898	39.89	22.068	6.81478	18.5559
chr1	119120008	119120202	195	119120116	31.61	13.0386	4.65855	9.9572
chr1	119153720	119153981	262	119153844	23.33	13.5895	6.08278	10.4869
chr1	119345445	119345688	244	119345584	28.6	12.939	4.9999	9.86834
chr1	119423654	119423859	206	119423747	33.12	16.5993	5.60735	13.3565
chr1	119463472	119463715	244	119463596	31.61	15.1537	5.43498	11.9733
chr1	119481615	119481874	260	119481777	30.1	17.6252	6.51816	14.3306
chr1	119484523	119484763	241	119484644	38.38	16.3077	4.92293	13.0731
chr1	119494421	119494594	174	119494498	21.07	9.46042	4.41465	6.55868
chr1	119548700	119548934	235	119548832	33.49	16.81	5.74857	13.5575
chr1	119642405	119642659	255	119642555	32.36	18.7537	6.6725	15.3999
chr1	119654454	119654636	183	119654542	21.83	13.9773	6.87845	10.8537
chr1	119675097	119675275	179	119675172	17.69	10.1835	5.63107	7.24921
chr1	119895062	119895371	310	119895220	44.4	30.6829	9.08087	26.7543
chr1	119919349	119919574	226	119919453	19.57	8.40777	4.31015	5.57566
chr1	120013201	120013457	257	120013322	33.87	24.5051	9.20479	20.8831
chr1	120016293	120016479	187	120016389	17.69	10.057	5.55881	7.13646
chr1	120033028	120033338	311	120033183	64.72	35.6338	7.30278	31.4747
chr1	120093553	120093843	291	120093709	39.89	33.425	11.8738	29.3737
chr1	120098426	120098631	206	120098509	22.2	14.9759	6.99185	11.8017
chr1	120154337	120154505	169	120154434	15.05	7.9105	4.55308	5.0996
chr1	120155397	120155680	284	120155556	40.26	31.2332	10.3162	27.2832
chr1	120157718	120157894	177	120157805	16.93	8.86788	5.15875	6.00548
chr1	120171879	120172086	208	120171977	18.44	10.8652	5.72681	7.90477
chr1	120197229	120197477	249	120197366	40.64	26.5338	8.32825	22.8138
chr1	120231389	120231593	205	120231494	29.35	10.0007	3.794	7.08118
chr1	120327740	120327998	259	120327872	26.72	17.9558	7.71828	14.6429
chr1	120368205	120368453	249	120368349	32.36	25.8634	10.0536	22.1718
chr1	120468994	120469227	234	120469114	39.89	28.665	9.55342	24.8414
chr1	120549393	120549619	227	120549504	25.59	18.0325	7.98755	14.7179
chr1	120550363	120550563	201	120550455	24.08	11.8043	5.01674	8.78951
chr1	120586525	120586770	246	120586634	27.85	20.2294	8.69282	16.806
chr1	120594636	120594828	193	120594741	19.94	6.46191	3.49072	3.73297
chr1	120667866	120668100	235	120667993	25.59	18.0785	8.01243	14.7531
chr1	120685958	120686166	209	120686071	17.69	6.60524	3.7373	3.87027
chr1	121215966	121216132	167	121216065	18.06	11.1	5.74447	8.11413
chr1	121389659	121389893	235	121389799	25.21	15.4524	6.55316	12.2539
chr1	121441126	121441373	248	121441242	35	17.6571	5.99944	14.3588
chr1	121490377	121490579	203	121490456	24.84	11.8043	5.16727	8.78951
chr1	121549565	121549781	217	121549676	26.34	15.479	6.38822	12.2799
chr1	121567910	121568161	252	121568030	36.5	19.3873	6.25031	16.0029
chr1	122007854	122008030	177	122007953	19.19	7.99138	4.03834	5.1756
chr1	122439452	122439652	201	122439569	20.7	12.9979	6.53826	9.91961
chr1	124674499	124674737	239	124674616	27.85	20.2294	8.69282	16.806
chr1	124718153	124718427	275	124718287	30.1	23.5681	9.37321	19.9833
chr1	125370838	125371113	276	125370956	33.12	27.0306	10.2804	23.2797
chr1	125519089	125519426	338	125519270	39.51	22.068	6.75206	18.5559
chr1	125574359	125574548	190	125574464	17.69	10.1835	5.63107	7.24921
chr1	125607489	125607709	221	125607611	31.99	17.8356	6.59724	14.5273
chr1	125669135	125669364	230	125669232	27.85	12.0029	4.8078	8.97955
chr1	125705550	125705729	180	125705644	18.82	11.1	5.97126	8.11413
chr1	125729723	125729916	194	125729795	30.48	14.3451	5.24683	11.2048
chr1	125789856	125790058	203	125789947	21.45	13.9773	6.76505	10.8537
chr1	126568952	126569199	248	126569087	25.59	15.4524	6.64724	12.2539
chr1	126931825	126932038	214	126931952	38.01	28.9709	9.75178	25.1305
chr1	126966505	126966701	197	126966611	21.07	13.9773	6.65165	10.8537
chr1	126993398	126993599	202	126993507	21.83	11.7967	5.70647	8.78578
chr1	127011953	127012167	215	127012046	22.95	14.9759	7.21865	11.8017
chr1	127114442	127114622	181	127114519	15.43	8.42122	4.95068	5.57571
chr1	127238821	127239055	235	127238937	41.02	27.556	8.40352	23.786
chr1	127280317	127280562	246	127280439	22.58	14.9759	7.10525	11.8017
chr1	127409687	127409884	198	127409823	16.56	9.29017	5.29087	6.39706
chr1	127459093	127459311	219	127459176	21.07	11.7967	5.51831	8.78578
chr1	127484255	127484577	323	127484406	38.01	12.8929	3.90071	9.82373
chr1	127484882	127485120	239	127484996	32.36	11.9912	4.17031	8.97133
chr1	127487250	127487519	270	127487392	32.74	22.4566	8.4347	18.9266
chr1	127496771	127497056	286	127496921	44.03	35.881	11.257	31.7038
chr1	127500306	127500508	203	127500398	39.89	17.0669	5.11108	13.7898
chr1	127679876	127680157	282	127680010	42.15	34.6115	11.2925	30.5013
chr1	128223424	128223599	176	128223486	16.56	9.29017	5.29087	6.39706
chr1	128368790	128368992	203	128368870	20.32	12.9979	6.42486	9.91961
chr1	128824309	128824554	246	128824430	27.09	14.2995	5.61884	11.1633
chr1	128832683	128832924	242	128832781	32.36	22.6675	8.44193	19.1273
chr1	128875321	128875575	255	128875448	27.85	20.2294	8.69282	16.806
chr1	129244394	129244588	195	129244501	22.58	14.9759	7.10525	11.8017
chr1	129843494	129843697	204	129843596	20.7	12.9979	6.53826	9.91961
chr1	130350386	130350610	225	130350492	21.07	11.7967	5.51831	8.78578
chr1	130372267	130372434	168	130372348	17.31	10.1835	5.51767	7.24921
chr1	130462387	130462710	324	130462550	59.46	28.5052	6.04567	24.6931
chr1	130548047	130548257	211	130548145	21.45	13.9773	6.76505	10.8537
chr1	130634058	130634325	268	130634181	39.14	22.068	6.68934	18.5559
chr1	130787095	130787296	202	130787197	22.95	14.9759	7.21865	11.8017
chr1	130797055	130797250	196	130797164	19.57	12.0385	6.19806	9.00314
chr1	130875197	130875399	203	130875288	20.32	11.7967	5.77858	8.78578
chr1	131053373	131053589	217	131053443	28.22	10.5087	4.04081	7.55981
chr1	131060390	131060581	192	131060466	17.31	6.97136	3.837	4.20874
chr1	131074119	131074310	192	131074211	25.97	14.0787	6.06779	10.9519
chr1	131112709	131112899	191	131112807	18.44	8.98713	4.72281	6.11965
chr1	131122095	131122300	206	131122211	28.98	15.1622	5.99514	11.9781
chr1	131155507	131155845	339	131155689	36.5	30.6059	11.301	26.6882
chr1	131181695	131181916	222	131181808	41.39	20.4121	5.86199	16.9779
chr1	131207573	131207801	229	131207675	30.48	19.1208	7.27177	15.7573
chr1	131245977	131246195	219	131246051	27.85	12.5096	5.0116	9.46126
chr1	131260434	131260662	229	131260569	39.51	19.9828	6.01073	16.5769
chr1	131270320	131270518	199	131270430	36.13	14.8223	4.6407	11.6634
chr1	131290698	131290927	230	131290795	33.49	23.0007	8.37984	19.4467
chr1	131329185	131329392	208	131329271	23.71	15.9927	7.44544	12.7717
chr1	131549069	131549252	184	131549182	17.31	10.1835	5.51767	7.24921
chr1	131555199	131555464	266	131555329	32.36	25.8634	10.0536	22.1718
chr1	131566282	131566451	170	131566333	20.32	7.09102	3.55344	4.3218
chr1	131600374	131600596	223	131600495	41.02	14.8768	4.20176	11.7159
chr1	131613413	131613662	250	131613523	28.6	15.1622	5.91988	11.9781
chr1	131658166	131658417	252	131658300	39.89	32.1627	11.2319	28.1696
chr1	131701485	131701714	230	131701606	24.84	17.0271	7.78564	13.7529
chr1	131708397	131708631	235	131708536	29.35	19.1099	7.46337	15.7478
chr1	131712421	131712713	293	131712587	23.33	12.4645	5.53634	9.41702
chr1	131765633	131765939	307	131765785	56.07	43.9965	11.414	39.4191
chr1	131867153	131867419	267	131867258	48.92	27.2051	7.13144	23.4471
chr1	131882873	131883136	264	131883015	30.86	16.9306	6.37145	13.6694
chr1	131905592	131905798	207	131905696	21.07	13.9773	6.65165	10.8537
chr1	131937825	131937988	164	131937878	24.08	5.931	2.78708	3.24268
chr1	131981710	131981988	279	131981848	47.79	21.1429	5.42124	17.6813
chr1	131982927	131983215	289	131983062	51.18	33.6887	8.69632	29.6205
chr1	131995168	131995354	187	131995253	30.1	18.7125	6.99925	15.363
chr1	132000555	132000788	234	132000655	28.98	21.3278	9.03302	17.8503
chr1	132014882	132015057	176	132014977	20.32	12.9979	6.42486	9.91961
chr1	132046403	132046718	316	132046560	40.26	30.6068	10.0255	26.6885
chr1	132116724	132116992	269	132116865	39.89	23.1016	7.20632	19.5458
chr1	132121242	132121435	194	132121347	22.58	5.86828	2.94731	3.18206
chr1	132140228	132140457	230	132140354	36.5	16.8787	5.35741	13.6221
chr1	132155841	132156047	207	132155949	30.48	16.5932	6.15295	13.3507
chr1	132157399	132157684	286	132157551	55.69	25.2486	5.66936	21.5873
chr1	132162665	132162850	186	132162767	18.06	7.9478	4.12222	5.13643
chr1	132165927	132166171	245	132166050	31.23	20.0437	7.41752	16.6361
chr1	132200566	132200736	171	132200611	22.95	9.88696	4.63737	6.97048
chr1	132211054	132211290	237	132211170	35	20.6283	7.19933	17.1846
chr1	132212138	132212445	308	132212292	57.95	39.964	9.82524	35.588
chr1	132237618	132237897	280	132237764	41.77	32.3801	10.6925	28.3746
chr1	132254584	132254792	209	132254667	20.32	10.9285	5.33016	7.96193
chr1	132261127	132261343	217	132261244	25.97	16.1323	7.08791	12.9047
chr1	132288203	132288442	240	132288326	35	20.8466	7.29268	17.3986
chr1	132292979	132293187	209	132293087	38.38	18.7299	5.70444	15.3794
chr1	132306274	132306491	218	132306391	29.35	17.5382	6.73054	14.2453
chr1	132331361	132331634	274	132331487	46.29	22.6649	5.91074	19.1252
chr1	132355883	132356158	276	132356034	46.29	28.6849	7.88098	24.8581
chr1	132367632	132367888	257	132367749	37.25	13.7765	4.2505	10.6684
chr1	132390344	132390536	193	132390462	21.83	7.73977	3.80431	4.93262
chr1	132417360	132417608	249	132417519	38.38	14.4672	4.37594	11.3235
chr1	132469642	132469805	164	132469729	16.18	9.29017	5.17747	6.39706
chr1	132520789	132521210	422	132520866	27.47	14.2954	5.69228	11.1628
chr1	132523962	132524241	280	132524110	38.01	14.4672	4.33412	11.3235
chr1	132525867	132526112	246	132525992	34.62	17.6571	5.93672	14.3588
chr1	132594704	132594977	274	132594852	44.4	33.5451	10.293	29.4861
chr1	132609128	132609623	496	132609275	34.24	24.4987	8.77241	20.8773
chr1	132678202	132678411	210	132678313	25.21	15.7271	6.68826	12.5225
chr1	132758675	132758879	205	132758774	34.24	17.6571	5.87401	14.3588
chr1	132759038	132759264	227	132759137	31.61	20.2914	7.61913	16.8642
chr1	132771516	132771780	265	132771644	41.39	23.9089	7.06565	20.3088
chr1	132968753	132969033	281	132968895	27.09	14.2995	5.61884	11.1633
chr1	132982843	132983031	189	132982920	25.21	15.4524	6.55316	12.2539
chr1	133013411	133013599	189	133013513	18.44	11.1	5.85786	8.11413
chr1	133039531	133039760	230	133039573	25.21	8.87152	3.74466	6.00722
chr1	133051941	133052104	164	133052022	21.45	9.46042	4.48991	6.55868
chr1	133087718	133087954	237	133087847	43.65	18.0784	4.9613	14.7531
chr1	133101474	133101735	262	133101596	38.76	24.5208	7.95195	20.8945
chr1	133125714	133125947	234	133125808	23.33	15.9927	7.33204	12.7717
chr1	133146028	133146264	237	133146153	34.24	20.6283	7.04881	17.1846
chr1	133177490	133177744	255	133177616	46.29	32.3537	9.27174	28.3521
chr1	133181002	133181262	261	133181122	39.89	21.8141	6.72069	18.3181
chr1	133265481	133265646	166	133265568	21.45	9.46042	4.48991	6.55868
chr1	133306865	133307148	284	133306991	54.19	46.355	12.9941	41.6592
chr1	133314480	133314722	243	133314587	37.63	20.2698	6.43847	16.8434
chr1	133353562	133353899	338	133353720	81.28	59.5045	11.1748	54.1069
chr1	133380769	133380970	202	133380872	25.21	11.4427	4.74317	8.44722
chr1	133382081	133382354	274	133382209	53.81	37.5717	9.80187	33.3177
chr1	133385536	133385829	294	133385676	61.71	44.2974	10.4524	39.7058
chr1	133594939	133595116	178	133595088	12.04	5.97603	3.93009	3.26756
chr1	133610314	133610596	283	133610442	53.06	31.8989	7.72278	27.9142
chr1	133613986	133614165	180	133614073	19.57	12.0385	6.19806	9.00314
chr1	133716547	133716828	282	133716669	48.92	30.6604	8.32001	26.7362
chr1	133736307	133736549	243	133736417	36.5	19.155	6.16402	15.7844
chr1	133896417	133896643	227	133896525	33.87	18.852	6.62381	15.4942
chr1	133911467	133911732	266	133911585	48.54	27.2051	7.07768	23.4471
chr1	134036623	134036797	175	134036703	21.83	10.8179	5.21329	7.85803
chr1	134045999	134046256	258	134046146	34.24	23.2729	8.20315	19.7135
chr1	134048815	134049065	251	134048942	32.36	18.7537	6.6725	15.3999
chr1	134053259	134053523	265	134053397	36.88	26.2697	9.23948	22.5627
chr1	134106886	134107085	200	134106966	24.46	9.79599	4.24334	6.88343
chr1	134120229	134120483	255	134120348	36.13	28.7456	10.2444	24.9142
chr1	134122278	134122462	185	134122376	22.2	14.9759	6.99185	11.8017
chr1	134151678	134151965	288	134151803	37.25	27.9335	9.60011	24.1429
chr1	134154688	134154921	234	134154813	19.19	10.7641	5.40059	7.80551
chr1	134196547	134196752	206	134196656	42.15	22.1236	6.24949	18.6093
chr1	134202108	134202351	244	134202230	35.37	20.696	6.90976	17.2504
chr1	134244224	134244534	311	134244401	55.69	33.833	8.09908	29.7559
chr1	134281654	134281857	204	134281754	22.58	13.225	6.17109	10.1389
chr1	134291022	134291247	226	134291124	37.25	19.1367	5.96608	15.7728
chr1	134331955	134332210	256	134332094	41.39	23.9089	7.06565	20.3088
chr1	134368858	134369034	177	134368951	18.06	11.1	5.74447	8.11413
chr1	134399782	134399984	203	134399897	31.23	20.2914	7.53121	16.8642
chr1	134435458	134435625	168	134435554	25.97	8.87152	3.85218	6.00722
chr1	134451081	134451264	184	134451202	16.56	9.29017	5.29087	6.39706
chr1	134495040	134495258	219	134495135	29.35	13.5501	5.05867	10.4506
chr1	134518710	134518906	197	134518803	38.01	20.4482	6.24314	17.0129
chr1	134524549	134524713	165	134524630	19.19	10.0802	5.04793	7.15545
chr1	134638582	134638814	233	134638727	24.08	9.79599	4.18062	6.88343
chr1	134641578	134641808	231	134641714	29.35	16.2227	6.14911	12.9924
chr1	134704943	134705210	268	134705076	47.04	25.5994	6.64249	21.923
chr1	134741517	134741779	263	134741623	26.72	13.452	5.54357	10.3569
chr1	134745734	134745966	233	134745866	33.49	14.0747	4.76928	10.9484
chr1	134854407	134854653	247	134854526	24.84	17.0271	7.78564	13.7529
chr1	134989456	134989673	218	134989569	27.09	12.0029	4.68236	8.97955
chr1	135023710	135023885	176	135023797	21.07	11.5257	5.38425	8.52695
chr1	135106022	135106293	272	135106170	56.45	40.8321	10.2729	36.4186
chr1	135108681	135108969	289	135108821	45.16	28.5449	7.99615	24.7291
chr1	135110142	135110402	261	135110254	45.91	24.4923	6.70137	20.871
chr1	135112732	135113024	293	135112870	57.2	29.4032	6.46654	25.541
chr1	135132502	135132714	213	135132623	42.15	11.4509	3.31896	8.45512
chr1	135136565	135136848	284	135136719	39.51	25.522	8.10247	21.8468
chr1	135154440	135154705	266	135154557	44.03	16.9515	4.5028	13.6894
chr1	135256342	135256583	242	135256461	40.26	15.8809	4.585	12.6711
chr1	135259220	135259387	168	135259263	21.83	5.34426	2.85323	2.68142
chr1	135368281	135368550	270	135368418	43.28	30.8857	9.37483	26.9539
chr1	135430469	135430676	208	135430561	30.1	9.27005	3.45607	6.38966
chr1	135461201	135461402	202	135461316	30.1	16.9306	6.22093	13.6694
chr1	135540406	135540634	229	135540525	42.52	21.863	6.21754	18.3609
chr1	135670501	135670769	269	135670636	44.4	23.6063	6.48634	20.018
chr1	135671465	135671650	186	135671557	22.95	8.40735	3.99247	5.57562
chr1	135675923	135676103	181	135676000	30.86	12.3086	4.55104	9.26588
chr1	135699459	135699674	216	135699567	29.35	13.5501	5.05867	10.4506
chr1	135700665	135700984	320	135700827	41.02	36.7921	12.6618	32.5725
chr1	135704421	135704594	174	135704522	19.57	7.99138	4.1136	5.1756
chr1	135752979	135753329	351	135753137	81.66	81.6118	19.2391	74.8784
chr1	135760309	135760525	217	135760418	30.48	15.3203	5.62964	12.1291
chr1	135781346	135781597	252	135781482	38.76	18.4972	5.67996	15.1561
chr1	135787893	135788137	245	135788008	33.49	23.8813	8.80063	20.2855
chr1	135788841	135789032	192	135788936	16.18	7.66459	4.29531	4.86238
chr1	135789846	135790165	320	135790031	27.85	10.202	4.12097	7.26498
chr1	135811279	135811582	304	135811431	60.59	35.1427	7.6982	31.0011
chr1	135829032	135829197	166	135829134	22.58	6.99767	3.36836	4.23243
chr1	135847145	135847551	407	135847268	35	19.976	6.92456	16.5704
chr1	135865593	135865838	246	135865717	50.05	37.1881	10.2098	32.9457
chr1	135882786	135883045	260	135882912	42.15	27.5067	8.19652	23.7414
chr1	135944879	135945106	228	135945000	30.1	17.4714	6.45164	14.1807
chr1	135945751	135946000	250	135945866	37.25	17.6823	5.46493	14.3809
chr1	135958611	135958790	180	135958710	21.83	11.931	5.77578	8.91322
chr1	136045845	136046091	247	136045963	35	20.6283	7.19933	17.1846
chr1	136051586	136051753	168	136051643	31.23	9.87633	3.58151	6.96001
chr1	136116217	136116441	225	136116343	30.48	16.4538	6.09435	13.2134
chr1	136159913	136160131	219	136160031	34.24	9.2175	3.204	6.34354
chr1	136170264	136170433	170	136170347	25.97	10.3624	4.43216	7.41699
chr1	136175314	136175556	243	136175417	37.25	15.5595	4.78181	12.3574
chr1	136212922	136213149	228	136213027	31.23	8.65647	3.22336	5.80298
chr1	136446144	136446358	215	136446263	21.83	13.9773	6.87845	10.8537
chr1	136503061	136503238	178	136503146	18.44	11.1	5.85786	8.11413
chr1	136521389	136521656	268	136521532	28.22	18.3673	7.30578	15.032
chr1	136524970	136525286	317	136525134	54.19	53.2688	16.2586	48.2015
chr1	136537036	136537236	201	136537112	23.71	13.1942	5.97895	10.1093
chr1	136550924	136551222	299	136551056	46.66	32.8153	9.53244	28.7921
chr1	136565005	136565180	176	136565094	17.69	7.8637	4.366	5.05358
chr1	136710298	136710476	179	136710394	22.95	12.8252	6.06144	9.75769
chr1	136726202	136726439	238	136726314	23.71	15.9927	7.44544	12.7717
chr1	136739582	136739877	296	136739730	39.89	31.2802	10.7943	27.3285
chr1	136749229	136749465	237	136749366	46.66	32.8153	9.53244	28.7921
chr1	136758826	136759089	264	136758939	51.18	20.1592	4.74345	16.7474
chr1	136759240	136759465	226	136759366	28.6	16.2973	6.42348	13.0648
chr1	136856182	136856417	236	136856291	24.08	17.0271	7.55884	13.7529
chr1	136866771	136866990	220	136866908	20.32	12.9979	6.42486	9.91961
chr1	137225569	137225802	234	137225678	21.83	13.9773	6.87845	10.8537
chr1	137226555	137226791	237	137226655	25.21	18.0785	7.89904	14.7531
chr1	137323706	137324226	521	137324097	31.61	21.4139	8.15247	17.9298
chr1	137334245	137334448	204	137334336	16.18	9.29017	5.17747	6.39706
chr1	138120014	138120223	210	138120129	21.45	9.46042	4.48991	6.55868
chr1	138558442	138558605	164	138558519	17.31	10.1835	5.51767	7.24921
chr1	138752416	138752693	278	138752549	21.83	13.9773	6.87845	10.8537
chr1	139156513	139156680	168	139156613	15.8	8.42122	5.06408	5.57571
chr1	139161769	139161943	175	139161847	17.69	4.24476	2.6695	1.66103
chr1	139267955	139268144	190	139268041	20.7	12.9979	6.53826	9.91961
chr1	139438522	139438692	171	139438584	18.44	11.1	5.85786	8.11413
chr1	141961833	141962013	181	141961903	15.43	8.42122	4.95068	5.57571
chr1	142742411	142742603	193	142742524	23.71	13.5895	6.17685	10.4869
chr1	143702775	143703065	291	143702902	70.37	30.4404	5.48997	26.5337
chr1	143730999	143731242	244	143731101	21.07	9.46042	4.41465	6.55868
chr1	143777028	143777307	280	143777170	58.33	32.0749	7.07968	28.0835
chr1	143788895	143789160	266	143789025	39.51	34.2853	12.2082	30.1858
chr1	143813959	143814270	312	143814121	40.26	35.5335	12.435	31.3776
chr1	144406755	144406935	181	144406813	31.23	13.0386	4.6048	9.9572
chr1	149856734	149857002	269	149856857	36.5	26.7525	9.37547	23.0207
chr1	150307735	150307922	188	150307828	21.07	13.9773	6.65165	10.8537
chr1	150392932	150393244	313	150393092	59.46	34.0308	7.50828	29.9452
chr1	150556722	150556900	179	150556808	19.94	11.582	6.05327	8.58113
chr1	150591350	150591557	208	150591446	18.82	11.1	5.97126	8.11413
chr1	150632604	150632805	202	150632719	23.71	15.9927	7.44544	12.7717
chr1	150993765	150994004	240	150993883	30.86	15.7413	5.86906	12.5362
chr1	151009513	151009725	213	151009614	24.08	17.0271	7.55884	13.7529
chr1	151011076	151011307	232	151011185	27.09	14.2995	5.61884	11.1633
chr1	151035067	151035268	202	151035161	21.83	9.46042	4.56517	6.55868
chr1	151078960	151079188	229	151079079	33.87	14.5376	4.9811	11.3853
chr1	151103033	151103264	232	151103154	27.47	17.3804	7.11762	14.0919
chr1	151461324	151461551	228	151461447	25.97	18.0785	8.12583	14.7531
chr1	151497044	151497376	333	151497225	49.3	31.6613	8.38273	27.696
chr1	151564420	151564726	307	151564573	52.68	34.7149	8.94719	30.5974
chr1	151648217	151648389	173	151648276	14.68	6.17368	3.919	3.45728
chr1	151702842	151703027	186	151702957	18.44	9.25272	4.85977	6.37403
chr1	151706164	151706403	240	151706298	35	27.3692	10.4037	23.6072
chr1	151767116	151767303	188	151767191	18.44	9.25272	4.85977	6.37403
chr1	151820547	151820741	195	151820608	20.32	12.9979	6.42486	9.91961
chr1	151846503	151846684	182	151846601	33.87	16.81	5.81129	13.5575
chr1	151861430	151861629	200	151861546	29.73	15.317	5.83745	12.1263
chr1	152232035	152232221	187	152232110	20.32	9.85242	4.79762	6.93736
chr1	152280113	152280340	228	152280227	23.71	13.5895	6.17685	10.4869
chr1	152290877	152291083	207	152290989	22.58	10.2238	4.7157	7.28245
chr1	152313425	152313844	420	152313710	30.1	14.3451	5.18411	11.2048
chr1	152369325	152369500	176	152369413	19.57	12.0385	6.19806	9.00314
chr1	152511300	152511578	279	152511444	38.38	28.9709	9.84586	25.1305
chr1	152520875	152521095	221	152521011	27.47	10.202	4.06721	7.26498
chr1	152525053	152525227	175	152525139	24.84	9.79599	4.30606	6.88343
chr1	152678542	152678746	205	152678622	19.57	10.0802	5.142	7.15545
chr1	152724405	152724572	168	152724504	16.18	9.29017	5.17747	6.39706
chr1	152746547	152746722	176	152746643	19.57	12.0385	6.19806	9.00314
chr1	152768207	152768494	288	152768348	31.61	24.2931	9.60696	20.6843
chr1	152779089	152779422	334	152779243	68.86	42.9159	8.73305	38.3942
chr1	152790218	152790519	302	152790360	38.38	16.3077	4.92293	13.0731
chr1	152815227	152815456	230	152815333	35.37	12.4287	4.04144	9.38189
chr1	152904661	152904868	208	152904764	22.2	12.6839	5.80054	9.62336
chr1	153035540	153035822	283	153035681	42.9	30.2708	9.49293	26.3698
chr1	153066421	153066639	219	153066544	26.72	16.4086	6.92947	13.1702
chr1	153092307	153092536	230	153092427	31.61	19.8615	7.42011	16.4586
chr1	153101609	153101835	227	153101705	33.12	20.4555	7.14902	17.0197
chr1	153332061	153332237	177	153332153	18.44	7.12448	3.81159	4.35337
chr1	153386795	153387083	289	153386910	52.68	45.6216	13.4208	40.9618
chr1	153401867	153402144	278	153402004	52.31	48.1372	14.5124	43.3535
chr1	153451346	153451564	219	153451449	26.34	13.452	5.46831	10.3569
chr1	153480472	153480715	244	153480594	32.36	25.8634	10.0536	22.1718
chr1	153510770	153510966	197	153510834	19.57	10.3688	5.29231	7.4233
chr1	153550861	153551104	244	153550968	22.58	14.9759	7.10525	11.8017
chr1	153556968	153557238	271	153557102	31.23	24.561	9.63577	20.9337
chr1	153559359	153559562	204	153559461	27.09	18.183	7.41663	14.8555
chr1	153563792	153563990	199	153563909	18.82	11.1	5.97126	8.11413
chr1	153742524	153742707	184	153742593	18.06	8.84205	4.55873	5.9801
chr1	153746818	153747037	220	153746902	21.45	9.46042	4.48991	6.55868
chr1	153749327	153749525	199	153749430	25.97	12.6201	5.39305	9.56585
chr1	153807479	153807688	210	153807566	23.71	15.9927	7.44544	12.7717
chr1	153895009	153895202	194	153895111	18.44	10.2037	5.36399	7.26615
chr1	154032627	154032852	226	154032740	25.97	10.5157	4.49421	7.56415
chr1	154118718	154118944	227	154118818	24.84	17.0271	7.78564	13.7529
chr1	154152699	154152877	179	154152803	19.19	10.0802	5.04793	7.15545
chr1	154182819	154183011	193	154182931	17.31	8.19786	4.44853	5.37469
chr1	154190328	154190491	164	154190417	23.33	9.09299	4.05518	6.22151
chr1	154281454	154281772	319	154281614	35.37	16.0864	5.19614	12.8596
chr1	154729704	154729887	184	154729790	19.94	10.2006	5.29968	7.26498
chr1	154786254	154786509	256	154786363	32.36	19.4991	6.9913	16.1103
chr1	154788178	154788371	194	154788277	21.07	11.2677	5.25804	8.27625
chr1	155006578	155006898	321	155006740	59.08	51.1669	13.5194	46.212
chr1	155025877	155026069	193	155025960	19.19	11.8961	6.00658	8.87989
chr1	155049007	155049259	253	155049122	41.77	33.2307	11.0988	29.1866
chr1	155140209	155140410	202	155140302	24.08	17.0271	7.55884	13.7529
chr1	155218282	155218503	222	155218372	28.6	9.36461	3.69993	6.46893
chr1	155224197	155224528	332	155224389	58.7	41.0365	9.95068	36.6058
chr1	155281577	155281792	216	155281711	34.24	15.306	5.03486	12.1161
chr1	155457662	155457825	164	155457727	16.93	9.29017	5.40427	6.39706
chr1	155516672	155516907	236	155516767	27.85	17.3804	7.2117	14.0919
chr1	155564799	155565104	306	155564948	38.38	28.9709	9.84586	25.1305
chr1	155568217	155568441	225	155568325	21.83	7.73977	3.80431	4.93262
chr1	155576494	155576716	223	155576591	16.93	9.29017	5.40427	6.39706
chr1	155614537	155614700	164	155614611	17.69	10.1835	5.63107	7.24921
chr1	155784905	155785151	247	155785049	32.36	13.7817	4.76607	10.6719
chr1	156036496	156036737	242	156036606	44.4	28.8777	8.36484	25.0429
chr1	156040065	156040293	229	156040193	26.34	19.1461	8.23923	15.776
chr1	156043151	156043325	175	156043217	18.44	11.1	5.85786	8.11413
chr1	156085898	156086095	198	156085994	21.83	12.1663	5.89816	9.12819
chr1	156111163	156111431	269	156111294	36.13	27.8407	9.80084	24.0551
chr1	156229482	156229778	297	156229633	39.51	34.2853	12.2082	30.1858
chr1	156241156	156241370	215	156241238	20.7	12.9979	6.53826	9.91961
chr1	156241776	156242066	291	156241917	29.35	22.4409	9.14642	18.9137
chr1	156263375	156263630	256	156263500	37.63	20.2698	6.43847	16.8434
chr1	156487591	156487804	214	156487713	21.45	9.46042	4.48991	6.55868
chr1	156566224	156566490	267	156566348	37.63	23.5306	7.72616	19.9562
chr1	156631013	156631266	254	156631146	25.59	18.0785	8.01243	14.7531
chr1	156676234	156676518	285	156676380	40.64	26.5338	8.32825	22.8138
chr1	156730887	156731123	237	156731027	31.61	13.0386	4.65855	9.9572
chr1	156741945	156742196	252	156742067	34.62	24.5802	8.90509	20.9487
chr1	156752342	156752672	331	156752546	35	17.6571	5.99944	14.3588
chr1	156764686	156764854	169	156764763	18.06	9.81264	5.0543	6.89841
chr1	157076301	157076626	326	157076476	68.86	39.3419	7.76271	34.9991
chr1	157077133	157077448	316	157077296	63.97	46.5061	10.8287	41.7983
chr1	157079382	157079669	288	157079530	51.18	38.3027	10.4356	34.0075
chr1	157082065	157082289	225	157082181	33.87	23.36	8.64346	19.7989
chr1	157086175	157086444	270	157086305	36.5	22.5515	7.50038	19.016
chr1	157286677	157286846	170	157286780	17.69	10.1835	5.63107	7.24921
chr1	157458349	157458628	280	157458501	48.92	24.3491	6.24001	20.7355
chr1	157536547	157536812	266	157536697	31.99	24.7091	9.94021	21.0677
chr1	157560623	157560909	287	157560765	44.78	30.6829	9.15613	26.7543
chr1	157745676	157745899	224	157745778	21.83	13.9773	6.87845	10.8537
chr1	158057039	158057207	169	158057116	17.69	10.1835	5.63107	7.24921
chr1	158214819	158215064	246	158214925	28.98	21.3278	9.03302	17.8503
chr1	158597149	158597408	260	158597275	30.1	23.5681	9.37321	19.9833
chr1	158598113	158598311	199	158598220	21.83	13.9773	6.87845	10.8537
chr1	158953639	158953858	220	158953769	25.21	18.0785	7.89904	14.7531
chr1	159135435	159135639	205	159135537	24.46	17.0271	7.67224	13.7529
chr1	159390084	159390355	272	159390231	46.29	33.9165	9.90903	29.8337
chr1	159396539	159396740	202	159396615	18.44	8.29539	4.37423	5.46807
chr1	160062070	160062331	262	160062217	36.5	26.7525	9.37547	23.0207
chr1	160081103	160081401	299	160081263	40.64	35.5335	12.5484	31.3776
chr1	160194866	160195192	327	160194984	36.88	16.8787	5.41117	13.6221
chr1	160213191	160213428	238	160213295	33.12	16.81	5.68585	13.5575
chr1	160561487	160561664	178	160561581	20.32	12.9979	6.42486	9.91961
chr1	160758289	160758560	272	160758419	34.24	28.2103	10.6206	24.4052
chr1	160934215	160934437	223	160934319	17.31	10.1835	5.51767	7.24921
chr1	160989493	160989660	168	160989565	19.19	10.0802	5.04793	7.15545
chr1	161140149	161140322	174	161140209	19.19	7.99138	4.03834	5.1756
chr1	161170789	161171052	264	161170897	54.19	32.862	7.88405	28.8336
chr1	161180746	161181034	289	161180875	31.99	23.945	9.53358	20.3437
chr1	161214562	161214754	193	161214644	24.84	9.79599	4.30606	6.88343
chr1	161286794	161287032	239	161286882	26.72	19.1461	8.35263	15.776
chr1	161400251	161400417	167	161400308	15.8	8.42122	5.06408	5.57571
chr1	161687683	161687877	195	161687758	25.97	15.4524	6.74131	12.2539
chr1	161748183	161748443	261	161748302	38.38	18.4972	5.6262	15.1561
chr1	161968954	161969220	267	161969085	46.29	32.8153	9.45718	28.7921
chr1	161976458	161976705	248	161976565	25.59	15.0723	6.4599	11.8964
chr1	162286989	162287190	202	162287105	20.32	12.9979	6.42486	9.91961
chr1	162313728	162313908	181	162313800	18.82	11.1	5.97126	8.11413
chr1	162358172	162358340	169	162358268	15.8	8.42122	5.06408	5.57571
chr1	162359320	162359541	222	162359407	25.59	15.0723	6.4599	11.8964
chr1	162620572	162620810	239	162620680	21.45	13.4697	6.48831	10.3739
chr1	162665181	162665435	255	162665317	31.61	24.7091	9.82681	21.0677
chr1	162880068	162880255	188	162880172	22.2	11.9085	5.42107	8.89157
chr1	162895948	162896149	202	162896042	20.32	12.9979	6.42486	9.91961
chr1	163150509	163150735	227	163150617	25.59	18.0785	8.01243	14.7531
chr1	163779320	163779549	230	163779430	27.85	14.2995	5.76936	11.1633
chr1	163910469	163910633	165	163910575	16.18	9.29017	5.17747	6.39706
chr1	164009363	164009533	171	164009427	15.43	8.42122	4.95068	5.57571
chr1	164022225	164022392	168	164022279	16.56	9.29017	5.29087	6.39706
chr1	164138737	164139157	421	164138860	34.62	28.147	10.7007	24.3502
chr1	164184655	164184851	197	164184774	17.69	10.1835	5.63107	7.24921
chr1	164315387	164315676	290	164315492	47.04	23.5026	6.00481	19.9351
chr1	164316761	164316983	223	164316882	28.6	21.3278	8.91962	17.8503
chr1	164342242	164342490	249	164342376	29.35	22.4409	9.14642	18.9137
chr1	164366759	164367033	275	164366898	35	28.2103	10.8474	24.4052
chr1	164745043	164745215	173	164745116	18.06	11.1	5.74447	8.11413
chr1	164870740	164870935	196	164870845	19.19	7.99138	4.03834	5.1756
chr1	164905131	164905348	218	164905264	39.51	19.323	5.78748	15.9457
chr1	164999592	164999856	265	164999727	36.5	26.7525	9.37547	23.0207
chr1	165120456	165120653	198	165120540	21.83	11.7967	5.70647	8.78578
chr1	165132555	165132835	281	165132701	33.12	27.0306	10.2804	23.2797
chr1	165230796	165230998	203	165230905	18.06	10.6691	5.50948	7.71196
chr1	165252082	165252343	262	165252219	27.47	20.2294	8.57943	16.806
chr1	165289900	165290151	252	165290010	28.98	19.8965	8.27145	16.4924
chr1	165320633	165320876	244	165320723	41.39	28.53	8.88388	24.7168
chr1	165461121	165461366	246	165461222	23.33	6.41011	3.04139	3.68586
chr1	165583573	165583843	271	165583713	40.26	31.2332	10.3162	27.2832
chr1	165658676	165658890	215	165658774	28.22	10.8899	4.17473	7.92692
chr1	165660855	165661066	212	165660963	24.46	13.5656	5.90336	10.466
chr1	165679313	165679546	234	165679432	38.01	24.5208	7.80142	20.8945
chr1	165736219	165736486	268	165736336	33.49	19.6848	6.89828	16.2859
chr1	165771598	165771935	338	165771752	56.82	43.9965	11.5645	39.4191
chr1	165775587	165775825	239	165775698	23.33	15.8185	7.23795	12.6102
chr1	165780507	165780822	316	165780683	42.15	33.5372	10.7866	29.4784
chr1	165853786	165854049	264	165853927	40.64	26.8613	8.46436	23.1249
chr1	166002607	166002889	283	166002755	48.54	26.9941	7.00958	23.2505
chr1	166103272	166103512	241	166103371	28.6	12.7692	4.93324	9.70395
chr1	166123144	166123332	189	166123224	18.44	11.1	5.85786	8.11413
chr1	166153439	166153739	301	166153597	50.43	42.2343	12.4444	37.7435
chr1	166154244	166154470	227	166154375	41.39	27.556	8.47878	23.786
chr1	166160675	166160909	235	166160790	30.48	12.3086	4.49728	9.26588
chr1	166254023	166254235	213	166254129	30.1	10.6508	3.88808	7.69519
chr1	166319265	166319457	193	166319356	19.94	12.0385	6.31146	9.00314
chr1	166360282	166360452	171	166360372	19.57	9.06351	4.62827	6.19444
chr1	166821240	166821418	179	166821350	16.93	9.29017	5.40427	6.39706
chr1	167002627	167002792	166	167002689	27.09	10.202	4.01345	7.26498
chr1	167212376	167212585	210	167212500	28.6	18.301	7.36744	14.9715
chr1	167220612	167220860	249	167220734	31.99	21.7594	8.41656	18.2646
chr1	167306534	167306771	238	167306638	35.37	16.0864	5.19614	12.8596
chr1	167337507	167337738	232	167337625	29.35	16.0393	6.07041	12.8147
chr1	167369974	167370266	293	167370120	50.8	36.6837	10.1572	32.4779
chr1	167394301	167394531	231	167394429	29.73	18.9232	7.46558	15.5638
chr1	167414900	167415159	260	167415029	27.09	12.0029	4.68236	8.97955
chr1	167637104	167637378	275	167637245	34.62	23.3418	8.32251	19.781
chr1	167638109	167638401	293	167638254	38.01	11.5287	3.5461	8.52955
chr1	167644971	167645235	265	167645109	46.66	25.3875	6.80889	21.7209
chr1	167669824	167670116	293	167669979	47.04	39.4676	12.0096	35.1163
chr1	167782234	167782447	214	167782339	25.21	15.6146	6.63275	12.4115
chr1	167896369	167896626	258	167896483	22.2	13.3282	6.12518	10.2394
chr1	167915343	167915604	262	167915471	24.46	8.23007	3.63715	5.40476
chr1	167928021	167928234	214	167928127	21.83	10.2843	4.95353	7.34117
chr1	167930082	167930250	169	167930175	17.31	5.26629	3.0517	2.61132
chr1	167932199	167932381	183	167932306	16.18	9.29017	5.17747	6.39706
chr1	168214197	168214471	275	168214331	32.36	24.2177	9.20599	20.6099
chr1	168323028	168323194	167	168323118	17.69	9.34057	5.15631	6.44649
chr1	168376480	168376670	191	168376535	16.18	9.29017	5.17747	6.39706
chr1	169459481	169459710	230	169459594	25.59	18.0785	8.01243	14.7531
chr1	169517510	169518341	832	169517885	22.2	14.9759	6.99185	11.8017
chr1	169918089	169918353	265	169918208	40.26	35.5335	12.435	31.3776
chr1	169919282	169919500	219	169919390	25.59	12.6201	5.31779	9.56585
chr1	169921674	169921899	226	169921792	23.33	13.5895	6.08278	10.4869
chr1	169950707	169950936	230	169950818	18.82	7.28745	3.96308	4.50975
chr1	170136432	170136631	200	170136559	26.72	16.4086	6.92947	13.1702
chr1	170613297	170613546	250	170613440	28.6	12.7692	4.93324	9.70395
chr1	170632416	170632723	308	170632580	31.61	24.7091	9.82681	21.0677
chr1	170885368	170885614	247	170885512	42.52	25.112	7.35183	21.4576
chr1	170901684	170901860	177	170901754	25.21	10.5157	4.36877	7.56415
chr1	170992728	170992926	199	170992816	23.71	9.09299	4.1179	6.22151
chr1	170996832	170997109	278	170996968	41.02	36.7921	12.6618	32.5725
chr1	171006928	171007243	316	171007090	35.75	29.4022	11.0742	25.541
chr1	171070349	171070553	205	171070465	80.15	23.9448	3.86446	20.3437
chr1	171077968	171078164	197	171078079	68.86	18.1142	3.49322	14.7885
chr1	171111026	171111271	246	171111129	47.41	29.6682	8.06914	25.7892
chr1	171220873	171221090	218	171220970	33.12	16.5993	5.60735	13.3565
chr1	171222614	171222817	204	171222673	21.83	10.2843	4.95353	7.34117
chr1	171238554	171238805	252	171238669	52.31	34.7149	8.88447	30.5974
chr1	171247025	171247286	262	171247143	52.68	20.8853	4.88028	17.4359
chr1	171257282	171257473	192	171257373	27.47	15.6355	6.29043	12.432
chr1	171264151	171264354	204	171264263	19.57	12.0385	6.19806	9.00314
chr1	171281730	171281963	234	171281852	33.12	16.81	5.68585	13.5575
chr1	171356041	171356273	233	171356147	26.72	13.452	5.54357	10.3569
chr1	171358512	171358707	196	171358621	19.94	9.79826	5.08851	6.88506
chr1	171361195	171361421	227	171361284	25.97	12.6201	5.39305	9.56585
chr1	171379998	171380253	256	171380109	50.43	27.3191	6.80229	23.5582
chr1	171387328	171387542	215	171387420	28.98	13.2976	5.20774	10.2094
chr1	171470280	171470583	304	171470455	29.35	22.4409	9.14642	18.9137
chr1	171479085	171479310	226	171479203	25.21	18.0785	7.89904	14.7531
chr1	171501593	171501842	250	171501683	22.95	10.2238	4.79096	7.28245
chr1	171503330	171503602	273	171503458	45.16	24.4923	6.59385	20.871
chr1	171564333	171564689	357	171564496	62.84	28.5666	5.80395	24.7493
chr1	171566914	171567163	250	171567036	51.55	29.4494	7.33342	25.5865
chr1	171610109	171610352	244	171610217	22.58	12.6839	5.89462	9.62336
chr1	171610845	171611033	189	171610938	15.8	8.42122	5.06408	5.57571
chr1	171815843	171816087	245	171815965	26.72	19.1461	8.35263	15.776
chr1	172000771	172000961	191	172000856	22.2	13.4857	6.20578	10.3897
chr1	172012083	172012350	268	172012216	48.17	36.222	10.3389	32.0295
chr1	172046946	172047171	226	172047046	30.1	19.9224	7.55701	16.5175
chr1	172119735	172120010	276	172119873	27.09	17.3804	7.02355	14.0919
chr1	172129176	172129403	228	172129290	24.08	14.5125	6.27093	11.363
chr1	172143685	172143861	177	172143769	19.94	12.0385	6.31146	9.00314
chr1	172188962	172189171	210	172189095	19.94	10.0802	5.23608	7.15545
chr1	172217219	172217453	235	172217317	33.87	21.6609	7.84602	18.1685
chr1	172247793	172248012	220	172247896	27.85	14.2995	5.76936	11.1633
chr1	172305713	172305962	250	172305843	24.84	14.4563	6.43079	11.314
chr1	172309737	172310452	716	172310301	44.78	31.0456	9.30577	27.1052
chr1	172324762	172325013	252	172324897	44.03	21.0171	5.62851	17.5593
chr1	172326172	172326456	285	172326317	62.84	24.4305	4.91103	20.8144
chr1	172357619	172357907	289	172357773	35.37	26.0532	9.28071	22.3549
chr1	172364699	172364999	301	172364845	34.62	17.6571	5.93672	14.3588
chr1	172368847	172369103	257	172368989	46.29	27.802	7.56816	24.0198
chr1	172409101	172409335	235	172409217	27.85	20.2294	8.69282	16.806
chr1	172410881	172411063	183	172410955	18.06	10.8652	5.61595	7.90477
chr1	172412260	172412520	261	172412402	44.03	33.3719	10.1323	29.3223
chr1	172481881	172482155	275	172481992	37.63	19.5754	6.18291	16.1843
chr1	172490318	172490748	431	172490590	61.71	25.6257	5.22621	21.9483
chr1	172518107	172518302	196	172518193	19.94	11.4805	5.99643	8.48406
chr1	172528723	172529043	321	172528883	51.18	29.9965	7.45399	26.1068
chr1	172594573	172594838	266	172594704	29.35	16.0393	6.07041	12.8147
chr1	172619287	172619565	279	172619430	53.81	35.7491	9.13534	31.583
chr1	172633099	172633398	300	172633261	41.02	33.6271	11.0923	29.5649
chr1	172650588	172650770	183	172650691	15.43	8.42122	4.95068	5.57571
chr1	173323863	173324094	232	173323983	23.33	15.9927	7.33204	12.7717
chr1	173339605	173339835	231	173339705	20.7	10.9285	5.42424	7.96193
chr1	173377531	173377821	291	173377706	28.6	21.3278	8.91962	17.8503
chr1	173960918	173961081	164	173961013	15.43	8.42122	4.95068	5.57571
chr1	174469812	174470034	223	174469913	25.59	12.6201	5.31779	9.56585
chr1	174553722	174553908	187	174553800	22.58	14.9759	7.10525	11.8017
chr1	174592507	174592700	194	174592584	15.8	8.42122	5.06408	5.57571
chr1	174595055	174595263	209	174595151	18.06	11.1	5.74447	8.11413
chr1	174674725	174674971	247	174674855	31.23	24.7091	9.71341	21.0677
chr1	175119236	175119427	192	175119331	16.56	9.29017	5.29087	6.39706
chr1	175669071	175669270	200	175669200	21.07	11.7967	5.51831	8.78578
chr1	175923943	175924138	196	175924063	23.33	15.9927	7.33204	12.7717
chr1	175936495	175936725	231	175936602	25.97	15.4524	6.74131	12.2539
chr1	176223259	176223512	254	176223391	34.62	28.2103	10.734	24.4052
chr1	176331443	176331619	177	176331525	17.69	10.1835	5.63107	7.24921
chr1	177188856	177189037	182	177188924	16.93	9.29017	5.40427	6.39706
chr1	177620833	177621061	229	177620952	22.2	13.8659	6.40237	10.7544
chr1	177702909	177703167	259	177703038	25.97	12.6201	5.39305	9.56585
chr1	177705314	177705481	168	177705412	15.8	8.42122	5.06408	5.57571
chr1	177845918	177846172	255	177846054	32.74	22.4566	8.4347	18.9266
chr1	177940544	177940716	173	177940622	17.69	9.68798	5.35	6.781
chr1	177989864	177990037	174	177989947	16.18	9.29017	5.17747	6.39706
chr1	178072872	178073074	203	178072996	22.2	14.9759	6.99185	11.8017
chr1	178146487	178146777	291	178146651	40.64	15.8809	4.62681	12.6711
chr1	178449271	178449514	244	178449397	35	28.2103	10.8474	24.4052
chr1	178463786	178464045	260	178463921	38.76	14.4672	4.41775	11.3235
chr1	178496942	178497160	219	178497042	24.08	11.8043	5.01674	8.78951
chr1	178530618	178530912	295	178530739	53.44	28.0883	6.62558	24.295
chr1	178748697	178748888	192	178748785	16.56	9.29017	5.29087	6.39706
chr1	178960376	178960606	231	178960503	28.6	17.3606	6.91575	14.0763
chr1	179232134	179232380	247	179232230	37.63	23.5306	7.72616	19.9562
chr1	179238093	179238258	166	179238215	19.19	7.99138	4.03834	5.1756
chr1	179451306	179451519	214	179451428	21.07	13.9773	6.65165	10.8537
chr1	179476538	179476859	322	179476700	44.78	35.881	11.4452	31.7038
chr1	179477166	179477383	218	179477286	22.58	14.9759	7.10525	11.8017
chr1	179502682	179502912	231	179502772	22.58	13.8659	6.5062	10.7544
chr1	179507010	179507193	184	179507109	19.57	12.0385	6.19806	9.00314
chr1	179541580	179541840	261	179541722	30.86	23.5681	9.60001	19.9833
chr1	179593030	179593291	262	179593150	36.13	14.8223	4.6407	11.6634
chr1	179623710	179623977	268	179623869	36.13	22.5515	7.42512	19.016
chr1	179624484	179624667	184	179624543	22.95	10.2238	4.79096	7.28245
chr1	179645729	179645948	220	179645836	43.65	27.2442	7.98493	23.4851
chr1	179734460	179734797	338	179734641	59.08	47.5043	12.0161	42.748
chr1	179735185	179735387	203	179735278	22.2	13.3282	6.12518	10.2394
chr1	179844937	179845198	262	179845072	33.87	23.5121	8.71693	19.9408
chr1	179847731	179848024	294	179847882	46.66	18.3822	4.76622	15.0458
chr1	179853483	179853688	206	179853594	33.49	19.6848	6.89828	16.2859
chr1	179859247	179859474	228	179859379	16.56	8.46115	4.82297	5.61234
chr1	179928874	179929164	291	179929025	36.5	29.7135	10.8387	25.8337
chr1	180116581	180116823	243	180116717	28.6	18.3673	7.39985	15.032
chr1	180215114	180215412	299	180215251	47.79	43.375	14.1015	38.829
chr1	180230726	180230912	187	180230831	25.59	11.3411	4.76881	8.34689
chr1	180263657	180263945	289	180263808	40.26	22.9833	6.87749	19.4306
chr1	180268644	180268919	276	180268780	36.5	22.5515	7.50038	19.016
chr1	180407171	180407657	487	180407293	36.5	22.5515	7.50038	19.016
chr1	180422189	180422440	252	180422348	34.24	11.7722	3.916	8.76543
chr1	180428435	180428691	257	180428557	44.78	30.6829	9.15613	26.7543
chr1	180434226	180434459	234	180434344	35.75	24.0319	8.42487	20.4294
chr1	180484088	180484353	266	180484214	38.76	24.5208	7.95195	20.8945
chr1	180623998	180624207	210	180624111	22.58	14.2069	6.68779	11.0759
chr1	180720373	180720665	293	180720532	51.93	38.6397	10.7234	34.3328
chr1	180763962	180764249	288	180764106	38.76	25.4854	8.36061	21.816
chr1	180768504	180768802	299	180768641	45.16	25.2671	6.84822	21.6053
chr1	180774687	180774987	301	180774840	37.63	24.6647	8.20814	21.0314
chr1	180811696	180811939	244	180811815	27.09	18.0545	7.35296	14.7392
chr1	180863715	180863931	217	180863829	18.82	9.85489	5.27679	6.93964
chr1	180874059	180874455	397	180874262	49.3	38.8082	11.1939	34.4932
chr1	180877592	180877777	186	180877673	21.45	11.7967	5.61239	8.78578
chr1	180889930	180890114	185	180890000	25.97	8.87152	3.85218	6.00722
chr1	180919759	180920077	319	180919906	51.18	33.6887	8.69632	29.6205
chr1	180974495	180974705	211	180974606	31.23	12.0327	4.2637	9.00314
chr1	180976366	180976616	251	180976493	37.63	20.9427	6.69233	17.4914
chr1	180980536	180980777	242	180980644	26.34	8.13604	3.4177	5.31421
chr1	180986810	180986980	171	180986881	16.93	8.82582	5.13452	5.96435
chr1	180987834	180988115	282	180987974	47.04	21.1429	5.33761	17.6813
chr1	181022249	181022601	353	181022455	53.06	40.5565	10.8119	36.1582
chr1	181039682	181039882	201	181039769	21.07	12.9208	6.09085	9.85062
chr1	181232776	181232947	172	181232877	23.33	7.60524	3.47587	4.80802
chr1	181379746	181379956	211	181379829	41.39	23.9089	7.06565	20.3088
chr1	181519234	181519450	217	181519340	21.07	13.9773	6.65165	10.8537
chr1	181545491	181545736	246	181545617	33.49	14.5376	4.92735	11.3853
chr1	181616231	181616490	260	181616351	30.1	23.5681	9.37321	19.9833
chr1	181617389	181617672	284	181617547	39.51	22.068	6.75206	18.5559
chr1	181769439	181769685	247	181769577	31.23	17.8356	6.44671	14.5273
chr1	181827706	181827883	178	181827788	17.69	8.19786	4.53996	5.37469
chr1	181881029	181881217	189	181881095	27.47	8.74288	3.55881	5.88285
chr1	181881697	181881905	209	181881798	37.63	15.5595	4.82885	12.3574
chr1	181888830	181889177	348	181888992	88.43	69.5381	12.7761	63.6076
chr1	182115331	182115549	219	182115434	27.47	12.0029	4.74508	8.97955
chr1	182124498	182124858	361	182124673	81.66	44.9643	7.51444	40.3414
chr1	182130895	182131165	271	182131004	40.26	35.5335	12.435	31.3776
chr1	182138325	182138539	215	182138410	29.73	13.5501	5.12139	10.4506
chr1	182140460	182140751	292	182140578	57.58	44.9574	11.635	40.3359
chr1	182143404	182143578	175	182143502	22.2	6.99767	3.3146	4.23243
chr1	182150042	182150254	213	182150147	27.47	19.2754	8.07536	15.9022
chr1	182381402	182381651	250	182381528	25.97	12.6201	5.39305	9.56585
chr1	182489750	182490075	326	182489885	56.82	43.4279	11.3377	38.8796
chr1	182517523	182517702	180	182517614	25.97	8.87152	3.85218	6.00722
chr1	182554041	182554274	234	182554183	41.77	21.0061	6.11003	17.5505
chr1	182560376	182560608	233	182560500	23.71	13.5358	6.14979	10.4392
chr1	182564505	182564671	167	182564619	23.33	10.7893	4.7708	7.82986
chr1	182657861	182658098	238	182657970	25.59	16.1917	7.01926	12.9622
chr1	182787150	182787335	186	182787252	23.71	12.3349	5.55972	9.29161
chr1	182792511	182792749	239	182792632	29.73	8.67725	3.41426	5.82213
chr1	182868497	182868675	179	182868580	24.08	10.5512	4.48564	7.59891
chr1	182895834	182896023	190	182895930	27.85	12.0029	4.8078	8.97955
chr1	182960186	182960443	258	182960322	44.4	21.0171	5.67554	17.5593
chr1	182983029	182983265	237	182983164	28.22	10.8899	4.17473	7.92692
chr1	182990963	182991262	300	182991099	48.17	30.6604	8.19457	26.7362
chr1	183349968	183350153	186	183350078	20.32	11.5096	5.62847	8.51146
chr1	183424203	183424411	209	183424313	18.44	9.25272	4.85977	6.37403
chr1	183439156	183439461	306	183439309	65.85	36.5512	7.42821	32.3485
chr1	183442178	183442406	229	183442268	33.12	23.8054	8.66834	20.2118
chr1	183657196	183657359	164	183657251	22.58	6.99767	3.36836	4.23243
chr1	184235674	184235958	285	184235813	39.14	27.8868	9.03151	24.0973
chr1	184263057	184263300	244	184263184	27.85	17.3804	7.2117	14.0919
chr1	184266145	184266377	233	184266283	33.49	27.0306	10.3938	23.2797
chr1	184395287	184395555	269	184395399	25.97	18.0785	8.12583	14.7531
chr1	184447972	184448222	251	184448094	29.73	19.3689	7.68208	15.988
chr1	184492182	184492363	182	184492266	20.7	12.9979	6.53826	9.91961
chr1	184737999	184738196	198	184738110	22.58	12.6839	5.89462	9.62336
chr1	184769513	184769704	192	184769611	15.8	6.9063	4.20123	4.14626
chr1	184771714	184771945	232	184771817	33.12	14.5376	4.87359	11.3853
chr1	184777141	184777382	242	184777243	27.85	14.2995	5.76936	11.1633
chr1	184786800	184786963	164	184786889	18.82	10.2037	5.46783	7.26615
chr1	184791213	184791398	186	184791292	20.32	8.71601	4.26413	5.85797
chr1	184793215	184793447	233	184793304	38.76	18.4972	5.67996	15.1561
chr1	184817848	184818080	233	184817964	28.98	16.8147	6.74521	13.5616
chr1	184824592	184824863	272	184824718	54.19	36.7913	9.19806	32.5725
chr1	184825207	184825402	196	184825326	23.71	14.2654	6.52255	11.1331
chr1	184832272	184832546	275	184832425	39.51	20.8665	6.31821	17.4179
chr1	184852396	184852588	193	184852471	29.35	15.7594	5.95138	12.5534
chr1	184853324	184853575	252	184853433	42.9	28.5884	8.77982	24.7665
chr1	184883021	184883188	168	184883123	27.09	10.202	4.01345	7.26498
chr1	184890369	184890532	164	184890437	21.45	10.2843	4.87187	7.34117
chr1	184918603	184918791	189	184918718	25.59	12.6201	5.31779	9.56585
chr1	184966056	184966256	201	184966157	34.24	10.4007	3.5244	7.45423
chr1	185187453	185187664	212	185187551	22.2	11.0921	5.03519	8.11413
chr1	185193696	185193927	232	185193829	21.83	11.7967	5.70647	8.78578
chr1	185262596	185262865	270	185262747	42.15	15.5586	4.31465	12.3574
chr1	185346317	185346480	164	185346410	17.69	10.1835	5.63107	7.24921
chr1	185502008	185502190	183	185502129	17.69	10.1835	5.63107	7.24921
chr1	185681960	185682201	242	185682072	28.22	15.1622	5.84462	11.9781
chr1	185684736	185684929	194	185684807	21.83	6.40804	3.26084	3.68461
chr1	185814990	185815169	180	185815076	19.19	12.0385	6.08466	9.00314
chr1	185843381	185843559	179	185843484	18.44	11.1	5.85786	8.11413
chr1	186456222	186456434	213	186456305	20.7	12.9979	6.53826	9.91961
chr1	186699020	186699243	224	186699148	31.61	15.1537	5.43498	11.9733
chr1	186719798	186720039	242	186719928	31.61	20.9354	7.92271	17.4843
chr1	186722019	186722288	270	186722144	39.51	19.323	5.78748	15.9457
chr1	186770741	186770961	221	186770851	25.59	15.4524	6.64724	12.2539
chr1	186959487	186959706	220	186959591	21.83	13.9773	6.87845	10.8537
chr1	187031817	187032062	246	187031978	24.84	11.8043	5.16727	8.78951
chr1	187137537	187137745	209	187137627	21.07	13.9773	6.65165	10.8537
chr1	187366890	187367094	205	187366977	20.7	12.9979	6.53826	9.91961
chr1	187448223	187448441	219	187448316	27.47	17.3804	7.11762	14.0919
chr1	187452256	187452454	199	187452365	21.45	11.931	5.68056	8.91322
chr1	187454537	187454701	165	187454613	17.69	10.1835	5.63107	7.24921
chr1	187990286	187990465	180	187990378	20.32	12.9979	6.42486	9.91961
chr1	188708262	188708473	212	188708362	22.58	14.9759	7.10525	11.8017
chr1	188947856	188948112	257	188947977	25.97	17.817	7.98261	14.5133
chr1	188980110	188980368	259	188980262	39.89	15.1687	4.54318	11.9833
chr1	189080808	189081128	321	189080965	54.94	54.0062	16.8575	48.8957
chr1	189253325	189253506	182	189253414	18.82	11.1	5.97126	8.11413
chr1	189550944	189551162	219	189551019	22.2	12.353	5.63707	9.30859
chr1	189628477	189628727	251	189628617	38.38	32.104	11.3825	28.1113
chr1	189675466	189675647	182	189675529	19.94	12.0385	6.31146	9.00314
chr1	189701080	189701298	219	189701208	25.21	15.4524	6.55316	12.2539
chr1	189869967	189870173	207	189870069	24.84	13.38	5.90086	10.2899
chr1	189870528	189870813	286	189870665	39.89	25.522	8.17773	21.8468
chr1	189882991	189883283	293	189883121	44.03	23.6063	6.43258	20.018
chr1	189883836	189884106	271	189883996	51.93	20.1592	4.81186	16.7474
chr1	189887567	189887785	219	189887676	33.12	14.5376	4.87359	11.3853
chr1	189927740	189927985	246	189927858	34.62	28.2103	10.734	24.4052
chr1	189973118	189973375	258	189973253	35	22.0311	7.81177	18.5236
chr1	190041369	190041618	250	190041505	23.33	13.5895	6.08278	10.4869
chr1	190695684	190695901	218	190695818	27.09	17.6786	7.16835	14.3791
chr1	190749031	190749245	215	190749163	19.19	6.46191	3.36529	3.73297
chr1	190797285	190797522	238	190797392	24.84	15.7493	7.09711	12.5437
chr1	190831861	190832044	184	190831956	20.7	12.0961	6.0417	9.05935
chr1	190944415	190944644	230	190944533	25.21	18.0785	7.89904	14.7531
chr1	191008854	191009043	190	191008910	16.18	9.29017	5.17747	6.39706
chr1	191075630	191075905	276	191075759	31.23	23.7748	9.22858	20.1816
chr1	191085033	191085263	231	191085166	28.22	18.3673	7.30578	15.032
chr1	191126032	191126290	259	191126157	52.68	30.1691	7.423	26.2722
chr1	191153189	191153421	233	191153305	31.99	18.5555	6.91244	15.2104
chr1	191172631	191172804	174	191172715	19.57	9.79826	4.99709	6.88506
chr1	191194148	191194346	199	191194276	22.58	10.2238	4.7157	7.28245
chr1	191275576	191275783	208	191275628	28.22	15.1622	5.84462	11.9781
chr1	191288772	191289143	372	191288978	51.93	36.9716	10.0552	32.7464
chr1	191299633	191299825	193	191299735	25.59	12.6201	5.31779	9.56585
chr1	191305718	191305913	196	191305813	23.33	12.0407	5.33717	9.00524
chr1	191308191	191308354	164	191308235	24.46	9.79599	4.24334	6.88343
chr1	191312529	191312772	244	191312618	39.89	13.5438	4.08887	10.4464
chr1	191364583	191364807	225	191364700	21.83	12.9208	6.29853	9.85062
chr1	191391418	191391590	173	191391492	19.19	11.2818	5.67438	8.29015
chr1	191562916	191563085	170	191562979	14.3	7.57812	4.61048	4.78237
chr1	191575763	191576278	516	191576045	81.28	75.0238	16.4565	68.747
chr1	191806807	191807028	222	191806913	25.97	12.9381	5.53656	9.86767
chr1	191817904	191818196	293	191818034	47.79	33.8953	9.75823	29.8133
chr1	191834829	191835117	289	191834972	44.4	26.7458	7.56739	23.0179
chr1	191907478	191907793	316	191907634	61.71	39.5405	8.87302	35.1869
chr1	191964269	191964550	282	191964418	53.06	26.0028	6.0066	22.3065
chr1	191965180	191965359	180	191965255	28.98	10.8899	4.28225	7.92692
chr1	191995560	191995801	242	191995672	35.37	18.5163	6.06216	15.1722
chr1	192092998	192093255	258	192093109	22.95	12.4451	5.86667	9.39793
chr1	192094578	192094755	178	192094683	23.33	13.5895	6.08278	10.4869
chr1	192107438	192107682	245	192107546	27.47	17.3804	7.11762	14.0919
chr1	192138059	192138276	218	192138130	32.74	15.3857	5.39994	12.1928
chr1	192190555	192190870	316	192190713	69.62	40.2846	7.84633	35.8967
chr1	192444030	192444312	283	192444169	32.74	24.2177	9.30982	20.6099
chr1	192598497	192598703	207	192598623	23.33	13.5895	6.08278	10.4869
chr1	192712056	192712275	220	192712166	19.57	11.233	5.75361	8.24385
chr1	192722262	192722493	232	192722360	27.09	19.7931	8.23683	16.3922
chr1	192727039	192727279	241	192727158	42.9	19.4071	5.48739	16.0203
chr1	192745196	192745435	240	192745308	37.25	31.8213	11.5278	27.8439
chr1	192765651	192765814	164	192765708	23.71	7.60524	3.52963	4.80802
chr1	192784501	192784681	181	192784554	26.72	9.529	3.9597	6.62455
chr1	192869844	192870015	172	192869889	19.94	7.99138	4.18887	5.1756
chr1	193130209	193130451	243	193130308	53.81	28.7091	6.85151	24.8789
chr1	193133817	193134059	243	193133938	20.32	12.9979	6.42486	9.91961
chr1	193208241	193208514	274	193208389	37.63	20.2698	6.43847	16.8434
chr1	193273320	193273486	167	193273393	24.46	11.8043	5.09201	8.78951
chr1	193324352	193324553	202	193324453	25.21	16.4946	7.07303	13.2539
chr1	193363906	193364107	202	193364003	28.22	15.1622	5.84462	11.9781
chr1	193376896	193377066	171	193376984	27.47	10.202	4.06721	7.26498
chr1	193382886	193383325	440	193383047	35.75	25.6604	9.18732	21.9804
chr1	193386208	193386414	207	193386306	28.6	9.36461	3.69993	6.46893
chr1	193440593	193440846	254	193440716	28.98	15.1622	5.99514	11.9781
chr1	193503966	193504259	294	193504107	35.75	27.5956	10.1405	23.8242
chr1	193576016	193576305	290	193576166	44.4	26.7458	7.56739	23.0179
chr1	193589093	193589375	283	193589232	40.26	17.8367	5.15812	14.5273
chr1	193599221	193599505	285	193599354	30.48	23.5681	9.48661	19.9833
chr1	193650378	193650587	210	193650465	18.06	11.1	5.74447	8.11413
chr1	193673324	193673497	174	193673384	18.06	7.28745	3.81256	4.50975
chr1	193698929	193699155	227	193699071	36.13	14.8223	4.6407	11.6634
chr1	193703168	193703392	225	193703275	21.45	13.4697	6.48831	10.3739
chr1	194223057	194223326	270	194223190	46.66	28.6849	7.9437	24.8581
chr1	194618840	194619005	166	194618916	17.69	10.1835	5.63107	7.24921
chr1	194816964	194817219	256	194817077	31.99	24.7091	9.94021	21.0677
chr1	194879554	194879868	315	194879746	57.58	39.964	9.76252	35.588
chr1	194962271	194962530	260	194962389	35.37	29.4022	10.9608	25.541
chr1	194976182	194976552	371	194976308	53.06	28.7091	6.75743	24.8789
chr1	195130963	195131157	195	195131050	24.46	8.23007	3.63715	5.40476
chr1	195232739	195232927	189	195232796	15.43	8.42122	4.95068	5.57571
chr10	3108019	3108262	244	3108130	25.21	18.0785	7.89904	14.7531
chr10	3332952	3333181	230	3333041	27.47	17.3804	7.11762	14.0919
chr10	3531526	3531712	187	3531620	17.31	8.44714	4.57754	5.59852
chr10	3562247	3562420	174	3562306	16.93	9.29017	5.40427	6.39706
chr10	3567896	3568148	253	3568038	28.98	15.1622	5.99514	11.9781
chr10	3573004	3573250	247	3573140	21.83	9.46042	4.56517	6.55868
chr10	3834157	3834345	189	3834239	15.8	8.42122	5.06408	5.57571
chr10	3943994	3944176	183	3944099	19.57	10.3263	5.27007	7.38275
chr10	3958689	3958916	228	3958794	28.98	21.3278	9.03302	17.8503
chr10	3972975	3973313	339	3973116	55.32	34.7996	8.35568	30.6777
chr10	3995364	3995549	186	3995458	20.7	11.9949	5.98702	8.97456
chr10	3996566	3996764	199	3996617	25.97	12.6201	5.39305	9.56585
chr10	4041747	4041960	214	4041856	21.83	9.46042	4.56517	6.55868
chr10	4088817	4089030	214	4088920	25.21	18.0785	7.89904	14.7531
chr10	4151289	4151459	171	4151381	17.69	8.44714	4.67162	5.59852
chr10	4333466	4333696	231	4333569	25.97	15.6146	6.82319	12.4115
chr10	4346825	4347133	309	4346981	55.32	55.3895	16.9709	50.2029
chr10	4372065	4372265	201	4372151	29.73	15.7594	6.02516	12.5534
chr10	4391920	4392168	249	4392046	25.97	16.7444	7.40722	13.4963
chr10	4404979	4405195	217	4405064	19.94	12.0385	6.31146	9.00314
chr10	4545640	4545912	273	4545761	21.83	13.9773	6.87845	10.8537
chr10	4593967	4594141	175	4594032	16.93	9.29017	5.40427	6.39706
chr10	4598354	4598567	214	4598452	21.07	13.5268	6.40994	10.4304
chr10	4626529	4626769	241	4626646	32.36	25.8634	10.0536	22.1718
chr10	4675081	4675266	186	4675151	19.19	12.0385	6.08466	9.00314
chr10	5227466	5227717	252	5227558	26.34	19.1461	8.23923	15.776
chr10	5317673	5317938	266	5317799	36.13	30.6059	11.1876	26.6882
chr10	5480120	5480362	243	5480241	28.98	21.3278	9.03302	17.8503
chr10	5490142	5490359	218	5490261	22.58	12.6839	5.89462	9.62336
chr10	5550704	5550893	190	5550793	23.33	6.41011	3.04139	3.68586
chr10	5555065	5555256	192	5555157	19.94	12.0385	6.31146	9.00314
chr10	5787023	5787252	230	5787110	23.33	9.09299	4.05518	6.22151
chr10	5824942	5825155	214	5825053	16.93	5.94584	3.58677	3.25387
chr10	5859826	5860068	243	5859958	30.48	23.5681	9.48661	19.9833
chr10	5862774	5862954	181	5862879	19.94	12.0385	6.31146	9.00314
chr10	6035861	6036156	296	6036002	46.29	28.6849	7.88098	24.8581
chr10	6694544	6694803	260	6694667	30.86	23.5681	9.60001	19.9833
chr10	6728577	6728762	186	6728675	20.7	12.9979	6.53826	9.91961
chr10	7076240	7076473	234	7076347	34.24	27.3692	10.1861	23.6072
chr10	7333358	7333656	299	7333521	39.51	34.2853	12.2082	30.1858
chr10	7470102	7470316	215	7470215	34.24	18.315	6.12301	14.9849
chr10	7600766	7601031	266	7600897	38.38	21.1635	6.5639	17.6982
chr10	7673749	7673964	216	7673835	23.71	15.9927	7.44544	12.7717
chr10	7810058	7810276	219	7810175	19.19	12.0385	6.08466	9.00314
chr10	7871008	7871184	177	7871094	24.08	9.93799	4.23711	7.02032
chr10	7883584	7883837	254	7883727	29.73	22.4409	9.25982	18.9137
chr10	8177762	8177942	181	8177843	21.07	11.7967	5.51831	8.78578
chr10	8196421	8196621	201	8196539	24.84	17.0271	7.78564	13.7529
chr10	8240377	8240553	177	8240481	19.19	12.0385	6.08466	9.00314
chr10	8242429	8242655	227	8242512	21.83	13.9773	6.87845	10.8537
chr10	8323270	8323510	241	8323374	27.85	17.3804	7.2117	14.0919
chr10	8529239	8529474	236	8529357	25.21	18.0785	7.89904	14.7531
chr10	8683023	8683256	234	8683121	22.2	14.9759	6.99185	11.8017
chr10	8715754	8716023	270	8715882	42.52	33.5372	10.8807	29.4784
chr10	8742989	8743167	179	8743077	20.7	11.3245	5.63031	8.33066
chr10	8766276	8766453	178	8766386	15.05	8.42122	4.83728	5.57571
chr10	8778911	8779095	185	8779030	23.33	13.5895	6.08278	10.4869
chr10	8792448	8792699	252	8792553	25.97	15.4524	6.74131	12.2539
chr10	8795413	8795674	262	8795531	39.51	34.2853	12.2082	30.1858
chr10	8833862	8834084	223	8833988	19.94	12.0385	6.31146	9.00314
chr10	8881044	8881269	226	8881149	23.33	12.3349	5.47505	9.29161
chr10	9012832	9013094	263	9012964	39.89	34.2853	12.3216	30.1858
chr10	9175065	9175261	197	9175179	21.83	7.73977	3.80431	4.93262
chr10	9575646	9575866	221	9575755	22.2	12.6839	5.80054	9.62336
chr10	9677075	9677264	190	9677179	24.46	11.8043	5.09201	8.78951
chr10	10321202	10321440	239	10321311	28.98	18.3673	7.49393	15.032
chr10	10558150	10558409	260	10558282	54.56	36.7913	9.26078	32.5725
chr10	11039423	11039626	204	11039512	19.94	10.0802	5.23608	7.15545
chr10	11362360	11362575	216	11362439	17.31	10.1835	5.51767	7.24921
chr10	11457567	11457771	205	11457665	24.46	14.5125	6.36501	11.363
chr10	11517187	11517418	232	11517304	21.07	13.9773	6.65165	10.8537
chr10	12583577	12583743	167	12583668	17.69	10.1835	5.63107	7.24921
chr10	12612587	12612794	208	12612693	20.7	12.9979	6.53826	9.91961
chr10	12690695	12690914	220	12690808	22.2	14.9759	6.99185	11.8017
chr10	12700669	12700890	222	12700778	23.71	13.5895	6.17685	10.4869
chr10	12923218	12923381	164	12923286	16.18	7.66459	4.29531	4.86238
chr10	13018553	13018777	225	13018673	32.74	18.4419	6.61545	15.1042
chr10	13087275	13087518	244	13087371	25.21	18.0785	7.89904	14.7531
chr10	13564723	13564915	193	13564825	29.73	13.5501	5.12139	10.4506
chr10	14321614	14321831	218	14321709	22.58	14.9759	7.10525	11.8017
chr10	14391099	14391292	194	14391220	16.56	9.29017	5.29087	6.39706
chr10	14450149	14450389	241	14450267	30.48	23.5681	9.48661	19.9833
chr10	14705559	14705778	220	14705664	19.94	9.42003	4.89353	6.52219
chr10	15300146	15300358	213	15300229	20.32	12.9979	6.42486	9.91961
chr10	17724361	17724556	196	17724454	26.34	12.4382	5.03713	9.3911
chr10	17760839	17761062	224	17760960	24.84	17.0271	7.78564	13.7529
chr10	17870068	17870292	225	17870179	28.6	10.8899	4.22849	7.92692
chr10	18055283	18055604	322	18055433	65.48	43.943	9.4968	39.3713
chr10	18197368	18197640	273	18197513	27.85	17.3804	7.2117	14.0919
chr10	18210839	18211106	268	18210964	38.38	16.3077	4.92293	13.0731
chr10	18319237	18319476	240	18319378	30.86	12.1853	4.50725	9.14687
chr10	18388759	18388965	207	18388877	31.99	15.1537	5.4977	11.9733
chr10	18391689	18391894	206	18391781	21.45	13.9773	6.76505	10.8537
chr10	18453421	18453735	315	18453563	39.14	25.522	8.02721	21.8468
chr10	18545790	18546071	282	18545936	49.3	20.5957	5.02964	17.1561
chr10	18563005	18563235	231	18563112	21.83	13.9773	6.87845	10.8537
chr10	18572668	18572875	208	18572747	21.45	13.9773	6.76505	10.8537
chr10	18602142	18602423	282	18602264	25.21	18.0785	7.89904	14.7531
chr10	18760298	18760569	272	18760443	29.73	19.3689	7.68208	15.988
chr10	18904183	18904443	261	18904313	27.09	20.2294	8.46603	16.806
chr10	18911014	18911240	227	18911129	30.48	20.3845	7.87024	16.951
chr10	18999494	18999671	178	18999574	19.57	10.0802	5.142	7.15545
chr10	19015330	19015604	275	19015459	61.71	38.2629	8.47952	33.9729
chr10	19186065	19186285	221	19186157	23.33	9.09299	4.05518	6.22151
chr10	19297750	19297929	180	19297814	15.8	8.42122	5.06408	5.57571
chr10	19353043	19353208	166	19353118	15.43	6.99898	4.15704	4.23316
chr10	19601642	19601812	171	19601720	20.7	12.9979	6.53826	9.91961
chr10	19693180	19693421	242	19693308	30.48	19.3006	7.35536	15.9266
chr10	19708386	19708578	193	19708477	19.19	12.0385	6.08466	9.00314
chr10	19712386	19712585	200	19712497	28.98	12.7692	4.99595	9.70395
chr10	19894086	19894316	231	19894170	25.21	18.0785	7.89904	14.7531
chr10	19907242	19907551	310	19907395	74.13	59.1138	12.5221	53.7404
chr10	19915425	19915661	237	19915545	30.1	23.5681	9.37321	19.9833
chr10	19934096	19934318	223	19934205	40.64	12.7502	3.78557	9.68847
chr10	19934786	19934971	186	19934896	25.59	8.87152	3.79842	6.00722
chr10	19977690	19977862	173	19977772	17.69	10.1835	5.63107	7.24921
chr10	20073303	20073539	237	20073422	39.51	25.522	8.10247	21.8468
chr10	20125313	20125580	268	20125450	32.36	24.8976	9.55179	21.2471
chr10	20148639	20149005	367	20148820	78.65	49.0362	8.84982	44.1991
chr10	20170505	20170761	257	20170646	53.44	31.8989	7.77654	27.9142
chr10	20290439	20290692	254	20290543	31.99	24.7091	9.94021	21.0677
chr10	20296044	20296306	263	20296185	36.88	22.5515	7.57564	19.016
chr10	20361968	20362131	164	20362070	15.43	7.32984	4.33702	4.55097
chr10	20405512	20405706	195	20405600	20.7	12.9979	6.53826	9.91961
chr10	20915618	20915840	223	20915697	21.83	11.7967	5.70647	8.78578
chr10	20963839	20964084	246	20963953	23.71	15.9927	7.44544	12.7717
chr10	20966144	20966428	285	20966292	28.22	21.3278	8.80622	17.8503
chr10	20992730	20992989	260	20992841	27.85	20.2294	8.69282	16.806
chr10	21033870	21034059	190	21033972	18.44	11.1	5.85786	8.11413
chr10	21158132	21158335	204	21158232	21.07	11.931	5.58534	8.91322
chr10	21337292	21337552	261	21337407	22.95	14.9759	7.21865	11.8017
chr10	21378647	21378933	287	21378786	31.23	13.0386	4.6048	9.9572
chr10	21383007	21383209	203	21383104	16.18	9.29017	5.17747	6.39706
chr10	21465404	21465616	213	21465506	22.2	12.353	5.63707	9.30859
chr10	21600971	21601258	288	21601113	38.01	28.9709	9.75178	25.1305
chr10	21991323	21991557	235	21991464	35.37	16.0864	5.19614	12.8596
chr10	21993126	21993337	212	21993225	34.24	18.315	6.12301	14.9849
chr10	21996035	21996246	212	21996139	25.59	14.5614	6.21237	11.4082
chr10	22018731	22018916	186	22018828	16.93	9.1272	5.30902	6.25505
chr10	22140974	22141219	246	22141118	44.78	21.0171	5.72258	17.5593
chr10	22163787	22164031	245	22163908	42.9	15.5586	4.38991	12.3574
chr10	22212299	22212615	317	22212465	84.67	27.8993	4.28347	24.1096
chr10	22567139	22567456	318	22567297	44.4	23.6063	6.48634	20.018
chr10	22579458	22579677	220	22579603	29.73	16.0393	6.14567	12.8147
chr10	22714634	22714856	223	22714759	26.72	16.4086	6.92947	13.1702
chr10	22858232	22858412	181	22858308	20.32	11.9949	5.88318	8.97456
chr10	23081369	23081620	252	23081483	35	28.2103	10.8474	24.4052
chr10	23116831	23117075	245	23116960	31.23	24.7091	9.71341	21.0677
chr10	23150511	23150721	211	23150619	24.08	17.0271	7.55884	13.7529
chr10	23611280	23611517	238	23611377	21.83	13.9773	6.87845	10.8537
chr10	23671606	23671819	214	23671697	22.95	14.9759	7.21865	11.8017
chr10	23715190	23715381	192	23715317	20.32	12.9979	6.42486	9.91961
chr10	23812200	23812497	298	23812339	31.99	21.4139	8.24655	17.9298
chr10	23815215	23815450	236	23815341	26.72	16.4086	6.92947	13.1702
chr10	23942542	23942786	245	23942656	30.1	16.9306	6.22093	13.6694
chr10	23979373	23979666	294	23979527	33.87	27.0306	10.5072	23.2797
chr10	24111258	24111463	206	24111339	18.06	11.1	5.74447	8.11413
chr10	24173723	24173924	202	24173837	24.46	17.0271	7.67224	13.7529
chr10	24297874	24298119	246	24298007	27.85	20.2294	8.69282	16.806
chr10	24298630	24298878	249	24298725	28.98	21.3278	9.03302	17.8503
chr10	24312159	24312605	447	24312277	27.47	20.2294	8.57943	16.806
chr10	24382022	24382206	185	24382119	16.93	9.29017	5.40427	6.39706
chr10	24591214	24591487	274	24591340	32.36	25.8634	10.0536	22.1718
chr10	24621643	24621929	287	24621779	36.5	19.3873	6.25031	16.0029
chr10	24622582	24622912	331	24622749	40.26	35.5335	12.435	31.3776
chr10	24625208	24625425	218	24625320	21.07	13.9773	6.65165	10.8537
chr10	24630739	24630972	234	24630854	26.72	18.2986	7.89863	14.9692
chr10	24789807	24790025	219	24789888	46.29	20.363	5.25399	16.9336
chr10	24797265	24797547	283	24797432	35.75	29.4022	11.0742	25.541
chr10	24869690	24870025	336	24869841	45.91	31.7444	9.38192	27.7718
chr10	24873655	24873935	281	24873794	34.24	24.5802	8.81101	20.9487
chr10	24886076	24886339	264	24886229	33.49	19.6848	6.89828	16.2859
chr10	24896051	24896245	195	24896157	24.08	11.8043	5.01674	8.78951
chr10	25219271	25219464	194	25219367	19.57	10.0802	5.142	7.15545
chr10	25239226	25239524	299	25239387	41.02	21.0061	6.00251	17.5505
chr10	25250202	25250487	286	25250356	40.64	26.5338	8.32825	22.8138
chr10	25415257	25415503	247	25415383	24.08	17.0271	7.55884	13.7529
chr10	25488621	25488807	187	25488708	19.94	12.0385	6.31146	9.00314
chr10	25681344	25681507	164	25681463	14.3	7.57812	4.61048	4.78237
chr10	26078956	26079209	254	26079072	31.61	15.1537	5.43498	11.9733
chr10	26139495	26139744	250	26139624	25.59	18.0785	8.01243	14.7531
chr10	26322472	26322661	190	26322574	19.57	12.0385	6.19806	9.00314
chr10	26494349	26494553	205	26494438	20.7	12.9979	6.53826	9.91961
chr10	26752636	26752863	228	26752761	19.19	7.99138	4.03834	5.1756
chr10	26890706	26890901	196	26890811	21.83	13.9773	6.87845	10.8537
chr10	26995684	26995876	193	26995759	18.82	11.1	5.97126	8.11413
chr10	27133232	27133401	170	27133286	15.43	8.42122	4.95068	5.57571
chr10	28485644	28485887	244	28485741	25.59	18.0785	8.01243	14.7531
chr10	28730242	28730411	170	28730359	16.18	9.29017	5.17747	6.39706
chr10	28844238	28844439	202	28844363	18.44	11.1	5.85786	8.11413
chr10	28955245	28955476	232	28955366	25.59	18.0785	8.01243	14.7531
chr10	29206843	29207038	196	29206940	19.57	12.0385	6.19806	9.00314
chr10	29313347	29313709	363	29313554	62.84	51.0766	12.7687	46.1288
chr10	29338770	29338957	188	29338863	21.07	13.9773	6.65165	10.8537
chr10	29395010	29395194	185	29395075	17.31	10.1835	5.51767	7.24921
chr10	29532873	29533051	179	29532962	22.58	12.6839	5.89462	9.62336
chr10	29804265	29804452	188	29804339	25.21	15.4524	6.55316	12.2539
chr10	30660648	30660859	212	30660746	20.32	12.9979	6.42486	9.91961
chr10	30719002	30719273	272	30719144	30.86	20.3845	7.96432	16.951
chr10	30729558	30729727	170	30729668	20.32	7.09102	3.55344	4.3218
chr10	30810960	30811208	249	30811082	28.6	21.3278	8.91962	17.8503
chr10	31370287	31370479	193	31370347	24.84	11.8043	5.16727	8.78951
chr10	31445842	31446142	301	31445983	70.37	44.9234	8.9212	40.3024
chr10	31742473	31742704	232	31742577	24.84	11.8043	5.16727	8.78951
chr10	32890876	32891059	184	32890963	22.2	8.40735	3.86703	5.57562
chr10	33986852	33987119	268	33986989	38.76	28.9709	9.93993	25.1305
chr10	34033955	34034237	283	34034087	42.9	15.5586	4.38991	12.3574
chr10	34036656	34036898	243	34036759	25.59	18.0785	8.01243	14.7531
chr10	34096566	34096742	177	34096642	19.94	10.0802	5.23608	7.15545
chr10	34280661	34280834	174	34280727	16.18	9.29017	5.17747	6.39706
chr10	34326848	34327030	183	34326921	18.82	11.1	5.97126	8.11413
chr10	34328369	34328539	171	34328447	17.69	10.1835	5.63107	7.24921
chr10	34368261	34368443	183	34368347	17.69	10.1835	5.63107	7.24921
chr10	35075208	35075391	184	35075277	23.33	9.09299	4.05518	6.22151
chr10	36834341	36834558	218	36834438	22.2	14.9759	6.99185	11.8017
chr10	36982014	36982213	200	36982088	19.94	12.0385	6.31146	9.00314
chr10	37014343	37014544	202	37014448	22.58	14.9759	7.10525	11.8017
chr10	37136970	37137264	295	37137106	68.49	39.3419	7.7209	34.9991
chr10	38849240	38849414	175	38849346	19.57	12.0385	6.19806	9.00314
chr10	38875984	38876171	188	38876068	18.06	11.1	5.74447	8.11413
chr10	39064805	39065098	294	39064938	43.65	34.7042	11.1629	30.5903
chr10	39067057	39067277	221	39067197	22.95	12.6839	5.9887	9.62336
chr10	39097043	39097291	249	39097152	27.09	20.2294	8.46603	16.806
chr10	39158378	39158655	278	39158516	29.35	16.0393	6.07041	12.8147
chr10	39170216	39170524	309	39170372	39.51	32.4686	11.281	28.4611
chr10	39171146	39171417	272	39171292	42.9	36.6654	12.5097	32.4608
chr10	39171805	39172069	265	39171920	33.49	26.5866	10.1613	22.8659
chr10	39239925	39240142	218	39240012	28.22	15.1622	5.84462	11.9781
chr10	39399000	39399207	208	39399086	31.23	17.8356	6.44671	14.5273
chr10	39811580	39811856	277	39811714	45.91	24.4923	6.70137	20.871
chr10	39896609	39896803	195	39896696	25.21	7.5446	3.27658	4.75918
chr10	39960276	39960473	198	39960395	30.48	12.3086	4.49728	9.26588
chr10	40212452	40212758	307	40212617	50.8	40.2664	11.6565	35.8823
chr10	40370251	40370419	169	40370346	16.18	9.29017	5.17747	6.39706
chr10	40525080	40525263	184	40525160	15.43	8.42122	4.95068	5.57571
chr10	40529761	40529972	212	40529864	22.58	10.2238	4.7157	7.28245
chr10	40583668	40584160	493	40584028	21.45	13.9773	6.76505	10.8537
chr10	40629269	40629444	176	40629344	17.31	10.1835	5.51767	7.24921
chr10	40683597	40683824	228	40683704	26.72	14.0452	5.80844	10.9196
chr10	40813739	40813905	167	40813802	15.43	6.9063	4.10716	4.14626
chr10	41015758	41015993	236	41015872	33.87	24.5051	9.20479	20.8831
chr10	41271963	41272173	211	41272076	22.58	14.9759	7.10525	11.8017
chr10	41288850	41289150	301	41289001	38.76	24.5208	7.95195	20.8945
chr10	41304160	41304367	208	41304306	21.07	12.4094	5.82715	9.36334
chr10	41505570	41505873	304	41505706	31.61	21.4139	8.15247	17.9298
chr10	41509249	41509432	184	41509343	25.21	14.5614	6.12445	11.4082
chr10	41678893	41679111	219	41678975	30.86	12.3086	4.55104	9.26588
chr10	41682874	41683096	223	41682988	26.72	13.452	5.54357	10.3569
chr10	41689954	41690244	291	41690107	37.63	20.2698	6.43847	16.8434
chr10	41830933	41831172	240	41831046	29.35	22.4409	9.14642	18.9137
chr10	41933542	41933843	302	41933683	42.52	15.5586	4.35228	12.3574
chr10	42031060	42031361	302	42031206	51.93	16.8899	4.07158	13.6332
chr10	42070718	42070896	179	42070811	23.33	11.0053	4.86622	8.03485
chr10	42291438	42291691	254	42291562	40.64	22.9833	6.94021	19.4306
chr10	42298026	42298217	192	42298088	23.71	15.9927	7.44544	12.7717
chr10	42308192	42308430	239	42308307	27.09	19.1322	7.89517	15.7686
chr10	42356077	42356286	210	42356167	22.2	10.2238	4.64044	7.28245
chr10	42454779	42454984	206	42454876	18.44	10.9152	5.75462	7.95149
chr10	42601656	42601909	254	42601764	52.68	45.6216	13.4208	40.9618
chr10	42604990	42605201	212	42605103	23.71	11.0053	4.94148	8.03485
chr10	42643728	42643914	187	42643846	22.2	10.2238	4.64044	7.28245
chr10	42693584	42693811	228	42693665	14.3	7.24914	4.42188	4.4758
chr10	42697057	42697365	309	42697216	32.74	25.8634	10.167	22.1718
chr10	42841830	42842095	266	42841967	35.37	21.584	7.27459	18.0947
chr10	42842399	42842660	262	42842526	47.41	34.2043	9.80851	30.1118
chr10	42913306	42913492	187	42913402	20.32	12.9979	6.42486	9.91961
chr10	42942395	42942585	191	42942495	21.07	11.0597	5.1573	8.08724
chr10	42958016	42958484	469	42958358	32.74	21.4257	7.94378	17.9408
chr10	42972828	42973130	303	42972973	44.78	23.6063	6.54009	20.018
chr10	42987593	42987976	384	42987676	30.1	16.6401	6.09895	13.3943
chr10	42989971	42990244	274	42990119	39.14	29.6567	9.82956	25.7831
chr10	43211957	43212178	222	43212061	28.6	18.3673	7.39985	15.032
chr10	43315331	43315527	197	43315402	19.19	12.0385	6.08466	9.00314
chr10	43378346	43378641	296	43378493	34.62	28.2103	10.734	24.4052
chr10	43420692	43420868	177	43420787	21.83	9.46042	4.56517	6.55868
chr10	43435870	43436064	195	43435986	21.83	11.7967	5.70647	8.78578
chr10	43452455	43452685	231	43452581	22.95	10.2238	4.79096	7.28245
chr10	43456343	43456561	219	43456490	24.46	11.8043	5.09201	8.78951
chr10	43475522	43475718	197	43475611	19.19	11.1366	5.59699	8.14932
chr10	43479676	43480011	336	43479863	71.12	50.3287	10.3032	45.4191
chr10	43540718	43541250	533	43540991	79.78	46.3729	8.07773	41.6747
chr10	43560858	43561064	207	43560955	21.07	11.7967	5.51831	8.78578
chr10	43845560	43845794	235	43845685	19.57	10.0802	5.142	7.15545
chr10	43870815	43871070	256	43870950	28.98	21.3278	9.03302	17.8503
chr10	43919021	43919308	288	43919176	46.66	25.3875	6.80889	21.7209
chr10	43953969	43954200	232	43954071	38.76	26.1022	8.62841	22.4002
chr10	44044821	44045012	192	44044944	25.21	15.4524	6.55316	12.2539
chr10	44148799	44149243	445	44149025	80.91	72.8861	16.06	66.7637
chr10	44177530	44177708	179	44177628	15.8	8.42122	5.06408	5.57571
chr10	44233431	44233664	234	44233524	28.22	15.1622	5.84462	11.9781
chr10	44235449	44235612	164	44235515	15.05	8.42122	4.83728	5.57571
chr10	44256732	44256905	174	44256819	15.05	8.42122	4.83728	5.57571
chr10	44458560	44458725	166	44458647	20.7	8.71601	4.33939	5.85797
chr10	45000887	45001120	234	45000999	21.45	13.9773	6.76505	10.8537
chr10	45045409	45045587	179	45045487	16.18	9.29017	5.17747	6.39706
chr10	45051194	45051387	194	45051308	23.71	6.41011	3.08843	3.68586
chr10	45066948	45067169	222	45067067	43.65	13.2598	3.72098	10.1724
chr10	45086734	45086977	244	45086842	34.24	17.6571	5.87401	14.3588
chr10	45114486	45114736	251	45114635	24.46	14.5125	6.36501	11.363
chr10	45132478	45132696	219	45132599	21.07	12.6607	5.95609	9.6057
chr10	45348266	45348432	167	45348328	16.93	7.66459	4.48347	4.86238
chr10	45373352	45373618	267	45373492	40.26	35.5335	12.435	31.3776
chr10	45485703	45485903	201	45485774	25.59	12.6201	5.31779	9.56585
chr10	45800245	45800480	236	45800369	26.72	19.1461	8.35263	15.776
chr10	45811988	45812194	207	45812097	19.19	12.0385	6.08466	9.00314
chr10	46011987	46012246	260	46012102	29.35	16.0393	6.07041	12.8147
chr10	49481562	49481750	189	49481639	19.57	12.0385	6.19806	9.00314
chr10	50881594	50881763	170	50881692	18.44	11.1	5.85786	8.11413
chr10	50898300	50898510	211	50898384	22.2	14.9759	6.99185	11.8017
chr10	50915714	50915909	196	50915824	20.32	12.9979	6.42486	9.91961
chr10	51405264	51405473	210	51405365	23.71	15.9927	7.44544	12.7717
chr10	51553429	51553614	186	51553520	25.59	18.0785	8.01243	14.7531
chr10	52106216	52106390	175	52106293	18.44	11.1	5.85786	8.11413
chr10	52128907	52129195	289	52129022	15.43	8.42122	4.95068	5.57571
chr10	52216829	52217077	249	52216982	31.99	24.7091	9.94021	21.0677
chr10	52331108	52331295	188	52331218	13.92	6.76245	4.49708	4.00945
chr10	52343417	52343588	172	52343473	25.21	10.5157	4.36877	7.56415
chr10	52353247	52353481	235	52353379	23.71	15.9927	7.44544	12.7717
chr10	52385331	52385580	250	52385458	27.85	18.183	7.61531	14.8555
chr10	52417248	52417576	329	52417435	61.71	43.0997	10.0375	38.5733
chr10	52423182	52423392	211	52423279	25.21	18.0785	7.89904	14.7531
chr10	52533953	52534129	177	52534042	16.93	9.29017	5.40427	6.39706
chr10	52690259	52690606	348	52690429	51.93	41.4459	11.9106	37.0013
chr10	53115086	53115360	275	53115230	32.36	25.8634	10.0536	22.1718
chr10	53341424	53341604	181	53341495	20.32	12.9979	6.42486	9.91961
chr10	53346567	53346815	249	53346682	23.71	15.9927	7.44544	12.7717
chr10	53596721	53596949	229	53596839	38.76	28.9709	9.93993	25.1305
chr10	53654368	53654536	169	53654442	15.8	8.42122	5.06408	5.57571
chr10	53806747	53806922	176	53806854	18.82	3.88655	2.47693	1.3241
chr10	55980216	55980413	198	55980329	22.2	14.9759	6.99185	11.8017
chr10	56339204	56339430	227	56339311	38.38	28.9709	9.84586	25.1305
chr10	56369167	56369430	264	56369288	35.75	18.5163	6.12488	15.1722
chr10	56373133	56373316	184	56373223	19.94	12.0385	6.31146	9.00314
chr10	57001457	57001641	185	57001554	16.93	9.29017	5.40427	6.39706
chr10	57448006	57448464	459	57448141	32.36	25.8634	10.0536	22.1718
chr10	57463372	57463607	236	57463488	22.58	12.6839	5.89462	9.62336
chr10	57571277	57571517	241	57571379	26.72	19.1461	8.35263	15.776
chr10	57841962	57842152	191	57842078	21.07	13.9773	6.65165	10.8537
chr10	57848451	57848637	187	57848555	21.45	13.9773	6.76505	10.8537
chr10	58359193	58359403	211	58359325	17.31	6.60524	3.66203	3.87027
chr10	58377905	58378111	207	58378024	20.32	12.9979	6.42486	9.91961
chr10	58540721	58540967	247	58540846	27.09	14.2995	5.61884	11.1633
chr10	58548870	58549095	226	58548980	23.33	15.9927	7.33204	12.7717
chr10	58559199	58559410	212	58559302	24.46	17.0271	7.67224	13.7529
chr10	58559908	58560139	232	58560012	26.34	19.1461	8.23923	15.776
chr10	58627714	58627979	266	58627845	36.13	11.6241	3.71256	8.62071
chr10	58673591	58673823	233	58673691	28.6	21.3278	8.91962	17.8503
chr10	58675619	58675915	297	58675776	63.6	46.5061	10.766	41.7983
chr10	58812152	58812526	375	58812264	32.36	11.9912	4.17031	8.97133
[truncated: 23,769 more rows]

## Sheet: WT-RAD21
chr	start	end	length	abs_summit	pileup	-log10(p value)	fold_enrichment	-log10(q value)
chr1	4142580	4142805	226	4142760	12	9.09934	5.81669	5.96383
chr1	4492053	4492289	237	4492154	24	11.0965	4.6972	7.83673
chr1	4509194	4509481	288	4509265	11	6.20601	4.20695	3.27722
chr1	4768416	4768730	315	4768591	15	11.7453	6.78378	8.43886
chr1	4769978	4770218	241	4770101	17	13.0203	7.06092	9.64548
chr1	5070234	5070528	295	5070349	25	24.0966	11.251	20.1804
chr1	5103224	5103508	285	5103330	11	8.07387	5.36925	5.0104
chr1	5183525	5183931	407	5183751	39	29.635	9.78625	25.4829
chr1	5904913	5905137	225	5905008	14	11.3472	6.77557	8.06731
chr1	5915384	5915647	264	5915514	20	15.7304	7.86984	12.2135
chr1	6410231	6410462	232	6410303	14	6.02177	3.66984	3.13166
chr1	6528327	6528519	193	6528453	8	5.21476	4.02694	2.4
chr1	6997661	6997920	260	6997829	13	6.43844	4.0347	3.49439
chr1	7010240	7010497	258	7010371	17	9.75078	5.18748	6.57761
chr1	7118806	7119091	286	7118811	12	5.67908	3.74651	2.80948
chr1	7397018	7397241	224	7397133	18	12.7605	6.66101	9.39208
chr1	7398221	7398465	245	7398300	28	6.7767	2.82593	3.8174
chr1	7543543	7543784	242	7543680	15	12.4692	7.22728	9.12384
chr1	9449093	9449285	193	9449211	13	6.43844	4.0347	3.49439
chr1	9469496	9469828	333	9469664	32	22.5471	8.29289	18.7029
chr1	9541319	9541563	245	9541451	29	20.8582	8.22904	17.0868
chr1	9573334	9573542	209	9573410	22	12.4334	5.62709	9.09761
chr1	9621500	9621803	304	9621619	22	14.2887	6.56651	10.8433
chr1	9635334	9635618	285	9635504	11	6.20601	4.20695	3.27722
chr1	9772881	9773087	207	9772958	17	14.43	7.91158	10.976
chr1	10089522	10089872	351	10089709	33	23.125	8.31831	19.2525
chr1	10759596	10759910	315	10759741	22	16.2018	7.60097	12.6508
chr1	10835731	10836181	451	10835874	26	22.7327	10.1184	18.8809
chr1	10837239	10837582	344	10837393	22	14.4066	6.62844	10.9534
chr1	11065210	11065501	292	11065342	17	11.7472	6.31043	8.43886
chr1	11151621	11151919	299	11151762	14	11.2434	6.71157	7.97561
chr1	11413973	11414355	383	11414255	36	19.5566	6.22918	15.8444
chr1	11466340	11466678	339	11466496	16	13.6173	7.67898	10.2008
chr1	11565356	11565603	248	11565466	15	12.358	7.15901	9.02832
chr1	11657761	11658075	315	11657943	28	29.0152	13.0994	24.8804
chr1	12699123	12699406	284	12699270	20	18.4436	9.4858	14.7836
chr1	12701681	12702181	501	12701859	42	49.6773	19.4233	44.7671
chr1	12744556	12744899	344	12744788	19	13.7959	7.01159	10.3696
chr1	12836069	12836349	281	12836161	12	6.34573	4.13341	3.4137
chr1	12864093	12864515	423	12864247	37	27.4193	9.29694	23.3588
chr1	13050208	13050542	335	13050372	32	28.8835	11.5691	24.7571
chr1	13052075	13052390	316	13052233	42	29.8949	9.13952	25.7291
chr1	13134322	13134705	384	13134510	69	68.1656	17.591	62.5985
chr1	13138379	13138576	198	13138535	11	6.6138	4.45724	3.66409
chr1	13142960	13143237	278	13143098	20	12.4833	6.05206	9.13305
chr1	13151100	13151414	315	13151277	42	40.4557	14.2105	35.8866
chr1	13272951	13273270	320	13273135	9	6.19508	4.51705	3.27366
chr1	13500495	13500788	294	13500648	15	9.79153	5.60927	6.6125
chr1	13531500	13531864	365	13531705	35	28.4768	10.375	24.3728
chr1	13589890	13590109	220	13590012	21	10.0712	4.67603	6.87576
chr1	13706457	13706681	225	13706535	16	10.7571	5.95985	7.51128
chr1	13784382	13784761	380	13784600	21	16.4807	8.02944	12.918
chr1	13789241	13789654	414	13789443	60	43.4986	10.2697	38.8097
chr1	13839732	13839953	222	13839875	16	13.6173	7.67898	10.2008
chr1	14570731	14571022	292	14570859	14	11.3472	6.77557	8.06731
chr1	14635952	14636144	193	14636061	11	8.15533	5.42046	5.07624
chr1	14729088	14729314	227	14729198	16	13.6173	7.67898	10.2008
chr1	14740124	14740438	315	14740270	26	14.2279	5.73877	10.7881
chr1	14980322	14980597	276	14980430	14	11.3472	6.77557	8.06731
chr1	15327369	15327678	310	15327487	18	10.64	5.47567	7.40608
chr1	15621948	15622236	289	15622110	19	9.86669	4.89312	6.68041
chr1	15683697	15683963	267	15683807	17	14.79	8.13069	11.314
chr1	15902517	15902753	237	15902619	18	15.3913	8.22192	11.8866
chr1	15993579	15993880	302	15993726	25	24.7388	11.6334	20.7974
chr1	16304935	16305199	265	16305063	20	10.7026	5.13778	7.46384
chr1	16342831	16343156	326	16343022	53	33.5081	8.23514	29.1955
chr1	16798347	16798676	330	16798538	20	10.7026	5.13778	7.46384
chr1	17123403	17123752	350	17123582	37	32.1886	11.6412	27.929
chr1	17163691	17163946	256	17163767	11	8.15533	5.42046	5.07624
chr1	17629574	17629873	300	17629719	22	20.9815	10.3892	17.2025
chr1	18106813	18107028	216	18106910	14	11.3472	6.77557	8.06731
chr1	18793731	18793959	229	18793831	19	13.7959	7.01159	10.3696
chr1	19290182	19290374	193	19290285	11	8.15533	5.42046	5.07624
chr1	20513772	20513964	193	20513927	12	9.09934	5.81669	5.96383
chr1	20700062	20700415	354	20700167	12	9.18823	5.87216	6.04006
chr1	20890957	20891176	220	20891098	16	8.88466	4.89928	5.76498
chr1	20933453	20933718	266	20933601	19	13.7959	7.01159	10.3696
chr1	20939141	20939428	288	20939274	21	18.4533	9.18842	14.7929
chr1	21101284	21101476	193	21101414	16	9.44271	5.20789	6.2837
chr1	21161828	21162097	270	21161980	19	17.2043	9.03409	13.6014
chr1	21166195	21166605	411	21166396	41	35.7022	12.1041	31.3052
chr1	21213570	21213824	255	21213672	20	17.0378	8.64173	13.4516
chr1	21218495	21218829	335	21218637	30	10.056	3.68623	6.86318
chr1	21271412	21271707	296	21271556	23	11.6821	5.10113	8.38027
chr1	21344369	21344635	267	21344518	13	10.2529	6.32387	7.03693
chr1	21411310	21411515	206	21411416	21	10.0712	4.67603	6.87576
chr1	21461145	21461421	277	21461234	15	6.74212	3.9145	3.78329
chr1	22006526	22007089	564	22006916	15	8.04292	4.61109	4.98578
chr1	22105592	22105784	193	22105701	11	8.15533	5.42046	5.07624
chr1	22268962	22269310	349	22269145	34	35.1802	14.4029	30.8102
chr1	22487354	22487616	263	22487461	17	14.6639	8.05388	11.1993
chr1	23286880	23287072	193	23286953	11	8.07387	5.36925	5.0104
chr1	23705549	23705892	344	23705703	17	11.7472	6.31043	8.43886
chr1	23792776	23792976	201	23792906	14	8.85189	5.25869	5.73903
chr1	23827138	23827422	285	23827305	18	10.64	5.47567	7.40608
chr1	23995410	23995778	369	23995567	24	9.9026	4.2089	6.71324
chr1	24249115	24249456	342	24249274	10	7.15665	4.96875	4.15367
chr1	24302726	24303000	275	24302886	19	9.86669	4.89312	6.68041
chr1	24331252	24331926	675	24331324	14	11.2434	6.71157	7.97561
chr1	24611663	24612014	352	24611848	90	8.63498	1.9489	5.53498
chr1	24612496	24613585	1090	24613410	133	20.3486	2.5021	16.6056
chr1	24614081	24614850	770	24614309	105	5.25863	1.56603	2.43677
chr1	24615260	24615468	209	24615432	94	5.80693	1.65941	2.93101
chr1	24615751	24615944	194	24615941	130	4.24368	1.41796	1.54623
chr1	24901384	24901667	284	24901524	16	13.6173	7.67898	10.2008
chr1	25826783	25827042	260	25826959	10	7.08261	4.92182	4.09691
chr1	30584871	30585202	332	30585026	29	30.4087	13.5511	26.2206
chr1	30696396	30696588	193	30696491	11	8.07387	5.36925	5.0104
chr1	30700485	30700684	200	30700587	13	10.2529	6.32387	7.03693
chr1	30778702	30778925	224	30778800	13	7.93982	4.90811	4.89219
chr1	30930884	30931076	193	30930946	13	10.1566	6.26413	6.9542
chr1	31154036	31154264	229	31154167	17	14.6639	8.05388	11.1993
chr1	31210257	31210450	194	31210371	14	11.3472	6.77557	8.06731
chr1	31891974	31892166	193	31892071	11	8.07387	5.36925	5.0104
chr1	32700211	32700409	199	32700272	13	10.2529	6.32387	7.03693
chr1	33536739	33536937	199	33536840	14	11.3472	6.77557	8.06731
chr1	33672552	33672842	291	33672699	17	14.5677	7.99534	11.1109
chr1	33684540	33684798	259	33684698	21	16.1837	7.85854	12.6336
chr1	33739396	33739600	205	33739514	16	7.48811	4.15916	4.46245
chr1	33964667	33964934	268	33964779	12	7.90657	5.07583	4.86516
chr1	34061223	34061521	299	34061363	27	22.7633	9.81622	18.9067
chr1	34093758	34093975	218	34093872	13	7.93982	4.90811	4.89219
chr1	34485924	34486217	294	34486070	17	8.25835	4.40381	5.17204
chr1	34511079	34511436	358	34511264	43	30.9705	9.35207	26.7602
chr1	34602362	34602720	359	34602542	43	43.4303	15.4255	38.7438
chr1	34642487	34643038	552	34642662	43	30.9705	9.35207	26.7602
chr1	34867278	34867502	225	34867353	18	14.9165	7.93546	11.4334
chr1	34896962	34897218	257	34897088	17	14.5677	7.99534	11.1109
chr1	35032706	35032959	254	35032812	11	8.15533	5.42046	5.07624
chr1	35383848	35384061	214	35383909	10	6.82746	4.76006	3.86362
chr1	35388255	35388476	222	35388384	18	9.05159	4.64847	5.92302
chr1	35392516	35392839	324	35392740	16	7.48811	4.15916	4.46245
chr1	35715964	35716194	231	35716093	18	12.7605	6.66101	9.39208
chr1	35726669	35726937	269	35726762	20	10.7026	5.13778	7.46384
chr1	35839435	35839952	518	35839675	36	34.0152	12.9714	29.6873
chr1	36064808	36065211	404	36065054	35	26.4687	9.38403	22.4432
chr1	36134596	36134957	362	36134767	54	59.1679	19.2819	53.9256
chr1	36252871	36253160	290	36252969	31	15.2968	5.3874	11.7946
chr1	36492479	36492671	193	36492583	11	5.80812	3.96572	2.93113
chr1	36547255	36547612	358	36547406	54	32.2507	7.66579	27.9894
chr1	36635009	36635238	230	36635169	30	10.056	3.68623	6.86318
chr1	36737390	36737582	193	36737467	12	5.67908	3.74651	2.80948
chr1	36784641	36785074	434	36784884	80	91.2319	23.9401	84.8076
chr1	36786441	36786774	334	36786595	14	7.22698	4.3229	4.21537
chr1	36848094	36848345	252	36848259	15	11.418	6.58418	8.1351
chr1	36968318	36968576	259	36968421	12	8.79281	5.62552	5.68784
chr1	37151950	37152168	219	37152085	19	6.54257	3.36712	3.59413
chr1	37250659	37251007	349	37250823	38	36.6517	13.6726	32.2211
chr1	37258572	37258802	231	37258692	13	7.93982	4.90811	4.89219
chr1	37272534	37272916	383	37272715	32	28.8835	11.5691	24.7571
chr1	37401773	37402005	233	37401921	19	11.5512	5.76386	8.25904
chr1	37479133	37479345	213	37479274	17	8.25835	4.40381	5.17204
chr1	37634676	37634885	210	37634830	18	10.64	5.47567	7.40608
chr1	37867072	37867408	337	37867243	29	26.2803	11.1431	22.2669
chr1	37901834	37902073	240	37901931	15	9.79153	5.60927	6.6125
chr1	37985782	37986059	278	37985945	26	10.244	4.11757	7.03693
chr1	38185594	38185863	270	38185736	21	19.0082	9.52011	15.3245
chr1	38767960	38768178	219	38768037	22	9.58274	4.32143	6.41851
chr1	38787476	38787850	375	38787662	33	30.1479	11.9197	25.9735
chr1	38856195	38856417	223	38856318	12	9.18823	5.87216	6.04006
chr1	38862254	38862608	355	38862427	29	21.68	8.6458	17.8672
chr1	38934739	38935028	290	38934853	16	13.6173	7.67898	10.2008
chr1	39001165	39001458	294	39001326	22	12.4334	5.62709	9.09761
chr1	39010661	39011074	414	39010833	24	14.2372	6.11641	10.793
chr1	39340667	39340949	283	39340792	19	14.0787	7.17467	10.6466
chr1	39392250	39392636	387	39392459	33	26.16	9.79857	22.1556
chr1	39496923	39497312	390	39497176	17	14.6639	8.05388	11.1993
chr1	39497850	39498088	239	39497945	16	13.4986	7.60644	10.0944
chr1	39522610	39522838	229	39522739	18	10.64	5.47567	7.40608
chr1	39530319	39530609	291	39530473	25	19.7917	8.765	16.0642
chr1	39650884	39651078	195	39650969	30	9.23574	3.43408	6.08588
chr1	39680588	39680874	287	39680710	22	12.4334	5.62709	9.09761
chr1	39685936	39686212	277	39686051	21	15.6749	7.56857	12.1608
chr1	39761376	39761763	388	39761629	30	14.483	5.21904	11.0269
chr1	40115359	40115628	270	40115475	13	10.2529	6.32387	7.03693
chr1	40116419	40116712	294	40116594	14	10.8854	6.49099	7.63379
chr1	40378739	40379092	354	40378929	31	32.579	14.065	28.3093
chr1	40544766	40544969	204	40544849	14	11.3472	6.77557	8.06731
chr1	40579770	40580153	384	40579984	15	12.358	7.15901	9.02832
chr1	40887698	40887890	193	40887770	10	7.08261	4.92182	4.09691
chr1	41264279	41264528	250	41264410	17	11.9992	6.4572	8.68241
chr1	42779865	42780072	208	42779918	11	8.15533	5.42046	5.07624
chr1	42915108	42915390	283	42915215	20	17.7821	9.08738	14.1602
chr1	43065912	43066278	367	43066103	36	23.6588	7.86424	19.7611
chr1	43139584	43140018	435	43139836	36	26.3281	9.05228	22.3099
chr1	43264408	43264763	356	43264574	13	6.43844	4.0347	3.49439
chr1	43299485	43299690	206	43299601	10	7.15665	4.96875	4.15367
chr1	43738284	43738492	209	43738384	17	11.9992	6.4572	8.68241
chr1	44229160	44229352	193	44229258	13	10.2529	6.32387	7.03693
chr1	45627921	45628200	280	45628025	16	13.4986	7.60644	10.0944
chr1	45766183	45766375	193	45766250	9	6.12845	4.47438	3.2263
chr1	45825229	45825542	314	45825361	24	23.5931	11.2926	19.7009
chr1	46428481	46428719	239	46428621	15	12.358	7.15901	9.02832
chr1	46849814	46850033	220	46849941	14	11.1643	6.66279	7.90247
chr1	50962402	50962607	206	50962512	13	10.2529	6.32387	7.03693
chr1	51334041	51334245	205	51334086	15	10.0128	5.73973	6.82067
chr1	51596986	51597289	304	51597138	29	16.9145	6.37641	13.337
chr1	51638991	51639213	223	51639065	12	9.09934	5.81669	5.96383
chr1	51944939	51945144	206	51945023	16	13.4986	7.60644	10.0944
chr1	51998547	51998914	368	51998723	25	24.9247	11.7443	20.9725
chr1	52004141	52004502	362	52004260	17	8.25835	4.40381	5.17204
chr1	52098862	52099164	303	52099004	25	24.9247	11.7443	20.9725
chr1	52170112	52170416	305	52170264	12	8.34928	5.34964	5.25952
chr1	52648208	52648428	221	52648368	14	11.2434	6.71157	7.97561
chr1	52955149	52955424	276	52955236	22	10.8675	4.88858	7.61744
chr1	52964596	52964949	354	52964774	38	23.3443	7.32764	19.4635
chr1	53053104	53053398	295	53053236	18	12.7605	6.66101	9.39208
chr1	53704111	53704506	396	53704322	33	30.1479	11.9197	25.9735
chr1	53706463	53706727	265	53706600	16	8.88466	4.89928	5.76498
chr1	53715530	53715813	284	53715646	20	18.4436	9.4858	14.7836
chr1	53890406	53890638	233	53890526	10	7.15665	4.96875	4.15367
chr1	53909134	53909453	320	53909312	18	15.9861	8.58239	12.448
chr1	53927543	53927846	304	53927715	18	15.9861	8.58239	12.448
chr1	54381301	54381779	479	54381441	18	15.9861	8.58239	12.448
chr1	54785804	54786068	265	54785969	10	4.25635	3.17013	1.55262
chr1	55042256	55042448	193	55042331	11	8.15533	5.42046	5.07624
chr1	55097324	55097548	225	55097447	16	8.88466	4.89928	5.76498
chr1	55161839	55162265	427	55162089	25	17.4271	7.49302	13.8135
chr1	55180150	55180427	278	55180301	13	9.43585	5.81822	6.2775
chr1	55185808	55186022	215	55185936	15	11.1586	6.42659	7.89708
chr1	55383190	55383506	317	55383375	25	24.4949	11.488	20.5638
chr1	55404486	55404732	247	55404595	19	15.7358	8.15028	12.2183
chr1	55736357	55736709	353	55736528	30	31.8165	14.0028	27.5778
chr1	55874239	55874515	277	55874374	16	13.6173	7.67898	10.2008
chr1	55886476	55886670	195	55886551	11	8.15533	5.42046	5.07624
chr1	55960399	55960656	258	55960515	14	11.3472	6.77557	8.06731
chr1	56977132	56977443	312	56977281	21	10.0712	4.67603	6.87576
chr1	56991684	56991950	267	56991796	13	10.2529	6.32387	7.03693
chr1	57134883	57135075	193	57134982	10	7.15665	4.96875	4.15367
chr1	57205695	57205904	210	57205754	14	8.85189	5.25869	5.73903
chr1	57339275	57339478	204	57339336	12	9.18823	5.87216	6.04006
chr1	57423711	57423999	289	57423859	31	28.0998	11.4795	24.01
chr1	57428965	57429294	330	57429117	27	25.7333	11.5223	21.7473
chr1	57949297	57949504	208	57949325	10	7.08261	4.92182	4.09691
chr1	57969988	57970256	269	57970109	27	10.9499	4.27007	7.69517
chr1	58031282	58031538	257	58031377	13	9.57803	5.90597	6.41564
chr1	58296264	58296703	440	58296500	74	83.7451	22.976	77.6145
chr1	58579281	58579504	224	58579376	13	10.1566	6.26413	6.9542
chr1	58697667	58697939	273	58697782	31	20.0765	7.37867	16.3391
chr1	58746938	58747269	332	58747086	35	28.4768	10.375	24.3728
chr1	59068077	59068276	200	59068233	13	6.43844	4.0347	3.49439
chr1	59142916	59143125	210	59142988	17	11.7472	6.31043	8.43886
chr1	59237960	59238228	269	59238123	25	10.6275	4.37726	7.39885
chr1	59243812	59244124	313	59243980	20	14.8523	7.36217	11.3698
chr1	59247660	59248071	412	59247828	36	21.4421	6.95186	17.6473
chr1	59304933	59305167	235	59305098	16	8.88466	4.89928	5.76498
chr1	59316800	59317144	345	59316903	13	9.92625	6.12139	6.73616
chr1	59423031	59423443	413	59423206	15	8.56359	4.90155	5.46498
chr1	59427205	59427556	352	59427387	18	6.77938	3.56988	3.81829
chr1	59584692	59584960	269	59584823	29	22.108	8.86669	18.2798
chr1	59623376	59623642	267	59623484	28	21.603	8.88405	17.7987
chr1	59883838	59884121	284	59883984	20	17.0378	8.64173	13.4516
chr1	59897850	59898287	438	59898194	14	10.8854	6.49099	7.63379
chr1	60000506	60000798	293	60000615	14	11.2434	6.71157	7.97561
chr1	60054817	60055015	199	60054898	13	10.2529	6.32387	7.03693
chr1	60429042	60429259	218	60429130	16	13.4986	7.60644	10.0944
chr1	60447108	60447461	354	60447229	14	7.22698	4.3229	4.21537
chr1	60822995	60823203	209	60823066	17	10.7202	5.72318	7.48054
chr1	60860603	60861004	402	60860813	30	28.6726	12.1605	24.5586
chr1	60868467	60868714	248	60868612	29	15.1645	5.63664	11.6676
chr1	60961199	60961423	225	60961268	16	10.7571	5.95985	7.51128
chr1	61139270	61139526	257	61139400	22	12.4334	5.62709	9.09761
chr1	61181161	61181449	289	61181328	22	17.9929	8.61935	14.3607
chr1	61377101	61377420	320	61377192	19	16.5025	8.61025	12.9385
chr1	61525053	61525284	232	61525096	10	5.38875	3.85637	2.53645
chr1	61771271	61771572	302	61771407	19	11.5512	5.76386	8.25904
chr1	62696891	62697254	364	62697116	27	27.6363	12.6477	23.5603
chr1	62701002	62701443	442	62701292	39	24.3119	7.51553	20.3841
chr1	62717948	62718264	317	62718073	17	7.08449	3.82585	4.09691
chr1	62722556	62722921	366	62722744	45	45.7773	15.8903	41.0064
chr1	62820165	62820494	330	62820344	35	32.7141	12.6209	28.4375
chr1	62929553	62929830	278	62929685	36	29.6532	10.6631	25.4955
chr1	62964243	62964650	408	62964477	27	19.5233	8.06941	15.8163
chr1	63181080	63181339	260	63181208	21	13.4354	6.34025	10.0387
chr1	63219371	63219598	228	63219473	20	14.1073	6.94001	10.6739
chr1	63242342	63242576	235	63242452	14	11.1643	6.66279	7.90247
chr1	63403696	63403915	220	63403757	16	13.089	7.35645	9.71087
chr1	63659636	63659866	231	63659767	19	13.7959	7.01159	10.3696
chr1	63953550	63953783	234	63953621	19	13.5672	6.88052	10.1605
chr1	64446007	64446368	362	64446237	42	33.0381	10.5202	28.7469
chr1	64447936	64448404	469	64448227	23	22.1075	10.7385	18.2798
chr1	64617664	64617976	313	64617785	37	15.9693	4.87667	12.4385
chr1	64717629	64717898	270	64717739	19	8.5363	4.25094	5.43863
chr1	64737575	64737850	276	64737619	20	4.48659	2.49712	1.73435
chr1	64996677	64997005	329	64996815	9	5.18124	3.86848	2.37621
chr1	65010222	65010449	228	65010356	19	9.86669	4.89312	6.68041
chr1	65179185	65179451	267	65179290	23	11.6821	5.10113	8.38027
chr1	65312264	65312456	193	65312341	11	8.15533	5.42046	5.07624
chr1	66104605	66104802	198	66104695	14	11.3472	6.77557	8.06731
chr1	66895722	66895953	232	66895852	13	10.2529	6.32387	7.03693
chr1	67218395	67218587	193	67218453	12	9.18823	5.87216	6.04006
chr1	69241809	69242235	427	69241931	31	33.238	14.4546	28.9377
chr1	69456697	69456934	238	69456824	18	10.64	5.47567	7.40608
chr1	70787196	70787522	327	70787367	24	23.5931	11.2926	19.7009
chr1	71531687	71532109	423	71531863	40	34.471	11.8159	30.1222
chr1	71778359	71778608	250	71778486	18	15.3913	8.22192	11.8866
chr1	72123677	72123975	299	72123803	27	22.7633	9.81622	18.9067
chr1	72141947	72142210	264	72142048	21	19.7029	9.9375	15.9794
chr1	72181732	72181989	258	72181895	16	4.76703	2.86205	1.98906
chr1	72313834	72314026	193	72313897	12	7.83055	5.02903	4.79033
chr1	72718880	72719334	455	72719055	46	45.8624	15.5324	41.0904
chr1	72765567	72765842	276	72765732	23	15.3961	6.91664	11.8868
chr1	72854839	72855267	429	72855082	58	64.8884	20.5503	59.4336
chr1	72865880	72866158	279	72865985	19	9.86669	4.89312	6.68041
chr1	72877843	72878216	374	72878030	33	35.0256	14.7129	30.6594
chr1	73618580	73618900	321	73618730	18	9.05159	4.64847	5.92302
chr1	73737085	73737437	353	73737275	32	25.0203	9.51038	21.062
chr1	73826302	73826647	346	73826474	33	23.125	8.31831	19.2525
chr1	73862853	73863109	257	73862961	30	14.483	5.21904	11.0269
chr1	73901531	73901945	415	73901763	35	32.7141	12.6209	28.4375
chr1	73902421	73902728	308	73902609	27	22.4345	9.63272	18.5916
chr1	73926366	73926571	206	73926465	15	8.25546	4.7289	5.17204
chr1	73981328	73981544	217	73981429	14	8.85189	5.25869	5.73903
chr1	73986721	73986993	273	73986839	20	17.1812	8.72733	13.5851
chr1	73996356	73996571	216	73996517	11	6.77697	4.55812	3.81753
chr1	74077410	74077670	261	74077533	18	6.77938	3.56988	3.81829
chr1	74125098	74125448	351	74125282	47	24.0426	6.16	20.1281
chr1	74287222	74287526	305	74287378	37	20.4443	6.39753	16.6942
chr1	74313423	74313717	295	74313552	24	19.2696	8.76449	15.5736
chr1	74361812	74362214	403	74361981	29	19.0314	7.33969	15.3438
chr1	74759826	74760151	326	74759969	24	23.5931	11.2926	19.7009
chr1	74861795	74862144	350	74861958	26	26.0793	12.0808	22.081
chr1	74880848	74881130	283	74880986	26	18.3267	7.70851	14.6757
chr1	74948867	74949168	302	74948999	26	14.2279	5.73877	10.7881
chr1	74964557	74964749	193	74964643	13	6.13638	3.86549	3.23185
chr1	75016887	75017228	342	75017003	16	7.48811	4.15916	4.46245
chr1	75052150	75052487	338	75052314	14	11.3472	6.77557	8.06731
chr1	75124601	75124924	324	75124734	28	6.7767	2.82593	3.8174
chr1	75251528	75251872	345	75251674	34	16.2852	5.33759	12.7303
chr1	75342967	75343215	249	75343085	18	13.6025	7.15228	10.1944
chr1	75445882	75446074	193	75445954	21	8.85269	4.13354	5.73903
chr1	75467604	75467900	297	75467759	31	20.5319	7.58715	16.777
chr1	75477240	75477611	372	75477417	29	13.6828	5.05068	10.2635
chr1	75559542	75559865	324	75559711	56	39.1731	9.5963	34.6474
chr1	75597663	75597888	226	75597808	18	13.9946	7.38416	10.5646
chr1	75653640	75653901	262	75653765	21	18.0051	8.92198	14.3724
chr1	75925771	75926038	268	75925921	32	29.3668	11.8382	25.225
chr1	77453841	77454200	360	77453986	14	11.3472	6.77557	8.06731
chr1	77516135	77516748	614	77516413	73	79.1105	21.127	73.1503
chr1	77930679	77930955	277	77930822	14	11.3472	6.77557	8.06731
chr1	77978837	77979054	218	77978911	14	7.22698	4.3229	4.21537
chr1	78473674	78473906	233	78473771	12	9.18823	5.87216	6.04006
chr1	78525321	78525530	210	78525394	12	4.66441	3.18053	1.89306
chr1	78557407	78557742	336	78557555	10	6.45878	4.52662	3.51285
chr1	78724510	78724857	348	78724668	36	40.2697	16.5552	35.7034
chr1	78798993	78799227	235	78799106	16	13.6173	7.67898	10.2008
chr1	78969653	78969845	193	78969695	10	7.15665	4.96875	4.15367
chr1	79782521	79782718	198	79782626	17	11.7472	6.31043	8.43886
chr1	79786636	79786828	193	79786765	10	6.82746	4.76006	3.86362
chr1	80180227	80180437	211	80180353	13	10.2529	6.32387	7.03693
chr1	80181068	80181379	312	80181222	22	20.9815	10.3892	17.2025
chr1	80408516	80408857	342	80408672	18	9.05159	4.64847	5.92302
chr1	80830573	80830765	193	80830647	11	8.15533	5.42046	5.07624
chr1	81287267	81287492	226	81287361	18	12.7605	6.66101	9.39208
chr1	81316644	81316914	271	81316761	15	12.4692	7.22728	9.12384
chr1	82476223	82476605	383	82476449	23	19.1521	8.99411	15.4619
chr1	82477361	82477987	627	82477532	19	10.4374	5.18116	7.21481
chr1	82641758	82641971	214	82641827	18	10.64	5.47567	7.40608
chr1	82787364	82787742	379	82787627	27	19.5233	8.06941	15.8163
chr1	82789437	82789643	207	82789522	14	11.2434	6.71157	7.97561
chr1	82803712	82803981	270	82803817	23	13.3265	5.87175	9.93873
chr1	83076100	83076487	388	83076271	25	24.0966	11.251	20.1804
chr1	83727262	83727505	244	83727391	13	7.93982	4.90811	4.89219
chr1	83736616	83736808	193	83736639	12	9.09934	5.81669	5.96383
chr1	83746146	83746370	225	83746259	12	9.09934	5.81669	5.96383
chr1	83811290	83811504	215	83811379	15	8.04292	4.61109	4.98578
chr1	84128561	84128896	336	84128751	26	26.2726	12.196	22.2618
chr1	84130412	84130658	247	84130548	10	7.08261	4.92182	4.09691
chr1	84470375	84470720	346	84470553	28	29.0152	13.0994	24.8804
chr1	84581877	84582163	287	84582028	16	11.953	6.66865	8.639
chr1	84697253	84697469	217	84697319	13	7.68729	4.75784	4.65677
chr1	84881202	84881554	353	84881389	30	27.1031	11.2652	23.0609
chr1	84995031	84995280	250	84995127	43	15.8124	4.28762	12.2942
chr1	85114689	85115080	392	85114858	65	45.951	10.0652	41.1742
chr1	85243807	85244103	297	85243922	45	18.3167	4.76949	14.667
chr1	85287130	85287371	242	85287248	43	20.6952	5.64667	16.9291
chr1	85323250	85323519	270	85323353	25	10.6275	4.37726	7.39885
chr1	85581591	85581946	356	85581767	45	22.3503	5.90333	18.5111
chr1	85736480	85736899	420	85736649	30	22.7799	8.93399	18.9185
chr1	85853376	85853631	256	85853497	17	8.25835	4.40381	5.17204
chr1	85935516	85935819	304	85935675	24	14.2372	6.11641	10.793
chr1	86007836	86008165	330	86007988	34	37.5809	15.8097	33.1189
chr1	86059523	86059801	279	86059671	28	22.234	9.22068	18.4034
chr1	86178916	86179182	267	86179071	25	15.522	6.5338	12.0099
chr1	86189122	86189395	274	86189262	23	13.3265	5.87175	9.93873
chr1	86214205	86214570	366	86214387	34	33.4653	13.416	29.1568
chr1	86339354	86339795	442	86339608	47	43.2956	13.8333	38.6224
chr1	86395970	86396173	204	86396098	15	9.88968	5.66705	6.70307
chr1	86440459	86440954	496	86440699	76	54.9302	10.7321	49.8316
chr1	86501676	86501895	220	86501817	17	8.49281	4.5234	5.40092
chr1	86504180	86504483	304	86504344	37	17.5025	5.36891	13.8879
chr1	86509481	86509673	193	86509567	27	6.27462	2.72849	3.34465
chr1	86618505	86618818	314	86618641	18	13.5482	7.12034	10.1426
chr1	86650329	86650589	261	86650474	26	19.985	8.58477	16.2526
chr1	86699808	86700073	266	86699921	25	22.2282	10.1517	18.3982
chr1	87042076	87042380	305	87042226	34	27.3123	10.0868	23.2591
chr1	87174363	87174735	373	87174516	45	30.333	8.64286	26.1506
chr1	87187139	87187360	222	87187187	18	6.82782	3.59154	3.86391
chr1	87246238	87246556	319	87246388	39	24.3119	7.51553	20.3841
chr1	87258592	87258831	240	87258698	20	15.1504	7.5334	11.6594
chr1	87292961	87293159	199	87293060	21	11.5585	5.38244	8.26259
chr1	87541722	87541922	201	87541829	16	8.88466	4.89928	5.76498
chr1	87825391	87825675	285	87825535	23	17.8594	8.25662	14.2302
chr1	88277578	88277800	223	88277649	39	9.4552	2.99637	6.29615
chr1	88287586	88287880	295	88287744	27	17.1127	6.87176	13.5176
chr1	88290027	88290221	195	88290126	21	11.5585	5.38244	8.26259
chr1	88357532	88357794	263	88357700	21	15.9287	7.71275	12.3988
chr1	88424681	88425052	372	88424870	36	39.772	16.2627	35.2266
chr1	88434197	88434400	204	88434284	15	12.358	7.15901	9.02832
chr1	88562340	88562756	417	88562580	34	21.6693	7.43915	17.8616
chr1	88705775	88706220	446	88706009	87	85.8071	18.7041	79.5859
chr1	88745250	88745635	386	88745450	37	27.4193	9.29694	23.3588
chr1	88756705	88756897	193	88756809	14	8.85189	5.25869	5.73903
chr1	88973227	88973419	193	88973379	9	5.86427	4.30512	2.98454
chr1	89058067	89058307	241	89058139	20	12.4833	6.05206	9.13305
chr1	89175394	89175685	292	89175538	15	6.74212	3.9145	3.78329
chr1	89191483	89191970	488	89191716	20	13.6352	6.67705	10.2178
chr1	89196125	89196450	326	89196282	52	58.8808	20.041	53.6505
chr1	89344638	89344896	259	89344747	32	13.4435	4.59947	10.0462
chr1	89524416	89524758	343	89524567	26	19.8654	8.5202	16.1372
chr1	89525955	89526213	259	89526102	21	15.4056	7.41654	11.8961
chr1	89606668	89606895	228	89606745	16	10.5658	5.84844	7.33942
chr1	89646726	89646992	267	89646851	23	9.1944	4.04055	6.04505
chr1	89673742	89673982	241	89673870	19	11.5512	5.76386	8.25904
chr1	89770343	89770602	260	89770442	18	13.9372	7.35012	10.5077
chr1	89859312	89859592	281	89859453	22	15.1896	7.04597	11.6917
chr1	89943240	89943562	323	89943409	42	45.9705	17.2715	41.1925
chr1	90060640	90060922	283	90060796	21	17.0442	8.35656	13.4578
chr1	90272482	90272742	261	90272611	23	11.6821	5.10113	8.38027
chr1	90557160	90557478	319	90557341	24	21.2423	9.89939	17.4546
chr1	90588313	90588675	363	90588516	36	31.7816	11.7643	27.5465
chr1	90592890	90593139	250	90593017	17	8.25835	4.40381	5.17204
chr1	90973289	90973649	361	90973445	35	20.5082	6.76397	16.7538
chr1	91098994	91099214	221	91099117	17	14.6639	8.05388	11.1993
chr1	91179098	91179415	318	91179245	25	14.3911	5.99517	10.9428
chr1	91214741	91214933	193	91214807	10	5.38875	3.85637	2.53645
chr1	91239197	91239394	198	91239369	10	7.08261	4.92182	4.09691
chr1	91428725	91429021	297	91428871	27	15.1085	5.95132	11.6201
chr1	91564058	91564323	266	91564152	12	5.67908	3.74651	2.80948
chr1	91574273	91574503	231	91574359	21	15.6749	7.56857	12.1608
chr1	91682682	91682895	214	91682814	12	9.09934	5.81669	5.96383
chr1	91718903	91719315	413	91719172	15	12.092	6.99587	8.77324
chr1	91755131	91755350	220	91755251	17	11.7472	6.31043	8.43886
chr1	91874689	91874935	247	91874811	12	4.66441	3.18053	1.89306
chr1	91913936	91914203	268	91914037	19	13.0896	6.60954	9.71087
chr1	91962389	91962581	193	91962495	17	9.75078	5.18748	6.57761
chr1	92360383	92360600	218	92360490	23	11.6821	5.10113	8.38027
chr1	92453830	92454054	225	92453920	12	9.09934	5.81669	5.96383
chr1	92521342	92521534	193	92521412	16	10.1668	5.61811	6.96346
chr1	92611069	92611287	219	92611235	16	13.089	7.35645	9.71087
chr1	92648823	92649165	343	92648987	23	19.5064	9.19954	15.8045
chr1	92834078	92834329	252	92834158	23	15.2725	6.85201	11.7717
chr1	92895081	92895384	304	92895281	19	7.45013	3.75776	4.43009
chr1	92956677	92957043	367	92956852	31	21.0516	7.829	17.2677
chr1	93081029	93081251	223	93081144	19	13.7959	7.01159	10.3696
chr1	93128755	93129109	355	93128869	20	14.611	7.22454	11.1525
chr1	93174446	93174824	379	93174601	41	26.2789	7.8913	22.2655
chr1	93195087	93195320	234	93195191	17	9.75078	5.18748	6.57761
chr1	93727019	93727284	266	93727167	28	10.6011	4.04196	7.37396
chr1	93742909	93743234	326	93743070	11	8.15533	5.42046	5.07624
chr1	93846059	93846273	215	93846153	17	8.25835	4.40381	5.17204
chr1	93911894	93912146	253	93912047	14	11.2434	6.71157	7.97561
chr1	93980952	93981296	345	93981119	18	12.7605	6.66101	9.39208
chr1	94079082	94079467	386	94079268	45	40.7266	13.2569	36.1421
chr1	95762364	95762556	193	95762429	12	9.18823	5.87216	6.04006
chr1	97019038	97019270	233	97019211	14	11.2434	6.71157	7.97561
chr1	98748982	98749174	193	98749012	9	6.19508	4.51705	3.27366
chr1	100224072	100224313	242	100224227	25	17.4271	7.49302	13.8135
chr1	100556966	100557295	330	100557122	23	13.3265	5.87175	9.93873
chr1	101629110	101629353	244	101629280	15	6.74212	3.9145	3.78329
chr1	103762806	103763064	259	103762876	23	15.3961	6.91664	11.8868
chr1	103799395	103799630	236	103799538	14	11.3472	6.77557	8.06731
chr1	104944837	104945049	213	104944929	16	10.7571	5.95985	7.51128
chr1	104986359	104986594	236	104986441	17	14.79	8.13069	11.314
chr1	105092569	105092817	249	105092665	18	10.64	5.47567	7.40608
chr1	105881108	105881314	207	105881137	13	6.43844	4.0347	3.49439
chr1	105891161	105891405	245	105891281	17	11.7472	6.31043	8.43886
chr1	106071328	106071549	222	106071470	23	10.3309	4.50932	7.11196
chr1	106151892	106152263	372	106151969	19	8.5363	4.25094	5.43863
chr1	106346768	106347063	296	106346905	20	18.4436	9.4858	14.7836
chr1	106389809	106390032	224	106389909	17	11.7472	6.31043	8.43886
chr1	106395487	106395876	390	106395685	57	72.1118	25.0985	66.4154
chr1	106425237	106425554	318	106425361	17	11.1183	5.94858	7.85726
chr1	106511675	106511881	207	106511767	10	7.08261	4.92182	4.09691
chr1	106717299	106717519	221	106717419	16	13.2786	7.47205	9.89607
chr1	106883902	106884101	200	106884027	15	12.358	7.15901	9.02832
chr1	106901495	106901909	415	106901667	44	44.8162	15.7761	40.0789
chr1	107014565	107014815	251	107014740	11	8.15533	5.42046	5.07624
chr1	108827244	108827498	255	108827330	16	13.4986	7.60644	10.0944
chr1	109985554	109985756	203	109985643	9	6.19508	4.51705	3.27366
chr1	112378688	112378949	262	112378781	17	13.5971	7.4072	10.1892
chr1	112379964	112380241	278	112380126	18	15.9861	8.58239	12.448
chr1	112388900	112389109	210	112388993	11	4.95094	3.45832	2.15965
chr1	116313316	116313524	209	116313435	16	8.88466	4.89928	5.76498
chr1	116477698	116478079	382	116477889	31	27.632	11.2185	23.5598
chr1	117354635	117354955	321	117354808	24	19.2696	8.76449	15.5736
chr1	117379217	117379430	214	117379322	17	9.75078	5.18748	6.57761
chr1	117519532	117519848	317	117519695	42	35.1138	11.4944	30.7456
chr1	118012802	118013062	261	118012939	39	18.898	5.57512	15.2181
chr1	118320761	118320981	221	118320861	24	15.0131	6.49651	11.5281
chr1	118368052	118368311	260	118368145	24	15.4702	6.72562	11.96
chr1	118458948	118459142	195	118459077	20	8.14154	3.94565	5.07497
chr1	118476929	118477245	317	118477058	43	25.9964	7.40767	22.0029
chr1	118497131	118497543	413	118497460	16	7.48811	4.15916	4.46245
chr1	118564660	118564959	300	118564839	27	15.1386	5.96462	11.6493
chr1	118648027	118648266	240	118648162	16	5.46822	3.17769	2.61372
chr1	118731265	118731467	203	118731349	19	9.86669	4.89312	6.68041
chr1	118759557	118759931	375	118759748	66	33.7514	6.52888	29.4353
chr1	118768893	118769255	363	118769074	36	23.1052	7.63002	19.2384
chr1	118772330	118772637	308	118772490	49	18.9438	4.59577	15.2631
chr1	119053513	119053838	326	119053675	53	15.9564	3.70258	12.426
chr1	119082445	119082953	509	119082786	45	22.3503	5.90333	18.5111
chr1	119083642	119084013	372	119083827	56	30.1879	6.7779	26.0131
chr1	119087594	119087943	350	119087776	53	31.3	7.52641	27.0825
chr1	119093766	119094143	378	119093929	77	43.6191	7.60078	38.9257
chr1	119153612	119153948	337	119153768	56	36.5205	8.69265	32.099
chr1	119311849	119312251	403	119312169	13	4.46611	2.97566	1.71483
chr1	119345402	119345987	586	119345604	65	36.4656	7.31127	32.0485
chr1	119423575	119423967	393	119423729	66	33.7514	6.52888	29.4353
chr1	119428937	119429251	315	119429052	18	7.79693	4.03717	4.76062
chr1	119443969	119444291	323	119444126	35	15.7111	5.01761	12.1951
chr1	119458296	119458533	238	119458441	22	10.5192	4.73136	7.29483
chr1	119483044	119483246	203	119483155	25	10.6275	4.37726	7.39885
chr1	119484534	119484856	323	119484681	33	21.8932	7.7546	18.0773
chr1	119548694	119549117	424	119548898	66	53.8176	12.5885	48.7604
chr1	119675007	119675319	313	119675171	17	14.6639	8.05388	11.1993
chr1	119820417	119820761	345	119820579	16	7.48811	4.15916	4.46245
chr1	119894971	119895360	390	119895175	60	50.5928	12.9654	45.6471
chr1	119929801	119930057	257	119929874	19	12.0603	6.03875	8.74204
chr1	119938896	119939089	194	119938947	18	9.89181	5.0789	6.70469
chr1	120013174	120013390	217	120013252	22	9.58274	4.32143	6.41851
chr1	120016265	120016559	295	120016446	40	23.1735	6.9026	19.2972
chr1	120033006	120033418	413	120033203	75	53.8338	10.5927	48.7752
chr1	120093535	120093832	298	120093684	52	44.998	12.9668	40.2539
chr1	120155417	120155647	231	120155527	20	12.7726	6.20669	9.4035
chr1	120197211	120197536	326	120197372	41	26.2789	7.8913	22.2655
chr1	120231399	120231708	310	120231549	22	12.4334	5.62709	9.09761
chr1	120257978	120258191	214	120258098	18	10.017	5.14446	6.82488
chr1	120277458	120277931	474	120277844	15	9.27596	5.30854	6.12432
chr1	120368194	120368458	265	120368340	34	19.586	6.57609	15.8716
chr1	120468906	120469306	401	120469082	83	53.9803	9.30526	48.9111
chr1	120549327	120549637	311	120549469	47	29.6486	7.99302	25.4955
chr1	120550273	120550491	219	120550399	32	16.5619	5.72232	12.9973
chr1	120586551	120586815	265	120586654	16	7.48811	4.15916	4.46245
chr1	120594660	120594875	216	120594820	22	9.58274	4.32143	6.41851
chr1	120667853	120668239	387	120668003	31	27.632	11.2185	23.5598
chr1	120685893	120686217	325	120685970	16	6.39234	3.6133	3.45471
chr1	120713896	120714274	379	120714142	20	15.7304	7.86984	12.2135
chr1	121053746	121054060	315	121053901	31	12.7127	4.46009	9.35041
chr1	121067488	121067705	218	121067587	17	7.08449	3.82585	4.09691
chr1	121071818	121072067	250	121071878	15	6.74212	3.9145	3.78329
chr1	121180296	121180678	383	121180492	44	24.9168	6.86262	20.9694
chr1	121188931	121189208	278	121189076	23	13.3265	5.87175	9.93873
chr1	121249145	121249509	365	121249328	29	24.3657	10.073	20.4371
chr1	121369554	121369816	263	121369676	12	7.23242	4.66353	4.2199
chr1	121389623	121389883	261	121389750	19	13.7959	7.01159	10.3696
chr1	121400255	121400577	323	121400430	29	24.8154	10.3208	20.8719
chr1	121441118	121441383	266	121441243	38	19.6088	5.9476	15.8932
chr1	121584453	121584659	207	121584607	14	9.8936	5.8841	6.7054
chr1	121605254	121605514	261	121605344	26	16.1084	6.60572	12.5604
chr1	122007843	122008038	196	122007965	14	11.3472	6.77557	8.06731
chr1	122439318	122439728	411	122439565	33	36.1206	15.358	31.7102
chr1	123134956	123135245	290	123135062	20	18.295	9.3962	14.6456
chr1	124674455	124674757	303	124674587	11	8.07387	5.36925	5.0104
chr1	125519050	125519530	481	125519357	40	30.759	10.0309	26.5604
chr1	125574263	125574526	264	125574410	17	8.25835	4.40381	5.17204
chr1	125607342	125607842	501	125607637	55	60.6486	19.6324	55.3481
chr1	126931770	126932020	251	126931860	13	10.1566	6.26413	6.9542
chr1	127011944	127012250	307	127012032	12	9.18823	5.87216	6.04006
chr1	127238824	127239138	315	127238957	31	27.253	11.0088	23.208
chr1	127409634	127409958	325	127409783	31	23.8934	9.22218	19.9876
chr1	127458942	127459327	386	127459156	31	21.0516	7.829	17.2677
chr1	127487215	127487523	309	127487343	19	13.7959	7.01159	10.3696
chr1	127496784	127497096	313	127496937	48	33.472	9.20652	29.161
chr1	127500264	127500583	320	127500426	30	22.7799	8.93399	18.9185
chr1	127520036	127520372	337	127520191	11	7.42584	4.96247	4.40816
chr1	127679841	127680171	331	127680005	36	35.293	13.6826	30.9214
chr1	128592480	128592725	246	128592566	15	5.7243	3.40075	2.85092
chr1	128824262	128824494	233	128824445	14	8.85189	5.25869	5.73903
chr1	128832662	128832854	193	128832773	15	6.74212	3.9145	3.78329
chr1	128875291	128875610	320	128875458	31	31.3874	13.365	27.1653
chr1	128943745	128943982	238	128943851	15	12.4692	7.22728	9.12384
chr1	130167337	130167615	279	130167457	15	12.4692	7.22728	9.12384
chr1	130192640	130192922	283	130192799	13	10.2529	6.32387	7.03693
chr1	130350281	130350621	341	130350466	31	33.0072	14.318	28.7222
chr1	130372284	130372508	225	130372388	14	11.2434	6.71157	7.97561
chr1	130547993	130548326	334	130548179	22	20.818	10.2911	17.0471
chr1	130634068	130634275	208	130634146	18	9.05159	4.64847	5.92302
chr1	131053261	131053631	371	131053435	47	38.9063	11.7435	34.3898
chr1	131119083	131119393	311	131119264	24	20.0429	9.20443	16.306
chr1	131155543	131155777	235	131155650	17	13.7804	7.5178	10.3592
chr1	131181716	131181924	209	131181819	17	10.7202	5.72318	7.48054
chr1	131260348	131260828	481	131260482	18	11.273	5.82059	8.00415
chr1	131270236	131270513	278	131270372	24	15.3853	6.68277	11.8816
chr1	131290686	131290980	295	131290859	12	9.13061	5.8362	5.99432
chr1	131555168	131555467	300	131555318	33	26.16	9.79857	22.1556
chr1	131765675	131765870	196	131765741	27	9.92552	3.90258	6.73563
chr1	131846233	131846487	255	131846379	12	7.3322	4.72412	4.31804
chr1	131882873	131883133	261	131882969	15	11.6895	6.74968	8.38751
chr1	131981697	131981956	260	131981808	18	9.05159	4.64847	5.92302
chr1	131995182	131995374	193	131995284	16	9.79335	5.40523	6.61351
chr1	132046422	132046672	251	132046525	27	10.9499	4.27007	7.69517
chr1	132116731	132116939	209	132116777	21	7.83079	3.70384	4.79033
chr1	132121204	132121566	363	132121396	27	13.4916	5.26087	10.0918
chr1	132155813	132156079	267	132155907	29	19.0314	7.33969	15.3438
chr1	132157391	132157757	367	132157604	66	53.8176	12.5885	48.7604
chr1	132165931	132166264	334	132166090	26	14.2279	5.73877	10.7881
chr1	132210916	132211307	392	132211105	43	30.9705	9.35207	26.7602
chr1	132212187	132212471	285	132212353	22	9.58274	4.32143	6.41851
chr1	132237583	132237861	279	132237720	17	13.1881	7.16136	9.80717
chr1	132254553	132254867	315	132254704	20	9.29383	4.46349	6.13939
chr1	132306136	132306547	412	132306378	35	31.9191	12.1851	27.6727
chr1	132355775	132356245	471	132356001	79	88.4997	23.0555	82.1654
chr1	132367638	132367975	338	132367778	32	25.0203	9.51038	21.062
chr1	132440994	132441239	246	132441069	16	10.7571	5.95985	7.51128
chr1	132524017	132524316	300	132524153	26	18.849	7.98002	15.1711
chr1	132525905	132526156	252	132525983	20	8.40438	4.06108	5.31372
chr1	132594445	132594914	470	132594804	15	8.04292	4.61109	4.98578
chr1	132758571	132759351	781	132758804	57	51.2925	14.1901	46.3205
chr1	132968634	132969000	367	132968812	26	16.1084	6.60572	12.5604
chr1	133039448	133039871	424	133039701	30	17.8389	6.58896	14.2109
chr1	133146053	133146290	238	133146205	23	11.6821	5.10113	8.38027
chr1	133177494	133177780	287	133177664	34	14.943	4.87823	11.4589
chr1	133181028	133181341	314	133181175	29	15.1645	5.63664	11.6676
chr1	133306811	133307139	329	133306962	29	19.0314	7.33969	15.3438
chr1	133314495	133314716	222	133314592	18	10.64	5.47567	7.40608
chr1	133353522	133353877	356	133353705	80	46.4302	7.89312	41.6366
chr1	133382076	133382416	341	133382232	44	32.0558	9.56462	27.7987
chr1	133385562	133385888	327	133385725	37	20.4443	6.39753	16.6942
chr1	133594675	133595008	334	133594744	9	5.66356	4.17656	2.7994
chr1	133610262	133610766	505	133610390	41	22.2171	6.40511	18.3873
chr1	133716466	133716825	360	133716656	38	29.7205	10.1033	25.5611
chr1	133736242	133736647	406	133736461	82	65.1564	12.6577	59.6878
chr1	133894250	133894527	278	133894411	20	10.9831	5.2773	7.72752
chr1	133896267	133896662	396	133896490	32	22.0819	8.07366	18.258
chr1	133911461	133911809	349	133911629	25	17.2921	7.42301	13.6858
chr1	134045921	134046242	322	134046097	19	14.0787	7.17467	10.6466
chr1	134048737	134049220	484	134048904	41	40.688	14.7243	36.1084
chr1	134053341	134053576	236	134053445	19	13.7959	7.01159	10.3696
chr1	134106834	134107037	204	134106949	21	11.5585	5.38244	8.26259
chr1	134120273	134120520	248	134120402	17	14.2285	7.78918	10.7881
chr1	134151678	134152053	376	134151865	69	61.8503	14.8783	56.5045
chr1	134244147	134244540	394	134244370	39	24.3119	7.51553	20.3841
chr1	134290927	134291256	330	134291095	34	25.247	9.06703	21.2767
chr1	134331907	134332199	293	134332046	21	11.5585	5.38244	8.26259
chr1	134368853	134369045	193	134368951	13	7.78587	4.81636	4.75138
chr1	134495047	134495475	429	134495150	25	13.0816	5.40146	9.70503
chr1	134518709	134518991	283	134518826	24	9.9026	4.2089	6.71324
chr1	134524553	134524770	218	134524664	13	7.93982	4.90811	4.89219
chr1	134829544	134829873	330	134829724	24	23.5931	11.2926	19.7009
chr1	134854362	134854653	292	134854487	16	13.6173	7.67898	10.2008
chr1	135106024	135106277	254	135106133	29	19.4503	7.53899	15.7497
chr1	135136614	135136856	243	135136793	15	9.79153	5.60927	6.6125
chr1	135154489	135154797	309	135154623	22	8.50356	3.87219	5.40964
chr1	135171973	135172441	469	135172207	59	55.7583	15.5435	50.63
chr1	135259090	135259350	261	135259229	33	23.9898	8.72715	20.0779
chr1	135368260	135368542	283	135368363	20	12.3002	5.95499	8.97587
chr1	135475606	135475802	197	135475724	14	9.93908	5.91174	6.74876
chr1	135540300	135540663	364	135540490	40	36.8439	13.0361	32.4061
chr1	135544798	135544998	201	135544848	23	8.22165	3.66006	5.14105
chr1	135670372	135670839	468	135670606	80	89.5666	23.1255	83.202
chr1	135699389	135699639	251	135699514	30	13.1555	4.72758	9.77508
chr1	135719523	135719825	303	135719656	32	30.2084	12.3119	26.0299
chr1	135752916	135753318	403	135753145	47	35.3679	10.2023	30.9847
chr1	135828983	135829175	193	135829124	13	7.78587	4.81636	4.75138
chr1	135865624	135865840	217	135865691	26	12.6775	5.07298	9.3161
chr1	136047549	136047783	235	136047598	12	7.64602	4.91572	4.61607
chr1	136170279	136170477	199	136170372	18	9.05159	4.64847	5.92302
chr1	136212889	136213102	214	136213024	21	10.0712	4.67603	6.87576
chr1	136458917	136459201	285	136459014	17	9.75078	5.18748	6.57761
chr1	136521235	136521550	316	136521412	9	5.59924	4.13539	2.73724
chr1	136536999	136537270	272	136537130	20	15.8518	7.94077	12.3292
chr1	136550917	136551361	445	136551093	67	59.3032	14.4532	54.0503
chr1	136604249	136604545	297	136604426	11	6.20601	4.20695	3.27722
chr1	136736582	136737067	486	136736906	14	10.5173	6.26483	7.29284
chr1	136739553	136739884	332	136739718	30	28.972	12.3335	24.8427
chr1	136749290	136749497	208	136749350	14	7.22698	4.3229	4.21537
chr1	136773827	136774034	208	136773917	16	11.4545	6.37083	8.16953
chr1	137003969	137004161	193	137004024	16	8.88466	4.89928	5.76498
chr1	137117856	137118209	354	137118045	26	26.2726	12.196	22.2618
chr1	137225459	137225863	405	137225624	22	20.818	10.2911	17.0471
chr1	137330619	137330811	193	137330705	12	9.09934	5.81669	5.96383
chr1	138044607	138044925	319	138044740	16	13.6173	7.67898	10.2008
chr1	138328328	138328614	287	138328451	15	12.4692	7.22728	9.12384
chr1	140171619	140171854	236	140171733	12	9.18823	5.87216	6.04006
chr1	140173394	140173767	374	140173453	9	6.19508	4.51705	3.27366
chr1	140531548	140531854	307	140531720	17	14.6639	8.05388	11.1993
chr1	140661452	140661742	291	140661594	19	17.2043	9.03409	13.6014
chr1	142742381	142742651	271	142742464	23	22.2785	10.8409	18.4409
chr1	143263764	143264027	264	143263853	15	9.2398	5.28763	6.089
chr1	143730893	143731258	366	143731076	30	26.3937	10.868	22.3706
chr1	143813939	143814274	336	143814129	21	11.5585	5.38244	8.26259
chr1	144006647	144006858	212	144006741	14	8.85189	5.25869	5.73903
chr1	144406691	144406952	262	144406829	26	12.6775	5.07298	9.3161
chr1	146528667	146528892	226	146528767	15	12.4692	7.22728	9.12384
chr1	149858870	149859092	223	149858985	12	9.18823	5.87216	6.04006
chr1	150257648	150257840	193	150257739	12	9.18823	5.87216	6.04006
chr1	150470807	150471047	241	150470936	26	26.0793	12.0808	22.081
chr1	150540362	150540584	223	150540481	12	9.18823	5.87216	6.04006
chr1	150632589	150632851	263	150632775	12	8.79281	5.62552	5.68784
chr1	151035045	151035338	294	151035185	30	20.0347	7.58434	16.2979
chr1	151078977	151079261	285	151079123	31	18.777	6.8015	15.1003
chr1	151103048	151103385	338	151103197	24	14.2372	6.11641	10.793
chr1	151352945	151353148	204	151353069	13	9.82429	6.05825	6.64289
chr1	151497106	151497321	216	151497207	15	9.61269	5.50441	6.4469
chr1	151564439	151564795	357	151564604	32	25.0203	9.51038	21.062
chr1	151706129	151706446	318	151706227	36	26.3281	9.05228	22.3099
chr1	151820568	151820804	237	151820666	15	12.358	7.15901	9.02832
chr1	151846438	151846691	254	151846614	26	14.2279	5.73877	10.7881
chr1	151997351	151997611	261	151997453	11	8.15533	5.42046	5.07624
chr1	152511327	152511541	215	152511404	21	8.85269	4.13354	5.73903
chr1	152525042	152525301	260	152525152	22	13.8734	6.35045	10.4454
chr1	152678531	152678723	193	152678570	19	6.54257	3.36712	3.59413
chr1	152779141	152779412	272	152779276	29	12.4061	4.57508	9.07424
chr1	152790036	152790680	645	152790376	54	43.4007	11.6901	38.7192
chr1	152904629	152904862	234	152904763	18	9.05159	4.64847	5.92302
chr1	153101582	153101803	222	153101719	16	10.9937	6.09847	7.73742
chr1	153386674	153387089	416	153386886	61	56.4624	15.1687	51.3084
chr1	153401776	153402164	389	153401974	48	40.1075	11.9882	35.5489
chr1	153556981	153557269	289	153557142	22	17.9929	8.61935	14.3607
chr1	153559286	153559603	318	153559478	33	26.16	9.79857	22.1556
chr1	153742478	153742741	264	153742590	24	16.2739	7.13751	12.7198
chr1	153746724	153747107	384	153746903	46	45.0742	15.1157	40.3244
chr1	153894974	153895216	243	153895147	19	8.5363	4.25094	5.43863
chr1	154032601	154032793	193	154032706	14	6.02177	3.66984	3.13166
chr1	154118663	154118972	310	154118824	26	16.1084	6.60572	12.5604
chr1	154180957	154181285	329	154181142	32	28.8835	11.5691	24.7571
chr1	154281552	154281809	258	154281634	18	12.7605	6.66101	9.39208
chr1	154729586	154729899	314	154729746	29	24.8154	10.3208	20.8719
chr1	154788175	154788432	258	154788287	15	10.8619	6.24717	7.61461
chr1	155006573	155006889	317	155006706	34	30.1371	11.5667	25.9667
chr1	155048973	155049380	408	155049153	48	52.7486	18.4453	47.7206
chr1	155218106	155218552	447	155218374	50	52.8412	17.6175	47.8084
chr1	155281492	155281798	307	155281642	19	13.7959	7.01159	10.3696
chr1	155293466	155293741	276	155293597	14	11.3472	6.77557	8.06731
chr1	155575323	155575630	308	155575464	16	13.6173	7.67898	10.2008
chr1	155784818	155785155	338	155784990	21	13.4354	6.34025	10.0387
chr1	155791930	155792318	389	155792126	45	54.385	20.7784	49.3004
chr1	156085864	156086147	284	156086001	16	11.3595	6.31442	8.07927
chr1	156241167	156241428	262	156241327	20	14.8523	7.36217	11.3698
chr1	156241733	156242078	346	156241893	26	21.5829	9.46564	17.7792
chr1	156631049	156631368	320	156631220	15	10.0128	5.73973	6.82067
chr1	156676191	156676548	358	156676344	38	35.689	13.1475	31.2964
chr1	156741854	156742254	401	156742087	43	34.1927	10.7649	29.8583
chr1	156752446	156752671	226	156752571	17	9.75078	5.18748	6.57761
chr1	156917522	156917811	290	156917667	21	19.7029	9.9375	15.9794
chr1	157076278	157076674	397	157076438	41	28.8293	8.92697	24.7074
chr1	157077067	157077364	298	157077247	41	36.3154	12.4134	31.9016
chr1	157079320	157079632	313	157079485	18	6.77938	3.56988	3.81829
chr1	157082042	157082363	322	157082211	25	17.4271	7.49302	13.8135
chr1	157086165	157086357	193	157086258	11	4.0311	2.93587	1.34719
chr1	157446386	157446712	327	157446524	19	9.86669	4.89312	6.68041
chr1	157458276	157458612	337	157458464	39	24.3119	7.51553	20.3841
chr1	157536532	157536751	220	157536621	16	13.6173	7.67898	10.2008
chr1	158267347	158267596	250	158267473	14	10.8854	6.49099	7.63379
chr1	158670287	158670590	304	158670470	23	22.2785	10.8409	18.4409
chr1	158953578	158953883	306	158953726	23	15.3961	6.91664	11.8868
chr1	159135350	159135614	265	159135474	18	12.7605	6.66101	9.39208
chr1	159390133	159390329	197	159390228	22	10.8675	4.88858	7.61744
chr1	159396512	159396739	228	159396659	22	10.8675	4.88858	7.61744
chr1	159757552	159757763	212	159757624	12	5.67908	3.74651	2.80948
chr1	160061962	160062350	389	160062192	21	13.4354	6.34025	10.0387
chr1	160081054	160081340	287	160081192	17	9.75078	5.18748	6.57761
chr1	160184520	160184847	328	160184672	20	18.295	9.3962	14.6456
chr1	160410182	160410523	342	160410406	13	7.93982	4.90811	4.89219
chr1	160561436	160561714	279	160561581	21	15.9287	7.71275	12.3988
chr1	160714780	160715000	221	160714876	14	11.3472	6.77557	8.06731
chr1	161140068	161140298	231	161140188	12	7.57432	4.87181	4.5463
chr1	161170673	161171142	470	161170884	66	44.2309	9.33832	39.5187
chr1	161214562	161214864	303	161214727	30	22.7799	8.93399	18.9185
chr1	161286736	161286949	214	161286862	15	11.9741	6.92372	8.65867
chr1	161400193	161400385	193	161400249	11	8.15533	5.42046	5.07624
chr1	161687483	161687898	416	161687725	36	39.3428	16.0111	34.8103
chr1	161735511	161735741	231	161735642	14	11.2434	6.71157	7.97561
chr1	161748262	161748463	202	161748399	17	8.25835	4.40381	5.17204
chr1	161976408	161976722	315	161976567	30	20.0347	7.58434	16.2979
chr1	161999988	162000180	193	162000100	16	10.7571	5.95985	7.51128
chr1	162313595	162313896	302	162313726	16	13.6173	7.67898	10.2008
chr1	162620538	162620778	241	162620624	14	9.8936	5.8841	6.7054
chr1	162665155	162665427	273	162665263	17	13.5971	7.4072	10.1892
chr1	163150466	163150816	351	163150653	26	26.2726	12.196	22.2618
chr1	163910403	163910595	193	163910502	16	7.48811	4.15916	4.46245
chr1	164138570	164139087	518	164138809	31	21.0516	7.829	17.2677
chr1	164315355	164315650	296	164315493	13	7.93982	4.90811	4.89219
chr1	164316823	164317109	287	164316926	21	15.9287	7.71275	12.3988
chr1	164366799	164367068	270	164366932	39	33.2502	11.5277	28.9443
chr1	164905076	164905390	315	164905238	49	29.6035	7.62513	25.4554
chr1	165120398	165120692	295	165120522	25	20.4181	9.11506	16.6702
chr1	165252211	165252470	260	165252301	9	6.12845	4.47438	3.2263
chr1	165289990	165290192	203	165290020	14	7.22698	4.3229	4.21537
chr1	165320591	165320891	301	165320731	23	10.3309	4.50932	7.11196
chr1	165583549	165583871	323	165583724	51	54.7732	18.2301	49.6783
chr1	165658590	165658930	341	165658751	31	23.7242	9.13602	19.8249
chr1	165736189	165736475	287	165736364	30	26.3937	10.868	22.3706
chr1	165759266	165759723	458	165759605	22	8.50356	3.87219	5.40964
chr1	165775640	165775864	225	165775775	15	8.56359	4.90155	5.46498
chr1	165780587	165780892	306	165780715	24	9.9026	4.2089	6.71324
chr1	165853772	165854095	324	165853934	22	14.4066	6.62844	10.9534
chr1	166002672	166002950	279	166002796	28	12.7582	4.82911	9.39208
chr1	166123187	166123440	254	166123285	21	15.6203	7.53766	12.1074
chr1	166153432	166153691	260	166153561	17	9.34625	4.96991	6.18911
chr1	166154197	166154542	346	166154338	37	29.9904	10.5267	25.8219
chr1	166160735	166160942	208	166160807	22	8.50356	3.87219	5.40964
chr1	166319149	166319495	347	166319317	23	18.1381	8.41391	14.4951
chr1	166782255	166782464	210	166782372	11	8.15533	5.42046	5.07624
chr1	166821196	166821392	197	166821365	11	8.07387	5.36925	5.0104
chr1	167212312	167212766	455	167212479	24	16.4032	7.20483	12.8413
chr1	167220604	167220878	275	167220728	27	22.4345	9.63272	18.5916
chr1	167337438	167337732	295	167337590	18	13.1799	6.90449	9.79912
chr1	167414914	167415218	305	167415028	26	26.0793	12.0808	22.081
chr1	167637005	167637369	365	167637150	41	22.2171	6.40511	18.3873
chr1	167644946	167645215	270	167645069	19	11.5512	5.76386	8.25904
chr1	167669760	167670059	300	167669910	15	8.04292	4.61109	4.98578
chr1	167702003	167702195	193	167702123	11	8.15533	5.42046	5.07624
chr1	167942006	167942326	321	167942150	29	28.1582	12.2254	24.0675
chr1	168214226	168214514	289	168214386	20	10.7026	5.13778	7.46384
chr1	168376351	168376776	426	168376608	32	34.6728	14.9063	30.3142
chr1	169347843	169348061	219	169347928	11	8.15533	5.42046	5.07624
chr1	169459462	169459750	289	169459564	25	13.3629	5.52622	9.97196
chr1	169670748	169670940	193	169670873	15	12.358	7.15901	9.02832
chr1	169918023	169918276	254	169918150	24	16.4032	7.20483	12.8413
chr1	169919235	169919504	270	169919371	17	12.4897	6.74558	9.1385
chr1	169947661	169947853	193	169947800	9	6.19508	4.51705	3.27366
chr1	170136329	170136740	412	170136511	38	32.0401	11.2395	27.7865
chr1	170218592	170218786	195	170218691	14	11.3472	6.77557	8.06731
chr1	170292585	170292903	319	170292754	12	9.18823	5.87216	6.04006
chr1	170390046	170390400	355	170390219	11	6.20601	4.20695	3.27722
chr1	170613226	170613565	340	170613406	46	55.9732	21.2301	50.836
chr1	170632393	170632670	278	170632557	16	13.6173	7.67898	10.2008
chr1	170900939	170901131	193	170900976	14	8.85189	5.25869	5.73903
chr1	170901644	170901904	261	170901756	21	13.4354	6.34025	10.0387
chr1	170992615	170992963	349	170992807	42	29.8949	9.13952	25.7291
chr1	170996770	170997105	336	170996938	55	48.7516	13.7007	43.8721
chr1	171006946	171007166	221	171007093	19	8.5363	4.25094	5.43863
chr1	171110991	171111289	299	171111153	21	12.1951	5.69928	8.87289
chr1	171220879	171221100	222	171220981	22	8.50356	3.87219	5.40964
chr1	171238525	171238732	208	171238622	25	13.3629	5.52622	9.97196
chr1	171257217	171257460	244	171257319	20	14.2549	7.02299	10.8106
chr1	171361245	171361484	240	171361369	20	13.1913	6.43328	9.80961
chr1	171478999	171479385	387	171479216	21	18.8459	9.42293	15.1684
chr1	171495427	171495619	193	171495481	11	8.15533	5.42046	5.07624
chr1	171566827	171567117	291	171566925	36	11.2727	3.6055	8.00415
chr1	171815854	171816123	270	171815967	19	17.0632	8.94876	13.4731
chr1	172000745	172000992	248	172000857	16	13.2148	7.43312	9.83289
chr1	172046904	172047262	359	172047078	67	76.4109	22.4724	70.5579
chr1	172247713	172248069	357	172247897	37	27.4193	9.29694	23.3588
chr1	172310181	172310411	231	172310264	26	11.3686	4.54562	8.0871
chr1	172324778	172324970	193	172324876	19	10.7581	5.34621	7.5118
chr1	172357590	172357857	268	172357727	15	12.358	7.15901	9.02832
chr1	172392833	172393092	260	172392932	15	8.04292	4.61109	4.98578
chr1	172412320	172412592	273	172412435	33	13.0386	4.36333	9.66253
chr1	172490328	172490677	350	172490503	39	24.3119	7.51553	20.3841
chr1	172528746	172529047	302	172528877	35	28.4768	10.375	24.3728
chr1	172619263	172619626	364	172619457	29	25.1693	10.5174	21.204
chr1	172633146	172633403	258	172633269	22	12.4334	5.62709	9.09761
chr1	173323871	173324187	317	173324045	26	26.0793	12.0808	22.081
chr1	173377515	173377844	330	173377663	29	16.9145	6.37641	13.337
chr1	173456390	173456651	262	173456508	13	10.2529	6.32387	7.03693
chr1	174169060	174169439	380	174169196	25	15.1647	6.36106	11.6676
chr1	174469754	174470127	374	174469943	37	42.0339	17.1648	37.4055
chr1	174999870	175000091	222	175000031	15	12.358	7.15901	9.02832
chr1	175299658	175299890	233	175299784	17	14.6639	8.05388	11.1993
chr1	175637902	175638198	297	175637947	8	5.21476	4.02694	2.4
chr1	175936509	175936762	254	175936597	19	8.5363	4.25094	5.43863
chr1	176223171	176223610	440	176223411	32	25.0203	9.51038	21.062
chr1	176331310	176331711	402	176331540	20	12.4833	6.05206	9.13305
chr1	176658665	176658980	316	176658844	21	19.7029	9.9375	15.9794
chr1	176699837	176700068	232	176699953	12	8.79281	5.62552	5.68784
chr1	176712577	176712795	219	176712662	14	11.3472	6.77557	8.06731
chr1	176862157	176862474	318	176862319	25	24.9247	11.7443	20.9725
chr1	177040380	177040710	331	177040544	13	10.2529	6.32387	7.03693
chr1	177357131	177357323	193	177357217	9	6.19508	4.51705	3.27366
chr1	177684984	177685198	215	177685047	12	9.18823	5.87216	6.04006
chr1	177702835	177703129	295	177702951	15	5.7243	3.40075	2.85092
chr1	178146471	178146808	338	178146658	28	25.4573	11.0155	21.4794
chr1	178310192	178310414	223	178310315	14	8.85189	5.25869	5.73903
chr1	178351749	178351943	195	178351826	15	12.358	7.15901	9.02832
chr1	178360810	178361123	314	178360983	14	9.8936	5.8841	6.7054
chr1	178449283	178449498	216	178449357	22	20.9815	10.3892	17.2025
chr1	178463712	178464067	356	178463880	64	42.1652	9.05957	37.5291
chr1	178527251	178527452	202	178527381	17	9.75078	5.18748	6.57761
chr1	178530560	178531008	449	178530800	42	23.1072	6.55761	19.2395
chr1	178748728	178748961	234	178748859	12	8.34928	5.34964	5.25952
chr1	178751799	178752059	261	178751900	17	14.0328	7.67052	10.6021
chr1	178960299	178960576	278	178960446	23	15.3961	6.91664	11.8868
chr1	179142276	179142506	231	179142375	18	12.7605	6.66101	9.39208
chr1	179196579	179196771	193	179196671	17	7.08449	3.82585	4.09691
chr1	179232095	179232325	231	179232198	17	13.0203	7.06092	9.64548
chr1	179238027	179238286	260	179238183	12	9.18823	5.87216	6.04006
chr1	179451202	179451520	319	179451350	22	20.2534	9.95285	16.5121
chr1	179606920	179607171	252	179607053	11	6.94707	4.66368	3.97854
chr1	179645732	179646101	370	179645938	32	27.6733	10.9057	23.5961
chr1	179735102	179735323	222	179735218	18	9.05159	4.64847	5.92302
chr1	179859319	179859553	235	179859443	23	13.3265	5.87175	9.93873
chr1	179879570	179879942	373	179879751	18	15.8525	8.50132	12.3292
chr1	180116521	180116860	340	180116689	36	40.5158	16.7001	35.9454
chr1	180215028	180215379	352	180215223	47	29.8952	8.0811	25.7291
chr1	180226395	180226684	290	180226534	17	9.75078	5.18748	6.57761
chr1	180230640	180230936	297	180230786	21	13.6974	6.47942	10.278
chr1	180268605	180269041	437	180268790	56	62.137	19.983	56.7792
chr1	180272910	180273152	243	180273042	14	11.2434	6.71157	7.97561
chr1	180387632	180387874	243	180387698	16	6.39234	3.6133	3.45471
chr1	180407181	180407621	441	180407509	26	16.1084	6.60572	12.5604
chr1	180434200	180434535	336	180434369	43	30.9705	9.35207	26.7602
chr1	180624001	180624219	219	180624094	17	13.5372	7.37105	10.1327
chr1	180720355	180720652	298	180720488	21	15.145	7.27049	11.6547
chr1	180763912	180764209	298	180764055	31	16.8937	6.01242	13.3194
chr1	180874084	180874428	345	180874245	45	33.1506	9.77716	28.8552
chr1	180877650	180877885	236	180877736	17	8.76332	4.66305	5.6604
chr1	180895833	180896338	506	180896170	24	17.2093	7.63081	13.6064
chr1	180899683	180900423	741	180900055	24	16.4032	7.20483	12.8413
chr1	180974483	180974683	201	180974595	17	6.71056	3.64912	3.7563
chr1	180987782	180988175	394	180987997	36	29.6532	10.6631	25.4955
chr1	180992173	180992523	351	180992337	38	32.607	11.5267	28.3366
chr1	181022233	181022696	464	181022408	32	30.7008	12.5918	26.5068
chr1	181039563	181039923	361	181039764	21	13.4354	6.34025	10.0387
chr1	181519272	181519479	208	181519339	11	8.10252	5.38726	5.03859
chr1	181545382	181545757	376	181545583	24	22.5211	10.6535	18.6774
chr1	181728718	181729024	307	181728897	15	12.358	7.15901	9.02832
chr1	181881588	181881927	340	181881748	25	11.8789	4.88509	8.56657
chr1	181888851	181889238	388	181889026	80	76.2818	17.2163	70.43
chr1	182115128	182116053	926	182115405	73	67.0176	15.7285	61.4881
chr1	182140409	182140619	211	182140549	24	7.99057	3.48445	4.93959
chr1	182149984	182150361	378	182150170	64	66.4483	18.7326	60.9385
chr1	182311460	182311705	246	182311611	12	9.09934	5.81669	5.96383
chr1	182489860	182490077	218	182489952	25	11.8789	4.88509	8.56657
chr1	182539417	182539707	291	182539527	19	8.5363	4.25094	5.43863
chr1	182553860	182554409	550	182554222	63	43.807	9.76017	39.1023
chr1	182560365	182560715	351	182560540	31	23.8934	9.22218	19.9876
chr1	182960146	182960382	237	182960281	16	5.50392	3.1941	2.64715
chr1	182990939	182991338	400	182991169	40	30.759	10.0309	26.5604
chr1	183237921	183238316	396	183238124	32	28.8835	11.5691	24.7571
chr1	183273277	183273507	231	183273366	17	14.6639	8.05388	11.1993
chr1	183439101	183439424	324	183439257	40	23.1735	6.9026	19.2972
chr1	183442146	183442488	343	183442312	30	20.0347	7.58434	16.2979
chr1	184235619	184235903	285	184235759	17	10.7202	5.72318	7.48054
chr1	184257354	184257632	279	184257510	15	10.9103	6.27638	7.65673
chr1	184266181	184266427	247	184266268	20	9.29383	4.46349	6.13939
chr1	184448005	184448244	240	184448174	13	10.1566	6.26413	6.9542
chr1	184492120	184492435	316	184492273	17	14.79	8.13069	11.314
chr1	184771711	184771907	197	184771803	19	8.5363	4.25094	5.43863
chr1	184824581	184824946	366	184824763	40	30.759	10.0309	26.5604
chr1	184888605	184888852	248	184888771	13	7.93982	4.90811	4.89219
chr1	184918475	184918667	193	184918597	10	7.08261	4.92182	4.09691
chr1	185187380	185187719	340	185187542	20	14.611	7.22454	11.1525
chr1	185193609	185193939	331	185193794	28	16.0042	6.16386	12.4632
chr1	185501920	185502192	273	185502076	13	7.93982	4.90811	4.89219
chr1	185517669	185517869	201	185517733	13	10.2529	6.32387	7.03693
chr1	185681922	185682267	346	185682084	22	17.0242	8.06333	13.4396
chr1	185843320	185843527	208	185843377	14	8.85189	5.25869	5.73903
chr1	186013572	186013781	210	186013635	13	7.93982	4.90811	4.89219
chr1	186383560	186383755	196	186383667	14	11.3472	6.77557	8.06731
chr1	186456203	186456549	347	186456369	28	29.0152	13.0994	24.8804
chr1	186509306	186509547	242	186509427	11	8.05691	5.35859	4.99948
chr1	186712837	186713029	193	186712994	13	5.32862	3.42519	2.48559
chr1	186959396	186959588	193	186959547	14	8.85189	5.25869	5.73903
chr1	187031856	187032144	289	187031969	16	10.5658	5.84844	7.33942
chr1	187338996	187339242	247	187339160	11	6.07687	4.12831	3.18466
chr1	187339478	187339832	355	187339607	18	14.1108	7.4532	10.6765
chr1	187448195	187448445	251	187448309	16	8.88466	4.89928	5.76498
chr1	187454548	187454794	247	187454679	24	11.0965	4.6972	7.83673
chr1	187745731	187745964	234	187745813	10	7.15665	4.96875	4.15367
chr1	187893403	187893603	201	187893497	13	9.82429	6.05825	6.64289
chr1	187974486	187974826	341	187974634	18	10.64	5.47567	7.40608
chr1	187990201	187990471	271	187990345	17	14.79	8.13069	11.314
chr1	188321590	188321815	226	188321730	16	13.4986	7.60644	10.0944
chr1	188708221	188708490	270	188708385	18	12.7605	6.66101	9.39208
chr1	188793481	188793741	261	188793709	10	4.80279	3.4975	2.02278
chr1	189227545	189227809	265	189227662	21	19.5469	9.84363	15.836
chr1	189550887	189551084	198	189551009	14	8.6855	5.16039	5.58387
chr1	189628382	189628697	316	189628563	31	29.9883	12.5528	25.8199
chr1	189701041	189701330	290	189701209	20	18.4313	9.47842	14.778
chr1	189703205	189703489	285	189703333	11	6.20601	4.20695	3.27722
chr1	189883858	189884195	338	189884002	30	16.0223	5.82453	12.4792
chr1	189887578	189887830	253	189887703	32	17.7784	6.20031	14.1577
chr1	189927755	189927963	209	189927893	16	7.48811	4.15916	4.46245
chr1	189973096	189973295	200	189973234	13	9.34326	5.76115	6.18662
chr1	190045829	190046072	244	190045930	14	11.2434	6.71157	7.97561
chr1	190152310	190152595	286	190152538	10	4.25635	3.17013	1.55262
chr1	190514715	190514913	199	190514774	12	9.18823	5.87216	6.04006
chr1	190695678	190695872	195	190695829	12	5.67908	3.74651	2.80948
chr1	190749069	190749282	214	190749155	13	7.93982	4.90811	4.89219
chr1	190831965	190832157	193	190832015	13	9.20753	5.67762	6.05795
chr1	190870829	190871141	313	190870985	11	4.95094	3.45832	2.15965
chr1	190944427	190944687	261	190944587	24	21.0839	9.80684	17.2984
chr1	191008782	191009116	335	191008953	30	31.8165	14.0028	27.5778
chr1	191054917	191055159	243	191055040	16	10.7571	5.95985	7.51128
chr1	191308088	191308334	247	191308233	14	8.50911	5.05673	5.41455
chr1	191312480	191312712	233	191312648	22	9.58274	4.32143	6.41851
chr1	191364559	191364870	312	191364724	28	22.904	9.58383	19.0398
chr1	191817832	191818174	343	191818011	54	46.5607	13.0404	41.7662
chr1	191834828	191835206	379	191834997	82	61.6233	11.5684	56.2926
chr1	191964275	191964551	277	191964389	20	8.14154	3.94565	5.07497
chr1	191995527	191995841	315	191995630	20	12.4833	6.05206	9.13305
chr1	192092920	192093227	308	192093081	32	22.5471	8.29289	18.7029
chr1	192189094	192189390	297	192189254	20	17.7821	9.08738	14.1602
chr1	192190463	192190960	498	192190683	81	67.9116	13.8052	62.352
chr1	192444092	192444284	193	192444205	15	6.74212	3.9145	3.78329
chr1	192453928	192454239	312	192454087	48	8.97305	2.59167	5.85049
chr1	192525963	192526224	262	192526082	22	14.2887	6.56651	10.8433
chr1	192598395	192598723	329	192598566	44	43.14	14.8715	38.475
chr1	192670854	192671121	268	192671043	25	9.55364	3.96507	6.39189
chr1	192727051	192727298	248	192727191	30	11.9951	4.32072	8.67907
chr1	192784364	192784780	417	192784611	41	47.8221	18.7924	42.9806
chr1	193208219	193208522	304	193208368	16	10.7571	5.95985	7.51128
chr1	193255599	193255928	330	193255906	10	5.38875	3.85637	2.53645
chr1	193386175	193386572	398	193386332	31	23.8934	9.22218	19.9876
chr1	193449591	193449863	273	193449763	17	12.4897	6.74558	9.1385
chr1	193504008	193504325	318	193504166	24	20.6238	9.53927	16.8619
chr1	193576100	193576311	212	193576211	23	9.1944	4.04055	6.04505
chr1	193588984	193589380	397	193589131	17	14.6639	8.05388	11.1993
chr1	193673295	193673487	193	193673388	12	9.09934	5.81669	5.96383
chr1	193742814	193743056	243	193742928	11	8.15533	5.42046	5.07624
chr1	194223044	194223288	245	194223145	27	17.0678	6.85037	13.4739
chr1	194816927	194817176	250	194817050	17	11.7472	6.31043	8.43886
chr1	194879663	194879855	193	194879741	17	11.5435	6.19246	8.25622
chr1	194962244	194962449	206	194962359	15	9.79153	5.60927	6.6125
chr1	195371722	195371961	240	195371833	250	30.7934	2.28857	26.5946
chr10	3107972	3108218	247	3108129	18	15.9861	8.58239	12.448
chr10	3333020	3333214	195	3333123	15	8.04292	4.61109	4.98578
chr10	3531412	3531774	363	3531593	31	21.0516	7.829	17.2677
chr10	3534546	3534756	211	3534609	12	9.18823	5.87216	6.04006
chr10	3573002	3573347	346	3573191	18	15.9861	8.58239	12.448
chr10	3801256	3801566	311	3801383	14	7.22698	4.3229	4.21537
chr10	3867383	3867678	296	3867532	19	16.9557	8.88372	13.3776
chr10	3996468	3996799	332	3996655	33	23.125	8.31831	19.2525
chr10	4041713	4042009	297	4041870	25	13.3629	5.52622	9.97196
chr10	4088849	4089107	259	4088983	25	17.2921	7.42301	13.6858
chr10	4333367	4333684	318	4333549	18	10.64	5.47567	7.40608
chr10	4404973	4405250	278	4405093	16	8.88466	4.89928	5.76498
chr10	4545604	4545893	290	4545716	23	15.3961	6.91664	11.8868
chr10	5161432	5161908	477	5161726	33	36.1206	15.358	31.7102
chr10	5170530	5170733	204	5170616	12	9.18823	5.87216	6.04006
chr10	5555038	5555235	198	5555132	12	5.67908	3.74651	2.80948
chr10	5786970	5787299	330	5787142	25	15.1647	6.36106	11.6676
chr10	5790707	5790995	289	5790808	15	8.04292	4.61109	4.98578
chr10	6035839	6036240	402	6036028	45	46.2116	16.1267	41.4278
chr10	6694469	6694756	288	6694596	24	23.5931	11.2926	19.7009
chr10	7076221	7076457	237	7076345	14	8.85189	5.25869	5.73903
chr10	7333411	7333685	275	7333557	25	15.1647	6.36106	11.6676
chr10	7462084	7462381	298	7462221	23	15.3961	6.91664	11.8868
chr10	7470103	7470373	271	7470263	22	17.9929	8.61935	14.3607
chr10	7578122	7578382	261	7578220	15	9.79153	5.60927	6.6125
chr10	7883547	7883952	406	7883729	33	26.16	9.79857	22.1556
chr10	8196355	8196633	279	8196518	26	14.2279	5.73877	10.7881
chr10	8240363	8240584	222	8240446	12	9.08083	5.80514	5.95096
chr10	8323328	8323583	256	8323420	15	12.3348	7.14479	9.00991
chr10	8715748	8716019	272	8715860	27	17.0678	6.85037	13.4739
chr10	8742979	8743221	243	8743079	16	7.48811	4.15916	4.46245
chr10	8792495	8792687	193	8792594	15	9.79153	5.60927	6.6125
chr10	9012866	9013127	262	9013016	29	25.1693	10.5174	21.204
chr10	9053404	9053692	289	9053557	18	15.9861	8.58239	12.448
chr10	9676969	9677356	388	9677142	35	18.6804	6.06082	15.009
chr10	9754944	9755171	228	9755084	11	8.15533	5.42046	5.07624
chr10	9872218	9872458	241	9872322	12	9.09934	5.81669	5.96383
chr10	10321145	10321388	244	10321313	24	16.4032	7.20483	12.8413
chr10	10558079	10558368	290	10558201	26	18.3267	7.70851	14.6757
chr10	10966935	10967233	299	10966936	10	5.38875	3.85637	2.53645
chr10	11362340	11362532	193	11362430	12	9.18823	5.87216	6.04006
chr10	11449981	11450236	256	11450094	21	10.0712	4.67603	6.87576
chr10	11517246	11517507	262	11517327	14	11.3472	6.77557	8.06731
chr10	12006045	12006264	220	12006098	10	7.15665	4.96875	4.15367
chr10	12612472	12612812	341	12612636	21	19.7029	9.9375	15.9794
chr10	12615804	12616133	330	12615983	17	14.2285	7.78918	10.7881
chr10	12643487	12643683	197	12643596	16	13.4986	7.60644	10.0944
chr10	12690666	12690916	251	12690758	15	9.79153	5.60927	6.6125
chr10	12997054	12997365	312	12997190	15	11.7453	6.78378	8.43886
chr10	13016572	13016867	296	13016712	18	14.1108	7.4532	10.6765
chr10	13071119	13071380	262	13071244	15	12.4692	7.22728	9.12384
chr10	13087290	13087563	274	13087446	30	26.3937	10.868	22.3706
chr10	13127426	13127619	194	13127480	16	5.50392	3.1941	2.64715
chr10	13429823	13430073	251	13429943	18	15.9861	8.58239	12.448
chr10	13564715	13565018	304	13564887	39	29.635	9.78625	25.4829
chr10	14089552	14089820	269	14089693	16	10.7571	5.95985	7.51128
chr10	14391059	14391302	244	14391198	13	7.93982	4.90811	4.89219
chr10	14450098	14450399	302	14450288	22	20.9815	10.3892	17.2025
chr10	14705448	14705811	364	14705597	38	36.6517	13.6726	32.2211
chr10	14734429	14734644	216	14734517	16	13.6173	7.67898	10.2008
chr10	15300163	15300460	298	15300327	31	33.0072	14.318	28.7222
chr10	15425011	15425253	243	15425098	15	11.9741	6.92372	8.65867
chr10	17277922	17278196	275	17278055	17	11.7472	6.31043	8.43886
chr10	17722939	17723459	521	17723123	21	10.6329	4.93716	7.40404
chr10	17733109	17733428	320	17733276	27	27.4354	12.5283	23.3719
chr10	17869960	17870397	438	17870141	52	34.9681	8.92288	30.6027
chr10	18055334	18055537	204	18055455	27	9.02305	3.59333	5.89964
chr10	18197286	18197597	312	18197433	22	19.4337	9.46475	15.7335
chr10	18210795	18211093	299	18210918	20	9.29383	4.46349	6.13939
chr10	18388820	18389029	210	18388934	16	8.5058	4.69381	5.41134
chr10	18391687	18391932	246	18391778	25	15.1647	6.36106	11.6676
chr10	18393437	18393640	204	18393554	20	9.29383	4.46349	6.13939
chr10	18453484	18453783	300	18453604	27	13.4916	5.26087	10.0918
chr10	18528566	18528846	281	18528722	20	15.435	7.69795	11.9252
chr10	18563017	18563239	223	18563165	12	9.18823	5.87216	6.04006
chr10	18602090	18602389	300	18602215	25	24.7388	11.6334	20.7974
chr10	18760290	18760605	316	18760462	27	13.4916	5.26087	10.0918
chr10	18769985	18770295	311	18770125	15	6.74212	3.9145	3.78329
chr10	18904146	18904423	278	18904290	16	13.4986	7.60644	10.0944
chr10	18911007	18911199	193	18911124	23	10.3309	4.50932	7.11196
chr10	19015324	19015589	266	19015491	29	20.4369	8.01932	16.6885
chr10	19186021	19186241	221	19186165	20	14.8523	7.36217	11.3698
chr10	19518829	19519100	272	19518988	27	27.6363	12.6477	23.5603
chr10	19693137	19693421	285	19693256	17	7.08449	3.82585	4.09691
chr10	19708365	19708678	314	19708517	21	15.9287	7.71275	12.3988
chr10	19712389	19712654	266	19712497	29	15.1645	5.63664	11.6676
chr10	19811726	19811967	242	19811906	11	8.07387	5.36925	5.0104
chr10	19894112	19894315	204	19894178	16	7.48811	4.15916	4.46245
chr10	19907299	19907516	218	19907451	23	7.37802	3.34507	4.36296
chr10	19915396	19915702	307	19915556	21	10.0712	4.67603	6.87576
chr10	19967922	19968350	429	19968027	11	6.20601	4.20695	3.27722
chr10	20073225	20073566	342	20073358	27	19.5233	8.06941	15.8163
chr10	20125190	20125590	401	20125423	46	48.7132	17.0795	43.8383
chr10	20170481	20170762	282	20170627	19	9.86669	4.89312	6.68041
chr10	20295929	20296249	321	20296091	23	22.2785	10.8409	18.4409
chr10	20357851	20358043	193	20357975	12	9.09934	5.81669	5.96383
chr10	20361990	20362187	198	20362088	12	9.18823	5.87216	6.04006
chr10	20372090	20372395	306	20372239	29	13.6828	5.05068	10.2635
chr10	20405493	20405766	274	20405644	26	23.5519	10.5914	19.6645
chr10	20948377	20948649	273	20948538	17	14.79	8.13069	11.314
chr10	20992733	20993030	298	20992881	24	12.5141	5.31367	9.15852
chr10	21033876	21034132	257	21034003	15	9.79153	5.60927	6.6125
chr10	21188989	21189378	390	21189180	36	26.3281	9.05228	22.3099
chr10	21337261	21337469	209	21337399	13	9.87502	6.08966	6.68858
chr10	21382971	21383313	343	21383091	19	17.2043	9.03409	13.6014
chr10	21465346	21465839	494	21465561	41	26.2789	7.8913	22.2655
chr10	21601006	21601288	283	21601113	21	18.2262	9.05324	14.5812
chr10	21829071	21829320	250	21829195	13	6.62042	4.13779	3.66965
chr10	21863565	21863849	285	21863748	11	7.75062	5.16615	4.71784
chr10	21991204	21991578	375	21991372	24	17.7988	7.94886	14.1756
chr10	21993032	21993305	274	21993206	23	13.3265	5.87175	9.93873
chr10	22010173	22010365	193	22010356	13	5.32862	3.42519	2.48559
chr10	22141004	22141247	244	22141126	20	11.1428	5.35752	7.88159
chr10	22163681	22164010	330	22163836	31	24.224	9.39165	20.3
chr10	22212218	22212636	419	22212438	125	81.6874	9.89633	75.6237
chr10	22472002	22472245	244	22472106	15	11.9741	6.92372	8.65867
chr10	22579470	22579761	292	22579627	38	31.831	11.1345	27.5914
chr10	22588726	22588988	263	22588826	23	21.1646	10.1757	17.3774
chr10	22714639	22714862	224	22714704	19	13.7959	7.01159	10.3696
chr10	23081386	23081640	255	23081481	16	10.7571	5.95985	7.51128
chr10	23150442	23150754	313	23150599	19	7.45013	3.75776	4.43009
chr10	23611144	23611559	416	23611374	38	43.258	17.4501	38.5885
chr10	23621068	23621467	400	23621358	10	4.25635	3.17013	1.55262
chr10	23777327	23777708	382	23777517	39	45.0594	18.0682	40.3097
chr10	23815254	23815482	229	23815397	14	10.8312	6.45768	7.58416
chr10	23979358	23979683	326	23979506	42	23.1072	6.55761	19.2395
chr10	23994549	23994815	267	23994680	16	13.6173	7.67898	10.2008
chr10	24080262	24080458	197	24080348	17	8.25835	4.40381	5.17204
chr10	24131454	24131796	343	24131615	30	31.8165	14.0028	27.5778
chr10	24190495	24190734	240	24190597	11	8.15533	5.42046	5.07624
chr10	24298549	24298988	440	24298684	26	26.2726	12.196	22.2618
chr10	24410087	24410288	202	24410182	10	5.38875	3.85637	2.53645
chr10	24622627	24622890	264	24622770	17	11.7472	6.31043	8.43886
chr10	24630796	24630988	193	24630897	16	12.6096	7.06498	9.25165
chr10	24789789	24790121	333	24789941	39	20.4677	6.10011	16.7165
chr10	24797256	24797503	248	24797375	18	10.64	5.47567	7.40608
chr10	24869721	24869964	244	24869888	29	13.6828	5.05068	10.2635
chr10	25070258	25070468	211	25070328	11	8.15533	5.42046	5.07624
chr10	25219154	25219491	338	25219303	26	26.0793	12.0808	22.081
chr10	25239190	25239541	352	25239338	24	18.9784	8.60065	15.2964
chr10	25246265	25246528	264	25246374	14	11.2434	6.71157	7.97561
chr10	25415177	25415502	326	25415357	25	15.1647	6.36106	11.6676
chr10	25499700	25499974	275	25499835	15	8.56359	4.90155	5.46498
chr10	25621245	25621471	227	25621419	10	5.27197	3.78428	2.43677
chr10	25647825	25648054	230	25647932	15	12.358	7.15901	9.02832
chr10	25658339	25658593	255	25658462	21	19.7029	9.9375	15.9794
chr10	25681301	25681748	448	25681461	25	24.9247	11.7443	20.9725
chr10	26078768	26079203	436	26079059	18	12.7605	6.66101	9.39208
chr10	26139406	26139701	296	26139580	17	12.4897	6.74558	9.1385
chr10	26297679	26297934	256	26297762	10	7.15665	4.96875	4.15367
chr10	26372975	26373245	271	26373136	11	7.66704	5.11368	4.63676
chr10	26494389	26494651	263	26494551	11	8.15533	5.42046	5.07624
chr10	26890596	26890946	351	26890774	48	58.8188	21.9245	53.5892
chr10	26919614	26919957	344	26919745	22	20.818	10.2911	17.0471
chr10	27133240	27133450	211	27133365	15	8.04292	4.61109	4.98578
chr10	28485650	28485917	268	28485770	17	14.6639	8.05388	11.1993
chr10	29532853	29533159	307	29533043	19	9.86669	4.89312	6.68041
chr10	29970847	29971157	311	29970994	21	10.0712	4.67603	6.87576
chr10	30623047	30623295	249	30623121	12	9.09934	5.81669	5.96383
chr10	30719026	30719274	249	30719141	17	9.75078	5.18748	6.57761
chr10	30810855	30811155	301	30811013	19	11.5512	5.76386	8.25904
chr10	30838324	30838516	193	30838397	11	7.5047	5.01187	4.47849
chr10	31299187	31299559	373	31299347	17	14.6639	8.05388	11.1993
chr10	31370223	31370445	223	31370344	18	15.9861	8.58239	12.448
chr10	31742457	31742840	384	31742679	24	19.2696	8.76449	15.5736
chr10	32890787	32891126	340	32890964	24	23.4147	11.1859	19.5295
chr10	32895125	32895390	266	32895282	16	13.6173	7.67898	10.2008
chr10	33370571	33370822	252	33370720	17	14.6639	8.05388	11.1993
chr10	33986922	33987114	193	33986998	13	6.43844	4.0347	3.49439
chr10	34033852	34034329	478	34034157	42	25.0454	7.23931	21.0856
chr10	34036659	34036914	256	34036807	13	7.93982	4.90811	4.89219
chr10	34151933	34152201	269	34152075	12	9.18823	5.87216	6.04006
chr10	34234061	34234524	464	34234244	27	23.9585	10.4931	20.0472
chr10	34280607	34280799	193	34280709	15	9.79153	5.60927	6.6125
chr10	34328363	34328632	270	34328510	21	19.5469	9.84363	15.836
chr10	34638323	34638632	310	34638465	27	27.4354	12.5283	23.3719
chr10	35075047	35075444	398	35075265	30	31.5932	13.8706	27.3608
chr10	36506024	36506251	228	36506189	16	5.50392	3.1941	2.64715
chr10	36665928	36666172	245	36666096	10	7.08261	4.92182	4.09691
chr10	36781710	36781962	253	36781845	17	14.79	8.13069	11.314
chr10	36791792	36792172	381	36792036	12	9.18823	5.87216	6.04006
chr10	36834307	36834499	193	36834387	14	7.22698	4.3229	4.21537
chr10	37072925	37073117	193	37073029	9	6.19508	4.51705	3.27366
chr10	37136940	37137326	387	37137136	55	29.3008	6.65899	25.1631
chr10	37820456	37820648	193	37820498	16	8.88466	4.89928	5.76498
chr10	38849189	38849425	237	38849279	11	8.15533	5.42046	5.07624
chr10	38875943	38876226	284	38876082	12	9.18823	5.87216	6.04006
chr10	39170247	39170616	370	39170424	25	18.8837	8.26682	15.2044
chr10	39171164	39171471	308	39171309	31	18.777	6.8015	15.1003
chr10	39239926	39240190	265	39240060	24	11.0965	4.6972	7.83673
chr10	39520357	39520683	327	39520497	23	18.1381	8.41391	14.4951
chr10	40212483	40212738	256	40212594	27	15.1085	5.95132	11.6201
chr10	40525017	40525230	214	40525133	18	15.049	8.01525	11.5635
chr10	40529700	40529931	232	40529831	15	12.4692	7.22728	9.12384
chr10	40583683	40584114	432	40583767	10	7.08261	4.92182	4.09691
chr10	41004363	41004704	342	41004515	30	28.8714	12.2752	24.7492
chr10	41015773	41016026	254	41015901	29	19.0314	7.33969	15.3438
chr10	41288830	41289058	229	41288955	17	8.25835	4.40381	5.17204
chr10	41505493	41505856	364	41505657	47	43.2956	13.8333	38.6224
chr10	41509279	41509519	241	41509377	24	15.3853	6.68277	11.8816
chr10	41632111	41632305	195	41632223	12	9.03158	5.77442	5.90758
chr10	41682878	41683117	240	41682972	18	9.05159	4.64847	5.92302
chr10	41689898	41690196	299	41690065	19	13.7959	7.01159	10.3696
chr10	41830911	41831265	355	41831049	16	13.6173	7.67898	10.2008
chr10	41980827	41981117	291	41980971	17	14.2285	7.78918	10.7881
chr10	41986241	41986449	209	41986351	22	8.50356	3.87219	5.40964
chr10	42291367	42291698	332	42291518	38	23.3443	7.32764	19.4635
chr10	42308155	42308515	361	42308325	39	29.635	9.78625	25.4829
chr10	42601609	42601842	234	42601724	21	11.5585	5.38244	8.26259
chr10	42734615	42734824	210	42734722	15	10.9103	6.27638	7.65673
chr10	42913349	42913541	193	42913404	12	9.09934	5.81669	5.96383
chr10	42958230	42958478	249	42958306	25	10.6275	4.37726	7.39885
chr10	42987735	42988062	328	42987756	14	6.02177	3.66984	3.13166
chr10	42989917	42990188	272	42990096	19	11.5512	5.76386	8.25904
chr10	43212010	43212236	227	43212080	23	9.1944	4.04055	6.04505
chr10	43378322	43378534	213	43378435	16	10.5658	5.84844	7.33942
chr10	43420684	43420904	221	43420805	19	5.77128	3.05005	2.89625
chr10	43575008	43575333	326	43575114	19	11.5512	5.76386	8.25904
chr10	43918942	43919285	344	43919067	17	6.13028	3.38199	3.22643
chr10	43953947	43954304	358	43954117	24	21.0839	9.80684	17.2984
chr10	44071142	44071419	278	44071265	17	14.79	8.13069	11.314
chr10	44148775	44149207	433	44149032	38	27.311	8.99275	23.2591
chr10	44292303	44292570	268	44292419	22	20.9815	10.3892	17.2025
chr10	44328403	44328700	298	44328556	15	12.358	7.15901	9.02832
chr10	44458522	44458862	341	44458709	23	10.3309	4.50932	7.11196
chr10	45045134	45045663	530	45045457	56	71.9108	25.504	66.2181
chr10	45348159	45348439	281	45348311	18	15.8525	8.50132	12.3292
chr10	45373331	45373581	251	45373493	14	11.3472	6.77557	8.06731
chr10	45395591	45395831	241	45395782	12	8.34928	5.34964	5.25952
chr10	45800201	45800476	276	45800328	16	10.7571	5.95985	7.51128
chr10	46011998	46012267	270	46012116	24	23.4147	11.1859	19.5295
chr10	50704333	50704605	273	50704466	12	9.18823	5.87216	6.04006
chr10	50915739	50915931	193	50915841	13	10.2529	6.32387	7.03693
chr10	51553491	51553695	205	51553596	16	7.48811	4.15916	4.46245
chr10	52216805	52217169	365	52216981	41	47.8221	18.7924	42.9806
chr10	52232526	52232821	296	52232668	23	13.3265	5.87175	9.93873
chr10	52353255	52353499	245	52353338	16	10.7571	5.95985	7.51128
chr10	52385317	52385602	286	52385442	17	13.0203	7.06092	9.64548
chr10	53115172	53115445	274	53115270	20	12.4833	6.05206	9.13305
chr10	53348345	53348630	286	53348489	25	20.4181	9.11506	16.6702
chr10	53528429	53528728	300	53528546	20	14.8523	7.36217	11.3698
chr10	53641589	53641854	266	53641721	18	15.9861	8.58239	12.448
chr10	53863535	53863845	311	53863720	21	19.7029	9.9375	15.9794
chr10	54558716	54558908	193	54558806	11	8.07387	5.36925	5.0104
chr10	55980113	55980395	283	55980209	14	11.2434	6.71157	7.97561
chr10	56339032	56339424	393	56339246	29	15.1645	5.63664	11.6676
chr10	56369140	56369508	369	56369333	39	26.7288	8.50188	22.6962
chr10	56373173	56373418	246	56373320	11	8.15533	5.42046	5.07624
chr10	56538240	56538474	235	56538392	15	12.358	7.15901	9.02832
chr10	57448074	57448266	193	57448195	11	8.14862	5.41624	5.07624
chr10	57463338	57463664	327	57463491	27	19.5233	8.06941	15.8163
chr10	57848373	57848672	300	57848547	17	14.79	8.13069	11.314
chr10	58548801	58549137	337	58548950	22	14.4066	6.62844	10.9534
chr10	58559948	58560172	225	58560040	11	6.20601	4.20695	3.27722
chr10	58812177	58812417	241	58812304	30	9.23574	3.43408	6.08588
chr10	59109108	59109343	236	59109241	25	17.4271	7.49302	13.8135
chr10	59292569	59292984	416	59292782	38	28.5217	9.54159	24.4116
chr10	59296393	59296708	316	59296522	28	18.0017	7.07579	14.3691
chr10	59309105	59309398	294	59309248	15	12.358	7.15901	9.02832
chr10	59491004	59491278	275	59491127	18	12.7605	6.66101	9.39208
chr10	59710296	59710583	288	59710435	13	5.32862	3.42519	2.48559
chr10	59814928	59815149	222	59815090	19	13.7168	6.9662	10.2971
chr10	59817535	59817735	201	59817684	12	6.64947	4.31319	3.69755
chr10	59846476	59846668	193	59846555	15	6.74212	3.9145	3.78329
chr10	59865091	59865439	349	59865271	34	24.6767	8.79549	20.7399
chr10	59893078	59893328	251	59893235	25	13.3629	5.52622	9.97196
chr10	59894885	59895186	302	59895027	34	18.6195	6.19719	14.9516
chr10	60066480	60066843	364	60066739	18	7.79951	4.03839	4.76062
chr10	60148106	60148505	400	60148297	61	56.4624	15.1687	51.3084
chr10	60191692	60192060	369	60192009	16	7.70728	4.2721	4.67576
chr10	60237513	60238105	593	60237932	39	20.4677	6.10011	16.7165
chr10	60245099	60245307	209	60245153	20	9.29383	4.46349	6.13939
chr10	60305318	60305614	297	60305442	30	17.4952	6.4402	13.8807
chr10	60407949	60408267	319	60408137	48	36.49	10.4148	32.0702
chr10	60531414	60531627	214	60531553	16	10.7571	5.95985	7.51128
chr10	60697021	60697354	334	60697172	34	14.943	4.87823	11.4589
chr10	60757009	60757291	283	60757135	33	29.9196	11.7936	25.753
chr10	60760371	60760722	352	60760532	31	18.777	6.8015	15.1003
chr10	60779671	60780043	373	60779858	60	49.109	12.3665	44.2159
chr10	60835016	60835304	289	60835191	26	18.4289	7.76133	14.7757
chr10	61019654	61019870	217	61019759	19	6.54257	3.36712	3.59413
chr10	61052270	61052523	254	61052368	18	11.6702	6.04114	8.37187
chr10	61068462	61068768	307	61068640	24	16.754	7.38891	13.1851
chr10	61072339	61072669	331	61072499	40	30.759	10.0309	26.5604
chr10	61172612	61172816	205	61172675	17	13.3024	7.22992	9.91926
chr10	61199574	61199891	318	61199731	29	25.4437	10.6708	21.466
chr10	61215787	61215995	209	61215894	15	6.74212	3.9145	3.78329
chr10	61335949	61336420	472	61336269	19	8.5363	4.25094	5.43863
chr10	61341578	61341804	227	61341709	23	8.22165	3.66006	5.14105
chr10	61399430	61399622	193	61399538	22	9.58274	4.32143	6.41851
chr10	61407944	61408202	259	61408050	19	7.12959	3.61758	4.14129
chr10	61492105	61492419	315	61492273	36	21.4421	6.95186	17.6473
chr10	61602791	61603008	218	61602913	13	8.42528	5.20011	5.33439
chr10	61745216	61745503	288	61745339	23	16.1669	7.32558	12.6171
chr10	61838760	61839158	399	61838929	32	27.9134	11.0361	23.8283
chr10	61877852	61878178	327	61877986	27	9.92552	3.90258	6.73563
chr10	61977123	61977445	323	61977258	23	14.8371	6.62655	11.3598
chr10	61978117	61978390	274	61978208	17	7.08449	3.82585	4.09691
chr10	61980532	61980773	242	61980653	24	17.8543	7.9791	14.2262
chr10	62102055	62102401	347	62102300	23	15.2725	6.85201	11.7717
chr10	62183024	62183537	514	62183216	72	61.0941	13.7158	55.7787
chr10	62186846	62187271	426	62187080	73	88.5005	25.9429	82.1654
chr10	62242979	62243174	196	62243067	18	7.79951	4.03839	4.76062
chr10	62261136	62261529	394	62261413	28	11.6708	4.42258	8.37187
chr10	62410928	62411301	374	62411114	29	13.6828	5.05068	10.2635
chr10	62500305	62500538	234	62500428	26	21.5829	9.46564	17.7792
chr10	62557804	62558022	219	62557916	21	15.9287	7.71275	12.3988
chr10	62679901	62680135	235	62679977	15	10.3549	5.94299	7.1351
chr10	62683089	62683301	213	62683158	15	8.04292	4.61109	4.98578
chr10	63066032	63066344	313	63066175	27	17.0678	6.85037	13.4739
chr10	63125426	63125746	321	63125589	16	7.48811	4.15916	4.46245
chr10	63377585	63377855	271	63377730	28	25.8106	11.2186	21.8225
chr10	63382727	63383030	304	63382881	33	32.5512	13.2752	28.282
chr10	63574205	63574506	302	63574389	28	18.4458	7.28769	14.7856
chr10	63582624	63582948	325	63582798	38	18.0847	5.43574	14.4468
chr10	64084512	64084751	240	64084672	10	7.15665	4.96875	4.15367
chr10	66348371	66348735	365	66348600	21	13.4354	6.34025	10.0387
chr10	66574920	66575161	242	66575038	18	9.05159	4.64847	5.92302
chr10	66782049	66782345	297	66782180	22	20.9815	10.3892	17.2025
chr10	66807635	66807942	308	66807770	35	26.3479	9.32609	22.3293
chr10	66853334	66853546	213	66853470	15	12.4692	7.22728	9.12384
chr10	66909273	66909639	367	66909397	18	12.5443	6.53649	9.18736
chr10	67134345	67134577	233	67134486	15	9.79153	5.60927	6.6125
chr10	67247224	67247444	221	67247369	14	8.85189	5.25869	5.73903
chr10	67311047	67311633	587	67311463	25	20.4181	9.11506	16.6702
chr10	67315081	67315388	308	67315237	20	14.8523	7.36217	11.3698
chr10	67319143	67319335	193	67319266	16	7.48811	4.15916	4.46245
chr10	67425439	67425838	400	67425608	39	29.635	9.78625	25.4829
chr10	67535987	67536306	320	67536138	40	33.4726	11.3204	29.161
chr10	67721907	67722183	277	67722017	26	16.1084	6.60572	12.5604
chr10	67729339	67729576	238	67729445	25	20.1143	8.94467	16.3753
chr10	67766250	67766479	230	67766311	19	7.45013	3.75776	4.43009
chr10	67858914	67859293	380	67859033	18	12.7605	6.66101	9.39208
chr10	67924065	67924378	314	67924209	25	19.4795	8.5924	15.7778
chr10	67998284	67998539	256	67998416	20	10.7026	5.13778	7.46384
chr10	68052420	68052631	212	68052533	16	12.4953	6.99569	9.14291
chr10	68146842	68147139	298	68146994	21	17.7896	8.79447	14.1676
chr10	68156177	68156452	276	68156320	25	17.4271	7.49302	13.8135
chr10	68223835	68224086	252	68223977	11	7.8359	5.21971	4.79528
chr10	68283156	68283454	299	68283311	38	25.2507	8.10218	21.2787
chr10	68465054	68465300	247	68465113	17	14.6639	8.05388	11.1993
chr10	68611870	68612062	193	68612040	12	7.05717	4.55753	4.07903
chr10	68759371	68759606	236	68759461	11	8.15533	5.42046	5.07624
chr10	68785775	68785999	225	68785871	12	9.18823	5.87216	6.04006
chr10	68978182	68978374	193	68978268	12	8.79281	5.62552	5.68784
chr10	69280307	69280540	234	69280369	11	8.15533	5.42046	5.07624
chr10	69307213	69307405	193	69307286	14	8.85189	5.25869	5.73903
chr10	69321308	69321535	228	69321404	14	10.3668	6.17266	7.14549
chr10	69375223	69375482	260	69375343	29	21.68	8.6458	17.8672
chr10	69452206	69452594	389	69452369	33	35.8749	15.2129	31.4733
chr10	69662415	69662737	323	69662569	21	13.4354	6.34025	10.0387
chr10	69845742	69846156	415	69845904	28	24.3805	10.4033	20.4511
chr10	69870387	69870727	341	69870541	28	23.959	10.1668	20.0472
chr10	70021807	70022010	204	70021891	12	7.05717	4.55753	4.07903
chr10	70135827	70136036	210	70135914	16	10.7571	5.95985	7.51128
chr10	70156506	70156761	256	70156633	18	13.6572	7.18451	10.2393
chr10	70195828	70196135	308	70195994	29	24.0755	9.9143	20.1601
chr10	70296769	70297145	377	70296955	53	42.2285	11.4775	37.5858
chr10	70318690	70319091	402	70318852	47	54.4144	19.8499	49.3293
chr10	70363105	70363431	327	70363249	23	15.3961	6.91664	11.8868
chr10	70368722	70369055	334	70368920	16	7.48811	4.15916	4.46245
chr10	70409091	70409283	193	70409180	10	7.15665	4.96875	4.15367
chr10	70507953	70508165	213	70508073	14	7.22698	4.3229	4.21537
chr10	70563663	70563975	313	70563813	14	11.3472	6.77557	8.06731
chr10	70814337	70814684	348	70814500	17	14.79	8.13069	11.314
chr10	70876126	70876421	296	70876267	25	15.1647	6.36106	11.6676
chr10	71218098	71218631	534	71218400	46	49.6736	17.6135	44.7662
chr10	71326868	71327143	276	71327014	20	15.4932	7.73172	11.9818
chr10	71401320	71401568	249	71401436	21	19.7029	9.9375	15.9794
chr10	71422687	71422930	244	71422803	23	10.3309	4.50932	7.11196
chr10	71430807	71431023	217	71430883	8	5.04189	3.91478	2.24357
chr10	71479983	71480364	382	71480185	42	36.9436	12.3923	32.5006
chr10	72056798	72057002	205	72056907	14	11.3472	6.77557	8.06731
chr10	73106028	73106238	211	73106111	15	12.4692	7.22728	9.12384
chr10	73400490	73400704	215	73400587	14	8.85189	5.25869	5.73903
chr10	73564300	73564524	225	73564423	14	11.3472	6.77557	8.06731
chr10	74621870	74622107	238	74622019	12	9.18823	5.87216	6.04006
chr10	74750974	74751235	262	74751106	17	11.7472	6.31043	8.43886
chr10	74935059	74935405	347	74935207	19	8.55664	4.26045	5.45871
chr10	75021206	75021445	240	75021317	18	9.05159	4.64847	5.92302
chr10	75059299	75059733	435	75059593	44	39.2127	12.8475	34.6855
chr10	75112039	75112248	210	75112199	13	6.37152	3.99701	3.43685
chr10	75151277	75151630	354	75151468	29	23.3808	9.53864	19.4991
chr10	75182471	75182671	201	75182583	23	11.6821	5.10113	8.38027
chr10	75436665	75436959	295	75436819	29	29.4472	12.982	25.3028
chr10	75439553	75439896	344	75439644	20	16.1004	8.08653	12.5563
chr10	75486446	75486718	273	75486583	25	15.1647	6.36106	11.6676
chr10	75586239	75586576	338	75586423	50	42.5359	12.4775	37.8812
chr10	75635743	75635954	212	75635846	17	5.33664	3.03041	2.49246
chr10	75853514	75853756	243	75853580	26	14.2279	5.73877	10.7881
chr10	76062516	76062750	235	76062653	17	14.79	8.13069	11.314
chr10	76117973	76118224	252	76118092	22	8.50356	3.87219	5.40964
chr10	76306240	76306476	237	76306327	14	10.4666	6.23381	7.24274
chr10	76617516	76617741	226	76617591	14	7.22698	4.3229	4.21537
chr10	76728481	76728738	258	76728519	17	7.08449	3.82585	4.09691
chr10	76734975	76735548	574	76735208	80	82.4307	19.8172	76.3369
chr10	76791601	76791854	254	76791761	19	14.6288	7.49509	11.1693
chr10	76835765	76836053	289	76835903	36	30.9631	11.3348	26.7559
chr10	77021433	77021697	265	77021578	27	17.4559	7.0364	13.8419
chr10	77082551	77082893	343	77082718	34	27.3123	10.0868	23.2591
chr10	77130580	77130946	367	77130807	40	30.0782	9.72104	25.9088
chr10	77252796	77253160	365	77252983	28	22.234	9.22068	18.4034
chr10	77282890	77283179	290	77283000	33	13.0386	4.36333	9.66253
chr10	77328250	77328494	245	77328358	16	10.7571	5.95985	7.51128
chr10	77353403	77353677	275	77353522	19	13.7959	7.01159	10.3696
chr10	77517091	77517414	324	77517248	49	37.6209	10.6273	33.1551
chr10	77543378	77543571	194	77543425	15	6.74212	3.9145	3.78329
chr10	77572353	77572553	201	77572427	14	9.93908	5.91174	6.74876
chr10	77590884	77591182	299	77590990	21	14.6482	6.995	11.1878
chr10	77604189	77604398	210	77604272	17	10.3101	5.49418	7.09323
chr10	77984735	77984991	257	77984886	26	16.1084	6.60572	12.5604
chr10	78018760	78019090	331	78018936	24	16.4032	7.20483	12.8413
chr10	78028122	78028431	310	78028305	30	22.7799	8.93399	18.9185
chr10	78160000	78160289	290	78160141	33	20.6926	7.2266	16.927
chr10	78279206	78279525	320	78279379	20	5.64661	2.92694	2.7827
chr10	78378567	78378866	300	78378720	21	14.1809	6.73963	10.7454
chr10	78392120	78392412	293	78392256	32	14.6947	5.03259	11.2292
chr10	78396331	78396553	223	78396454	22	7.58129	3.50756	4.55259
chr10	78632396	78632621	226	78632476	12	7.05717	4.55753	4.07903
chr10	78756019	78756376	358	78756184	20	18.1002	9.27878	14.4622
chr10	79116569	79116798	230	79116666	15	5.7243	3.40075	2.85092
chr10	79314402	79314606	205	79314512	21	11.5585	5.38244	8.26259
chr10	79322397	79322627	231	79322531	18	10.64	5.47567	7.40608
chr10	79595201	79595566	366	79595410	42	29.8949	9.13952	25.7291
chr10	79668780	79669011	232	79668874	21	11.0965	5.15787	7.83673
chr10	79772366	79772558	193	79772497	19	10.7581	5.34621	7.5118
chr10	79812201	79812491	291	79812372	26	11.3686	4.54562	8.0871
chr10	79834842	79835151	310	79835011	26	16.9101	6.99457	13.3352
chr10	79892822	79893030	209	79892886	23	8.22165	3.66006	5.14105
chr10	79925267	79925648	382	79925510	28	18.8627	7.48956	15.1842
chr10	79958132	79958405	274	79958299	25	10.6275	4.37726	7.39885
chr10	79959920	79960179	260	79960072	32	12.3361	4.235	9.01087
chr10	79984637	79984829	193	79984766	16	7.41919	4.12389	4.40225
chr10	79987157	79987411	255	79987252	21	8.85269	4.13354	5.73903
chr10	79991723	79991915	193	79991782	18	9.16233	4.70426	6.0258
chr10	80034090	80034308	219	80034135	21	7.83079	3.70384	4.79033
chr10	80063901	80064118	218	80064049	14	5.08172	3.18821	2.2801
chr10	80114467	80114866	400	80114690	31	18.777	6.8015	15.1003
chr10	80141390	80141667	278	80141524	38	10.9159	3.39217	7.66229
chr10	80165023	80165384	362	80165204	60	35.8524	7.82833	31.4529
chr10	80175593	80175890	298	80175728	29	19.2635	7.44975	15.5723
chr10	80199534	80199756	223	80199652	18	7.79951	4.03839	4.76062
chr10	80245672	80245950	279	80245833	25	12.7837	5.27096	9.41436
chr10	80348379	80348653	275	80348508	30	8.49515	3.21422	5.4032
chr10	80374144	80374411	268	80374293	33	26.16	9.79857	22.1556
chr10	80446209	80446543	335	80446377	47	31.0417	8.499	26.83
chr10	80506277	80506469	193	80506333	14	7.71032	4.5952	4.67801
chr10	80509495	80509694	200	80509536	16	6.39234	3.6133	3.45471
chr10	80566417	80566637	221	80566526	20	6.35533	3.20256	3.42237
chr10	80684275	80684536	262	80684366	23	11.6821	5.10113	8.38027
chr10	80687942	80688177	236	80688060	20	12.4833	6.05206	9.13305
chr10	80747464	80747778	315	80747613	34	17.816	5.89247	14.1914
chr10	80876080	80876354	275	80876199	27	20.4943	8.57771	16.7419
chr10	80880397	80880649	253	80880492	24	18.5482	8.3607	14.881
chr10	80928514	80929400	887	80929232	64	44.8757	9.91267	40.1364
chr10	80988023	80988416	394	80988251	58	52.5742	14.4347	47.5564
chr10	80995241	80995567	327	80995400	40	30.759	10.0309	26.5604
chr10	80998916	80999186	271	80999057	29	20.912	8.25602	17.1399
chr10	81041548	81041752	205	81041603	24	9.9026	4.2089	6.71324
chr10	81169116	81169330	215	81169238	20	10.3793	4.97907	7.15766
chr10	81175064	81175348	285	81175171	40	16.9968	4.87533	13.4171
chr10	81198294	81198540	247	81198409	20	14.7159	7.28427	11.2501
chr10	81244674	81244895	222	81244726	24	7.99057	3.48445	4.93959
chr10	81289379	81289591	213	81289481	22	12.6057	5.71148	9.24782
chr10	81304948	81305140	193	81305002	21	10.0712	4.67603	6.87576
chr10	81395208	81395486	279	81395311	28	19.6481	7.87748	15.9313
chr10	81445595	81445843	249	81445752	11	8.07387	5.36925	5.0104
chr10	81450040	81450502	463	81450312	65	61.7434	16.1473	56.4053
chr10	81502746	81503008	263	81502878	30	7.21089	2.84938	4.20464
chr10	81526736	81527079	344	81526919	34	28.5469	10.7221	24.4361
chr10	81551683	81551887	205	81551763	16	6.39234	3.6133	3.45471
chr10	81604931	81605387	457	81605211	28	17.5762	6.87586	13.9595
chr10	81900897	81901120	224	81901002	12	9.09934	5.81669	5.96383
chr10	82170872	82171109	238	82170984	13	10.2529	6.32387	7.03693
chr10	82296564	82296782	219	82296671	20	14.8523	7.36217	11.3698
chr10	82666496	82666839	344	82666670	20	9.29383	4.46349	6.13939
chr10	82791727	82791988	262	82791857	23	20.259	9.63989	16.5175
chr10	82795465	82795737	273	82795586	24	12.5141	5.31367	9.15852
chr10	82901428	82901802	375	82901618	41	28.8293	8.92697	24.7074
chr10	82909368	82909625	258	82909500	25	14.7522	6.16456	11.2843
chr10	83251380	83251708	329	83251554	30	31.8165	14.0028	27.5778
chr10	83508919	83509238	320	83509046	21	18.2262	9.05324	14.5812
chr10	83510001	83510208	208	83510104	15	12.46	7.22166	9.12384
chr10	83521085	83521288	204	83521182	13	10.1566	6.26413	6.9542
chr10	83617371	83617563	193	83617482	16	10.649	5.89679	7.41489
chr10	83785115	83785335	221	83785212	21	11.5585	5.38244	8.26259
chr10	84438034	84438360	327	84438201	32	19.7284	7.01405	16.0015
chr10	84450721	84450976	256	84450889	27	9.92552	3.90258	6.73563
chr10	84514036	84514406	371	84514249	17	9.75078	5.18748	6.57761
chr10	84515471	84515852	382	84515671	25	20.4181	9.11506	16.6702
chr10	84834144	84834342	199	84834196	14	8.83117	5.24643	5.72502
chr10	85045327	85045613	287	85045504	26	16.1084	6.60572	12.5604
chr10	85220950	85221295	346	85221136	36	26.3281	9.05228	22.3099
chr10	85334946	85335208	263	85335097	14	6.02177	3.66984	3.13166
chr10	85388857	85389059	203	85388952	17	10.1676	5.41539	6.96418
chr10	85456041	85456384	344	85456192	34	27.3123	10.0868	23.2591
chr10	85539833	85540164	332	85540023	22	14.4066	6.62844	10.9534
chr10	85584803	85585026	224	85584894	23	13.3265	5.87175	9.93873
chr10	85624794	85625271	478	85625125	39	26.7288	8.50188	22.6962
chr10	85651762	85652061	300	85651915	37	18.7608	5.7951	15.0872
chr10	85968047	85968408	362	85968226	38	39.5506	15.2987	35.0103
chr10	86064831	86065268	438	86065022	53	38.8763	10.146	34.3636
chr10	86296262	86296455	194	86296318	27	13.4916	5.26087	10.0918
chr10	86452376	86452693	318	86452552	20	12.0016	5.79823	8.68421
chr10	86463828	86464154	327	86463979	41	31.8935	10.2756	27.649
chr10	86498689	86498990	302	86498873	25	10.6275	4.37726	7.39885
chr10	86829609	86829801	193	86829685	16	6.39234	3.6133	3.45471
chr10	86972021	86972305	285	86972163	27	15.1085	5.95132	11.6201
chr10	87024910	87025336	427	87025071	50	62.0425	22.8193	56.69
chr10	87504024	87504330	307	87504191	22	12.4334	5.62709	9.09761
chr10	87552779	87553146	368	87552960	18	15.8525	8.50132	12.3292
chr10	87649291	87649529	239	87649382	9	5.89892	4.32732	3.01686
chr10	88304380	88304661	282	88304548	23	15.3961	6.91664	11.8868
chr10	88376827	88377116	290	88376981	24	18.3698	8.26192	14.7176
chr10	88378986	88379295	310	88379143	39	15.1213	4.43107	11.6326
chr10	88725329	88725703	375	88725521	54	59.1679	19.2819	53.9256
chr10	88727126	88727400	275	88727264	16	6.39234	3.6133	3.45471
chr10	88866153	88866345	193	88866168	10	7.15665	4.96875	4.15367
chr10	88983595	88983835	241	88983681	15	6.74212	3.9145	3.78329
chr10	89327020	89327249	230	89327094	23	19.875	9.41457	16.1459
chr10	89461856	89462237	382	89462014	25	24.7388	11.6334	20.7974
chr10	89629936	89630438	503	89630276	48	59.1768	22.1335	53.9294
chr10	89635111	89635309	199	89635236	14	11.3472	6.77557	8.06731
chr10	90690199	90690419	221	90690320	19	11.5512	5.76386	8.25904
chr10	90733686	90733958	273	90733802	21	15.9287	7.71275	12.3988
chr10	91032409	91032713	305	91032584	29	15.1645	5.63664	11.6676
chr10	91141625	91141835	211	91141718	20	15.7304	7.86984	12.2135
chr10	91297911	91298182	272	91298077	19	17.0632	8.94876	13.4731
chr10	91528333	91528614	282	91528490	23	22.1075	10.7385	18.2798
chr10	91883190	91883487	298	91883348	26	26.2726	12.196	22.2618
chr10	93014486	93014737	252	93014632	21	19.7029	9.9375	15.9794
chr10	93051007	93051305	299	93051128	18	12.7605	6.66101	9.39208
chr10	93070505	93070714	210	93070648	17	6.13028	3.38199	3.22643
chr10	93160435	93160753	319	93160606	31	22.0187	8.28986	18.1999
chr10	93291402	93291618	217	93291515	22	15.1896	7.04597	11.6917
chr10	93291940	93292209	270	93292041	25	15.1647	6.36106	11.6676
chr10	93365947	93366159	213	93366027	25	17.7934	7.68447	14.1709
chr10	93421776	93421990	215	93421884	19	13.1826	6.66201	9.80177
chr10	93425749	93426065	317	93425899	25	16.8165	7.17876	13.2453
chr10	93429598	93429792	195	93429697	13	7.93982	4.90811	4.89219
chr10	93471515	93471726	212	93471564	13	7.93982	4.90811	4.89219
chr10	93577554	93577807	254	93577686	21	8.85269	4.13354	5.73903
chr10	93763093	93763446	354	93763267	22	20.784	10.2706	17.017
chr10	93777348	93777644	297	93777503	11	8.15533	5.42046	5.07624
chr10	93818734	93819005	272	93818820	21	10.0712	4.67603	6.87576
chr10	94116345	94116560	216	94116384	19	17.0339	8.93099	13.4487
chr10	94124546	94124762	217	94124678	14	9.45904	5.62132	6.29909
chr10	94332853	94333093	241	94332958	13	6.43844	4.0347	3.49439
chr10	94380171	94380363	193	94380269	13	8.86278	5.46628	5.74889
chr10	94408729	94408970	242	94408868	21	10.0712	4.67603	6.87576
chr10	94461482	94461721	240	94461636	17	14.79	8.13069	11.314
chr10	94609189	94609569	381	94609378	39	20.4677	6.10011	16.7165
chr10	94623629	94623995	367	94623805	23	18.1381	8.41391	14.4951
chr10	94914994	94915186	193	94915095	12	7.05717	4.55753	4.07903
chr10	94958367	94958623	257	94958476	21	11.5585	5.38244	8.26259
chr10	94965131	94965428	298	94965268	20	17.4013	8.85896	13.7926
chr10	94991571	94991763	193	94991633	15	6.74212	3.9145	3.78329
chr10	94992162	94992551	390	94992377	30	27.2776	11.3636	23.2304
chr10	95088175	95088545	371	95088355	39	33.2502	11.5277	28.9443
chr10	95287409	95287643	235	95287508	19	6.54257	3.36712	3.59413
chr10	95417912	95418233	322	95418063	30	24.6117	9.89408	20.6791
chr10	95475972	95476401	430	95476162	61	56.4624	15.1687	51.3084
chr10	95506293	95506491	199	95506424	14	9.75944	5.80272	6.58615
chr10	95582291	95582521	231	95582417	11	8.07387	5.36925	5.0104
chr10	95779933	95780263	331	95780061	21	13.4354	6.34025	10.0387
chr10	95858181	95858495	315	95858350	17	14.79	8.13069	11.314
chr10	95894799	95895035	237	95894905	26	15.6781	6.40166	12.1636
chr10	95898519	95898837	319	95898705	41	35.7022	12.1041	31.3052
chr10	96033734	96033926	193	96033880	14	11.3472	6.77557	8.06731
chr10	96080521	96080785	265	96080643	19	13.7959	7.01159	10.3696
chr10	96105279	96105472	194	96105356	13	7.93982	4.90811	4.89219
chr10	96213941	96214255	315	96214083	22	14.4066	6.62844	10.9534
chr10	96230388	96230756	369	96230541	20	17.7821	9.08738	14.1602
chr10	96733585	96733855	271	96733711	10	7.08261	4.92182	4.09691
chr10	96934626	96934883	258	96934818	13	7.93982	4.90811	4.89219
chr10	97313003	97313287	285	97313105	23	18.1381	8.41391	14.4951
chr10	97340005	97340197	193	97340035	11	8.15533	5.42046	5.07624
chr10	97345425	97345617	193	97345568	11	8.07387	5.36925	5.0104
chr10	98145804	98146080	277	98145940	18	15.9861	8.58239	12.448
chr10	99084811	99085236	426	99085082	43	30.9705	9.35207	26.7602
chr10	99190812	99191171	360	99190972	41	47.8221	18.7924	42.9806
chr10	99408884	99409142	259	99409046	10	7.15665	4.96875	4.15367
chr10	99577236	99577614	379	99577484	16	10.7571	5.95985	7.51128
chr10	99615884	99616106	223	99615966	17	7.08449	3.82585	4.09691
chr10	99641818	99642086	269	99641933	18	15.8525	8.50132	12.3292
chr10	99644993	99645241	249	99645133	14	11.3472	6.77557	8.06731
chr10	101052473	101052667	195	101052656	13	5.32862	3.42519	2.48559
chr10	102183647	102183965	319	102183728	8	5.01079	3.89459	2.21432
chr10	102435272	102435466	195	102435376	31	13.9185	4.88009	10.4894
chr10	102885598	102885939	342	102885857	9	6.19508	4.51705	3.27366
chr10	103253925	103254138	214	103254070	14	11.3472	6.77557	8.06731
chr10	104666251	104666688	438	104666440	17	7.08449	3.82585	4.09691
chr10	105575364	105575572	209	105575443	26	8.4033	3.465	5.3127
chr10	105714955	105715189	235	105715039	12	9.18823	5.87216	6.04006
chr10	106932566	106932758	193	106932596	11	8.15533	5.42046	5.07624
chr10	107389717	107389916	200	107389776	18	9.05159	4.64847	5.92302
chr10	107413286	107413478	193	107413404	11	8.15533	5.42046	5.07624
chr10	107442884	107443138	255	107442992	11	8.15533	5.42046	5.07624
chr10	107747675	107747880	206	107747808	10	7.08261	4.92182	4.09691
chr10	107800023	107800413	391	107800186	33	35.8749	15.2129	31.4733
chr10	107858724	107858998	275	107858867	17	9.75078	5.18748	6.57761
chr10	107925405	107925603	199	107925527	15	12.4692	7.22728	9.12384
chr10	107932588	107932798	211	107932679	15	11.9741	6.92372	8.65867
chr10	108300824	108301214	391	108300995	24	12.5141	5.31367	9.15852
chr10	108435659	108435964	306	108435823	34	33.9024	13.6657	29.5834
chr10	108446151	108446408	258	108446300	14	5.08172	3.18821	2.2801
chr10	108537587	108538017	431	108537826	50	35.6086	9.5823	31.2172
chr10	108597507	108597711	205	108597596	21	13.4354	6.34025	10.0387
chr10	109496230	109496429	200	109496336	17	11.7472	6.31043	8.43886
chr10	109920817	109921111	295	109920952	14	11.2434	6.71157	7.97561
chr10	110400414	110400606	193	110400533	10	7.15665	4.96875	4.15367
chr10	110705711	110706120	410	110705868	23	22.1075	10.7385	18.2798
chr10	110794594	110794858	265	110794735	24	16.4032	7.20483	12.8413
chr10	110855999	110856365	367	110856188	23	22.2785	10.8409	18.4409
chr10	110976081	110976335	255	110976217	16	12.8448	7.20777	9.47483
chr10	111100057	111100332	276	111100221	15	12.4692	7.22728	9.12384
chr10	111107473	111107719	247	111107581	21	7.83079	3.70384	4.79033
chr10	111108846	111109063	218	111108963	15	7.96471	4.56801	4.91482
chr10	111121394	111121675	282	111121538	15	8.04292	4.61109	4.98578
chr10	111138666	111138989	324	111138786	13	7.93982	4.90811	4.89219
chr10	111226493	111226847	355	111226673	26	18.4674	7.78122	14.8022
chr10	111299683	111299929	247	111299760	18	10.64	5.47567	7.40608
chr10	111449796	111450018	223	111449923	15	11.9741	6.92372	8.65867
chr10	111503145	111503391	247	111503298	19	9.86669	4.89312	6.68041
chr10	111506453	111506645	193	111506563	22	8.50356	3.87219	5.40964
chr10	111507490	111507682	193	111507574	23	8.22165	3.66006	5.14105
chr10	111925527	111925769	243	111925658	18	10.64	5.47567	7.40608
chr10	111957764	111958042	279	111957896	21	13.7401	6.50224	10.3196
chr10	112060055	112060278	224	112060198	16	8.88466	4.89928	5.76498
chr10	112105788	112106049	262	112105914	26	16.1084	6.60572	12.5604
chr10	112138650	112138918	269	112138759	16	13.6173	7.67898	10.2008
chr10	112160209	112160437	229	112160354	18	7.79951	4.03839	4.76062
chr10	112801668	112801862	195	112801760	12	9.18823	5.87216	6.04006
chr10	113238984	113239243	260	113239075	10	6.82746	4.76006	3.86362
chr10	115051635	115051920	286	115051780	28	29.0152	13.0994	24.8804
chr10	115097177	115097531	355	115097346	24	23.4147	11.1859	19.5295
chr10	115184755	115185096	342	115184929	32	25.0203	9.51038	21.062
chr10	115323342	115323595	254	115323443	15	9.79153	5.60927	6.6125
chr10	115617479	115617789	311	115617633	19	17.2043	9.03409	13.6014
chr10	115780561	115780753	193	115780610	11	6.36598	4.3048	3.43211
chr10	116208068	116208318	251	116208209	14	8.85189	5.25869	5.73903
chr10	116330478	116330765	288	116330607	30	26.3937	10.868	22.3706
chr10	116444520	116444712	193	116444617	19	8.5363	4.25094	5.43863
chr10	116463792	116464131	340	116464003	18	12.7605	6.66101	9.39208
chr10	116653776	116653978	203	116653864	14	10.3668	6.17266	7.14549
chr10	116745596	116745891	296	116745700	10	6.52968	4.57146	3.58237
chr10	116788956	116789494	539	116789316	25	23.1638	10.6993	19.2895
chr10	116805533	116805814	282	116805776	9	5.93393	4.34976	3.04968
chr10	116848739	116849082	344	116848886	31	20.0765	7.37867	16.3391
chr10	116893866	116894067	202	116893886	11	7.5447	5.03694	4.51779
chr10	116943064	116943367	304	116943203	31	21.0516	7.829	17.2677
chr10	117139728	117140022	295	117139891	10	7.15665	4.96875	4.15367
chr10	117209644	117209897	254	117209771	27	19.5233	8.06941	15.8163
chr10	117402449	117402641	193	117402579	14	8.3387	4.95715	5.25029
chr10	117435456	117435692	237	117435559	26	9.26489	3.7632	6.11334
chr10	117455600	117455834	235	117455696	23	13.3265	5.87175	9.93873
chr10	117677012	117677304	293	117677168	24	18.9784	8.60065	15.2964
chr10	117682597	117682813	217	117682692	14	8.94322	5.31286	5.82092
chr10	117731343	117731586	244	117731434	19	11.5512	5.76386	8.25904
chr10	117796297	117796532	236	117796388	16	9.01714	4.97192	5.89405
chr10	117838924	117839266	343	117839055	15	11.9741	6.92372	8.65867
chr10	117852825	117853145	321	117852957	25	17.4271	7.49302	13.8135
chr10	118009066	118009416	351	118009351	10	6.45878	4.52662	3.51285
chr10	118035110	118035394	285	118035242	31	27.632	11.2185	23.5598
chr10	118155154	118155395	242	118155259	19	13.7959	7.01159	10.3696
chr10	118370475	118370821	347	118370658	23	22.1075	10.7385	18.2798
chr10	118507645	118507930	286	118507797	22	20.818	10.2911	17.0471
chr10	118546073	118546290	218	118546140	13	10.2529	6.32387	7.03693
chr10	118592704	118593005	302	118592866	15	9.79153	5.60927	6.6125
chr10	118641907	118642162	256	118642036	9	5.56755	4.11511	2.70593
chr10	119080670	119080862	193	119080765	17	8.25835	4.40381	5.17204
chr10	119168802	119169147	346	119168978	28	12.8967	4.88233	9.52505
chr10	119276614	119277074	461	119276928	10	7.0672	4.91205	4.08885
chr10	119646549	119646811	263	119646663	19	15.2234	7.84547	11.724
chr10	119803697	119803981	285	119803808	18	12.0929	6.27906	8.77336
chr10	119817556	119817852	297	119817802	12	8.34928	5.34964	5.25952
chr10	119932896	119933119	224	119933015	20	11.3063	5.44022	8.03632
chr10	120024519	120024790	272	120024640	13	10.2529	6.32387	7.03693
chr10	120125208	120125442	235	120125303	16	10.9495	6.07251	7.69517
chr10	120257401	120257635	235	120257467	19	13.7959	7.01159	10.3696
chr10	120319639	120320013	375	120319822	32	16.1238	5.55575	12.5744
chr10	120587312	120587561	250	120587414	12	9.18823	5.87216	6.04006
chr10	120667035	120667331	297	120667171	28	16.0042	6.16386	12.4632
chr10	120701820	120702178	359	120702003	40	39.332	14.3738	34.8005
chr10	120861262	120861454	193	120861342	10	5.38875	3.85637	2.53645
chr10	120864506	120864780	275	120864623	19	17.2043	9.03409	13.6014
chr10	121045393	121045593	201	121045420	9	5.20938	3.8864	2.4
chr10	121256479	121256726	248	121256652	27	15.1085	5.95132	11.6201
chr10	121516238	121516592	355	121516384	22	14.4066	6.62844	10.9534
chr10	121767386	121767640	255	121767462	16	10.7571	5.95985	7.51128
chr10	121770971	121771305	335	121771101	27	22.7633	9.81622	18.9067
chr10	121868292	121868632	341	121868458	13	10.2529	6.32387	7.03693
chr10	122040426	122040685	260	122040595	24	19.2696	8.76449	15.5736
chr10	122047753	122047997	245	122047833	30	9.23574	3.43408	6.08588
chr10	122051879	122052083	205	122051968	19	11.5512	5.76386	8.25904
chr10	122105485	122105825	341	122105637	32	28.492	11.3529	24.387
chr10	122529380	122529572	193	122529482	11	8.15533	5.42046	5.07624
chr10	122553101	122553519	419	122553294	47	57.5705	21.6818	52.3794
chr10	122797941	122798329	389	122798040	24	12.5141	5.31367	9.15852
chr10	122804029	122804308	280	122804183	29	24.1474	9.9535	20.2285
chr10	123091751	123092115	365	123091936	61	72.428	23.2348	66.71
chr10	123263801	123264150	350	123263983	52	56.1502	18.5374	51.0093
chr10	123347764	123348247	484	123348092	10	5.38875	3.85637	2.53645
chr10	123782875	123783223	349	123783060	9	6.19508	4.51705	3.27366
chr10	124942284	124942508	225	124942382	13	10.2529	6.32387	7.03693
chr10	125538368	125538582	215	125538512	10	7.08261	4.92182	4.09691
chr10	125725334	125725549	216	125725450	15	6.74212	3.9145	3.78329
chr10	125764405	125764731	327	125764577	23	15.3961	6.91664	11.8868
chr10	125785011	125785203	193	125785042	14	8.85189	5.25869	5.73903
chr10	125788316	125788629	314	125788454	23	21.9771	10.6605	18.159
chr10	126330562	126330893	332	126330712	35	20.5082	6.76397	16.7538
chr10	126472159	126472351	193	126472270	12	7.05717	4.55753	4.07903
chr10	126628017	126628323	307	126628174	11	8.15533	5.42046	5.07624
chr10	126663505	126663816	312	126663666	28	18.0423	7.09503	14.4054
chr10	126679260	126679528	269	126679418	16	8.88466	4.89928	5.76498
chr10	126764793	126765118	326	126764945	13	10.2529	6.32387	7.03693
chr10	126833067	126833324	258	126833217	22	17.0242	8.06333	13.4396
chr10	126869678	126869923	246	126869850	20	15.7304	7.86984	12.2135
chr10	126919176	126919540	365	126919320	41	31.8935	10.2756	27.649
chr10	126990357	126990637	281	126990495	25	15.8079	6.6737	12.2898
chr10	127030799	127031015	217	127030860	21	10.6329	4.93716	7.40404
chr10	127110210	127110437	228	127110287	13	9.57803	5.90597	6.41564
chr10	127186524	127186716	193	127186579	14	6.40616	3.87391	3.46835
chr10	127391875	127392067	193	127392001	12	9.09934	5.81669	5.96383
chr10	127509106	127509310	205	127509136	17	5.33664	3.03041	2.49246
chr10	127512907	127513149	243	127513041	25	9.55364	3.96507	6.39189
chr10	127555715	127556098	384	127555961	43	22.2552	6.13263	18.4225
chr10	127569478	127569828	351	127569624	38	32.0401	11.2395	27.7865
chr10	127576411	127576684	274	127576568	28	12.8967	4.88233	9.52505
chr10	127641785	127642218	434	127641974	70	65.1705	15.9336	59.7005
chr10	127734509	127734729	221	127734586	19	14.1319	7.20547	10.6974
chr10	127744711	127744957	247	127744810	16	9.20955	5.07812	6.05995
chr10	127872576	127872873	298	127872702	22	12.4334	5.62709	9.09761
chr10	127910753	127910951	199	127910822	16	8.88466	4.89928	5.76498
chr10	127937397	127937771	375	127937552	18	15.8995	8.52983	12.3748
chr10	127945414	127945766	353	127945575	36	23.6588	7.86424	19.7611
chr10	128008318	128008621	304	128008490	18	12.7605	6.66101	9.39208
chr10	128185972	128186307	336	128186133	41	40.688	14.7243	36.1084
chr10	128188513	128188981	469	128188656	12	8.06257	5.17209	5.00493
chr10	128455361	128455565	205	128455468	15	7.18151	4.14493	4.17598
chr10	128536311	128536589	279	128536440	13	6.43844	4.0347	3.49439
chr10	128612625	128612975	351	128612808	22	20.9815	10.3892	17.2025
chr10	128730942	128731256	315	128731118	25	17.4271	7.49302	13.8135
chr10	128895548	128895751	204	128895723	13	6.43844	4.0347	3.49439
chr10	128977518	128977810	293	128977674	26	14.2279	5.73877	10.7881
chr10	129026103	129026393	291	129026208	19	13.7959	7.01159	10.3696
chr10	129549489	129549701	213	129549622	13	10.2529	6.32387	7.03693
chr10	129973040	129973365	326	129973213	37	24.671	8.07679	20.7346
chr10	129981907	129982293	387	129982076	33	30.1479	11.9197	25.9735
chr10	130092932	130093146	215	130093021	13	10.2529	6.32387	7.03693
chr10	130228275	130228592	318	130228445	23	22.2785	10.8409	18.4409
chr10	130229628	130229894	267	130229719	25	24.7388	11.6334	20.7974
chr10	130313571	130313847	277	130313717	21	19.7029	9.9375	15.9794
chr10	130363873	130364086	214	130363994	14	11.3472	6.77557	8.06731
chr10	130419826	130420516	691	130420129	15	9.79153	5.60927	6.6125
chr10	130594755	130595009	255	130594883	202	28.2243	2.42413	24.1333
chr11	3123194	3123485	292	3123352	59	31.1245	6.66046	26.9095
chr11	3185767	3186250	484	3185953	138	43.8166	4.23535	39.1117
chr11	3193043	3193240	198	3193150	195	13.6959	1.79721	10.2765
chr11	3314128	3314398	271	3314275	29	19.0314	7.33969	15.3438
chr11	3347138	3347473	336	3347307	48	23.3125	5.82662	19.4339
chr11	3387071	3387448	378	3387276	53	18.6087	4.24128	14.941
chr11	3409096	3409476	381	3409276	86	59.8311	10.3452	54.5665
chr11	3472604	3472852	249	3472720	34	21.6693	7.43915	17.8616
chr11	3474799	3475153	355	3474958	37	33.8317	12.5089	29.5138
chr11	3514393	3514861	469	3514637	58	44.6568	11.1527	39.9277
chr11	3535333	3535754	422	3535495	75	50.9496	9.75256	45.9987
chr11	3786619	3786943	325	3786780	37	24.671	8.07679	20.7346
chr11	3805399	3805675	277	3805535	30	20.9686	8.0308	17.1954
chr11	3879892	3880122	231	3880023	22	9.58274	4.32143	6.41851
chr11	3914577	3914875	299	3914705	47	27.7019	7.32013	23.6236
chr11	4001681	4001918	238	4001819	31	18.777	6.8015	15.1003
chr11	4006539	4006869	331	4006687	25	17.4271	7.49302	13.8135
chr11	4080257	4080559	303	4080444	29	11.2911	4.18134	8.02164
chr11	4083422	4083693	272	4083530	33	15.4837	5.18509	11.9726
chr11	4123935	4124227	293	4124077	29	17.7162	6.7325	14.098
chr11	4220480	4220866	387	4220684	52	25.1056	5.87117	21.1453
chr11	4258546	4259212	667	4259003	96	77.9466	13.5197	72.0341
chr11	4421932	4422197	266	4422100	20	17.0378	8.64173	13.4516
chr11	4451164	4451452	289	4451311	34	16.2852	5.33759	12.7303
chr11	4559997	4560507	511	4560316	17	9.66125	5.13901	6.494
chr11	4754096	4754374	279	4754250	36	23.8886	7.96268	19.9875
chr11	4821499	4821860	362	4821669	49	48.254	15.6021	43.393
chr11	4836774	4837077	304	4836966	13	6.43844	4.0347	3.49439
chr11	4843477	4843852	376	4843661	46	28.9067	7.91274	24.7781
chr11	4865890	4866216	327	4866051	49	31.8988	8.41781	27.6526
chr11	4916254	4916446	193	4916295	18	6.77938	3.56988	3.81829
chr11	4979633	4979931	299	4979764	19	9.56114	4.74197	6.39911
chr11	5114964	5115293	330	5115152	63	38.7567	8.21333	34.2547
chr11	5146897	5147118	222	5146995	20	6.35533	3.20256	3.42237
chr11	5181846	5182234	389	5182065	67	55.0148	12.7764	49.9121
chr11	5290724	5291038	315	5290912	35	20.5082	6.76397	16.7538
chr11	5464304	5464689	386	5464357	15	7.6897	4.4177	4.65853
chr11	5469162	5469354	193	5469227	16	9.44271	5.20789	6.2837
chr11	5470827	5471457	631	5471037	24	8.87932	3.81257	5.7646
chr11	5485326	5485555	230	5485455	24	11.0965	4.6972	7.83673
chr11	5496897	5497224	328	5497047	22	6.0841	2.95167	3.19147
chr11	5522049	5522297	249	5522172	25	10.6275	4.37726	7.39885
chr11	5629181	5629395	215	5629322	23	7.37802	3.34507	4.36296
chr11	5650430	5650693	264	5650579	34	24.6767	8.79549	20.7399
chr11	5691738	5692105	368	5691960	35	23.6403	8.07899	19.7461
chr11	5879979	5880326	348	5880141	35	20.5082	6.76397	16.7538
chr11	5912686	5912976	291	5912850	33	20.6926	7.2266	16.927
chr11	5953115	5953368	254	5953246	15	7.08593	4.09437	4.09834
chr11	5991026	5991316	291	5991144	35	19.8662	6.51165	16.138
chr11	5995953	5996466	514	5996140	56	45.0989	11.8417	40.3487
chr11	6187801	6188164	364	6187985	42	23.1072	6.55761	19.2395
chr11	6436474	6436812	339	6436655	43	16.8699	4.56212	13.2975
chr11	6648777	6649961	1185	6649659	18	8.51244	4.38108	5.41767
chr11	6654956	6655313	358	6655125	64	62.3618	16.787	56.9953
chr11	6662282	6662549	268	6662375	13	5.12929	3.31938	2.32528
chr11	6677678	6677870	193	6677712	18	8.66195	4.45453	5.56147
chr11	6768817	6769251	435	6769030	84	88.1597	20.7958	81.8311
chr11	6884629	6884839	211	6884650	20	4.48659	2.49712	1.73435
chr11	7140483	7140815	333	7140630	28	14.3207	5.44876	10.8732
chr11	7161653	7161936	284	7161764	24	12.2453	5.19371	8.92163
chr11	7210522	7210744	223	7210607	27	10.9499	4.27007	7.69517
chr11	7214783	7215102	320	7214952	31	24.613	9.59296	20.6804
chr11	7215734	7216018	285	7215891	31	25.9349	10.2915	21.9438
chr11	7221931	7222123	193	7221956	12	9.18823	5.87216	6.04006
chr11	7446100	7446315	216	7446185	12	9.03158	5.77442	5.90758
chr11	7562065	7562257	193	7562118	11	8.15533	5.42046	5.07624
chr11	8137432	8137642	211	8137569	11	8.07387	5.36925	5.0104
chr11	8245598	8245872	275	8245726	11	8.10252	5.38726	5.03859
chr11	8302801	8303151	351	8302979	45	38.7613	12.2963	34.2563
chr11	8405543	8405873	331	8405717	46	24.8757	6.55076	20.9302
chr11	8424159	8424695	537	8424463	76	70.9545	16.3661	65.2907
chr11	8534959	8535303	345	8535119	35	25.2484	8.80762	21.2767
chr11	8635726	8636029	304	8635911	15	6.74212	3.9145	3.78329
chr11	8754436	8754892	457	8754645	15	9.2398	5.28763	6.089
chr11	8844534	8844761	228	8844679	12	5.67908	3.74651	2.80948
chr11	8859813	8860224	412	8860062	32	16.1238	5.55575	12.5744
chr11	8860868	8861169	302	8861032	26	16.1084	6.60572	12.5604
chr11	8881595	8881830	236	8881715	26	21.2665	9.2887	17.4778
chr11	8955694	8956081	388	8955899	71	64.422	15.3034	58.9795
chr11	8956958	8957377	420	8957193	46	34.2547	9.98971	29.9161
chr11	8983332	8983593	262	8983467	22	12.0744	5.45327	8.75588
chr11	9126777	9127019	243	9126879	16	11.7487	6.54624	8.44017
chr11	9135669	9135923	255	9135775	27	12.1251	4.71397	8.80406
chr11	9136464	9136847	384	9136638	60	55.1593	14.924	50.0508
chr11	9317339	9317652	314	9317520	27	26.7415	12.1165	22.708
chr11	9347809	9348001	193	9347869	14	7.22698	4.3229	4.21537
chr11	9481563	9481893	331	9481734	35	22.6581	7.65169	18.8084
chr11	10205308	10205614	307	10205474	25	17.4271	7.49302	13.8135
chr11	10850097	10850357	261	10850213	18	12.7605	6.66101	9.39208
chr11	11131698	11132010	313	11131848	34	29.3185	11.1284	25.1779
chr11	11461573	11461805	233	11461709	20	9.29383	4.46349	6.13939
chr11	11500007	11500223	217	11500129	13	10.2529	6.32387	7.03693
chr11	11557186	11557510	325	11557337	25	9.55364	3.96507	6.39189
chr11	11742758	11743037	280	11742861	25	24.8042	11.6724	20.8621
chr11	11788458	11788907	450	11788547	24	8.87932	3.81257	5.7646
chr11	11812030	11812241	212	11812134	27	13.4916	5.26087	10.0918
chr11	11820262	11820614	353	11820440	68	60.5736	14.6657	55.2783
chr11	11844297	11844620	324	11844438	27	9.92552	3.90258	6.73563
chr11	11973247	11973808	562	11973531	94	95.5729	20.192	89.0185
chr11	11974902	11975325	424	11975085	51	36.6897	9.77018	32.2559
chr11	12025690	12025969	280	12025912	49	12.2298	3.16068	8.90646
chr11	12373325	12373811	487	12373588	68	56.2184	12.9643	51.0749
chr11	12516412	12516679	268	12516542	22	6.0841	2.95167	3.19147
chr11	12532362	12532791	430	12532535	47	38.1	11.3807	33.6166
chr11	12540488	12540856	369	12540670	34	19.586	6.57609	15.8716
chr11	12543202	12543405	204	12543328	13	10.1566	6.26413	6.9542
chr11	12559280	12559571	292	12559401	24	19.2696	8.76449	15.5736
chr11	12579263	12579578	316	12579398	37	27.3646	9.27172	23.31
chr11	12811230	12811592	363	12811403	31	13.9185	4.88009	10.4894
chr11	13005191	13005924	734	13005262	13	10.1566	6.26413	6.9542
chr11	13333264	13333526	263	13333371	17	14.79	8.13069	11.314
chr11	16403638	16403957	320	16403802	24	16.4032	7.20483	12.8413
chr11	16412500	16412996	497	16412804	41	45.2291	17.2835	40.4777
chr11	16413321	16413516	196	16413406	11	8.15533	5.42046	5.07624
chr11	16524956	16525271	316	16525140	22	20.818	10.2911	17.0471
chr11	16532974	16533264	291	16533139	16	13.6173	7.67898	10.2008
chr11	16558483	16558760	278	16558665	13	5.32862	3.42519	2.48559
chr11	16725888	16726080	193	16725958	11	8.15533	5.42046	5.07624
chr11	16871189	16871422	234	16871261	22	14.2887	6.56651	10.8433
chr11	16948843	16949136	294	16948987	20	14.611	7.22454	11.1525
chr11	17083001	17083298	298	17083133	23	22.1075	10.7385	18.2798
chr11	17279933	17280275	343	17280109	30	30.4743	13.2103	26.2855
chr11	17459985	17460306	322	17460135	30	31.8165	14.0028	27.5778
chr11	17464933	17465196	264	17465079	41	24.1044	7.07096	20.1867
chr11	17685772	17686018	247	17685929	18	15.8525	8.50132	12.3292
chr11	17852443	17852696	254	17852593	20	17.0378	8.64173	13.4516
chr11	17883117	17883354	238	17883213	11	8.15533	5.42046	5.07624
chr11	18011079	18011369	291	18011229	34	32.9376	13.1164	28.6564
chr11	18151820	18152105	286	18151956	20	7.17685	3.53548	4.17177
chr11	18399700	18399922	223	18399733	10	5.38875	3.85637	2.53645
chr11	18821433	18821754	322	18821601	19	17.2043	9.03409	13.6014
chr11	19024468	19024810	343	19024635	34	31.1895	12.1405	26.9736
chr11	19428540	19428732	193	19428582	9	4.60817	3.50579	1.8423
chr11	19608105	19608297	193	19608167	11	6.07687	4.12831	3.18466
chr11	19615127	19615319	193	19615222	14	11.1074	6.6277	7.84738
chr11	19761013	19761403	391	19761279	44	39.456	12.9687	34.9168
chr11	19830687	19831043	357	19830877	43	32.1936	9.87433	27.9338
chr11	19912752	19913021	270	19912867	20	12.4833	6.05206	9.13305
chr11	20031500	20032192	693	20031727	54	34.5045	8.38765	30.1546
chr11	20132962	20133317	356	20133127	41	20.5563	5.85387	16.8006
chr11	20190329	20190531	203	20190506	12	5.67908	3.74651	2.80948
chr11	20214891	20215151	261	20214952	16	7.48811	4.15916	4.46245
chr11	20400873	20401262	390	20401077	63	57.9963	15.1743	52.7942
chr11	20445928	20446285	358	20446095	45	22.3503	5.90333	18.5111
chr11	20455016	20455422	407	20455204	73	51.6582	10.314	46.6726
chr11	20671857	20672071	215	20672020	21	12.5525	5.88084	9.19497
chr11	20691056	20691375	320	20691196	32	19.7284	7.01405	16.0015
chr11	20794250	20794996	747	20794812	51	24.2845	5.7604	20.3591
chr11	20913939	20914351	413	20914110	36	19.5566	6.22918	15.8444
chr11	20916134	20916335	202	20916238	21	11.5585	5.38244	8.26259
chr11	21178374	21178707	334	21178514	28	16.0042	6.16386	12.4632
chr11	21322398	21322590	193	21322521	14	11.2434	6.71157	7.97561
chr11	21468505	21468734	230	21468614	13	6.43844	4.0347	3.49439
chr11	21950228	21950421	194	21950325	15	8.04292	4.61109	4.98578
chr11	21974192	21974414	223	21974253	13	10.2529	6.32387	7.03693
chr11	22315843	22316177	335	22315998	37	14.7932	4.5186	11.317
chr11	22617510	22618003	494	22617736	104	65.3355	9.13278	59.8598
chr11	22631550	22631996	447	22631708	34	28.5469	10.7221	24.4361
chr11	22677417	22677703	287	22677557	25	10.6275	4.37726	7.39885
chr11	22777590	22777941	352	22777782	36	19.5566	6.22918	15.8444
chr11	22841807	22842066	260	22841964	21	14.4579	6.89056	11.0037
chr11	22956853	22957228	376	22957043	97	58.42	8.52392	53.2059
chr11	22957992	22958249	258	22958124	21	13.4354	6.34025	10.0387
chr11	22987339	22987711	373	22987536	37	33.6499	12.4115	29.3352
chr11	23013563	23013995	433	23013805	80	76.2818	17.2163	70.43
chr11	23149908	23150155	248	23150031	21	8.85269	4.13354	5.73903
chr11	23557082	23557328	247	23557204	30	9.23574	3.43408	6.08588
chr11	23565798	23566138	341	23565968	40	27.7738	8.71443	23.691
chr11	23679270	23679498	229	23679361	19	11.4503	5.71001	8.1663
chr11	23855503	23855745	243	23855631	25	13.0816	5.40146	9.70503
chr11	23979473	23979665	193	23979530	20	12.4833	6.05206	9.13305
chr11	24049241	24049623	383	24049432	80	59.3708	11.2896	54.1162
chr11	24052963	24053321	359	24053019	16	6.39234	3.6133	3.45471
chr11	24080995	24081215	221	24081125	22	10.6236	4.77821	7.39612
chr11	24247328	24247532	205	24247411	16	11.4545	6.37083	8.16953
chr11	24414924	24415130	207	24415053	16	13.4986	7.60644	10.0944
chr11	24690044	24690271	228	24690158	16	11.953	6.66865	8.639
chr11	25148174	25148461	288	25148318	19	17.0632	8.94876	13.4731
chr11	25301248	25301478	231	25301320	21	15.9287	7.71275	12.3988
chr11	25379641	25379878	238	25379760	13	10.2529	6.32387	7.03693
chr11	25650368	25650600	233	25650470	14	11.3472	6.77557	8.06731
chr11	25862780	25863112	333	25862964	38	25.6945	8.28933	21.7111
chr11	25997153	25997345	193	25997267	13	6.43844	4.0347	3.49439
chr11	26011147	26011380	234	26011236	11	8.15533	5.42046	5.07624
chr11	26074042	26074248	207	26074083	19	6.54257	3.36712	3.59413
chr11	26167184	26167376	193	26167302	10	5.27197	3.78428	2.43677
chr11	26200967	26201256	290	26201129	27	9.92552	3.90258	6.73563
chr11	26275192	26275431	240	26275318	20	16.3571	8.23775	12.8008
chr11	26387181	26387452	272	26387339	25	11.8789	4.88509	8.56657
chr11	26490239	26490534	296	26490369	20	14.8523	7.36217	11.3698
chr11	26513797	26514042	246	26513864	14	8.85189	5.25869	5.73903
chr11	26526883	26527178	296	26527018	21	13.4354	6.34025	10.0387
chr11	26536554	26536746	193	26536648	9	6.19508	4.51705	3.27366
chr11	26785243	26785448	206	26785293	12	9.18823	5.87216	6.04006
chr11	26961557	26961933	377	26961749	45	36.5309	11.2542	32.1049
chr11	26996691	26997036	346	26996865	17	14.6639	8.05388	11.1993
chr11	27219984	27220302	319	27220151	19	17.0339	8.93099	13.4487
chr11	27264345	27264537	193	27264416	10	7.08261	4.92182	4.09691
chr11	27753623	27754047	425	27753855	65	45.951	10.0652	41.1742
chr11	28020802	28021153	352	28020973	33	36.1206	15.358	31.7102
chr11	28382667	28382991	325	28382830	25	15.1647	6.36106	11.6676
chr11	28584050	28584595	546	28584332	84	60.643	10.9083	55.3466
chr11	28808677	28809018	342	28808845	15	9.79153	5.60927	6.6125
chr11	29238082	29238274	193	29238197	11	8.15533	5.42046	5.07624
chr11	29267887	29268245	359	29268066	41	31.8935	10.2756	27.649
chr11	29579722	29580066	345	29579889	16	13.6173	7.67898	10.2008
chr11	29861934	29862273	340	29862189	11	8.15533	5.42046	5.07624
chr11	29885160	29885480	321	29885330	36	29.6532	10.6631	25.4955
chr11	30057324	30057631	308	30057411	34	14.943	4.87823	11.4589
chr11	30091992	30092273	282	30092123	24	19.2696	8.76449	15.5736
chr11	30222611	30222917	307	30222794	25	20.1143	8.94467	16.3753
chr11	30237992	30238345	354	30238160	43	28.2865	8.26708	24.1918
chr11	30657139	30657438	300	30657276	21	19.5469	9.84363	15.836
chr11	30676101	30676457	357	30676273	32	34.4346	14.7654	30.0908
chr11	30799492	30799813	322	30799644	21	19.7029	9.9375	15.9794
chr11	30885586	30885778	193	30885658	27	9.89106	3.89053	6.70444
chr11	31248531	31248831	301	31248673	16	13.4986	7.60644	10.0944
chr11	31373484	31373803	320	31373642	50	30.5673	7.77764	26.376
chr11	31615172	31615409	238	31615299	24	14.9727	6.47645	11.4882
chr11	31637948	31638348	401	31638157	57	40.2435	9.76466	35.6798
chr11	31675556	31675752	197	31675591	14	5.08172	3.18821	2.2801
chr11	31942295	31942576	282	31942446	20	9.29383	4.46349	6.13939
chr11	31949454	31949660	207	31949509	26	16.0709	6.5878	12.5271
[truncated: 13,332 more rows]

## Sheet: GKO-RAD21
chr	start	end	length	abs_summit	pileup	-log10(p value)	fold_enrichment	-log10(q value)
[truncated: 13,209 more rows]
