# Supplementary material for: Genomic locus of lncRNA-Gm26793 forms an inter-chromosomal interaction with Cubn to ensure proper stem cell differentiation in vitro and in vivo
Source: Cell Discov. 2025 Jun 3;11:53. doi: 10.1038/s41421-025-00805-0 (PMC12134126; doi:10.1038/s41421-025-00805-0)
Supplement: Supplementary file 14 — Supplementary Table 13 [file 41421_2025_805_MOESM14_ESM.xlsx]

## Sheet: qPCR
qPCR-Primers
Genes	Primer-F (5'-3')	Primer-R (5'-3')
Gapdh	TGTGATGGGTGTGAACCACGAGAA	CTGTGGTCATGAGCCCTTCCACAA
Gm26793	ATGAGGAACACGCCACTTT	GAGCCTTCGGTGATGTCTTT
Fgf15	GTGTTTCACCGCTCCTTCTT	GTCTACATCCTCCACCATCCT
Cubn	CACTTTAGGTTGTGGTGGAACA	TTGCTGTCAAAGCTAATCTCCC
Gata6	TTGCTCCGGTAACAGCAGTG	GTGGTCGCTTGTGTAGAAGG
Gata4	CACCCCAATCTCGATATGTTTGA	GCACAGGTAGTGTCCCGTC
Sox17	CGAGCCAAAGCGGAGTCTC	TGCCAAGGTCAACGCCTTC
Foxa2	TCCGACTGGAGCAGCTACTAC	GCGCCCACATAGGATGACA
Sox7	ATGCTGGGAAAGTCATGGAAG	CGTGTTCTGGTCACGAGAGA
Dab2	CCCGAAAGCGCCATCAAAG	CAATACCGATTAGCTTGGCCTT
T	CTCGGATTCACATCGTGAGAG	AAGGCTTTAGCAAATGGGTTGTA
Mesp1	GCTCGGTCCCCGTTTAAGC	ACGATGGGTCCCACGATTCT
Eomes	CCTGGTGGTGTTTTGTTGTG	TTTAATAGCACCGGGCACTC
Gsc	CAGATGCTGCCCTACATGAAC	TCTGGGTACTTCGTCTCCTGG
Flk1	TTTGGCAAATACAACCCTTCAGA	GCTCCAGTATCATTTCCAACCA
Hand1	GCCTGCCCAAACGAAAAGG	AGGCGATGTAACTGGTAGCCA
Bmper	GCCTGGGATTACCTGCTGC	ACACATTATGCAAGGGTTGTCTG
Ano1	CCCGTGCCAGTCACCTTTTT	TCATCTGCTTCCGTTTCCAGT
Ccnd2	GAGTGGGAACTGGTAGTGTTG	CGCACAGAGCGATGAAGGT
Htra1	TAGCGACGCCAAGACCTACA	TGACGCAAACTGTTGGGATCT
Pmp22	CATCGCGGTGCTAGTGTTG	GATCAGTCGTGTGTCCATTGC
Mrgprf	CAACCAGAACAAGATGTGTCCT	GTAGCAATCTGCTCAATGGTCA
Klf12	CAGCGCCCTTGAGAACAGAAT	GTGGACGTTTGGAGACCCTTG
Cspg5	ATGAGGCCCTTGGGTCATCTA	ACTAGGCTTATCATGGACAGCA
Fgf18	CCTGCACTTGCCTGTGTTTAC	TGCTTCCGACTCACATCATCT
Sfi1	GAGGGAAGAATGGTGGGTCTC	ATGCTCAGCTATTCGGAACCT
Epha1	AGGAAGTCACTCTAATGGACACA	CCTCACTCCACCCAGTCTCT
Emp2	TGGTGATTCTTGCCTTCATCATT	TGATCTCGGTACAGTTTGTGCT
Rin3	CACCCTGCCGGTCCTATTC	CCTGGCCTAGACCTAGCTG
Basp1	GCGAGGCCAAAAAGACTGAG	CCGCGCTGCTAGGTTTAGAG
Dapk1	ATGACTGTGTTCAGGCAGGAA	CCGGTACTTTTCTCACGACATTT
Nbea	TTGTGGTCATACCATCTATCCCT	AATGAGTGGGCAAAACTCTGC
Flnb	GCTCATCTTGGGCCTGGTATG	CTGAATCCATCCCAGTAGCCT
Slc22a23	GCTGGAATCATCCTCACCTTG	CCATTAGCCATCGGAGAGACT
Spire1	TTGAGAGAGCTTTTACCAGCAG	ACCAGGACCTGACGGATGT
Slit3	TGCCCCACCAAGTGTACCT	GGCCAGCGAAGTCCATTTTG
Gli2	CAACGCCTACTCTCCCAGAC	GAGCCTTGATGTACTGTACCAC
Sptbn2	GCCCTGAGCATCCAGAATTA	GGGTGGACTCAATGACCTTAG
Pbx1	CAGCGGGTTCTTCCAGTTCTT	CGAGTCCGTCACTGTATCCTC
Bnc2	GCTGGCAAGGTACTGGACC	CCACGATGGATTTGGTTTCCC
Capn5	CACCGACGACTCCCTTTACTA	GAGCTGATGCCATCTACGAAG
Slc12a8	AGTGGCGGTGTCTACTCCAT	CCTGCAACACACTGTCCAAATAC
Usp28	GGGTCCGAGAAGGAAAGCC	CACGGAACGATCCGAAGGAAG
Fggy	GCAAAGATCCAGTGTTTGTACCA	GCTGAGCCTTCTTAATCAGATCC
Fut9	TCGCCCATTTCTAATCGTCTGC	AGACTCCATTGGACTGAAGACC
Prdm1	CTTCTCTTGGAAAAACGTGTGGG	TCATATCAGCGTCCTCCATGT
Oct4	AGTTGGCGTGGAGACTTTGC	CAGGGCTTTCATGTCCTGG
Nanog	TTGCTTACAAGGGTCTGCTACT	ACTGGTAGAAGAATCAGGGCT
Esrrb	GCACCTGGGCTCTAGTTGC	TACAGTCCTCGTAGCTCTTGC
Zfp42	CCCTCGACAGACTGACCCTAA	TCGGGGCTAATCTCACTTTCAT
Klf4	GTGCCCCGACTAACCGTTG	GTCGTTGAACTCCTCGGTCT
Tdgf1	GGGGATACAGAACAGTAAGTCGC	TTGCGTCCATAGAAGGAAGGA
Ctcf	GATCCTACCCTTCTCCAGATGAA	GTACCGTCACAGGAACAGGT
Rad21	ATGTTCTACGCACATTTTGTCCT	TGCACTCAAATACATGGGCTTT

## Sheet: ChIP-PCR
ChIP-PCR-Primers
Genes	Primer-F (5'-3')	Primer-R (5'-3')
Gata6	ATCACCATCACCCGACCTA	CCTGTAAGCTGTGGAGCAC
Gata4	GACCCGGCAGCACCTC	GCTTTCCTTCCCCGAGAGTT
Sox17	TCTAGGTGGCTACTGCCTAA	GGGCACAGCTTCTAGTTACAT

## Sheet: in-situ-probe
in-situ-probe
Genes	Primer-F (5'-3')	Primer-R (5'-3')
Gm26793	GGTCCTGAAGGCCGTTACAA	TAATACGACTCACTATAGGGAGAGATAAGCGCTGAGCCAAAGC
T	AATTTTGGGGCCCACTGGAT	TAATACGACTCACTATAGGGAGAGAGAGCTGTTCCGATGAGCA
Mesp1	AGTCCTGGATCCTGAGTCCC	TAATACGACTCACTATAGGGAGACAGGTTTCTAGAAGAGCCAGCA

## Sheet: Genotyping
Genotyping-Primers
Products	Primer-F (5'-3')	Primer-R (5'-3')
GKO-Long	GCTTCAGCCCTAGTTTCGGT	GGGGTTCATCACACCTCTGG
GKO-Short	CCTTTAGCACGCTATCGCAG	GAGAGCCTTCGGTGATGTCT
GPKO-Long	AAGAGAAGCCCCCTGGATCT	AAGGAACTTCGAGGGCAAGG
GPKO-Short	CACTGAGACAGAGCCACCAG	GAGGCGAGATGGCTAGGTTC
ECKO-Long	CCACTCAGGTGTACATGCCA	GCTGTAGGATGCTCTCAGTCC
ECKO-Short	AACTGCTTCCCAACACGAAC	TCTGTTACGGCAGTAGCTTGAA
CKO-Long	CAACCCTGGCTTTCCTGACA	AGGGAGTCATCCACCTTCCA
CKO-Short	TATGAGCACCATCTAGTGGCA	AGGTGTTAGTGGAGGATCGGTA
CBS-KO-Long	GAGCCTGTGCTTTTCACACG	ATGGGCCCCGAGAAAACAG
CBS-KO-Short	CCACCTCTGAACAAGGTAGAAA	GGGGATATCCCCAAAACCTA
Left-arm	GCCCCAACCCAGTGACCCCG	CTCCGGTACGCAGCTGTCCCAAGTTTACCGTTCTCCCAGA
Right-arm	TTTCTCGGGGCCCATGCTGGCTTAACTGGGGCTAGAGAGA	CTATGTAGTGTGTCTCGACA
GKO-region	GGGACAGCTGCGTACCGGAG	CCAGCATGGGCCCCGAGAAA
KI-1	TCCTTTAGCACGCTATCGCAG	CCCCTAAACCAAGCCCTTCTG
KI-2	TGGAGTGATCAGAGGAAAGTCTG	CTTCAATTTTCTCCCGGGGAG
KI-3	GAGACCTCGTGAGAACGTGT	TGAGAGCCTTCGGTGATGTC
KI-4	CCAGAAGGGCTTGGTTTAGG	TGTCATCCCAGCACATGATAAG
