# Supplementary material for: Genomic locus of lncRNA-Gm26793 forms an inter-chromosomal interaction with Cubn to ensure proper stem cell differentiation in vitro and in vivo
Source: Cell Discov. 2025 Jun 3;11:53. doi: 10.1038/s41421-025-00805-0 (PMC12134126; doi:10.1038/s41421-025-00805-0)
Supplement: Supplementary file 15 — Supplementary Table 14 [file 41421_2025_805_MOESM15_ESM.xlsx]

## Sheet: sgRNA
sgRNA-sequences
Targets	UP (5'-3')	DOWN (5'-3')
GKO	GGGACAGCTGCGTACCGGAG	TGGATGCAGATCTAGTCCCC
GPKO	CTACATGGCTCAATAAGCAC	AAAGGGGCCGAAAGCTGAAT
ECKO	GTGCGCTCGAAGATTTATTG	CAGCTCGTCCCTGAGCGGTG
CKO	GTGACGGTAACGGTAACTAC	AAGTTACTTTCGAAACCCAG
CBS-KO	ATATCCCCAAAACCTAGGAG	AGCGATTTTTTGCAAGCAGG
Gm26793-KI	AAGTTTACCGTTCTCCCAGA

## Sheet: shRNA
shRNA-sequences
Genes	Seqences (5'-3')
Cubn-shRNA-1	ATCCGTGATTACGCGAGAAAT
Cubn-shRNA-2	TCCTTACTGGATGCACCATTT
Ano1-shRNA	CCAAATACTGAGAGGAAATTA
Htra1-shRNA	GCGTCATAAGTACAACTTTAT
Sfi1-shRNA	GTTACTTCAGTGCAGATATAT
Flnb-shRNA	GCCCAAATCAAGACTCTTAAT
Fgf15-shRNA-1	CCAGAAGGTATGAAGTCAAAT
Fgf15-shRNA-2	CGAACGAAATTTGTTGGAATT
Ctcf-shRNA-1	GCGAAAGCAGCATTCCTATAT
Ctcf-shRNA-2	TGGCATGCTACGATCAGTTTC
Rad21shRNA-1	CGTTGGAGCCCATTGATATAA
Rad21-shRNA-2	GCTTAGCGATTATTCTGATAT

## Sheet: 4C-primers
4C-primers
Name	Seqences (5'-3')
26793 Reading 4C F1	TACACGACGCTCTTCCGATCT GAAAGTGGCGTGTTCCTCAT
26793 Nonreading 4C R1	ACTGGAGTTCAGACGTGTGCTCTTCCGATCT AATGTCCGTGATAAATGTGG
26793 Reading 4C F2	TACACGACGCTCTTCCGATCT GATATCCCCAAAACCTAGGA
26793 Nonreading 4C R2	ACTGGAGTTCAGACGTGTGCTCTTCCGATCT GAAAGAGAAGGTGCCTGCT
26793 Reading 4C F3	TACACGACGCTCTTCCGATCT GACCCAACAGACTTTCCTCT
26793 Nonreading 4C R3	ACTGGAGTTCAGACGTGTGCTCTTCCGATCT GTCTCAGAGCACAGGAGTG
Viewpoint-2-F	aacacttgctccccaggcca
Viewpoint-2-R	ctctcctttagcacgctatc
Viewpoint-3-F	gcaatcccagtctgtgtcag
Viewpoint-3-R	ttcaagccccaacccagtga

## Sheet: DNA-imaging
crRNA-sequences
Types	Names	Sequences	Modification
tracrRNA	tracrRNA	GGAACCAUUCAAAACAGCAUAGCAAGUUUAAAUAAGGCUAGUCCGUUAUCAACUUGAAAAAGUGGCACCGAGUCGGUGCUUUUUUU	none
crRNA	Gm26793-1	GUGAUUCUCAAUCGACAGCGGUUUAAGAGCUAUGCUGUUUUG	cy5
crRNA	Gm26793-2	UAACGGCCUUCAGGACCCCGGUUUAAGAGCUAUGCUGUUUUG	cy5
crRNA	Gm26793-3	GCGUGCGACACGUUCUCACGGUUUAAGAGCUAUGCUGUUUUG	cy5
crRNA	Gm26793-4	ACUUGUGGAGUCCACGCGCGGUUUAAGAGCUAUGCUGUUUUG	cy5
crRNA	Gm26793-5	GGACGGCAAGAUAUACGGGCGUUUAAGAGCUAUGCUGUUUUG	cy5
crRNA	Gm26793-6	UCCACGCGGCGGGAUGCUCGGUUUAAGAGCUAUGCUGUUUUG	cy5
crRNA	Gm26793-7	UUCCUCCGAAUCCGGAGCGAGUUUAAGAGCUAUGCUGUUUUG	cy5
crRNA	Gm26793-8	GUCCCCCCAAAUUGGGCUGGGUUUAAGAGCUAUGCUGUUUUG	cy5
crRNA	Gm26793-9	GCAAUGUGGGAACGAAUCGCGUUUAAGAGCUAUGCUGUUUUG	cy5
crRNA	Gm26793-10	GGUGGAAGUAAAACCCGCCCGUUUAAGAGCUAUGCUGUUUUG	cy5
crRNA	Gm26793-11	CGUAUAUAAGGCCGCGUGCCGUUUAAGAGCUAUGCUGUUUUG	cy5
crRNA	Gm26793-12	AGAUUUGUUGGAAUUCCGCGGUUUAAGAGCUAUGCUGUUUUG	cy5
crRNA	Gm26793-13	CCUCUGGCAGUACCAGUGCGGUUUAAGAGCUAUGCUGUUUUG	cy5
crRNA	Gm26793-14	AUGCCCGGGUCACCUACCCGGUUUAAGAGCUAUGCUGUUUUG	cy5
crRNA	Gm26793-15	UCCCCCGCGCACAGACUCAAGUUUAAGAGCUAUGCUGUUUUG	cy5
crRNA	Cubn1-1	GUACUCCCACUCUUUACGAGGUUUAAGAGCUAUGCUGUUUUG	5'TAMRA
crRNA	Cubn1-2	UAUCGAGUUGUGAAUUCCCGGUUUAAGAGCUAUGCUGUUUUG	5'TAMRA
crRNA	Cubn1-3	CUGAGUCGACAGAUUCCCCGGUUUAAGAGCUAUGCUGUUUUG	5'TAMRA
crRNA	Cubn1-4	AAUCACUUCUGCGAGAUCGGGUUUAAGAGCUAUGCUGUUUUG	5'TAMRA
crRNA	Cubn1-5	UAUUUUAACUGAGCAUACGUGUUUAAGAGCUAUGCUGUUUUG	5'TAMRA
crRNA	Cubn1-6	GACAAACGGCCAAGAUUAAGGUUUAAGAGCUAUGCUGUUUUG	5'TAMRA
crRNA	Cubn1-7	UGGAUUAAGACUAUGACUCGGUUUAAGAGCUAUGCUGUUUUG	5'TAMRA
crRNA	Cubn1-8	AAAGCUCGUGAUUCCUCUUGGUUUAAGAGCUAUGCUGUUUUG	5'TAMRA
crRNA	Cubn1-9	UGUCAGCUAUCCCACGUACUGUUUAAGAGCUAUGCUGUUUUG	5'TAMRA
crRNA	Cubn1-10	GGAAAGGGGUAGCGUGAAUCGUUUAAGAGCUAUGCUGUUUUG	5'TAMRA
crRNA	Cubn1-11	GCUCGUCAGGGAGUUAAGCUGUUUAAGAGCUAUGCUGUUUUG	5'TAMRA
crRNA	Cubn1-12	UGUUAGCAUUACAAAGUAGCGUUUAAGAGCUAUGCUGUUUUG	5'TAMRA
crRNA	Cubn1-13	GUUCUUCGGAUGGAAUACCCGUUUAAGAGCUAUGCUGUUUUG	5'TAMRA
crRNA	Cubn1-14	CUAGUGCAUUUCUAGCAGGGGUUUAAGAGCUAUGCUGUUUUG	5'TAMRA
crRNA	Cubn1-15	AUGCACAGUGGACUUUCAAGGUUUAAGAGCUAUGCUGUUUUG	5'TAMRA
