# Supplementary material for: Genomic locus of lncRNA-Gm26793 forms an inter-chromosomal interaction with Cubn to ensure proper stem cell differentiation in vitro and in vivo
Source: Cell Discov. 2025 Jun 3;11:53. doi: 10.1038/s41421-025-00805-0 (PMC12134126; doi:10.1038/s41421-025-00805-0)
Supplement: Supplementary file 16 — Supplementary Table 15 [file 41421_2025_805_MOESM16_ESM.xlsx]

## Sheet: Table SX
Supplementary table 14: Primers using for Tn5-FISH
named	sequence	fluorescent modification
fluo565_Probe-FW	TCGTCGGCAGCGTCAGATGTGTATAAGAGACAG	5' TAMRA or Atto565
fluo565_Probe-RV	GTCTCGTGGGCTCGGAGATGTGTATAAGAGACAG	5' TAMRA or Atto565
fluo488_Probe-FW	CAGCGTCAGATGTGTATAAGAGACAG	5' 6-FAM or Atto488
fluo488_Probe-RV	GTCTCGTGGGCTCGGAGATGTGTATAAGAGACAG	5' 6-FAM or Atto488
fluo647_Probe-FW	TCGTCGGCAGCGTCAGATGTGTATAAGAGACAG	5' Cy5 or Atto647N
fluo647_Probe-RV	GGCTCGGAGATGTGTATAAGAGACAG	5' Cy5 or Atto647N
Tn5 Amplification Primers FW	TCGTCGGCAGCGTCAGATGTGTATAAGAGACAG
Tn5 Amplification Primers RV	GTCTCGTGGGCTCGGAGATGTGTATAAGAGACAG
Cubn_FW1	ATGCTGCCTTCAGCTTCACT
Cubn_RV1	TGGTATGGAGGCAGGCTAGT
Cubn_FW2	AGAGAAGCCACCGTGATGTG
Cubn_RV2	CAGATGGGGATTTGCAGGGT
Cubn_FW3	CGTTAGCTCCCCTAGTCAGC
Cubn_RV3	GTCTGCAGCCTTGCACTAGA
Cubn_FW4	TCTCTGACGTTAGCTCCCCT
Cubn_RV4	TCTGCAGCCTTGCACTAGAC
Gm_FW1	AGAGACAAGAGGCTGTGTGC
Gm_RV1	CACTGGTACCTCAAGCCTGG
Gm_FW2	CAGGGGCAGGGAGAACATTT
Gm_RV2	ATCCAGGGGGCTTCTCTTCT
Gm_FW3	CACTGAGACAGAGCCACCAG
Gm_RV3	AAGGAACTTCGAGGGCAAGG
Gm_FW4	AAGAGAAGCCCCCTGGATCT
Gm_RV4	GAGGCGAGATGGCTAGGTTC
Gm_FW5	GAACCTAGCCATCTCGCCTC
Gm_RV5	CCCAGTTGCTTTGTGGGTTG
Gm_FW6	ACGTCCTTGATGGCAATCGT
Gm_RV6	CGTTCTCACGAGGTCTCCAC
