# Supplementary material for: Genomic locus of lncRNA-Gm26793 forms an inter-chromosomal interaction with Cubn to ensure proper stem cell differentiation in vitro and in vivo
Source: Cell Discov. 2025 Jun 3;11:53. doi: 10.1038/s41421-025-00805-0 (PMC12134126; doi:10.1038/s41421-025-00805-0)
Supplement: Supplementary file 17 — Supplementary Table 16 [file 41421_2025_805_MOESM17_ESM.xlsx]

## Sheet: Sheet1
Antibodies
Antigen	Manufacturer	Catalog number
CUBN	R&D	AF3700
GATA6	R&D	AF1700
GATA4	Abcam	ab84593
SOX17	R&D	AF1924
FOXA2	Abcam	ab108422
T	R&D	AF2085
EOMES	Abcam	ab183991
CTCF	Abcam	ab188408
RAD21	Abcam	ab217678
H3K27ac	Active motif	39133
H3K4me3	Abcam	ab8580
OCT4	Abcam	ab181557
NANOG	Abcam	ab80892
GAPDH	Abcam	ab9482
